# Supplementary material for: BMP7 expression in mammalian cortical radial glial cells increases the length of the neurogenic period
Source: Protein Cell. 2023 Jun 10;15(1):21–35. doi: 10.1093/procel/pwad036 (PMC10762677; doi:10.1093/procel/pwad036)
Supplement: pwad036_suppl_Supplementary_Materials [file pwad036_suppl_supplementary_materials.zip]

Archive with 5 entries (5 files):
- PAC-23144-YZG-Supplementary file (1).pdf
- PAC-23144-YZG-Supplementary file (1).xlsx
- PAC-23144-YZG-Supplementary file (2).xlsx
- PAC-23144-YZG-Supplementary file (3).xlsx
- PAC-23144-YZG-Supplementary file (4).xlsx
