# Supplementary material for: BMP7 expression in mammalian cortical radial glial cells increases the length of the neurogenic period
Source: Protein Cell. 2023 Jun 10;15(1):21–35. doi: 10.1093/procel/pwad036 (PMC10762677; doi:10.1093/procel/pwad036)
Supplement: pwad036_suppl_Supplementary_Materials [file pwad036_suppl_supplementary_materials.zip › PAC-23144-YZG-Supplementary file (1).xlsx]

## Sheet: 27 Clusters Markers
table S1: scRNA-Seq analysis of human cortical cells at GW22, GW23 and GW26; oRG cells are cluster 15 and tRG cells are cluster 12
gene	p_val	avg_log2FC	pct.1	pct.2	p_val_adj	cluster
NRN1	0	1.10928	0.589	0.222	0	0
SSTR2	0	1.08158	0.698	0.296	0	0
DOK6	0	1.06208	0.681	0.309	0	0
SORBS2	0	1.04805	0.719	0.392	0	0
LRP8	0	1.02997	0.75	0.397	0	0
PPP2R2B	0	1.00276	0.843	0.508	0	0
MLLT3	0	0.974895	0.858	0.555	0	0
KCNQ3	0	0.952223	0.65	0.324	0	0
NTM	0	0.940132	0.821	0.521	0	0
ROBO2	0	0.932675	0.804	0.526	0	0
GRIA2	0	0.931719	0.906	0.611	0	0
TMEM158	0	0.89927	0.738	0.425	0	0
POU3F2	0	0.87698	0.963	0.681	0	0
SETD7	0	0.876051	0.511	0.232	0	0
HS3ST1	0	0.862332	0.451	0.179	0	0
EPHB6	0	0.856505	0.506	0.253	0	0
ENC1	0	0.851553	0.959	0.689	0	0
UNC5D	0	0.841249	0.617	0.333	0	0
RASGEF1B	0	0.833386	0.399	0.138	0	0
SLC17A6	0	0.793577	0.38	0.122	0	0
NRP1	0	0.767667	0.543	0.258	0	0
NFIB	0	0.758142	0.984	0.838	0	0
ST8SIA1	0	0.75813	0.46	0.243	0	0
DDAH2	0	0.749523	0.939	0.794	0	0
PALMD	0	0.748099	0.652	0.334	0	0
CNR1	0	0.746817	0.739	0.471	0	0
CLMP	0	0.7362	0.704	0.404	0	0
ZNF704	0	0.72874	0.859	0.646	0	0
SDCBP	0	0.714193	0.789	0.634	0	0
ZBTB18	0	0.707182	0.861	0.606	0	0
NEUROD2	0	0.693255	0.851	0.468	0	0
SOX11	0	0.677311	0.998	0.913	0	0
HES6	0	0.676707	0.846	0.581	0	0
MEIS2	0	0.672577	0.963	0.694	0	0
ELAVL2	0	0.664933	0.707	0.473	0	0
ZBTB20	0	0.661148	0.959	0.799	0	0
SOX4	0	0.606637	0.999	0.952	0	0
CPE	0	0.589316	0.944	0.736	0	0
POU3F3	0	0.577247	0.882	0.721	0	0
CCNI	0	0.45424	0.99	0.955	0	0
RPL34	0	0.442374	0.997	0.985	0	0
LOC101927314	2.29921e-306	0.715609	0.569	0.341	5.21461e-302	0
MEX3A	1.12353e-302	0.606444	0.854	0.721	2.54816e-298	0
GNG3	1.1016e-298	0.69494	0.612	0.393	2.49843e-294	0
TBR1	2.98841e-295	0.641116	0.588	0.34	6.77773e-291	0
SLC17A7	1.89489e-289	0.613417	0.363	0.158	4.29762e-285	0
SCRT2	1.86035e-284	0.657498	0.434	0.213	4.21927e-280	0
RPS23	1.21986e-283	0.307659	0.998	0.984	2.76665e-279	0
PLCB1	1.3223e-280	0.737157	0.541	0.335	2.99898e-276	0
PGAP1	2.06798e-278	0.634999	0.726	0.539	4.69018e-274	0
ZFHX4	9.98607e-273	0.749412	0.552	0.341	2.26484e-268	0
NHLH1	1.61374e-265	0.543458	0.252	0.087	3.65996e-261	0
RPL32	2.23105e-256	0.288529	0.998	0.989	5.06002e-252	0
RPL39	1.33662e-247	0.340882	0.997	0.981	3.03145e-243	0
KCTD16	5.45661e-246	0.646343	0.295	0.126	1.23756e-241	0
RPL30	7.02377e-241	0.276016	0.997	0.981	1.59299e-236	0
SEZ6	3.43284e-238	0.627517	0.445	0.25	7.78568e-234	0
EZR	1.96732e-237	0.548089	0.731	0.519	4.46187e-233	0
RPS13	2.66538e-237	0.291859	0.997	0.977	6.04508e-233	0
C14orf132	1.03553e-233	0.616471	0.573	0.382	2.34858e-229	0
RPL11	1.62739e-233	0.278168	0.998	0.983	3.69092e-229	0
NEUROD1	1.8589e-233	0.681773	0.379	0.191	4.216e-229	0
SLC24A2	4.71003e-232	0.524209	0.252	0.097	1.06823e-227	0
RPS24	1.45917e-224	0.263664	0.998	0.989	3.30939e-220	0
LHX2	3.21508e-222	0.501539	0.796	0.575	7.2918e-218	0
MALAT1	1.30848e-214	0.257607	0.998	0.979	2.96763e-210	0
ZNF804A	9.04032e-213	0.633671	0.387	0.21	2.05034e-208	0
NREP	6.86036e-212	0.399973	0.925	0.828	1.55593e-207	0
EPHA3	7.22069e-212	0.570887	0.517	0.311	1.63765e-207	0
FOXG1	9.07892e-210	0.434697	0.912	0.804	2.0591e-205	0
ST6GAL2	6.17637e-209	0.638372	0.39	0.218	1.4008e-204	0
RPL37	1.39807e-207	0.319875	0.993	0.972	3.17083e-203	0
SEMA3C	6.99008e-207	0.495202	0.564	0.345	1.58535e-202	0
TTC28	1.08869e-206	0.540633	0.644	0.462	2.46915e-202	0
FAM126A	4.43586e-205	0.610906	0.484	0.309	1.00605e-200	0
DISP3	1.63243e-199	0.553774	0.384	0.207	3.70235e-195	0
FMNL2	6.72272e-199	0.569957	0.545	0.381	1.52471e-194	0
HUNK	2.83799e-190	0.561726	0.343	0.179	6.43655e-186	0
NFIA	2.70986e-189	0.492601	0.86	0.668	6.14596e-185	0
BASP1	2.12996e-188	0.308825	0.994	0.95	4.83074e-184	0
RPL37A	3.96061e-188	0.308667	0.994	0.987	8.98266e-184	0
SLA	3.57158e-182	0.346458	0.687	0.417	8.10035e-178	0
CIRBP	1.25939e-181	0.375648	0.938	0.885	2.8563e-177	0
FZD3	1.28163e-180	0.50713	0.792	0.672	2.90674e-176	0
PLXNA2	9.67701e-180	0.484695	0.604	0.412	2.19475e-175	0
NFIX	1.10025e-178	0.457677	0.788	0.649	2.49536e-174	0
FGFR2	4.85341e-178	0.588242	0.418	0.26	1.10075e-173	0
ZNF292	7.37423e-176	0.424696	0.858	0.77	1.67248e-171	0
PAG1	3.52533e-174	0.58859	0.479	0.313	7.99546e-170	0
DPY19L1	3.49929e-172	0.594737	0.392	0.233	7.93639e-168	0
SRGAP1	9.2838e-172	0.45342	0.747	0.593	2.10556e-167	0
PRDX1	1.49368e-170	0.384214	0.841	0.736	3.38766e-166	0
RPL24	3.66576e-166	0.250945	0.991	0.971	8.31395e-162	0
MARCKS	1.75171e-164	0.252825	0.995	0.964	3.97287e-160	0
BICD1	1.84958e-161	0.536089	0.585	0.456	4.19485e-157	0
APP	2.13173e-159	0.40462	0.852	0.718	4.83477e-155	0
CTTNBP2	1.0329e-157	0.496886	0.575	0.42	2.34263e-153	0
PRDM8	2.47487e-146	0.499161	0.345	0.199	5.61301e-142	0
AUTS2	3.56251e-146	0.425888	0.705	0.556	8.07978e-142	0
GRIA3	7.89783e-146	0.517551	0.428	0.283	1.79123e-141	0
LRRC7	1.22088e-144	0.418361	0.586	0.409	2.76896e-140	0
KLHL35	3.33342e-141	0.43306	0.431	0.267	7.5602e-137	0
PDE1C	1.20553e-140	0.507229	0.268	0.139	2.73414e-136	0
FRMD4B	9.9764e-140	0.478836	0.535	0.383	2.26265e-135	0
SETBP1	2.40281e-139	0.450798	0.651	0.541	5.44958e-135	0
ZFAS1	3.55304e-126	0.396246	0.841	0.775	8.0583e-122	0
PRKX	7.42399e-126	0.434153	0.41	0.264	1.68376e-121	0
ZNF462	6.67096e-124	0.422867	0.672	0.561	1.51297e-119	0
INSM1	4.83448e-122	0.370608	0.648	0.478	1.09646e-117	0
BEX1	4.70066e-121	0.346603	0.852	0.744	1.06611e-116	0
IP6K2	9.61495e-120	0.454967	0.624	0.528	2.18067e-115	0
MEX3B	1.13509e-117	0.403362	0.572	0.436	2.57439e-113	0
PPFIA2	2.33897e-117	0.458164	0.529	0.402	5.30478e-113	0
PNISR	2.362e-117	0.326417	0.909	0.835	5.35702e-113	0
SLC22A23	2.97443e-116	0.468613	0.398	0.268	6.746e-112	0
CEP170	1.10643e-115	0.317082	0.882	0.81	2.50939e-111	0
GTF2I	3.49306e-115	0.317177	0.888	0.839	7.92227e-111	0
FBLN1	1.85769e-114	0.452954	0.465	0.336	4.21324e-110	0
KCNN3	1.42321e-113	0.484713	0.294	0.176	3.22785e-109	0
PRAG1	1.45803e-113	0.486918	0.301	0.186	3.30682e-109	0
AMER2	1.06694e-112	0.39942	0.706	0.614	2.41982e-108	0
SORL1	5.47497e-112	0.439316	0.324	0.201	1.24172e-107	0
RTN1	6.10405e-112	0.267948	0.984	0.89	1.3844e-107	0
PHLDA1	3.42787e-111	0.424152	0.546	0.414	7.77441e-107	0
SOX5	3.70965e-109	0.479246	0.508	0.399	8.41348e-105	0
CDKN1B	6.7616e-109	0.417417	0.625	0.541	1.53353e-104	0
PTPRD	9.07853e-109	0.362964	0.661	0.537	2.05901e-104	0
TMEM161B-AS1	2.14161e-108	0.344135	0.762	0.665	4.85717e-104	0
CLVS1	5.5614e-107	0.407763	0.257	0.145	1.26133e-102	0
NEUROD6	6.3471e-106	0.305469	0.547	0.371	1.43952e-101	0
SYNE2	7.46826e-106	0.323445	0.805	0.693	1.6938e-101	0
BHLHE22	8.83714e-106	0.352375	0.486	0.323	2.00426e-101	0
WSB1	3.83878e-105	0.291633	0.911	0.843	8.70634e-101	0
SNHG8	3.94396e-105	0.476314	0.511	0.414	8.94489e-101	0
SPIRE1	1.97473e-101	0.396677	0.587	0.489	4.47869e-97	0
CDK5R1	1.0524e-100	0.330709	0.73	0.611	2.38683e-96	0
FTX	8.16073e-98	0.413266	0.613	0.522	1.85085e-93	0
KLHL24	1.29797e-96	0.427029	0.518	0.42	2.9438e-92	0
SRGAP3	7.6173e-96	0.360206	0.657	0.575	1.7276e-91	0
MN1	1.30676e-93	0.32779	0.626	0.506	2.96373e-89	0
COL9A2	5.53921e-93	0.406275	0.256	0.151	1.25629e-88	0
HPCAL1	7.88228e-93	0.416179	0.323	0.216	1.7877e-88	0
CCND2	8.04944e-93	0.250681	0.78	0.664	1.82561e-88	0
MYT1L	8.52345e-91	0.280951	0.652	0.488	1.93312e-86	0
EPHA5	1.08456e-89	0.382941	0.506	0.393	2.45978e-85	0
ANK3	1.19221e-88	0.34323	0.547	0.415	2.70394e-84	0
RBPJ	1.45931e-88	0.3647	0.644	0.576	3.30972e-84	0
NFASC	3.29799e-88	0.368081	0.321	0.211	7.47984e-84	0
RPS21	4.99764e-88	0.289639	0.942	0.903	1.13347e-83	0
IGDCC3	3.1897e-86	0.411289	0.38	0.27	7.23424e-82	0
KCTD6	9.1403e-86	0.463597	0.348	0.251	2.07302e-81	0
SORBS1	1.71812e-85	0.436623	0.47	0.388	3.8967e-81	0
TNRC6B	9.23213e-85	0.334534	0.75	0.692	2.09385e-80	0
CXXC5	9.51875e-84	0.395492	0.521	0.422	2.15885e-79	0
RBFOX2	9.70693e-84	0.282169	0.776	0.661	2.20153e-79	0
TAGLN3	1.25913e-83	0.27967	0.721	0.607	2.85571e-79	0
CBFA2T2	1.70474e-83	0.417454	0.377	0.274	3.86635e-79	0
PEG10	1.85695e-83	0.418456	0.537	0.441	4.21156e-79	0
ZMIZ1	4.15226e-82	0.390416	0.558	0.485	9.41733e-78	0
OCIAD2	1.555e-78	0.298171	0.595	0.486	3.52675e-74	0
KMT2E	6.29492e-78	0.284102	0.8	0.761	1.42769e-73	0
ATP6V1G2	2.28885e-77	0.375896	0.354	0.251	5.19111e-73	0
CNKSR2	7.88325e-77	0.417458	0.406	0.317	1.78792e-72	0
MIDN	1.47188e-76	0.325895	0.675	0.614	3.33823e-72	0
FYN	7.65475e-76	0.298271	0.683	0.628	1.7361e-71	0
CALCOCO1	5.99565e-75	0.409332	0.372	0.28	1.35981e-70	0
GNG4	2.26901e-74	0.395667	0.331	0.237	5.14612e-70	0
EMX2	7.78019e-74	0.414054	0.375	0.286	1.76455e-69	0
GOLGA8A	7.0114e-72	0.41348	0.29	0.2	1.59019e-67	0
FAM13A	1.8043e-71	0.357994	0.516	0.433	4.09216e-67	0
NEDD4L	1.37801e-70	0.31721	0.656	0.585	3.12534e-66	0
FUT9	2.86265e-70	0.400005	0.441	0.353	6.4925e-66	0
SMARCD3	2.3335e-63	0.437794	0.419	0.353	5.29239e-59	0
FOXO3	4.7451e-63	0.361202	0.498	0.434	1.07619e-58	0
CHRDL1	1.64559e-62	0.372258	0.271	0.186	3.73221e-58	0
APEX1	1.74849e-62	0.255794	0.753	0.72	3.96556e-58	0
SRRM4	4.53696e-61	0.265606	0.455	0.346	1.02898e-56	0
SCG5	5.36352e-61	0.276545	0.555	0.453	1.21645e-56	0
GOLGA8B	6.06682e-60	0.367821	0.258	0.177	1.37595e-55	0
ISLR2	1.60282e-59	0.287712	0.267	0.182	3.63519e-55	0
EPHB1	9.53732e-58	0.381886	0.315	0.235	2.16306e-53	0
FAM57B	1.02403e-57	0.31764	0.329	0.243	2.32251e-53	0
EPC1	4.68038e-57	0.271643	0.689	0.656	1.06151e-52	0
ATCAY	8.54462e-56	0.260058	0.493	0.393	1.93792e-51	0
LOC101928307	8.67474e-55	0.390613	0.425	0.359	1.96743e-50	0
SH3PXD2A	1.22416e-54	0.338641	0.277	0.199	2.77641e-50	0
FOXN3	1.25798e-54	0.34519	0.542	0.494	2.85309e-50	0
JMJD1C	1.98115e-54	0.262332	0.662	0.623	4.49326e-50	0
CDH11	4.77065e-54	0.340916	0.351	0.272	1.08198e-49	0
XIST	4.23768e-53	0.365754	0.629	0.587	9.61106e-49	0
CELSR2	4.63887e-53	0.353033	0.381	0.314	1.0521e-48	0
PHIP	1.40042e-52	0.291569	0.661	0.605	3.17615e-48	0
BAZ2B	1.56695e-52	0.307158	0.588	0.537	3.55385e-48	0
IRF2BPL	3.92363e-52	0.319103	0.511	0.457	8.8988e-48	0
AKT3	4.07948e-51	0.310347	0.491	0.437	9.25225e-47	0
GLCE	1.09279e-50	0.318587	0.287	0.209	2.47846e-46	0
ARHGAP21	2.91685e-50	0.256578	0.747	0.71	6.61541e-46	0
MAPK10	1.53269e-49	0.279709	0.586	0.54	3.47614e-45	0
TCAF1	1.7493e-49	0.291204	0.613	0.572	3.9674e-45	0
BRSK2	1.44888e-48	0.312151	0.303	0.229	3.28606e-44	0
TTLL7	1.47794e-47	0.257657	0.555	0.497	3.35196e-43	0
ADGRB2	6.60873e-47	0.328392	0.301	0.235	1.49886e-42	0
EFNB2	7.65665e-47	0.257329	0.615	0.547	1.73653e-42	0
GRAMD1B	5.16935e-46	0.319913	0.254	0.184	1.17241e-41	0
DUSP4	8.80076e-46	0.286768	0.295	0.215	1.99601e-41	0
ZNF33A	1.86532e-45	0.350826	0.419	0.36	4.23055e-41	0
SYF2	4.32862e-45	0.26535	0.567	0.533	9.8173e-41	0
LDOC1	7.65292e-45	0.332421	0.328	0.262	1.73568e-40	0
LINC01122	9.6326e-45	0.258091	0.322	0.239	2.18467e-40	0
SPAG9	1.44216e-44	0.257017	0.646	0.614	3.27081e-40	0
SYP	4.96199e-43	0.30513	0.426	0.359	1.12538e-38	0
RICTOR	6.47457e-43	0.330945	0.377	0.318	1.46843e-38	0
THSD7A	7.59085e-43	0.348608	0.295	0.224	1.72161e-38	0
DOCK4	9.65436e-43	0.281994	0.276	0.206	2.18961e-38	0
EPHA4	1.59884e-42	0.337292	0.316	0.244	3.62617e-38	0
CCNG2	3.01021e-42	0.277818	0.546	0.505	6.82716e-38	0
TFDP2	3.94396e-42	0.297663	0.47	0.418	8.9449e-38	0
LINC01551	1.09139e-41	0.311091	0.459	0.4	2.47527e-37	0
PAK5	5.84633e-40	0.266344	0.364	0.29	1.32595e-35	0
QSER1	1.12946e-38	0.329739	0.417	0.368	2.56161e-34	0
CORO1C	2.07286e-38	0.317251	0.42	0.368	4.70125e-34	0
CCNB1IP1	9.53864e-38	0.326536	0.379	0.335	2.16336e-33	0
KDM5B	7.46762e-37	0.25353	0.522	0.486	1.69366e-32	0
CREBRF	9.84407e-37	0.321182	0.388	0.335	2.23264e-32	0
CECR2	7.92791e-36	0.290357	0.276	0.215	1.79805e-31	0
ZKSCAN1	2.67992e-35	0.25247	0.54	0.511	6.07805e-31	0
PRKACB	6.29288e-35	0.297119	0.409	0.36	1.42723e-30	0
MACO1	8.67544e-34	0.261443	0.447	0.4	1.96759e-29	0
WNK2	2.452e-33	0.262875	0.252	0.194	5.56114e-29	0
VTA1	5.13765e-33	0.313272	0.381	0.344	1.16522e-28	0
HIST3H2A	4.29575e-32	0.29715	0.372	0.325	9.74277e-28	0
MEIS3	8.77395e-32	0.253657	0.381	0.33	1.98993e-27	0
AKAP13	1.80254e-31	0.330375	0.357	0.316	4.08816e-27	0
TET1	2.67007e-31	0.304571	0.35	0.303	6.05571e-27	0
CNOT2	9.68099e-31	0.256729	0.503	0.485	2.19565e-26	0
HECTD4	1.11876e-29	0.261005	0.396	0.353	2.53734e-25	0
SEC63	4.86036e-29	0.278194	0.487	0.472	1.10233e-24	0
KCNMB4	3.52687e-28	0.254416	0.288	0.237	7.99894e-24	0
NUMA1	2.36858e-27	0.263645	0.394	0.359	5.37195e-23	0
SINHCAF	3.14945e-25	0.252477	0.291	0.245	7.14294e-21	0
TUBA1C	3.03189e-22	0.277602	0.292	0.252	6.87634e-18	0
KLF3	3.41146e-21	0.271702	0.367	0.343	7.73719e-17	0
COPA	4.10509e-21	0.278951	0.401	0.387	9.31035e-17	0
CASD1	9.51456e-18	0.263491	0.29	0.263	2.1579e-13	0
SGCE	1.10407e-15	0.265012	0.331	0.316	2.50403e-11	0
SLA	0	1.35612	0.914	0.393	0	1
EIF1B	0	1.21613	0.954	0.834	0	1
PALMD	0	1.18328	0.792	0.321	0	1
ENC1	0	1.1102	0.98	0.69	0	1
NEUROD2	0	1.10974	0.93	0.464	0	1
NEUROD6	0	1.08133	0.798	0.343	0	1
SEMA3C	0	1.06022	0.763	0.324	0	1
SATB2	0	1.06012	0.778	0.283	0	1
POU3F2	0	1.05922	0.98	0.683	0	1
PRSS12	0	1.058	0.573	0.181	0	1
NRP1	0	1.02284	0.648	0.249	0	1
SRM	0	1.00395	0.736	0.478	0	1
SNX7	0	0.948436	0.625	0.314	0	1
CDH4	0	0.938208	0.636	0.299	0	1
RBFOX1	0	0.935642	0.669	0.279	0	1
MEIS2	0	0.914018	0.976	0.696	0	1
TRMT9B	0	0.901519	0.523	0.22	0	1
CSRP2	0	0.885613	0.921	0.59	0	1
ZBTB18	0	0.875923	0.91	0.604	0	1
GPM6A	0	0.863494	0.997	0.901	0	1
LINC01102	0	0.861976	0.681	0.355	0	1
BHLHE22	0	0.851659	0.668	0.303	0	1
CLMP	0	0.841506	0.785	0.398	0	1
TBR1	0	0.832011	0.675	0.333	0	1
BCL11A	0	0.820483	0.894	0.652	0	1
HS6ST3	0	0.815883	0.363	0.101	0	1
AUTS2	0	0.806518	0.839	0.541	0	1
APP	0	0.774131	0.931	0.71	0	1
TTC28	0	0.750917	0.741	0.453	0	1
EPHA3	0	0.744755	0.607	0.303	0	1
DPY19L1	0	0.744049	0.486	0.223	0	1
MLLT3	0	0.733499	0.863	0.558	0	1
FRMD4B	0	0.733277	0.669	0.368	0	1
MN1	0	0.732482	0.762	0.491	0	1
LRRC7	0	0.726224	0.71	0.397	0	1
PGAP1	0	0.719694	0.792	0.534	0	1
PLXNA2	0	0.7065	0.693	0.404	0	1
ADRA2A	0	0.688822	0.404	0.159	0	1
RNF182	0	0.683645	0.424	0.173	0	1
TSC22D1	0	0.676034	0.958	0.82	0	1
SYT1	0	0.6561	0.894	0.638	0	1
PPP2R2B	0	0.652171	0.786	0.519	0	1
CUX2	0	0.610431	0.452	0.202	0	1
CPE	0	0.604754	0.956	0.738	0	1
BASP1	0	0.593854	0.998	0.95	0	1
CD24	0	0.547922	0.974	0.792	0	1
NELL2	0	0.546697	0.601	0.296	0	1
GRIA2	0	0.54039	0.889	0.617	0	1
SOX11	0	0.52458	0.999	0.914	0	1
RTN1	0	0.478337	0.992	0.891	0	1
PTMA	0	0.42272	0.999	0.981	0	1
CTTNBP2	2.0183e-304	0.681754	0.658	0.412	4.5775e-300	1
SRGAP1	7.64768e-287	0.589758	0.816	0.586	1.73449e-282	1
POU3F3	1.89847e-273	0.526432	0.9	0.72	4.30572e-269	1
SHTN1	3.80899e-273	0.507116	0.79	0.503	8.63879e-269	1
SMS	1.78235e-272	0.59399	0.722	0.512	4.04237e-268	1
LNX1	7.75225e-270	0.586963	0.37	0.16	1.75821e-265	1
UNC5D	1.26456e-265	0.604123	0.59	0.34	2.86803e-261	1
SAT1	3.34045e-261	0.376847	0.673	0.428	7.57614e-257	1
FAM13A	5.72742e-261	0.660348	0.63	0.421	1.29898e-256	1
KCNK2	1.46847e-258	0.551493	0.307	0.123	3.33049e-254	1
CXADR	6.33707e-255	0.514782	0.704	0.429	1.43725e-250	1
TSPAN13	4.42588e-253	0.624049	0.584	0.34	1.00379e-248	1
PLPPR5	8.64933e-249	0.56635	0.384	0.179	1.96167e-244	1
FOXG1	2.44503e-248	0.462601	0.933	0.803	5.54533e-244	1
NFIB	1.60047e-245	0.43749	0.981	0.84	3.62987e-241	1
GNAI1	3.27239e-240	0.600967	0.537	0.312	7.42179e-236	1
LINGO1	1.52186e-233	0.513843	0.355	0.161	3.45158e-229	1
STMN2	5.65206e-230	0.324455	0.998	0.845	1.28189e-225	1
NFIX	7.78902e-229	0.493785	0.843	0.644	1.76655e-224	1
SORBS2	1.12882e-228	0.464727	0.655	0.405	2.56017e-224	1
TENM4	1.33001e-228	0.611649	0.413	0.215	3.01647e-224	1
TUBA1A	9.25669e-226	0.274669	1	0.994	2.09942e-221	1
NTM	8.09291e-216	0.460811	0.772	0.531	1.83547e-211	1
CEP85L	8.05553e-214	0.591834	0.435	0.243	1.82699e-209	1
ZNF462	8.7905e-211	0.558424	0.73	0.556	1.99369e-206	1
CDK5R1	1.52008e-209	0.501916	0.79	0.605	3.44754e-205	1
SYT4	1.45774e-208	0.482587	0.541	0.302	3.30616e-204	1
OCIAD2	4.06988e-206	0.488576	0.691	0.476	9.23049e-202	1
TNIK	2.95954e-205	0.528923	0.492	0.292	6.71223e-201	1
CEP170	3.161e-205	0.424186	0.92	0.806	7.16915e-201	1
KIAA1107	3.54103e-198	0.609751	0.43	0.239	8.03106e-194	1
BTBD8	3.54103e-198	0.609751	0.43	0.239	8.03106e-194	1
LMO3	9.67158e-198	0.523022	0.604	0.393	2.19351e-193	1
NSG1	3.6939e-196	0.42572	0.742	0.473	8.37777e-192	1
MARCKSL1	6.55586e-192	0.292032	0.998	0.965	1.48687e-187	1
SCG5	8.54069e-189	0.446865	0.655	0.442	1.93703e-184	1
PPFIA2	7.95302e-183	0.513889	0.59	0.397	1.80374e-178	1
MYT1L	1.92659e-179	0.386399	0.738	0.48	4.36951e-175	1
SPIRE1	1.44331e-177	0.496718	0.653	0.482	3.27344e-173	1
HS3ST1	5.29775e-174	0.471798	0.372	0.192	1.20153e-169	1
FAM126A	2.81838e-173	0.507649	0.494	0.31	6.39208e-169	1
SLC38A1	9.99909e-171	0.450683	0.561	0.35	2.26779e-166	1
CADM2	1.60887e-170	0.517216	0.52	0.342	3.64893e-166	1
LINC00599	4.9698e-170	0.462166	0.418	0.23	1.12715e-165	1
CACNA2D1	4.23626e-169	0.489789	0.488	0.3	9.60783e-165	1
TTC3	1.47141e-166	0.328272	0.975	0.909	3.33717e-162	1
LINC01122	1.01817e-163	0.443637	0.412	0.229	2.30921e-159	1
NETO2	1.56858e-163	0.477133	0.646	0.471	3.55755e-159	1
SLC44A5	1.66489e-162	0.46956	0.328	0.172	3.77597e-158	1
NFASC	5.0902e-162	0.449804	0.377	0.206	1.15446e-157	1
FMNL2	4.54861e-160	0.471843	0.551	0.382	1.03162e-155	1
PRDM8	1.84312e-159	0.439964	0.369	0.198	4.1802e-155	1
PTPRD	2.03323e-159	0.419685	0.716	0.531	4.61137e-155	1
RBFOX2	3.00207e-158	0.39249	0.827	0.656	6.80869e-154	1
KCNQ3	6.20874e-158	0.436128	0.539	0.342	1.40814e-153	1
ZSWIM6	1.11993e-157	0.520131	0.447	0.282	2.53999e-153	1
EEF1A2	6.825e-157	0.359479	0.484	0.277	1.54791e-152	1
SSBP3	2.55667e-156	0.483728	0.469	0.303	5.79852e-152	1
PLXNA4	3.20467e-156	0.46065	0.418	0.242	7.26819e-152	1
MCUR1	1.01237e-154	0.496184	0.408	0.251	2.29605e-150	1
ARPC5	4.33351e-148	0.418244	0.74	0.599	9.8284e-144	1
PDE1A	7.47113e-148	0.466886	0.278	0.138	1.69445e-143	1
SORL1	1.07426e-147	0.453773	0.356	0.199	2.43642e-143	1
UCHL1	1.67097e-147	0.26174	0.891	0.731	3.78976e-143	1
LUC7L3	1.94615e-147	0.330179	0.934	0.835	4.41387e-143	1
SOBP	3.48886e-144	0.427039	0.541	0.363	7.91274e-140	1
CCBE1	1.42003e-143	0.428013	0.257	0.119	3.22062e-139	1
PCSK1N	1.98187e-143	0.325376	0.754	0.549	4.49489e-139	1
HUNK	1.63434e-141	0.429439	0.338	0.181	3.70669e-137	1
PTPN4	2.44842e-139	0.487938	0.461	0.307	5.55302e-135	1
FLRT2	4.53688e-139	0.418145	0.288	0.145	1.02896e-134	1
RNF165	2.09217e-138	0.43923	0.586	0.41	4.74503e-134	1
CNR1	1.70778e-136	0.312029	0.68	0.482	3.87325e-132	1
APLP1	1.35769e-135	0.394579	0.628	0.447	3.07924e-131	1
DISP3	1.5297e-134	0.402771	0.372	0.211	3.46936e-130	1
MIAT	1.6995e-134	0.309539	0.647	0.437	3.85447e-130	1
PKIA	4.17999e-129	0.384717	0.701	0.539	9.48021e-125	1
ISLR2	1.17971e-126	0.379002	0.318	0.177	2.67558e-122	1
LRRTM2	1.70882e-126	0.438994	0.509	0.349	3.87561e-122	1
MLLT11	1.08619e-125	0.283773	0.965	0.826	2.46348e-121	1
BEX1	5.9328e-125	0.331808	0.882	0.742	1.34556e-120	1
IGSF3	1.17708e-124	0.405524	0.335	0.193	2.66962e-120	1
SPTAN1	1.02446e-123	0.377765	0.751	0.627	2.32347e-119	1
ANK2	2.01677e-123	0.378671	0.721	0.571	4.57404e-119	1
VCAN	2.48344e-123	0.409506	0.769	0.632	5.63244e-119	1
AFF3	1.46272e-121	0.409904	0.486	0.329	3.31745e-117	1
ZBTB38	2.19455e-119	0.445567	0.388	0.244	4.97724e-115	1
INSM1	1.5313e-118	0.370569	0.665	0.478	3.47299e-114	1
DDAH2	1.83786e-117	0.267293	0.914	0.799	4.16827e-113	1
XRCC5	8.23276e-117	0.346805	0.855	0.766	1.86719e-112	1
JPT1	2.17897e-116	0.27005	0.971	0.901	4.9419e-112	1
TERF2IP	2.23307e-116	0.304248	0.883	0.791	5.06461e-112	1
LOC105371348	2.23307e-116	0.304248	0.883	0.791	5.06461e-112	1
KIDINS220	1.47574e-114	0.2921	0.851	0.734	3.34699e-110	1
GPR85	8.82465e-114	0.361066	0.283	0.153	2.00143e-109	1
CELF5	1.04607e-112	0.344089	0.56	0.391	2.37248e-108	1
PAFAH1B3	1.35194e-110	0.292467	0.879	0.776	3.0662e-106	1
DOK6	1.49099e-110	0.343622	0.507	0.336	3.38156e-106	1
MAPT	2.17817e-109	0.292563	0.771	0.605	4.94009e-105	1
AMER2	1.7551e-106	0.32817	0.743	0.611	3.98056e-102	1
SNCA	3.71856e-106	0.37259	0.347	0.212	8.4337e-102	1
GNG3	3.745e-106	0.341894	0.56	0.402	8.49366e-102	1
MPPED1	1.36038e-104	0.325092	0.302	0.169	3.08534e-100	1
JPH4	1.4371e-104	0.334263	0.353	0.211	3.25933e-100	1
BEX2	1.53351e-104	0.35113	0.677	0.532	3.478e-100	1
PCLO	1.57448e-104	0.353432	0.393	0.239	3.57091e-100	1
DRAXIN	1.93762e-104	0.342247	0.505	0.335	4.39453e-100	1
NEUROD1	2.80511e-104	0.413516	0.335	0.199	6.36198e-100	1
USP31	3.73977e-104	0.39091	0.278	0.16	8.4818e-100	1
MEX3A	1.44989e-103	0.293451	0.842	0.724	3.28834e-99	1
BZW2	3.70065e-103	0.373048	0.509	0.363	8.39308e-99	1
MAP6	8.74747e-103	0.398479	0.478	0.342	1.98393e-98	1
PBX1	9.92207e-103	0.285368	0.886	0.768	2.25033e-98	1
EPHA4	2.12495e-102	0.45039	0.372	0.238	4.81939e-98	1
TMEM161B-AS1	3.16861e-101	0.323031	0.77	0.665	7.1864e-97	1
TMOD1	1.43249e-100	0.34815	0.296	0.171	3.24888e-96	1
GABRB3	5.16592e-100	0.364595	0.408	0.267	1.17163e-95	1
SNRPB2	1.65133e-99	0.347317	0.706	0.605	3.74522e-95	1
CNKSR2	4.80073e-99	0.41255	0.438	0.314	1.0888e-94	1
SLC17A7	1.00981e-98	0.34055	0.297	0.168	2.29024e-94	1
ZC2HC1A	1.82637e-95	0.323679	0.743	0.621	4.14221e-91	1
NDUFC2	1.83272e-95	0.324712	0.795	0.697	4.15661e-91	1
SCN3B	2.38989e-94	0.305294	0.373	0.227	5.42026e-90	1
CSRNP3	5.0163e-94	0.314904	0.528	0.371	1.1377e-89	1
NEUROG2	4.04908e-93	0.376956	0.27	0.155	9.18331e-89	1
PTBP2	5.70583e-93	0.335378	0.626	0.509	1.29408e-88	1
SLC22A23	9.68592e-92	0.367932	0.398	0.27	2.19677e-87	1
FNBP1L	2.21884e-91	0.280203	0.815	0.714	5.03233e-87	1
TAGLN3	2.55405e-91	0.282126	0.757	0.604	5.79258e-87	1
DAB1	1.60402e-90	0.381496	0.274	0.16	3.63791e-86	1
LRP8	4.81071e-89	0.262465	0.589	0.422	1.09107e-84	1
DOP1B	5.57514e-89	0.368714	0.285	0.172	1.26444e-84	1
LINC01551	9.45723e-88	0.441941	0.511	0.394	2.1449e-83	1
TUBA1C	1.08057e-87	0.356491	0.366	0.244	2.45074e-83	1
LOC101927314	4.73673e-87	0.329562	0.489	0.354	1.07429e-82	1
SORBS1	9.25674e-87	0.386457	0.494	0.386	2.09943e-82	1
C4orf48	2.44394e-86	0.290373	0.756	0.626	5.54286e-82	1
HIVEP2	2.50481e-86	0.342639	0.307	0.195	5.6809e-82	1
SH3BP5	6.07951e-86	0.275697	0.583	0.414	1.37883e-81	1
ARHGAP21	1.09717e-85	0.330294	0.791	0.705	2.48838e-81	1
MYCN	1.56334e-85	0.391173	0.355	0.24	3.54565e-81	1
WDR20	6.22418e-85	0.36645	0.359	0.246	1.41164e-80	1
TRAK1	1.25541e-84	0.369498	0.317	0.205	2.84727e-80	1
PAK5	3.53015e-84	0.337721	0.417	0.284	8.00637e-80	1
MAPK8	6.54515e-84	0.309633	0.555	0.431	1.48444e-79	1
FAM117B	9.29939e-84	0.351894	0.334	0.219	2.1091e-79	1
ZNF804A	2.02434e-83	0.361253	0.337	0.219	4.59121e-79	1
EPHB6	1.43626e-82	0.344796	0.398	0.269	3.25744e-78	1
CEP126	1.66371e-82	0.400234	0.308	0.195	3.77329e-78	1
ATP6V1G2	2.54519e-82	0.327646	0.375	0.25	5.77249e-78	1
CSNK1A1	3.22257e-82	0.310717	0.754	0.679	7.30878e-78	1
EPHA5	4.21099e-82	0.305399	0.526	0.392	9.55053e-78	1
DNM1	6.62175e-82	0.343848	0.311	0.198	1.50181e-77	1
MACO1	1.04803e-81	0.332041	0.511	0.392	2.37693e-77	1
FAM155A	2.07022e-81	0.354498	0.296	0.184	4.69527e-77	1
PHLDA1	3.40973e-81	0.3527	0.541	0.416	7.73326e-77	1
PID1	1.07851e-80	0.32464	0.336	0.22	2.44605e-76	1
CDC42EP3	1.72113e-80	0.380861	0.402	0.285	3.90352e-76	1
EML1	9.37519e-80	0.357984	0.354	0.245	2.12629e-75	1
TMEM108	9.9226e-80	0.37308	0.423	0.312	2.25045e-75	1
FTX	2.42555e-79	0.304188	0.629	0.521	5.50116e-75	1
TNRC6B	3.54303e-79	0.274963	0.773	0.69	8.0356e-75	1
PPP2R5E	1.10361e-78	0.319136	0.649	0.55	2.50298e-74	1
YWHAZ	1.2573e-78	0.259179	0.872	0.781	2.85156e-74	1
CAMK2N1	2.58787e-75	0.252505	0.87	0.777	5.86928e-71	1
FAM110B	4.64033e-75	0.309098	0.533	0.425	1.05243e-70	1
PRKACB	2.38708e-74	0.333618	0.464	0.354	5.4139e-70	1
FGFR2	3.44614e-74	0.344953	0.378	0.267	7.81585e-70	1
FAT3	7.90641e-74	0.398382	0.312	0.209	1.79317e-69	1
MEX3B	1.0512e-72	0.251622	0.571	0.438	2.38411e-68	1
LY6H	2.05928e-72	0.251768	0.637	0.485	4.67045e-68	1
ADGRL3	3.35836e-72	0.279595	0.372	0.248	7.61675e-68	1
FYN	1.36416e-71	0.265367	0.714	0.625	3.09392e-67	1
GPC2	3.72752e-71	0.3132	0.482	0.362	8.45402e-67	1
BID	1.11416e-70	0.338518	0.38	0.28	2.52692e-66	1
SEZ6L2	1.88345e-70	0.264454	0.416	0.285	4.27166e-66	1
LIMCH1	4.29286e-70	0.384897	0.382	0.269	9.7362e-66	1
NOL4	2.31358e-69	0.316812	0.368	0.258	5.2472e-65	1
FZD3	2.94667e-68	0.286788	0.782	0.674	6.68304e-64	1
CDH11	7.84193e-68	0.322627	0.379	0.269	1.77855e-63	1
JMJD1C	8.38562e-68	0.274731	0.704	0.619	1.90186e-63	1
NUDT3	9.79917e-68	0.299271	0.616	0.516	2.22245e-63	1
RAB3A	1.24676e-67	0.269524	0.443	0.313	2.82766e-63	1
TTLL7	2.40704e-67	0.269045	0.597	0.492	5.45916e-63	1
EPB41L3	5.27698e-67	0.335924	0.32	0.221	1.19682e-62	1
XIST	1.36553e-66	0.439859	0.638	0.587	3.09702e-62	1
YWHAG	3.29854e-65	0.250446	0.704	0.607	7.48109e-61	1
VDAC3	4.27302e-63	0.270271	0.658	0.574	9.6912e-59	1
HDAC2	1.87514e-62	0.2529	0.745	0.662	4.25282e-58	1
FSD1L	3.03987e-62	0.322215	0.385	0.29	6.89443e-58	1
TOP2B	4.18659e-62	0.252579	0.716	0.64	9.49518e-58	1
ASNS	1.20221e-61	0.283243	0.315	0.216	2.72662e-57	1
ITPR2	3.96481e-61	0.32234	0.25	0.162	8.99219e-57	1
IGDCC3	1.12664e-60	0.28312	0.379	0.271	2.55522e-56	1
RNF24	2.67359e-60	0.287499	0.477	0.376	6.06371e-56	1
TBL1XR1	1.39126e-59	0.294487	0.617	0.547	3.15538e-55	1
ICA1L	2.05434e-58	0.325941	0.408	0.32	4.65924e-54	1
EPM2AIP1	2.95003e-56	0.304769	0.535	0.461	6.69067e-52	1
EXOC4	3.40039e-56	0.315017	0.341	0.254	7.71208e-52	1
ACTL6B	6.25999e-56	0.251394	0.321	0.219	1.41977e-51	1
ASXL3	1.58958e-55	0.261357	0.438	0.333	3.60516e-51	1
NCK2	1.5956e-55	0.279928	0.408	0.315	3.61883e-51	1
PDHA1	1.33651e-54	0.337863	0.403	0.325	3.03121e-50	1
FAM133B	2.50088e-53	0.272483	0.643	0.57	5.672e-49	1
KRR1	5.0191e-53	0.362398	0.468	0.399	1.13833e-48	1
DACT1	2.05008e-52	0.250924	0.413	0.308	4.64958e-48	1
FAM107B	2.46191e-51	0.285218	0.494	0.411	5.58362e-47	1
FRMD4A	4.86766e-51	0.297455	0.515	0.433	1.10399e-46	1
FOXO3	5.74717e-51	0.288561	0.508	0.434	1.30346e-46	1
TACC2	7.0562e-51	0.281691	0.318	0.232	1.60035e-46	1
IRS2	3.60559e-50	0.3078	0.465	0.388	8.17747e-46	1
NUP93	1.05236e-49	0.318656	0.367	0.288	2.38676e-45	1
SIAH1	2.15392e-49	0.252267	0.536	0.465	4.88508e-45	1
CDKN1B	3.09842e-49	0.263724	0.609	0.544	7.02721e-45	1
SERPINE2	3.18093e-49	0.265766	0.402	0.309	7.21434e-45	1
STXBP1	5.38059e-49	0.274698	0.457	0.369	1.22032e-44	1
NHSL1	2.81772e-48	0.319093	0.414	0.334	6.39059e-44	1
KLHL23	1.1392e-47	0.265918	0.543	0.471	2.5837e-43	1
PHOSPHO2-KLHL23	1.1392e-47	0.265918	0.543	0.471	2.5837e-43	1
NTRK3	2.80238e-47	0.315067	0.296	0.216	6.3558e-43	1
SOX5	2.95635e-47	0.269449	0.486	0.403	6.705e-43	1
ROBO1	3.18701e-47	0.261732	0.529	0.446	7.22813e-43	1
CBFA2T2	1.58025e-46	0.273141	0.364	0.277	3.58401e-42	1
ZNF33A	2.29252e-46	0.258398	0.442	0.358	5.19944e-42	1
ZFHX4	2.63896e-44	0.28737	0.448	0.356	5.98517e-40	1
PLCB1	2.1634e-43	0.29168	0.434	0.351	4.90658e-39	1
ERC1	2.20579e-43	0.270542	0.367	0.291	5.00272e-39	1
TMEM132A	2.22934e-43	0.254545	0.418	0.34	5.05614e-39	1
CAP2	1.24727e-41	0.300226	0.269	0.199	2.82882e-37	1
NRIP1	4.30902e-39	0.297007	0.375	0.311	9.77287e-35	1
EPHB1	3.04274e-38	0.272848	0.309	0.237	6.90093e-34	1
IRF2BPL	6.73966e-38	0.255445	0.517	0.457	1.52856e-33	1
ABRACL	2.83013e-36	0.253019	0.349	0.275	6.41875e-32	1
ZNF738	4.0087e-36	0.266981	0.33	0.264	9.09172e-32	1
USP46	6.82614e-35	0.290036	0.372	0.316	1.54817e-30	1
UBR5	1.72927e-34	0.251841	0.436	0.381	3.92198e-30	1
AKAP13	7.75801e-34	0.26638	0.376	0.314	1.75952e-29	1
TGFBR1	7.57019e-32	0.261834	0.25	0.192	1.71692e-27	1
TMX4	6.49986e-30	0.284194	0.34	0.285	1.47417e-25	1
DYRK2	3.11919e-29	0.26587	0.355	0.305	7.07432e-25	1
NR2F2	0	2.50398	0.625	0.037	0	2
DLX1	0	2.31353	0.747	0.08	0	2
SCGN	0	2.23646	0.555	0.022	0	2
DLX5	0	2.19702	0.762	0.092	0	2
PCDH9	0	2.12801	0.719	0.218	0	2
PROX1	0	2.06644	0.555	0.065	0	2
DLX2	0	2.06624	0.769	0.107	0	2
ERBB4	0	2.05874	0.793	0.132	0	2
PDZRN3	0	1.98232	0.571	0.052	0	2
PRKCA	0	1.94003	0.654	0.178	0	2
PLS3	0	1.77455	0.663	0.139	0	2
BTG1	0	1.75253	0.988	0.848	0	2
CALB2	0	1.74963	0.365	0.015	0	2
CCDC88A	0	1.61798	0.949	0.732	0	2
GAD2	0	1.58434	0.546	0.076	0	2
RIPOR2	0	1.58419	0.514	0.079	0	2
ARX	0	1.51677	0.693	0.241	0	2
TMEM123	0	1.49792	0.7	0.314	0	2
NPAS1	0	1.45471	0.434	0.054	0	2
SLAIN1	0	1.41282	0.674	0.328	0	2
SP8	0	1.40963	0.374	0.047	0	2
SP9	0	1.40283	0.508	0.078	0	2
CADM1	0	1.28601	0.676	0.38	0	2
CITED2	0	1.27586	0.566	0.29	0	2
THRB	0	1.24776	0.381	0.058	0	2
ST8SIA5	0	1.23069	0.36	0.038	0	2
CELF4	0	1.20312	0.522	0.172	0	2
MTSS1	0	1.17597	0.728	0.491	0	2
PFN2	0	1.1751	0.766	0.547	0	2
ZNF536	0	1.1601	0.371	0.079	0	2
RND3	0	1.15969	0.679	0.519	0	2
NRXN3	0	1.14155	0.426	0.083	0	2
DCLK2	0	1.12928	0.476	0.234	0	2
MEG3	0	1.12559	0.904	0.492	0	2
ARID1B	0	1.12166	0.774	0.587	0	2
RBP1	0	1.1149	0.655	0.383	0	2
GPD1	0	1.10762	0.275	0.025	0	2
TMTC4	0	1.08552	0.408	0.187	0	2
TCF4	0	1.06981	0.987	0.93	0	2
CHD7	0	1.06839	0.514	0.304	0	2
MAGI1	0	1.05807	0.454	0.219	0	2
INA	0	1.01548	0.586	0.243	0	2
VSTM2A	0	1.00937	0.278	0.029	0	2
CPLX2	0	1.00634	0.32	0.08	0	2
CXCR4	0	1.00503	0.441	0.152	0	2
C11orf96	0	0.998082	0.606	0.245	0	2
MCUB	0	0.989278	0.327	0.118	0	2
KLHL35	0	0.945945	0.492	0.262	0	2
KITLG	0	0.94403	0.281	0.069	0	2
ZBTB16	0	0.929432	0.253	0.031	0	2
TLE5	0	0.900688	0.738	0.623	0	2
ZNF704	0	0.874747	0.82	0.655	0	2
SOX2	0	0.865537	0.726	0.341	0	2
ARL4C	0	0.858917	0.821	0.717	0	2
HMGN2	0	0.832612	0.859	0.735	0	2
GAD1	0	0.824744	0.34	0.094	0	2
DCX	0	0.816234	0.959	0.825	0	2
LINC00461	0	0.774231	0.893	0.814	0	2
SOX4	0	0.742728	0.999	0.952	0	2
H3F3B	0	0.513543	0.992	0.965	0	2
RPL27A	0	0.499782	0.968	0.95	0	2
RPS11	0	0.474993	0.989	0.977	0	2
RPL9	0	0.449225	0.993	0.98	0	2
RPL18A	0	0.439955	0.991	0.98	0	2
ID4	0	0.417318	0.549	0.283	0	2
FTH1	0	0.378828	0.994	0.988	0	2
MALAT1	0	0.339191	0.997	0.98	0	2
SOX1	9.19094e-303	0.928462	0.412	0.196	2.08451e-298	2
AP1S2	6.57878e-301	1.1243	0.62	0.488	1.49207e-296	2
SLIT1	6.47486e-296	0.773117	0.256	0.085	1.4685e-291	2
NR2F1	1.61086e-295	1.20913	0.57	0.382	3.65342e-291	2
YBX1	2.17016e-290	0.475901	0.973	0.953	4.92191e-286	2
CDH2	3.13093e-288	0.89243	0.668	0.547	7.10094e-284	2
RPL30	9.38588e-287	0.394898	0.994	0.982	2.12872e-282	2
TXN	1.81952e-275	0.717193	0.781	0.699	4.12668e-271	2
RPS19	2.67945e-264	0.368335	0.99	0.979	6.07698e-260	2
RPL11	6.27815e-262	0.366094	0.995	0.984	1.42389e-257	2
PDE4DIP	2.67621e-260	0.74489	0.623	0.459	6.06964e-256	2
SLC6A1	6.87521e-245	0.781858	0.336	0.153	1.5593e-240	2
CRMP1	8.8902e-245	0.553229	0.854	0.758	2.0163e-240	2
GAS2L3	2.67878e-226	0.799674	0.295	0.128	6.07548e-222	2
FEZ1	1.93696e-223	0.635304	0.748	0.664	4.39302e-219	2
STT3A-AS1	1.93696e-223	0.635304	0.748	0.664	4.39302e-219	2
POU3F4	9.00497e-222	0.906126	0.423	0.255	2.04233e-217	2
RPL22	8.16663e-221	0.394923	0.968	0.959	1.85219e-216	2
TMSB10	1.78217e-219	0.387588	0.993	0.972	4.04197e-215	2
DST	9.10858e-218	0.761759	0.641	0.519	2.06583e-213	2
SUB1	1.58163e-209	0.608572	0.804	0.768	3.58714e-205	2
PNRC1	4.37959e-206	0.673114	0.699	0.614	9.9329e-202	2
ACVR1	5.70678e-206	0.778436	0.26	0.113	1.2943e-201	2
BCL11B	4.57744e-197	0.709539	0.496	0.311	1.03816e-192	2
ELAVL4	8.14637e-192	0.663214	0.669	0.538	1.8476e-187	2
CHD9	1.87966e-189	0.555004	0.797	0.773	4.26307e-185	2
RPL38	3.04039e-181	0.448434	0.946	0.943	6.89562e-177	2
RPS24	3.05296e-181	0.290689	0.995	0.99	6.92411e-177	2
CHL1	6.86649e-179	0.603015	0.558	0.387	1.55732e-174	2
TMEM161B-AS1	7.57522e-179	0.648206	0.721	0.671	1.71806e-174	2
MOB3B	1.53414e-176	0.687512	0.323	0.166	3.47943e-172	2
KIF2A	2.77453e-176	0.70229	0.608	0.523	6.29262e-172	2
MYCBP2	2.0316e-173	0.671102	0.65	0.567	4.60767e-169	2
QKI	4.01884e-172	0.495951	0.745	0.587	9.11472e-168	2
RPL21	4.18267e-170	0.315955	0.984	0.971	9.48629e-166	2
TIAM2	5.42712e-170	0.859904	0.449	0.313	1.23087e-165	2
RPS27	2.66809e-168	0.33629	0.989	0.981	6.05124e-164	2
MTUS1	4.16823e-165	0.673323	0.296	0.15	9.45354e-161	2
RPL34	9.47395e-163	0.320711	0.991	0.986	2.14869e-158	2
CLASP1	3.48527e-160	0.814228	0.395	0.265	7.90459e-156	2
RPL27	3.34707e-159	0.371451	0.935	0.926	7.59116e-155	2
STMN2	2.67591e-158	0.261886	0.991	0.846	6.06895e-154	2
RPLP2	2.93203e-158	0.348506	0.969	0.958	6.64984e-154	2
FGF12	4.71481e-156	0.750938	0.297	0.151	1.06932e-151	2
RPL32	2.44463e-154	0.26831	0.995	0.99	5.54442e-150	2
ZEB2	1.50312e-152	0.487329	0.814	0.743	3.40907e-148	2
RPS18	1.0886e-148	0.257461	0.996	0.99	2.46895e-144	2
CAMK2N1	5.63323e-148	0.529389	0.809	0.784	1.27762e-143	2
DRAXIN	1.90618e-146	0.642694	0.482	0.338	4.32321e-142	2
RPS3A	2.57248e-145	0.25525	0.996	0.987	5.83438e-141	2
CCSER1	4.46466e-145	0.655348	0.291	0.154	1.01259e-140	2
MLLT11	7.46953e-143	0.403794	0.915	0.833	1.69409e-138	2
RPS13	4.31219e-140	0.275135	0.989	0.978	9.78005e-136	2
PLK2	3.94297e-133	0.805717	0.458	0.337	8.94265e-129	2
NAV3	1.54956e-132	0.682185	0.323	0.196	3.51441e-128	2
PPP1R12B	3.37659e-132	0.754136	0.328	0.206	7.65811e-128	2
CD24	1.28324e-127	0.378924	0.916	0.799	2.9104e-123	2
EIF1	3.47343e-127	0.293465	0.958	0.947	7.87775e-123	2
FNBP1L	8.23262e-126	0.473677	0.75	0.722	1.86716e-121	2
H1FX	7.91326e-125	0.460665	0.797	0.777	1.79473e-120	2
SCG3	2.82875e-124	0.534201	0.613	0.519	6.4156e-120	2
RPL37A	6.22149e-123	0.314263	0.992	0.987	1.41103e-118	2
RPL35A	1.40529e-122	0.28076	0.982	0.973	3.1872e-118	2
RPL35	2.46127e-119	0.32628	0.923	0.921	5.58215e-115	2
ETFB	3.13797e-118	0.661604	0.483	0.398	7.11693e-114	2
XIST	3.94625e-118	0.49162	0.72	0.577	8.9501e-114	2
AKAP9	3.9668e-117	0.468336	0.764	0.719	8.99669e-113	2
TOX3	4.01309e-116	0.958593	0.421	0.331	9.10168e-112	2
DDX6	5.76744e-116	0.554135	0.646	0.635	1.30805e-111	2
C12orf57	8.2845e-116	0.455718	0.756	0.76	1.87893e-111	2
CADPS	9.00295e-112	0.493213	0.257	0.136	2.04187e-107	2
NNAT	3.97542e-110	0.27067	0.919	0.872	9.01624e-106	2
RPS29	2.29442e-109	0.371244	0.939	0.945	5.20375e-105	2
HSPA1A	1.66774e-108	0.482342	0.842	0.783	3.78243e-104	2
GADD45G	8.94165e-107	0.56666	0.438	0.315	2.02797e-102	2
PPP1R14B	1.42918e-106	0.40247	0.8	0.815	3.24137e-102	2
SH3BP5	9.05355e-106	0.492019	0.532	0.421	2.05334e-101	2
ANKS1B	1.22243e-103	0.663663	0.45	0.362	2.77246e-99	2
RPL7	4.68438e-101	0.266229	0.97	0.957	1.06242e-96	2
RERE	1.10262e-95	0.591486	0.538	0.503	2.50074e-91	2
DPYSL3	6.59255e-95	0.411465	0.738	0.719	1.49519e-90	2
UBA52	1.80052e-93	0.286672	0.925	0.925	4.08357e-89	2
SMARCD1	4.08808e-93	0.664015	0.427	0.356	9.27177e-89	2
NCAM1	1.61329e-91	0.384487	0.738	0.697	3.65893e-87	2
AFDN	4.95079e-91	0.537039	0.581	0.545	1.12284e-86	2
ZNF91	1.39653e-88	0.505688	0.612	0.586	3.16734e-84	2
KLF7	6.72976e-87	0.543728	0.54	0.491	1.52631e-82	2
SHTN1	2.69121e-85	0.607993	0.599	0.526	6.10366e-81	2
FXYD6	9.96255e-85	0.397389	0.7	0.695	2.25951e-80	2
ZNF428	1.6967e-81	0.368256	0.763	0.79	3.84812e-77	2
GSE1	1.87217e-81	0.606204	0.367	0.28	4.24609e-77	2
RNF180	3.11349e-77	0.661016	0.293	0.21	7.06141e-73	2
YWHAQ	2.0557e-76	0.28982	0.883	0.878	4.66233e-72	2
PAIP2	6.38388e-76	0.435085	0.645	0.669	1.44787e-71	2
DCLK1	1.62493e-75	0.483346	0.512	0.462	3.68535e-71	2
KAT6B	5.20571e-75	0.534151	0.566	0.557	1.18066e-70	2
NSG1	5.86577e-75	0.374077	0.598	0.491	1.33036e-70	2
PHF14	8.31473e-75	0.378137	0.696	0.713	1.88578e-70	2
NFIB	1.7594e-73	0.256184	0.935	0.846	3.99031e-69	2
TERF2IP	2.59505e-71	0.31857	0.79	0.803	5.88556e-67	2
LOC105371348	2.59505e-71	0.31857	0.79	0.803	5.88556e-67	2
SYT14	2.71729e-69	0.573949	0.291	0.207	6.16282e-65	2
NREP	2.79865e-69	0.263657	0.857	0.838	6.34733e-65	2
TMSB15A	1.4842e-65	0.389761	0.657	0.646	3.36617e-61	2
CAMK4	2.06961e-65	0.538373	0.341	0.26	4.69388e-61	2
DDX5	4.45436e-65	0.283312	0.914	0.913	1.01025e-60	2
CCDC112	8.35609e-65	0.476032	0.561	0.541	1.89516e-60	2
KIDINS220	1.07738e-64	0.33963	0.745	0.747	2.44349e-60	2
DNAJB6	1.21594e-64	0.34906	0.719	0.752	2.75774e-60	2
ATP1B1	2.07022e-62	0.469225	0.56	0.532	4.69526e-58	2
NSG2	2.89894e-61	0.374923	0.527	0.437	6.57479e-57	2
GNAQ	2.20597e-58	0.490461	0.542	0.539	5.00314e-54	2
JAKMIP2	2.21804e-58	0.548488	0.388	0.334	5.03052e-54	2
EIF4G2	4.39969e-58	0.270967	0.828	0.853	9.97849e-54	2
KALRN	3.09983e-55	0.50563	0.384	0.326	7.03042e-51	2
ARRDC3	7.60208e-55	0.482849	0.533	0.52	1.72415e-50	2
KMT2A	5.68716e-54	0.346372	0.696	0.727	1.28985e-49	2
RDX	6.13104e-54	0.435762	0.542	0.526	1.39052e-49	2
HMGN1	1.27724e-53	0.265959	0.838	0.865	2.89678e-49	2
NPAS3	1.15724e-51	0.580216	0.28	0.205	2.62462e-47	2
ATP6V1G1	4.06585e-47	0.264431	0.736	0.787	9.22134e-43	2
ANKRD12	8.44891e-47	0.308373	0.739	0.764	1.91621e-42	2
N4BP2L2	5.79903e-46	0.329263	0.659	0.706	1.31522e-41	2
TAGLN3	4.43254e-44	0.304381	0.637	0.619	1.0053e-39	2
MIAT	4.86293e-42	0.323579	0.505	0.454	1.10291e-37	2
NSD3	3.67195e-41	0.289494	0.709	0.755	8.32798e-37	2
VCAN	3.21368e-40	0.40046	0.635	0.649	7.28862e-36	2
EIF5	9.08681e-40	0.270616	0.718	0.753	2.06089e-35	2
LBH	1.3474e-39	0.418062	0.265	0.204	3.05591e-35	2
KIF21A	1.36479e-39	0.352564	0.615	0.634	3.09534e-35	2
POU2F1	5.99138e-39	0.533868	0.38	0.355	1.35884e-34	2
KMT2E	8.65852e-39	0.265943	0.717	0.772	1.96375e-34	2
COA8	1.65041e-37	0.480995	0.371	0.35	3.74313e-33	2
SPSB3	2.31882e-37	0.437191	0.43	0.423	5.25909e-33	2
SRRM4	1.29977e-35	0.372493	0.403	0.354	2.94787e-31	2
EPC1	1.63821e-35	0.330874	0.622	0.664	3.71547e-31	2
MYT1L	6.42196e-34	0.255408	0.556	0.502	1.4565e-29	2
BOD1L1	7.14309e-34	0.381673	0.575	0.62	1.62005e-29	2
ANKRD36C	1.95672e-33	0.37208	0.456	0.454	4.43783e-29	2
EEA1	2.69526e-33	0.56084	0.302	0.267	6.11285e-29	2
PAK3	5.10711e-32	0.443221	0.431	0.423	1.15829e-27	2
MIR124-2HG	7.21809e-32	0.371077	0.332	0.285	1.63706e-27	2
IGF1R	1.26705e-31	0.439754	0.411	0.4	2.87367e-27	2
MAP4K4	6.08e-31	0.270896	0.689	0.734	1.37894e-26	2
GNG2	7.03017e-31	0.377637	0.426	0.407	1.59444e-26	2
ARL4D	1.36226e-30	0.347713	0.336	0.288	3.08959e-26	2
INSM1	8.31529e-30	0.297997	0.536	0.494	1.88591e-25	2
ATCAY	1.33336e-28	0.342432	0.428	0.402	3.02405e-24	2
U2SURP	6.69578e-28	0.291592	0.583	0.633	1.5186e-23	2
CHD6	1.09401e-27	0.405283	0.416	0.42	2.48123e-23	2
DEK	1.18787e-27	0.266525	0.601	0.634	2.69409e-23	2
CSAD	1.67447e-27	0.452785	0.256	0.216	3.79771e-23	2
RASSF2	1.95727e-27	0.460437	0.29	0.258	4.43909e-23	2
SEC61G	2.74901e-27	0.279195	0.605	0.668	6.23475e-23	2
GDAP1L1	2.07612e-26	0.319552	0.418	0.394	4.70864e-22	2
ZNF254	2.54963e-25	0.458171	0.34	0.325	5.78256e-21	2
OLA1	4.07922e-25	0.400012	0.435	0.459	9.25168e-21	2
TPGS2	6.06882e-25	0.380118	0.438	0.453	1.37641e-20	2
NDUFA5	6.38189e-25	0.291153	0.558	0.614	1.44741e-20	2
RUFY2	9.54542e-25	0.389638	0.459	0.477	2.1649e-20	2
RGS12	7.21487e-23	0.483952	0.358	0.354	1.63633e-18	2
TAF7	2.17041e-21	0.292861	0.585	0.65	4.92248e-17	2
COMMD2	2.25447e-21	0.387358	0.372	0.379	5.11315e-17	2
SVBP	6.88542e-21	0.317376	0.467	0.49	1.56161e-16	2
STX7	2.75772e-20	0.381482	0.374	0.376	6.25451e-16	2
BIRC2	4.1026e-20	0.432411	0.311	0.301	9.3047e-16	2
KLF12	2.14402e-19	0.451086	0.259	0.235	4.86264e-15	2
ASAP1	5.95101e-19	0.450941	0.347	0.348	1.34969e-14	2
PAK2	6.0138e-19	0.276468	0.569	0.641	1.36393e-14	2
RPS10	1.98585e-18	0.253314	0.599	0.667	4.50392e-14	2
PHKB	2.38662e-18	0.389299	0.413	0.434	5.41285e-14	2
ODF2L	4.45105e-18	0.38231	0.346	0.338	1.0095e-13	2
KLHL9	6.19567e-18	0.417177	0.319	0.313	1.40518e-13	2
SYF2	8.85302e-18	0.317062	0.492	0.543	2.00787e-13	2
DLGAP4	1.56859e-17	0.377233	0.397	0.412	3.55757e-13	2
ARID4B	1.78277e-17	0.280324	0.58	0.647	4.04332e-13	2
KLHL7	6.57238e-17	0.383587	0.38	0.393	1.49062e-12	2
PID1	1.22513e-16	0.442175	0.253	0.23	2.7786e-12	2
TNRC6C	1.48203e-16	0.424468	0.323	0.318	3.36125e-12	2
CLVS2	1.66386e-16	0.394328	0.252	0.227	3.77363e-12	2
NAP1L3	2.37576e-16	0.384165	0.253	0.231	5.38823e-12	2
TRIM36	3.99169e-16	0.364694	0.297	0.282	9.05315e-12	2
TSC22D2	8.61764e-16	0.418088	0.292	0.281	1.95448e-11	2
PRRC2C	1.26326e-15	0.265375	0.577	0.651	2.86508e-11	2
MPHOSPH8	4.83401e-15	0.298359	0.515	0.578	1.09635e-10	2
SH3BGRL3	6.71337e-15	0.315634	0.483	0.527	1.52259e-10	2
PRMT2	8.48117e-15	0.270799	0.505	0.559	1.92353e-10	2
SLC25A29	9.99362e-15	0.359646	0.273	0.258	2.26655e-10	2
LSM3	1.00925e-14	0.277846	0.48	0.537	2.28898e-10	2
LINC00632	6.86893e-14	0.362211	0.376	0.383	1.55787e-09	2
PAPOLA	2.62511e-13	0.275655	0.503	0.573	5.95374e-09	2
PFDN4	2.8695e-13	0.340615	0.434	0.485	6.50804e-09	2
TMOD2	3.8916e-13	0.369611	0.341	0.346	8.82615e-09	2
RAB8B	1.22523e-12	0.412818	0.275	0.27	2.77881e-08	2
SMDT1	3.43068e-12	0.30648	0.484	0.55	7.78078e-08	2
C3orf14	3.59641e-12	0.289852	0.429	0.464	8.15666e-08	2
ARID4A	3.0542e-11	0.278011	0.525	0.592	6.92692e-07	2
SBK1	3.14125e-11	0.292681	0.391	0.41	7.12435e-07	2
CACYBP	8.82358e-11	0.296398	0.466	0.53	2.00119e-06	2
KIF3A	1.69358e-10	0.259839	0.466	0.514	3.84103e-06	2
DHPS	1.97747e-10	0.285168	0.434	0.488	4.4849e-06	2
SNTG1	2.50522e-10	0.314771	0.25	0.232	5.68184e-06	2
CCDC82	2.90739e-10	0.315753	0.432	0.487	6.59396e-06	2
SP3	3.49536e-10	0.368965	0.292	0.299	7.92748e-06	2
MKRN1	4.42949e-10	0.320804	0.394	0.438	1.00461e-05	2
KMT5B	1.13109e-09	0.314968	0.42	0.469	2.5653e-05	2
SACS	1.30337e-09	0.37521	0.313	0.324	2.95604e-05	2
SREK1IP1	1.91221e-09	0.396067	0.314	0.333	4.3369e-05	2
LMBR1L	2.22832e-09	0.337487	0.284	0.285	5.05383e-05	2
FJX1	7.94484e-09	0.326091	0.377	0.407	0.000180189	2
CERK	9.51008e-09	0.278151	0.253	0.244	0.000215689	2
EPHA5	1.12004e-08	0.387103	0.381	0.41	0.000254026	2
H1F0	1.48483e-08	0.306515	0.42	0.454	0.00033676	2
GNAI3	8.38995e-08	0.294175	0.418	0.483	0.00190284	2
MRPL42	1.81279e-07	0.284217	0.403	0.454	0.0041114	2
MXI1	1.8352e-07	0.275686	0.453	0.515	0.00416224	2
SAT2	1.72758e-06	0.250303	0.465	0.544	0.0391815	2
SLC39A6	2.3803e-06	0.290055	0.386	0.436	0.0539851	2
GNAO1	2.62509e-06	0.269103	0.395	0.429	0.0595371	2
TSPO	5.20251e-06	0.254965	0.367	0.408	0.117993	2
PBRM1	7.22183e-06	0.254037	0.465	0.538	0.163791	2
RO60	1.22497e-05	0.273521	0.442	0.516	0.277823	2
LCOR	1.66296e-05	0.303771	0.337	0.368	0.377159	2
USP15	1.85408e-05	0.305936	0.291	0.31	0.420506	2
AKAP6	6.16923e-05	0.295117	0.28	0.296	1	2
ZC3H6	7.60268e-05	0.333852	0.284	0.302	1	2
MBOAT2	9.80465e-05	0.326118	0.291	0.317	1	2
NETO2	0.00021695	0.313852	0.444	0.495	1	2
MAD2L2	0.000228663	0.288954	0.268	0.288	1	2
PDS5B	0.000249295	0.34046	0.314	0.35	1	2
SPATS2	0.000379678	0.264067	0.372	0.42	1	2
TET1	0.000528355	0.293618	0.286	0.312	1	2
ROCK1	0.00118135	0.267662	0.392	0.457	1	2
BMERB1	0.00126348	0.256564	0.34	0.385	1	2
PWWP3A	0.00148523	0.266278	0.37	0.424	1	2
NRXN2	0.0024204	0.271593	0.281	0.306	1	2
PIAS2	0.00278158	0.313705	0.247	0.266	1	2
OAZ2	0.00523865	0.291549	0.307	0.349	1	2
NRP1	0	1.16692	0.715	0.247	0	3
DUSP1	0	1.12256	0.862	0.592	0	3
PALMD	0	1.08738	0.771	0.329	0	3
PPP2R2B	0	1.02884	0.888	0.511	0	3
ENC1	0	0.965955	0.967	0.695	0	3
GRIA2	0	0.925171	0.942	0.615	0	3
FOSB	0	0.911078	0.6	0.317	0	3
POU3F2	0	0.876946	0.981	0.686	0	3
DOK6	0	0.866989	0.68	0.319	0	3
LRP8	0	0.835394	0.744	0.407	0	3
ZBTB18	0	0.833429	0.908	0.608	0	3
NEUROD2	0	0.830966	0.89	0.474	0	3
SEMA3C	0	0.808222	0.7	0.336	0	3
KCNQ3	0	0.782264	0.647	0.333	0	3
MEIS2	0	0.780013	0.979	0.699	0	3
DCC	0	0.739084	0.348	0.121	0	3
MLLT3	0	0.715453	0.866	0.561	0	3
UNC5D	0	0.711849	0.619	0.34	0	3
HS3ST1	0	0.697753	0.443	0.187	0	3
ZNF704	0	0.692476	0.877	0.65	0	3
BHLHE22	0	0.686359	0.614	0.313	0	3
ROBO2	0	0.680302	0.787	0.535	0	3
NTM	0	0.678421	0.814	0.529	0	3
APP	0	0.671941	0.919	0.714	0	3
ZBTB20	0	0.666763	0.971	0.801	0	3
NRN1	0	0.664421	0.524	0.239	0	3
EPHA3	0	0.66118	0.603	0.307	0	3
TBR1	0	0.657761	0.648	0.34	0	3
CPE	0	0.639081	0.965	0.739	0	3
POU3F3	0	0.624204	0.912	0.721	0	3
JUND	0	0.603051	0.979	0.847	0	3
DDAH2	0	0.599454	0.952	0.796	0	3
NFIB	0	0.561753	0.986	0.842	0	3
SOX11	0	0.524334	0.999	0.915	0	3
SLC17A7	8.60045e-302	0.623708	0.394	0.159	1.95058e-297	3
DPY19L1	7.64686e-301	0.68665	0.476	0.227	1.73431e-296	3
SORBS2	3.09021e-299	0.602364	0.694	0.403	7.00861e-295	3
SLC24A2	9.22961e-296	0.550977	0.294	0.096	2.09327e-291	3
INSM1	7.57892e-289	0.647163	0.755	0.47	1.7189e-284	3
PGAP1	3.42425e-287	0.634669	0.772	0.539	7.7662e-283	3
JUN	3.5746e-279	0.611008	0.95	0.772	8.10719e-275	3
FRMD4B	3.05708e-278	0.621571	0.644	0.375	6.93346e-274	3
CNR1	1.30991e-276	0.552542	0.746	0.477	2.97088e-272	3
SETD7	1.32216e-275	0.645624	0.49	0.241	2.99866e-271	3
FGFR2	2.49931e-275	0.667617	0.494	0.256	5.66843e-271	3
SLC17A6	1.79514e-272	0.575929	0.346	0.132	4.07138e-268	3
GNG3	3.70377e-266	0.614571	0.646	0.395	8.40016e-262	3
ZFHX4	3.82955e-266	0.740628	0.59	0.342	8.68542e-262	3
FOS	1.14388e-257	0.462566	0.923	0.697	2.59432e-253	3
NR4A2	1.32289e-255	0.601461	0.296	0.111	3.00032e-251	3
CTTNBP2	2.95621e-255	0.634014	0.651	0.416	6.70468e-251	3
MEX3A	4.56429e-255	0.543582	0.883	0.721	1.03518e-250	3
SLA	9.12103e-253	0.544751	0.738	0.419	2.06865e-248	3
PRSS12	1.07059e-251	0.646296	0.433	0.201	2.42811e-247	3
FOXG1	3.07394e-251	0.483721	0.951	0.803	6.9717e-247	3
PTMA	2.9908e-250	0.342109	0.999	0.982	6.78313e-246	3
PLXNA2	1.47514e-245	0.551454	0.672	0.41	3.34561e-241	3
LRRC7	1.38899e-244	0.549861	0.673	0.404	3.15024e-240	3
CLMP	2.7302e-244	0.520315	0.708	0.411	6.19209e-240	3
DISP3	2.81626e-243	0.564945	0.433	0.206	6.38729e-239	3
TTC28	3.7971e-242	0.571371	0.696	0.461	8.61182e-238	3
HUNK	2.2389e-240	0.565174	0.393	0.177	5.07782e-236	3
SSTR2	2.43317e-236	0.403297	0.601	0.317	5.51843e-232	3
ZNF804A	3.60583e-236	0.626443	0.425	0.211	8.17801e-232	3
PRDM8	1.05259e-234	0.547953	0.415	0.195	2.38727e-230	3
FAM126A	6.39342e-232	0.614957	0.531	0.308	1.45003e-227	3
RASGEF1B	1.4571e-231	0.584847	0.35	0.15	3.3047e-227	3
NFIX	3.80579e-228	0.540659	0.84	0.647	8.63152e-224	3
BASP1	1.02225e-221	0.363117	0.999	0.95	2.31847e-217	3
EPHA4	5.92998e-219	0.65358	0.443	0.232	1.34492e-214	3
HSP90AA1	2.50564e-218	0.400322	0.999	0.973	5.6828e-214	3
LHX2	2.79532e-215	0.510894	0.827	0.578	6.33978e-211	3
GPM6A	1.00722e-214	0.388583	0.996	0.902	2.28438e-210	3
EIF1B	1.28533e-211	0.527829	0.942	0.836	2.91513e-207	3
NEUROD6	2.10596e-209	0.464979	0.644	0.365	4.77631e-205	3
NRXN1	1.16661e-195	0.288344	0.981	0.885	2.64588e-191	3
FMNL2	7.28792e-193	0.559968	0.579	0.381	1.6529e-188	3
C14orf132	9.49695e-188	0.554866	0.59	0.385	2.15391e-183	3
CCNI	1.23984e-187	0.334135	0.997	0.955	2.81196e-183	3
AUTS2	1.09732e-181	0.461656	0.762	0.553	2.48873e-177	3
EPHB6	1.94574e-181	0.572456	0.463	0.264	4.41293e-177	3
ELAVL2	1.31279e-179	0.472686	0.704	0.479	2.97741e-175	3
KLHL35	2.97334e-176	0.442603	0.484	0.265	6.74353e-172	3
NREP	1.02433e-175	0.376822	0.946	0.828	2.32319e-171	3
TSC22D1	2.03314e-172	0.4112	0.94	0.824	4.61116e-168	3
ANK3	7.56934e-169	0.472035	0.631	0.41	1.71673e-164	3
NEUROD1	1.66923e-167	0.596343	0.377	0.196	3.78581e-163	3
KCND2	7.94398e-162	0.449014	0.278	0.124	1.80169e-157	3
AMER2	7.6053e-161	0.440464	0.779	0.609	1.72488e-156	3
IRF2BPL	2.25424e-158	0.523301	0.609	0.448	5.11261e-154	3
CDK5R1	9.95773e-157	0.416281	0.787	0.607	2.25841e-152	3
SOX4	2.11229e-156	0.3087	0.999	0.953	4.79068e-152	3
MEX3B	4.46863e-155	0.435415	0.634	0.433	1.01349e-150	3
CDH4	5.12446e-152	0.491623	0.503	0.318	1.16223e-147	3
CEP170	9.10394e-148	0.36812	0.915	0.808	2.06477e-143	3
PAG1	1.54289e-147	0.501177	0.498	0.315	3.49928e-143	3
IER2	5.24933e-147	0.512212	0.694	0.512	1.19055e-142	3
SYT1	2.14044e-144	0.395086	0.863	0.645	4.85451e-140	3
PDE1C	2.69374e-144	0.466348	0.287	0.14	6.10941e-140	3
SPIRE1	3.67576e-141	0.436736	0.647	0.485	8.33661e-137	3
CNKSR2	4.5384e-138	0.477111	0.475	0.312	1.02931e-133	3
ZNF292	6.7037e-138	0.373516	0.883	0.77	1.5204e-133	3
PPFIA2	1.18426e-137	0.455347	0.577	0.4	2.6859e-133	3
TMEM161B-AS1	1.25014e-137	0.384353	0.807	0.662	2.83532e-133	3
IP6K2	3.37144e-137	0.462146	0.666	0.526	7.64644e-133	3
WSB1	1.12393e-135	0.336013	0.943	0.841	2.54907e-131	3
FAM13A	7.23725e-135	0.472511	0.585	0.428	1.64141e-130	3
FZD3	9.94509e-134	0.418905	0.814	0.672	2.25555e-129	3
PTPRD	7.41495e-132	0.370602	0.714	0.534	1.68171e-127	3
CDKN1B	1.29408e-130	0.44761	0.674	0.538	2.93498e-126	3
BEX1	4.15072e-127	0.360821	0.887	0.743	9.41383e-123	3
ST8SIA1	1.06181e-126	0.473183	0.41	0.254	2.40817e-122	3
LINC01102	1.23681e-126	0.404957	0.555	0.372	2.80509e-122	3
TERF2IP	1.42167e-125	0.327018	0.897	0.791	3.22436e-121	3
LOC105371348	1.42167e-125	0.327018	0.897	0.791	3.22436e-121	3
MN1	1.26437e-124	0.394457	0.677	0.504	2.86759e-120	3
EPHA5	1.82743e-124	0.416339	0.561	0.39	4.14462e-120	3
KCTD16	1.06567e-123	0.437714	0.267	0.133	2.41694e-119	3
MIDN	1.48183e-121	0.419521	0.73	0.609	3.36078e-117	3
EMX2	8.71332e-121	0.503705	0.429	0.282	1.97618e-116	3
SNX7	6.9136e-120	0.475307	0.482	0.333	1.568e-115	3
SRGAP1	2.68071e-118	0.369917	0.764	0.595	6.07986e-114	3
SH3RF3	7.57489e-117	0.395667	0.269	0.137	1.71799e-112	3
TUBA1C	5.28275e-116	0.427669	0.391	0.242	1.19813e-111	3
JMJD1C	3.44573e-115	0.382842	0.733	0.617	7.81491e-111	3
HSPA1A	2.6812e-114	0.591216	0.89	0.779	6.08095e-110	3
HNRNPA0	1.12996e-113	0.308519	0.885	0.785	2.56276e-109	3
NFASC	1.22931e-112	0.360125	0.36	0.21	2.78807e-108	3
BCL11A	8.2085e-112	0.33233	0.819	0.663	1.86169e-107	3
ZNF462	8.35324e-112	0.390685	0.697	0.562	1.89451e-107	3
MYT1L	4.17233e-111	0.291525	0.712	0.486	9.46284e-107	3
LOC101927314	1.66597e-109	0.446033	0.509	0.353	3.77842e-105	3
SETBP1	7.84847e-108	0.369826	0.682	0.541	1.78003e-103	3
FRMD4A	1.30937e-106	0.415744	0.564	0.429	2.96965e-102	3
PRKX	2.3976e-105	0.34761	0.428	0.265	5.43775e-101	3
FYN	3.01945e-105	0.321696	0.742	0.623	6.84811e-101	3
KMT2E	1.45254e-104	0.307421	0.855	0.756	3.29435e-100	3
LINC01122	8.75968e-104	0.353286	0.388	0.234	1.9867e-99	3
TNRC6B	2.78123e-103	0.355012	0.796	0.688	6.30783e-99	3
RBFOX1	6.31447e-103	0.343398	0.48	0.304	1.43212e-98	3
FUT9	8.35762e-103	0.408998	0.494	0.35	1.89551e-98	3
PLCB1	1.10632e-102	0.414332	0.491	0.346	2.50914e-98	3
EPC1	3.39191e-102	0.342885	0.756	0.649	7.69284e-98	3
RBFOX2	1.09079e-100	0.307135	0.819	0.659	2.4739e-96	3
RTN1	2.01103e-100	0.267311	0.993	0.892	4.56103e-96	3
PHLDA1	2.30366e-98	0.366821	0.57	0.415	5.22471e-94	3
OCIAD2	6.01937e-98	0.323584	0.649	0.483	1.36519e-93	3
ARL4C	1.03717e-97	0.306776	0.836	0.717	2.35231e-93	3
ST6GAL2	1.65002e-97	0.406713	0.361	0.226	3.74224e-93	3
CEP85L	1.97223e-97	0.402318	0.385	0.251	4.47301e-93	3
NFIA	2.92089e-97	0.341301	0.868	0.672	6.62457e-93	3
PKIA	5.74895e-97	0.342116	0.69	0.542	1.30386e-92	3
EPHB1	6.53575e-96	0.421133	0.363	0.232	1.48231e-91	3
SCRT2	1.67996e-95	0.318962	0.378	0.225	3.81015e-91	3
KLHL24	3.00054e-95	0.394786	0.546	0.42	6.80522e-91	3
SDCBP	1.85309e-94	0.360429	0.764	0.641	4.20281e-90	3
DUSP4	6.58395e-94	0.344328	0.353	0.211	1.49324e-89	3
ISLR2	9.34053e-94	0.326911	0.308	0.18	2.11843e-89	3
LNX1	3.19194e-92	0.348802	0.298	0.171	7.23932e-88	3
SRGAP3	1.36725e-89	0.318465	0.693	0.574	3.10093e-85	3
CIRBP	1.62209e-89	0.266965	0.949	0.885	3.67889e-85	3
CAMK2N1	3.03957e-89	0.305245	0.876	0.777	6.89375e-85	3
EZR	1.13579e-88	0.275457	0.712	0.526	2.57598e-84	3
RAB12	1.30817e-88	0.366208	0.258	0.145	2.96693e-84	3
FNBP1L	1.17023e-87	0.273246	0.819	0.715	2.65408e-83	3
CD24	4.25614e-87	0.261301	0.958	0.795	9.65292e-83	3
ATP6V1G2	7.80918e-86	0.36062	0.383	0.25	1.77112e-81	3
IGDCC3	6.5211e-85	0.360019	0.404	0.27	1.47898e-80	3
KIAA1107	8.71233e-85	0.460227	0.375	0.247	1.97596e-80	3
BTBD8	8.71233e-85	0.460227	0.375	0.247	1.97596e-80	3
GADD45G	1.34337e-84	0.429632	0.461	0.314	3.04676e-80	3
BICD1	1.79842e-84	0.356118	0.581	0.46	4.07882e-80	3
TCEAL7	2.03598e-84	0.411803	0.559	0.449	4.61761e-80	3
CDH11	1.1292e-83	0.349939	0.399	0.269	2.56102e-79	3
FTX	1.59167e-83	0.343924	0.638	0.522	3.6099e-79	3
FOXO3	2.15169e-83	0.364612	0.547	0.43	4.88004e-79	3
EFNB2	2.16173e-83	0.330347	0.679	0.542	4.90281e-79	3
SORL1	8.28502e-83	0.35271	0.325	0.204	1.87904e-78	3
SLC38A2	1.45844e-82	0.342379	0.534	0.414	3.30775e-78	3
HPCAL1	2.35824e-81	0.335368	0.338	0.217	5.34848e-77	3
BCLAF1	4.04121e-81	0.327342	0.749	0.652	9.16547e-77	3
CLVS1	6.03451e-81	0.335088	0.258	0.148	1.36863e-76	3
SNHG8	9.60618e-80	0.389787	0.528	0.414	2.17868e-75	3
TOB1	1.11136e-79	0.441811	0.433	0.321	2.52056e-75	3
MAPK10	9.0437e-78	0.292397	0.649	0.534	2.05111e-73	3
SCG5	1.46319e-77	0.283123	0.598	0.451	3.31851e-73	3
CXXC5	1.53549e-77	0.358971	0.546	0.422	3.48249e-73	3
LRRTM2	2.94965e-77	0.383596	0.477	0.354	6.6898e-73	3
SYP	4.24331e-77	0.336946	0.482	0.355	9.62382e-73	3
COL9A2	5.09295e-77	0.349607	0.262	0.153	1.15508e-72	3
GRIA3	6.8283e-77	0.33984	0.412	0.289	1.54866e-72	3
SRRM4	4.18929e-76	0.268889	0.498	0.344	9.50131e-72	3
CLK1	1.84994e-75	0.350453	0.595	0.502	4.19566e-71	3
ZMIZ1	2.26363e-75	0.335533	0.589	0.483	5.13392e-71	3
ZC2HC1A	6.91671e-75	0.282968	0.738	0.623	1.56871e-70	3
BTG3	1.44985e-74	0.377891	0.526	0.405	3.28826e-70	3
TCAF1	5.97922e-74	0.327281	0.657	0.568	1.35609e-69	3
SLC22A23	8.18187e-74	0.31374	0.394	0.272	1.85565e-69	3
PRKACB	2.12187e-73	0.324652	0.473	0.355	4.8124e-69	3
DUSP14	6.61962e-72	0.359484	0.272	0.171	1.50133e-67	3
EGR1	1.54487e-71	0.250962	0.527	0.369	3.50376e-67	3
TSPYL1	1.96534e-71	0.338552	0.533	0.433	4.4574e-67	3
IFRD1	2.58501e-71	0.403327	0.438	0.338	5.8628e-67	3
SH3PXD2A	5.21702e-70	0.336103	0.306	0.198	1.18322e-65	3
CBFA2T2	6.04082e-70	0.350978	0.389	0.275	1.37006e-65	3
XIST	1.26354e-69	0.371138	0.671	0.584	2.8657e-65	3
NEDD4L	1.32945e-68	0.286943	0.688	0.584	3.01519e-64	3
DUSP8	1.28749e-65	0.350531	0.352	0.248	2.92003e-61	3
ARHGAP21	1.39253e-65	0.254899	0.796	0.705	3.15826e-61	3
KLF7	2.36365e-65	0.259585	0.605	0.484	5.36076e-61	3
RHOB	1.36701e-64	0.294787	0.634	0.524	3.10039e-60	3
TTLL7	3.17856e-64	0.264961	0.606	0.492	7.20898e-60	3
DNAJB1	7.78084e-62	0.512566	0.538	0.431	1.76469e-57	3
TSPYL4	1.20725e-61	0.343653	0.479	0.385	2.73803e-57	3
BEX2	1.52839e-61	0.255741	0.651	0.537	3.4664e-57	3
TCEAL9	1.55956e-61	0.340432	0.617	0.532	3.53708e-57	3
FBLN1	1.95908e-61	0.291399	0.456	0.34	4.44319e-57	3
STXBP1	1.50987e-60	0.278891	0.482	0.367	3.42439e-56	3
SORBS1	4.47532e-60	0.328212	0.478	0.389	1.015e-55	3
TRA2B	8.53687e-60	0.28183	0.717	0.645	1.93616e-55	3
CCNB1IP1	9.63603e-60	0.337381	0.422	0.331	2.18545e-55	3
TRMT9B	1.99824e-59	0.303653	0.351	0.243	4.53202e-55	3
CREBRF	3.75099e-59	0.327702	0.433	0.331	8.50725e-55	3
PRAG1	2.16992e-58	0.321175	0.285	0.19	4.92138e-54	3
GPR137C	3.60223e-58	0.295104	0.273	0.176	8.16985e-54	3
IER5	7.39877e-58	0.30739	0.419	0.316	1.67804e-53	3
TFDP2	1.05356e-57	0.299441	0.514	0.415	2.38948e-53	3
CCNG2	1.38121e-57	0.266714	0.591	0.501	3.13258e-53	3
IRF2BP2	2.83618e-56	0.30933	0.557	0.467	6.43247e-52	3
TBCC	1.32433e-55	0.299432	0.415	0.316	3.00358e-51	3
LDOC1	2.61121e-55	0.303789	0.358	0.26	5.92222e-51	3
BEX5	3.9968e-54	0.303417	0.383	0.278	9.06475e-50	3
CAMK4	2.10948e-53	0.274672	0.363	0.258	4.78429e-49	3
MACO1	3.11301e-53	0.266816	0.499	0.395	7.0603e-49	3
THSD7A	4.45807e-53	0.375318	0.317	0.223	1.01109e-48	3
GPC2	8.04219e-53	0.259595	0.477	0.364	1.82397e-48	3
SEZ6	1.04687e-52	0.258609	0.369	0.263	2.37429e-48	3
SPAG9	3.24238e-52	0.250716	0.695	0.61	7.35373e-48	3
KDM5B	4.14554e-51	0.277342	0.564	0.482	9.40209e-47	3
NETO2	7.28826e-51	0.265517	0.582	0.48	1.65298e-46	3
SNTG1	1.46194e-50	0.279692	0.324	0.224	3.31569e-46	3
ARMCX3	5.00824e-50	0.279497	0.578	0.513	1.13587e-45	3
CAMK1D	5.01675e-49	0.30028	0.391	0.302	1.1378e-44	3
KCTD6	7.51894e-49	0.334099	0.339	0.255	1.7053e-44	3
ZNF33A	4.46889e-48	0.290217	0.447	0.359	1.01354e-43	3
GLCE	1.07722e-47	0.289834	0.3	0.209	2.44314e-43	3
CNOT2	4.12175e-47	0.2611	0.549	0.48	9.34814e-43	3
PPP1R9A	2.05063e-46	0.287631	0.427	0.346	4.65082e-42	3
TNIK	2.01358e-45	0.261387	0.397	0.305	4.5668e-41	3
LINC00632	2.82296e-45	0.352806	0.453	0.374	6.40247e-41	3
TXNIP	5.79263e-45	0.290311	0.439	0.348	1.31377e-40	3
WDR20	9.38532e-45	0.286973	0.332	0.25	2.12859e-40	3
MLF1	8.88767e-44	0.364972	0.286	0.212	2.01572e-39	3
FAM155A	1.42455e-41	0.258195	0.27	0.188	3.23087e-37	3
FOXN3	3.20815e-41	0.254428	0.559	0.493	7.27608e-37	3
SOX5	4.70702e-41	0.268987	0.487	0.404	1.06755e-36	3
DIXDC1	6.15584e-41	0.262546	0.372	0.293	1.39614e-36	3
LDLRAD4	6.18704e-41	0.252955	0.312	0.23	1.40322e-36	3
ING4	2.32329e-40	0.263044	0.437	0.361	5.26922e-36	3
ADGRB2	2.78875e-40	0.258429	0.311	0.236	6.32488e-36	3
NOS1AP	6.11742e-40	0.281041	0.28	0.202	1.38743e-35	3
SINHCAF	6.67731e-40	0.265181	0.324	0.242	1.51441e-35	3
KLF3	7.02747e-39	0.278256	0.409	0.339	1.59383e-34	3
CALCOCO1	1.71818e-38	0.26437	0.362	0.283	3.89683e-34	3
ATP6V0A1	4.16602e-38	0.250486	0.43	0.361	9.44852e-34	3
AKAP13	4.50335e-38	0.285544	0.386	0.313	1.02136e-33	3
AHDC1	1.27065e-37	0.262942	0.303	0.231	2.88182e-33	3
PCDH8	5.46189e-37	0.250402	0.285	0.205	1.23876e-32	3
LOC101928307	7.38867e-37	0.286635	0.43	0.36	1.67575e-32	3
THUMPD1	4.01428e-36	0.254355	0.451	0.386	9.10438e-32	3
MAGI3	1.02556e-34	0.28128	0.274	0.208	2.32596e-30	3
TACC2	3.55898e-34	0.25016	0.306	0.234	8.07176e-30	3
KLHL28	1.30765e-32	0.257424	0.351	0.284	2.96576e-28	3
KRR1	3.51735e-24	0.268208	0.438	0.403	7.97736e-20	3
IER5L	4.62778e-24	0.252975	0.267	0.215	1.04958e-19	3
SST	0	3.16029	0.554	0.031	0	4
MAF	0	2.90829	0.863	0.062	0	4
ERBB4	0	2.42122	0.921	0.14	0	4
CXCR4	0	2.38844	0.786	0.13	0	4
ARX	0	2.18598	0.878	0.237	0	4
PDE4DIP	0	2.14242	0.906	0.439	0	4
NXPH1	0	2.07473	0.567	0.037	0	4
PDZRN4	0	2.06171	0.648	0.083	0	4
LHX6	0	2.02269	0.624	0.018	0	4
DLX2	0	1.99755	0.808	0.122	0	4
SP9	0	1.96225	0.647	0.078	0	4
ACKR3	0	1.95295	0.466	0.015	0	4
ARL4D	0	1.94358	0.73	0.255	0	4
RUNX1T1	0	1.94133	0.866	0.28	0	4
PLS3	0	1.92027	0.777	0.143	0	4
DLX5	0	1.86356	0.734	0.113	0	4
RBP1	0	1.86275	0.844	0.374	0	4
GAD1	0	1.78944	0.625	0.076	0	4
C11orf96	0	1.70909	0.811	0.237	0	4
SOX1	0	1.68598	0.646	0.182	0	4
AKAP5	0	1.63513	0.478	0.037	0	4
MAFB	0	1.56388	0.475	0.13	0	4
NRXN3	0	1.55609	0.562	0.081	0	4
INA	0	1.5288	0.748	0.238	0	4
SLAIN1	0	1.47664	0.733	0.333	0	4
CADPS	0	1.4098	0.514	0.117	0	4
PFN2	0	1.40686	0.856	0.545	0	4
GAD2	0	1.39362	0.556	0.088	0	4
DCX	0	1.32681	0.984	0.827	0	4
MOB3B	0	1.31807	0.479	0.157	0	4
TMEM123	0	1.27817	0.686	0.326	0	4
CUX1	0	1.27786	0.63	0.344	0	4
BCL11B	0	1.23872	0.684	0.3	0	4
RIPOR2	0	1.23338	0.468	0.095	0	4
ELFN1	0	1.208	0.345	0.015	0	4
CEMIP2	0	1.1944	0.394	0.076	0	4
DLX1	0	1.16633	0.556	0.115	0	4
GRIA4	0	1.15276	0.368	0.087	0	4
ZNF536	0	1.14144	0.414	0.084	0	4
SIAH3	0	1.12212	0.289	0.018	0	4
KIF2A	0	1.09048	0.732	0.514	0	4
BRINP2	0	1.06439	0.293	0.02	0	4
PXDC1	0	1.05189	0.342	0.083	0	4
ARL4C	0	1.05089	0.907	0.713	0	4
SLC6A1	0	1.01894	0.429	0.15	0	4
GRIA1	0	1.01798	0.434	0.174	0	4
NPAS1	0	1.00248	0.378	0.069	0	4
ATRNL1	0	0.999067	0.322	0.053	0	4
ZEB2	0	0.996803	0.917	0.736	0	4
RPH3A	0	0.978846	0.26	0.023	0	4
CELF4	0	0.967612	0.489	0.185	0	4
BTG1	0	0.955491	0.966	0.854	0	4
MTSS1	0	0.936419	0.707	0.499	0	4
DLX6	0	0.911703	0.275	0.036	0	4
KCTD12	0	0.876908	0.268	0.074	0	4
QKI	0	0.874831	0.859	0.582	0	4
TCF4	0	0.829937	0.992	0.931	0	4
BEND4	0	0.828134	0.251	0.043	0	4
SLC32A1	0	0.817363	0.266	0.037	0	4
NREP	0	0.776866	0.935	0.831	0	4
SOX4	0	0.734453	0.997	0.954	0	4
NNAT	0	0.693096	0.952	0.87	0	4
MEF2C	0	0.691756	0.716	0.375	0	4
ST8SIA5	0	0.673739	0.254	0.056	0	4
SEPTIN7	0	0.673215	0.913	0.817	0	4
STMN1	0	0.464746	0.996	0.982	0	4
SYT1	8.58537e-302	0.786661	0.877	0.648	1.94716e-297	4
DPYSL3	2.23047e-301	0.82004	0.845	0.71	5.05872e-297	4
DACT1	6.26149e-301	0.995773	0.544	0.299	1.42011e-296	4
SHTN1	1.06962e-299	0.813759	0.773	0.513	2.42589e-295	4
TMSB10	2.20555e-287	0.554759	0.99	0.973	5.00218e-283	4
SOX6	5.8343e-286	0.995649	0.451	0.212	1.32322e-281	4
AKAP7	3.36521e-285	0.90537	0.431	0.199	7.63231e-281	4
BCL11A	1.79179e-281	0.740965	0.852	0.663	4.06378e-277	4
NSG2	1.65931e-280	0.796021	0.692	0.425	3.76331e-276	4
MYCBP2	1.10207e-267	0.86217	0.726	0.563	2.4995e-263	4
STMN2	2.87887e-266	0.465161	0.994	0.85	6.52927e-262	4
MSRA	7.63145e-262	1.00589	0.523	0.295	1.73081e-257	4
MAGI2	4.43555e-261	0.975227	0.538	0.33	1.00598e-256	4
GNAS	5.65743e-248	0.432823	0.982	0.966	1.28311e-243	4
FEZ1	2.34116e-233	0.680464	0.792	0.663	5.30976e-229	4
STT3A-AS1	2.34116e-233	0.680464	0.792	0.663	5.30976e-229	4
CRMP1	7.90915e-232	0.639615	0.871	0.759	1.79379e-227	4
YBX1	2.30319e-225	0.46729	0.97	0.954	5.22364e-221	4
CSRNP3	1.42341e-221	0.837586	0.581	0.372	3.22829e-217	4
CCDC88A	2.58937e-220	0.573895	0.846	0.747	5.87268e-216	4
TMSB4X	3.24791e-220	0.358133	0.998	0.99	7.36626e-216	4
CDK14	3.39048e-220	0.777542	0.282	0.109	7.68961e-216	4
MIR124-2HG	4.01593e-215	0.799425	0.482	0.274	9.10814e-211	4
NPAS3	5.88653e-214	0.849837	0.403	0.196	1.33507e-209	4
NRXN1	1.31392e-213	0.553643	0.955	0.889	2.97997e-209	4
DPF1	8.73995e-212	0.812288	0.388	0.195	1.98222e-207	4
TLE5	4.46665e-208	0.723352	0.723	0.627	1.01304e-203	4
MEG3	6.32325e-208	0.435244	0.807	0.512	1.43411e-203	4
NCAM1	4.10107e-207	0.658657	0.821	0.691	9.30122e-203	4
PDE4D	1.42192e-206	0.82946	0.422	0.225	3.2249e-202	4
CHL1	2.01483e-206	0.887734	0.599	0.389	4.56964e-202	4
ZNF618	1.65151e-205	0.736155	0.266	0.1	3.74562e-201	4
WLS	1.89726e-200	0.662474	0.25	0.089	4.30298e-196	4
SEMA6A	2.70658e-190	0.924524	0.38	0.204	6.13853e-186	4
SOX11	2.40377e-185	0.494399	0.996	0.917	5.45175e-181	4
H3F3B	9.82635e-185	0.383629	0.99	0.966	2.22862e-180	4
FTH1	5.27416e-181	0.288652	0.991	0.989	1.19618e-176	4
AKAP9	6.53735e-180	0.627773	0.816	0.716	1.48267e-175	4
JAKMIP2	2.08979e-178	0.803662	0.493	0.326	4.73965e-174	4
HSPA1A	3.94513e-173	0.980441	0.851	0.784	8.94755e-169	4
TUBB2B	8.06892e-171	0.358725	0.997	0.976	1.83003e-166	4
MARCKS	7.41783e-170	0.342572	0.989	0.966	1.68236e-165	4
NTN4	2.66802e-168	0.744468	0.303	0.141	6.05107e-164	4
CADM1	5.40903e-167	0.74568	0.569	0.397	1.22677e-162	4
ANKRD12	1.64544e-166	0.627202	0.828	0.755	3.73186e-162	4
DCLK1	9.51892e-165	0.718795	0.597	0.456	2.15889e-160	4
SLCO5A1	1.57596e-163	0.708249	0.322	0.155	3.57429e-159	4
EIF4G2	3.34871e-163	0.492984	0.882	0.847	7.59489e-159	4
EIF1	2.27035e-162	0.359654	0.962	0.947	5.14916e-158	4
TPGS2	3.71369e-161	0.753474	0.567	0.441	8.42264e-157	4
CHD9	5.21739e-161	0.521699	0.824	0.771	1.1833e-156	4
DSCAML1	6.70111e-160	0.613229	0.252	0.103	1.51981e-155	4
MLLT11	1.14665e-159	0.465847	0.925	0.834	2.6006e-155	4
MAPK10	1.40276e-159	0.718803	0.648	0.537	3.18145e-155	4
ODF2L	2.37247e-157	0.756563	0.485	0.326	5.38075e-153	4
NMNAT2	5.55263e-157	0.666416	0.311	0.15	1.25934e-152	4
PAM	5.54457e-156	0.745706	0.302	0.15	1.25751e-151	4
SNAP25	1.82587e-150	0.750924	0.489	0.329	4.14108e-146	4
CALM2	2.75458e-144	0.388298	0.951	0.919	6.24739e-140	4
ZNF91	1.054e-143	0.630906	0.676	0.581	2.39047e-139	4
VGLL4	6.19727e-143	0.685784	0.626	0.539	1.40554e-138	4
CITED2	7.1217e-142	0.779705	0.462	0.307	1.6152e-137	4
SATB1	8.59878e-141	0.805784	0.419	0.265	1.9502e-136	4
FNBP1	3.42136e-140	0.782954	0.453	0.316	7.75964e-136	4
HOMER3	5.31467e-140	0.845458	0.405	0.258	1.20537e-135	4
MAP1B	5.8729e-136	0.290472	0.994	0.954	1.33197e-131	4
MEX3B	2.52159e-135	0.684362	0.575	0.442	5.71896e-131	4
ARRDC3	2.63823e-135	0.725866	0.613	0.514	5.98351e-131	4
TAGLN3	1.80146e-133	0.52519	0.735	0.611	4.08571e-129	4
IFI44	3.26753e-129	0.767362	0.376	0.23	7.41077e-125	4
DDX6	1.6523e-123	0.585544	0.685	0.632	3.74742e-119	4
RAB2A	2.52143e-121	0.526877	0.718	0.668	5.7186e-117	4
RPL9	2.66388e-119	0.280276	0.985	0.981	6.04168e-115	4
ATP5F1E	1.30144e-114	0.469785	0.842	0.816	2.95167e-110	4
CNTNAP2	1.93261e-114	0.629457	0.268	0.135	4.38315e-110	4
ACTG1	3.32995e-114	0.258199	0.997	0.987	7.55232e-110	4
ARID5B	4.66133e-112	0.811934	0.259	0.135	1.05719e-107	4
ACTB	5.63384e-112	0.311754	0.987	0.977	1.27775e-107	4
PBX1	1.3709e-106	0.48463	0.824	0.777	3.10919e-102	4
RBFOX2	4.61227e-106	0.477674	0.757	0.667	1.04606e-101	4
NRCAM	7.23676e-100	0.63712	0.301	0.177	1.6413e-95	4
SOX2	1.33856e-99	0.271257	0.61	0.362	3.03585e-95	4
PPP1R14B	1.45747e-99	0.433506	0.817	0.813	3.30553e-95	4
OLFM1	2.39037e-99	0.644216	0.358	0.231	5.42135e-95	4
CD24	3.13589e-99	0.361068	0.922	0.802	7.1122e-95	4
RPS29	1.85856e-98	0.407056	0.954	0.944	4.21522e-94	4
JARID2	2.41029e-97	0.633781	0.318	0.195	5.46654e-93	4
SETBP1	2.32835e-96	0.584665	0.618	0.549	5.2807e-92	4
CACNG4	3.25077e-96	0.577869	0.261	0.143	7.37275e-92	4
PNRC1	4.66918e-95	0.493848	0.678	0.618	1.05897e-90	4
RASAL2	3.63019e-93	0.645807	0.39	0.273	8.23328e-89	4
GLUL	1.21915e-90	0.568029	0.506	0.413	2.76503e-86	4
NDUFA4	2.22029e-90	0.341675	0.865	0.846	5.03561e-86	4
MPPED2	1.7021e-89	0.649472	0.528	0.455	3.86037e-85	4
DST	2.09726e-89	0.526263	0.603	0.526	4.75658e-85	4
RPL35	9.1854e-89	0.316054	0.919	0.921	2.08325e-84	4
CHML	5.89638e-88	0.64184	0.328	0.214	1.3373e-83	4
ZNF608	9.57093e-87	0.623731	0.46	0.364	2.17069e-82	4
SVBP	1.29617e-85	0.552489	0.554	0.482	2.93972e-81	4
NDUFA8	1.83046e-85	0.621488	0.466	0.393	4.15148e-81	4
DCLK2	5.95961e-85	0.54825	0.37	0.25	1.35164e-80	4
SPATS2L	2.74135e-84	0.651688	0.298	0.186	6.21738e-80	4
PTBP3	5.69935e-84	0.587885	0.278	0.167	1.29261e-79	4
IGFBP2	1.68675e-83	0.475576	0.617	0.529	3.82554e-79	4
ELAVL3	1.03904e-81	0.402971	0.78	0.725	2.35655e-77	4
RPL27A	1.0491e-81	0.262851	0.955	0.952	2.37935e-77	4
SCD5	1.55476e-81	0.510898	0.478	0.37	3.52619e-77	4
PTBP2	9.83845e-81	0.488045	0.583	0.516	2.23136e-76	4
NSG1	1.27415e-80	0.410478	0.631	0.491	2.88977e-76	4
KLHL7	1.11724e-78	0.576083	0.466	0.385	2.5339e-74	4
PAIP2	4.07766e-78	0.429787	0.682	0.665	9.24813e-74	4
TXN	1.34493e-77	0.49125	0.728	0.706	3.0503e-73	4
CCSER1	8.29993e-77	0.492585	0.273	0.16	1.88242e-72	4
LOC283140	8.37089e-77	0.507374	0.256	0.15	1.89852e-72	4
DUSP4	8.78123e-76	0.601394	0.329	0.215	1.99158e-71	4
PHF14	3.87722e-75	0.419179	0.719	0.711	8.79354e-71	4
CBX5	8.80027e-75	0.492315	0.584	0.529	1.9959e-70	4
FJX1	1.34741e-74	0.617494	0.476	0.397	3.05594e-70	4
CAMTA1	2.42428e-74	0.569931	0.569	0.522	5.49826e-70	4
SNTG1	2.7403e-74	0.595833	0.336	0.225	6.21499e-70	4
SBK1	2.47053e-73	0.535821	0.483	0.401	5.60317e-69	4
SMARCA5	1.32242e-71	0.573842	0.55	0.502	2.99925e-67	4
EIF5	1.31242e-69	0.364873	0.772	0.747	2.97658e-65	4
JPT1	1.44475e-69	0.269254	0.934	0.906	3.27669e-65	4
ATXN7L3B	3.48473e-68	0.500965	0.558	0.521	7.90336e-64	4
ZNF428	3.72786e-67	0.336207	0.782	0.788	8.45478e-63	4
TERF2IP	7.2472e-67	0.312255	0.82	0.8	1.64366e-62	4
LOC105371348	7.2472e-67	0.312255	0.82	0.8	1.64366e-62	4
STMP1	6.14449e-66	0.528782	0.506	0.465	1.39357e-61	4
SEC61G	2.62867e-64	0.407211	0.671	0.66	5.96182e-60	4
APC	3.3202e-64	0.439191	0.669	0.63	7.53022e-60	4
PTMS	6.97282e-63	0.28121	0.909	0.899	1.58144e-58	4
KMT2A	2.68439e-62	0.397605	0.73	0.723	6.0882e-58	4
DNAJA1	4.17827e-62	0.345452	0.79	0.77	9.47632e-58	4
ELMO1	1.13798e-61	0.500575	0.27	0.174	2.58094e-57	4
DNAJB6	3.7374e-61	0.33925	0.747	0.749	8.47641e-57	4
ATP1B1	3.94745e-61	0.507752	0.581	0.531	8.95282e-57	4
KHDRBS1	2.3256e-60	0.317518	0.827	0.815	5.27447e-56	4
CDCA7	1.69311e-59	0.454793	0.258	0.161	3.83998e-55	4
SAT2	1.30907e-58	0.426774	0.56	0.534	2.96898e-54	4
HSPE1	2.15684e-58	0.372124	0.78	0.757	4.89171e-54	4
UBB	5.10509e-58	0.257227	0.91	0.905	1.15783e-53	4
TRA2B	2.53788e-57	0.443158	0.66	0.652	5.75591e-53	4
HNRNPA0	2.65822e-57	0.304377	0.794	0.795	6.02885e-53	4
TMA7	3.94801e-57	0.337448	0.75	0.752	8.9541e-53	4
NDUFB11	4.11997e-57	0.368641	0.736	0.749	9.34409e-53	4
RBM18	6.3015e-57	0.526205	0.291	0.205	1.42918e-52	4
MTUS1	1.46001e-56	0.435375	0.253	0.158	3.3113e-52	4
PRRC2C	5.24511e-56	0.431516	0.648	0.642	1.18959e-51	4
SACS	2.25745e-55	0.593605	0.387	0.318	5.1199e-51	4
HSP90AA1	1.3667e-54	0.33219	0.99	0.974	3.09967e-50	4
USP33	2.19086e-54	0.510211	0.438	0.385	4.96886e-50	4
H2AFY2	6.5589e-54	0.494756	0.275	0.192	1.48756e-49	4
KRT10	2.42906e-53	0.444302	0.535	0.515	5.5091e-49	4
GSTA4	4.28489e-53	0.409445	0.586	0.564	9.71812e-49	4
CDKN1C	1.43313e-52	0.478417	0.304	0.215	3.25034e-48	4
KLF7	2.85936e-52	0.440027	0.543	0.492	6.48502e-48	4
SLC25A6	6.91744e-52	0.305743	0.777	0.777	1.56888e-47	4
ZC3H13	3.73737e-51	0.463933	0.562	0.54	8.47636e-47	4
ATP5PF	1.67829e-50	0.289347	0.785	0.806	3.80636e-46	4
MAGI1	1.89305e-50	0.492744	0.324	0.237	4.29345e-46	4
FSCN1	1.43664e-49	0.428143	0.56	0.535	3.2583e-45	4
TAF7	2.28576e-49	0.408456	0.641	0.643	5.18411e-45	4
SRRM4	1.24634e-48	0.371828	0.442	0.352	2.8267e-44	4
EPC1	4.60071e-48	0.379373	0.656	0.66	1.04344e-43	4
SPRY2	7.53646e-48	0.481894	0.3	0.216	1.70927e-43	4
FUS	1.31029e-47	0.298801	0.8	0.799	2.97174e-43	4
ADGRL3	2.67275e-47	0.436405	0.344	0.255	6.06179e-43	4
SH3BP5	3.59062e-47	0.370695	0.509	0.426	8.14352e-43	4
NCOA2	4.33698e-46	0.519264	0.261	0.187	9.83628e-42	4
SUMO1	1.66776e-45	0.300459	0.671	0.687	3.78248e-41	4
TET2	8.5643e-45	0.495392	0.261	0.187	1.94238e-40	4
NSD3	2.48219e-44	0.312823	0.738	0.752	5.62961e-40	4
MOB4	1.05798e-43	0.476862	0.423	0.387	2.39951e-39	4
SH3GLB1	2.17433e-43	0.48232	0.363	0.306	4.93139e-39	4
PLEKHO1	2.42747e-43	0.440097	0.479	0.453	5.5055e-39	4
PAPSS1	9.07901e-43	0.499286	0.419	0.381	2.05912e-38	4
HNRNPK	2.03673e-42	0.255196	0.847	0.849	4.61931e-38	4
SCG3	2.69073e-42	0.289647	0.597	0.523	6.10258e-38	4
NDUFA5	5.46163e-42	0.323989	0.608	0.608	1.2387e-37	4
SUB1	9.83778e-42	0.277238	0.761	0.773	2.23121e-37	4
NBEA	2.52075e-41	0.403475	0.441	0.381	5.71706e-37	4
PAFAH1B3	3.67806e-41	0.251344	0.786	0.787	8.34183e-37	4
LSM7	6.95997e-41	0.335344	0.646	0.669	1.57852e-36	4
NDN	7.90787e-41	0.435198	0.472	0.448	1.79351e-36	4
SCAI	9.77323e-41	0.456805	0.309	0.244	2.21657e-36	4
LMBR1L	1.15506e-40	0.463458	0.345	0.28	2.61967e-36	4
BEND5	4.43072e-40	0.424062	0.324	0.255	1.00489e-35	4
HNRNPH3	8.3397e-39	0.272331	0.758	0.769	1.89144e-34	4
SLC39A6	9.56946e-39	0.446127	0.456	0.429	2.17035e-34	4
RNMT	7.57426e-38	0.389434	0.548	0.552	1.71784e-33	4
SDHAP2	9.31654e-38	0.508555	0.364	0.316	2.11299e-33	4
HSPA1B	1.80064e-37	0.422001	0.645	0.612	4.08385e-33	4
KIF21B	1.84159e-37	0.404947	0.319	0.249	4.17672e-33	4
GNG2	2.02754e-37	0.377835	0.455	0.405	4.59846e-33	4
CERK	6.80714e-37	0.434387	0.306	0.24	1.54386e-32	4
TSC22D2	9.04126e-37	0.48145	0.334	0.278	2.05056e-32	4
GDAP1L1	9.7359e-37	0.367852	0.449	0.392	2.2081e-32	4
VAMP2	3.77389e-36	0.272064	0.732	0.742	8.55918e-32	4
TOMM7	5.37982e-36	0.298952	0.724	0.751	1.22014e-31	4
ZNF281	1.24228e-35	0.46292	0.382	0.335	2.81749e-31	4
CDH2	1.4801e-35	0.367159	0.558	0.56	3.35686e-31	4
SESTD1	2.4511e-35	0.416565	0.435	0.401	5.55909e-31	4
CUX2	2.62599e-35	0.366843	0.298	0.224	5.95574e-31	4
RERE	3.74363e-35	0.386898	0.513	0.506	8.49054e-31	4
COMMD2	1.07597e-34	0.428682	0.407	0.376	2.4403e-30	4
CCDC112	2.85994e-34	0.359496	0.559	0.542	6.48634e-30	4
HNRNPD	2.95901e-34	0.270161	0.723	0.74	6.71104e-30	4
MIAT	6.80391e-34	0.27794	0.521	0.454	1.54313e-29	4
SSR2	8.53598e-33	0.269271	0.706	0.731	1.93596e-28	4
SNRPF	1.61419e-32	0.324843	0.603	0.63	3.66098e-28	4
HMGB3	1.9508e-32	0.387451	0.426	0.386	4.42442e-28	4
SMC3	5.19768e-32	0.279099	0.686	0.695	1.17883e-27	4
SEPTIN6	5.35226e-32	0.407243	0.282	0.222	1.21389e-27	4
RTF1	8.47064e-32	0.298681	0.665	0.693	1.92114e-27	4
TNRC6C	1.89996e-31	0.451495	0.359	0.315	4.30911e-27	4
ELAVL2	5.87985e-31	0.300884	0.55	0.497	1.33355e-26	4
ASH1L	3.82387e-30	0.397722	0.516	0.525	8.67254e-26	4
SMARCB1	6.31693e-30	0.360312	0.516	0.533	1.43268e-25	4
LINC00599	9.02288e-30	0.377911	0.309	0.246	2.04639e-25	4
ATCAY	1.7736e-29	0.350932	0.449	0.401	4.02252e-25	4
BOD1L1	3.01364e-29	0.363307	0.59	0.617	6.83494e-25	4
BRK1	6.42727e-29	0.261909	0.658	0.679	1.4577e-24	4
CDO1	6.69572e-29	0.342136	0.371	0.313	1.51859e-24	4
PCDH8	3.02859e-28	0.432334	0.267	0.208	6.86884e-24	4
ZNF254	3.87453e-28	0.443832	0.36	0.324	8.78743e-24	4
SECISBP2	4.73682e-28	0.388669	0.442	0.423	1.07431e-23	4
NRXN2	9.47255e-28	0.400429	0.343	0.3	2.14838e-23	4
CCDC174	4.12685e-27	0.431506	0.27	0.22	9.3597e-23	4
ANKRD50	5.37172e-27	0.454952	0.305	0.26	1.21831e-22	4
RSBN1L	6.09537e-27	0.352422	0.553	0.575	1.38243e-22	4
CXXC4	1.23762e-26	0.413661	0.253	0.197	2.80693e-22	4
GPC2	4.09072e-26	0.360173	0.409	0.372	9.27775e-22	4
SH3BGRL3	4.10666e-26	0.352801	0.513	0.523	9.31391e-22	4
CACYBP	4.44701e-26	0.389245	0.509	0.525	1.00858e-21	4
TBCC	1.4365e-25	0.404305	0.357	0.323	3.25798e-21	4
DLGAP4	5.68244e-25	0.378818	0.424	0.409	1.28878e-20	4
SEZ6L2	7.44864e-25	0.30424	0.353	0.294	1.68935e-20	4
TPM4	1.46517e-24	0.353968	0.436	0.421	3.323e-20	4
GPR161	1.77029e-24	0.40809	0.396	0.377	4.01503e-20	4
SEC62	3.73174e-24	0.283285	0.661	0.677	8.46359e-20	4
THRA	4.87099e-24	0.381491	0.467	0.466	1.10474e-19	4
ELAVL4	6.09322e-24	0.256825	0.583	0.549	1.38194e-19	4
ARID4B	1.2337e-23	0.314671	0.611	0.642	2.79804e-19	4
CBX4	1.53898e-23	0.468071	0.32	0.286	3.49041e-19	4
CFDP1	1.77229e-23	0.32228	0.506	0.522	4.01956e-19	4
XIST	2.74305e-23	0.259813	0.652	0.587	6.22123e-19	4
CAND1	6.11593e-23	0.363153	0.477	0.494	1.38709e-18	4
HNRNPM	1.53863e-22	0.301506	0.574	0.6	3.48962e-18	4
AAK1	1.92964e-22	0.401324	0.379	0.356	4.37642e-18	4
NETO2	3.3182e-22	0.373248	0.499	0.489	7.52567e-18	4
COX7B	5.33671e-22	0.27236	0.577	0.606	1.21037e-17	4
PTOV1	8.81288e-22	0.326635	0.539	0.572	1.99876e-17	4
STRBP	4.3247e-21	0.390005	0.379	0.357	9.80843e-17	4
EIF3K	6.69023e-21	0.257773	0.603	0.646	1.51734e-16	4
DDX24	6.84887e-21	0.279562	0.626	0.674	1.55332e-16	4
RNF165	8.39677e-21	0.285069	0.453	0.427	1.90439e-16	4
MED30	1.09705e-20	0.362386	0.371	0.356	2.48812e-16	4
NAV3	1.11219e-20	0.324327	0.254	0.206	2.52245e-16	4
AP3S1	2.11858e-20	0.344908	0.432	0.438	4.80495e-16	4
KMT5B	3.6106e-20	0.35654	0.456	0.464	8.18885e-16	4
ASCL1	4.68751e-20	0.25605	0.33	0.272	1.06313e-15	4
EVL	1.26121e-19	0.255251	0.589	0.608	2.86043e-15	4
SIAH1	1.60461e-19	0.32028	0.461	0.474	3.63926e-15	4
MTMR4	1.96556e-19	0.391008	0.314	0.288	4.45789e-15	4
PPHLN1	1.08407e-18	0.37529	0.421	0.433	2.45868e-14	4
LPGAT1	3.04253e-18	0.384482	0.323	0.301	6.90046e-14	4
MED10	4.166e-18	0.314669	0.452	0.47	9.4485e-14	4
LRRC40	4.35193e-18	0.377796	0.288	0.261	9.87017e-14	4
ZNF711	1.07302e-17	0.377454	0.411	0.413	2.43361e-13	4
LCOR	1.53665e-17	0.387967	0.372	0.364	3.48513e-13	4
TCF12	1.87214e-17	0.402399	0.344	0.327	4.24601e-13	4
MAGEH1	3.05302e-17	0.332415	0.411	0.412	6.92426e-13	4
RHOBTB3	3.74024e-17	0.294177	0.508	0.521	8.48286e-13	4
HTATSF1	3.7418e-17	0.32416	0.46	0.479	8.48641e-13	4
WNK3	5.59543e-17	0.384708	0.31	0.288	1.26904e-12	4
ATP6V1F	7.48237e-17	0.250386	0.555	0.599	1.697e-12	4
FAM89B	1.42618e-16	0.302294	0.448	0.465	3.23458e-12	4
RBM4B	2.16321e-16	0.358545	0.315	0.295	4.90615e-12	4
U2SURP	2.83471e-16	0.268194	0.585	0.631	6.42913e-12	4
MKRN1	2.87409e-16	0.331831	0.422	0.434	6.51843e-12	4
MTF2	3.77799e-16	0.339228	0.456	0.474	8.56847e-12	4
SYT14	6.58631e-16	0.320581	0.251	0.213	1.49377e-11	4
CHD6	1.203e-15	0.339663	0.413	0.42	2.7284e-11	4
ARF1	1.8508e-15	0.267621	0.511	0.551	4.19761e-11	4
H1F0	2.62982e-15	0.329397	0.45	0.45	5.96444e-11	4
DCK	4.22661e-15	0.352829	0.301	0.285	9.58596e-11	4
ARID4A	1.38015e-14	0.27405	0.554	0.587	3.13019e-10	4
DPYSL4	1.54053e-14	0.331004	0.31	0.292	3.49392e-10	4
RNF24	3.4877e-14	0.332895	0.39	0.387	7.9101e-10	4
COX20	4.66429e-14	0.254443	0.514	0.555	1.05786e-09	4
SLC38A2	5.90056e-14	0.297604	0.421	0.426	1.33825e-09	4
CDC5L	6.94425e-14	0.325402	0.429	0.454	1.57496e-09	4
LSM3	1.20106e-13	0.259501	0.497	0.534	2.72401e-09	4
PJA1	1.30251e-13	0.339807	0.374	0.38	2.95409e-09	4
TDG	1.47684e-13	0.371597	0.331	0.325	3.34948e-09	4
SYF2	1.87366e-13	0.2579	0.505	0.54	4.24946e-09	4
SPSB3	2.10671e-13	0.308075	0.411	0.425	4.77802e-09	4
FAM229B	2.19777e-13	0.346629	0.284	0.267	4.98454e-09	4
RUFY2	4.12607e-13	0.273969	0.457	0.476	9.35794e-09	4
AKIRIN2	5.29343e-13	0.303873	0.419	0.44	1.20055e-08	4
NAP1L3	1.27446e-12	0.33611	0.257	0.231	2.89047e-08	4
MPHOSPH8	1.46199e-12	0.25257	0.531	0.575	3.3158e-08	4
SBNO1	1.84463e-12	0.321994	0.395	0.405	4.18362e-08	4
CDC42BPA	2.83719e-12	0.356374	0.3	0.288	6.43474e-08	4
MXI1	3.59795e-12	0.268518	0.481	0.511	8.16015e-08	4
PRMT2	6.2641e-12	0.251532	0.515	0.557	1.4207e-07	4
HERC1	9.95296e-12	0.318819	0.354	0.354	2.25733e-07	4
TMEM35A	1.62445e-11	0.293713	0.371	0.371	3.68426e-07	4
HERPUD1	1.90835e-11	0.307056	0.341	0.337	4.32813e-07	4
IRF2BPL	1.94653e-11	0.307302	0.443	0.465	4.41473e-07	4
BMERB1	2.29833e-11	0.293468	0.373	0.381	5.21261e-07	4
ARL6IP5	3.35976e-11	0.289907	0.427	0.45	7.61993e-07	4
TRA2A	3.91439e-11	0.258688	0.487	0.528	8.87784e-07	4
PHF6	4.36542e-11	0.302775	0.415	0.438	9.90076e-07	4
PPIP5K2	4.58582e-11	0.323057	0.339	0.339	1.04006e-06	4
TNKS	8.27896e-11	0.329466	0.317	0.313	1.87767e-06	4
ATAT1	1.27648e-10	0.253312	0.431	0.445	2.89505e-06	4
OPTN	1.39955e-10	0.273823	0.325	0.315	3.17417e-06	4
SNRPN	1.51371e-10	0.254944	0.469	0.507	3.4331e-06	4
ZNF430	5.44765e-10	0.355625	0.291	0.284	1.23553e-05	4
RUSC1	1.01748e-09	0.324995	0.285	0.279	2.30763e-05	4
MED13L	1.25971e-09	0.306495	0.381	0.399	2.85703e-05	4
TIAL1	1.30628e-09	0.304026	0.421	0.459	2.96264e-05	4
SARS	1.40986e-09	0.281024	0.404	0.429	3.19756e-05	4
KLF12	1.77256e-09	0.324857	0.251	0.237	4.02017e-05	4
FAM107B	4.63172e-09	0.254098	0.406	0.421	0.000105047	4
FAM110B	5.81229e-09	0.29713	0.414	0.439	0.000131823	4
PHAX	8.4996e-09	0.293918	0.393	0.423	0.000192771	4
GLCCI1	1.47057e-08	0.315966	0.251	0.238	0.000333525	4
CWC15	1.70127e-08	0.264482	0.433	0.48	0.000385849	4
YTHDC1	2.57026e-08	0.264825	0.466	0.517	0.000582936	4
IGF1R	5.2438e-08	0.284377	0.385	0.403	0.00118929	4
TAX1BP1	7.22744e-08	0.255744	0.429	0.465	0.00163918	4
PDS5B	1.00625e-07	0.311257	0.333	0.347	0.00228217	4
SENP7	1.15594e-07	0.288189	0.383	0.409	0.00262167	4
CREB1	1.68945e-07	0.281434	0.408	0.439	0.00383166	4
NUP160	7.36438e-07	0.26484	0.274	0.27	0.0167024	4
LRRFIP1	7.43872e-07	0.333239	0.253	0.252	0.016871	4
CORO2B	8.34904e-07	0.30019	0.275	0.276	0.0189356	4
BDP1	1.03839e-06	0.253088	0.429	0.464	0.0235507	4
URI1	2.14078e-06	0.276922	0.358	0.387	0.048553	4
YIPF5	5.17693e-06	0.296432	0.251	0.252	0.117413	4
KIAA1586	5.70697e-06	0.258641	0.294	0.299	0.129434	4
CHMP1B	6.41707e-06	0.255238	0.305	0.315	0.145539	4
PPP3CA	8.66882e-06	0.261189	0.338	0.352	0.196609	4
CAMSAP1	9.71269e-06	0.289997	0.301	0.312	0.220284	4
MPHOSPH10	2.66985e-05	0.250039	0.382	0.415	0.605522	4
TRIM44	2.83506e-05	0.271259	0.365	0.401	0.642992	4
LIN7C	7.53878e-05	0.263526	0.309	0.327	1	4
RGS12	0.000118918	0.259713	0.333	0.356	1	4
CEP290	0.000165549	0.291071	0.293	0.305	1	4
CREBZF	0.000210254	0.255117	0.376	0.422	1	4
NECAP1	0.000326155	0.269624	0.293	0.312	1	4
SP3	0.000578237	0.26121	0.282	0.3	1	4
CLK4	0.000853083	0.25943	0.246	0.254	1	4
SNX4	0.000867752	0.283204	0.263	0.28	1	4
PRDM2	0.00291674	0.262302	0.327	0.362	1	4
ROCK2	0.0030984	0.279328	0.322	0.358	1	4
UBE2E1	0.00332448	0.258199	0.28	0.306	1	4
GGNBP2	0.00424186	0.25427	0.361	0.411	1	4
DUSP12	0.00475654	0.262453	0.237	0.251	1	4
DYNLL2	0.00622393	0.278818	0.267	0.288	1	4
KBTBD6	0.00907529	0.252032	0.246	0.26	1	4
SATB2	0	1.89377	0.973	0.292	0	5
SRM	0	1.89027	0.931	0.476	0	5
LIMCH1	0	1.87484	0.88	0.239	0	5
CSRP2	0	1.51814	0.988	0.601	0	5
STMN2	0	1.35528	1	0.852	0	5
GAP43	0	1.34353	0.948	0.477	0	5
SLA	0	1.32834	0.978	0.412	0	5
SYT4	0	1.31875	0.826	0.293	0	5
VSTM2L	0	1.28464	0.488	0.094	0	5
DAB1	0	1.28069	0.721	0.134	0	5
ADRA2A	0	1.25814	0.697	0.149	0	5
FDFT1	0	1.24093	0.831	0.376	0	5
NEUROD2	0	1.16113	0.977	0.482	0	5
LINC01102	0	1.15786	0.874	0.356	0	5
UCHL1	0	1.15548	0.987	0.732	0	5
PLXNA4	0	1.13696	0.755	0.226	0	5
NELL2	0	1.13292	0.882	0.29	0	5
ACAT2	0	1.1269	0.744	0.339	0	5
RBFOX1	0	1.10876	0.853	0.284	0	5
TSPAN13	0	1.08246	0.847	0.333	0	5
HMGCS1	0	1.07595	0.791	0.404	0	5
EIF1B	0	1.06563	0.982	0.837	0	5
FAT3	0	1.06376	0.702	0.186	0	5
SCG2	0	1.0329	0.465	0.114	0	5
TUBA1A	0	1.00028	1	0.994	0	5
MSMO1	0	0.997385	0.876	0.457	0	5
DOK5	0	0.977748	0.634	0.23	0	5
CACNA2D1	0	0.943685	0.766	0.289	0	5
PCSK1N	0	0.932365	0.939	0.546	0	5
MCUR1	0	0.915689	0.648	0.242	0	5
SQLE	0	0.911821	0.827	0.447	0	5
EEF1A2	0	0.90316	0.763	0.267	0	5
AFF3	0	0.897019	0.792	0.314	0	5
CAMK2B	0	0.884506	0.574	0.131	0	5
GNAI1	0	0.880803	0.772	0.305	0	5
BCL11A	0	0.878011	0.962	0.658	0	5
RPRM	0	0.877183	0.468	0.116	0	5
ARPC5	0	0.874686	0.929	0.592	0	5
GNAL	0	0.872231	0.439	0.118	0	5
SERPINE2	0	0.866962	0.742	0.289	0	5
MPPED1	0	0.855173	0.631	0.152	0	5
RNF182	0	0.844561	0.584	0.173	0	5
NKAIN2	0	0.830687	0.612	0.137	0	5
HS6ST3	0	0.830561	0.509	0.103	0	5
SOBP	0	0.820904	0.791	0.354	0	5
NEUROD6	0	0.807053	0.839	0.361	0	5
ANK2	0	0.805501	0.898	0.565	0	5
GLRA2	0	0.803029	0.497	0.098	0	5
GPM6A	0	0.799893	1	0.905	0	5
CUX2	0	0.798741	0.661	0.199	0	5
CCBE1	0	0.794353	0.511	0.107	0	5
TUBB2A	0	0.776287	0.995	0.888	0	5
TUBB	0	0.767266	1	0.952	0	5
NDUFAF2	0	0.762959	0.663	0.271	0	5
CDH4	0	0.761886	0.711	0.309	0	5
PRSS12	0	0.760198	0.646	0.194	0	5
BHLHE22	0	0.757972	0.765	0.312	0	5
ARPP21	0	0.754743	0.731	0.219	0	5
LINGO1	0	0.75296	0.592	0.153	0	5
HMGCR	0	0.749951	0.619	0.283	0	5
MN1	0	0.745763	0.885	0.495	0	5
SNCA	0	0.738634	0.597	0.2	0	5
MAP1B	0	0.731736	1	0.954	0	5
YWHAH	0	0.731023	0.913	0.619	0	5
ATP8A2	0	0.730518	0.433	0.091	0	5
GAREM1	0	0.730497	0.472	0.12	0	5
MB21D2	0	0.727847	0.478	0.105	0	5
NSG1	0	0.726327	0.91	0.474	0	5
CBLN2	0	0.725514	0.327	0.072	0	5
MSRA	0	0.724598	0.711	0.285	0	5
TMOD1	0	0.713808	0.531	0.16	0	5
CXADR	0	0.712901	0.874	0.43	0	5
FLRT2	0	0.712291	0.534	0.134	0	5
MEF2C	0	0.708865	0.795	0.375	0	5
RAC3	0	0.70442	0.694	0.31	0	5
PPP1R14C	0	0.697871	0.482	0.123	0	5
EEF1B2	0	0.697648	0.98	0.812	0	5
DPYSL2	0	0.693713	0.958	0.709	0	5
SEMA3C	0	0.690442	0.819	0.34	0	5
CRMP1	0	0.685834	0.969	0.753	0	5
PKIA	0	0.68486	0.879	0.534	0	5
CHL1	0	0.684698	0.854	0.374	0	5
MAPT	0	0.681527	0.921	0.602	0	5
ADGRL3	0	0.677618	0.649	0.234	0	5
TRMT9B	0	0.672329	0.597	0.229	0	5
CEP126	0	0.669549	0.513	0.186	0	5
CLMP	0	0.669308	0.875	0.409	0	5
TSC22D1	0	0.66812	0.985	0.825	0	5
RCAN1	0	0.660256	0.522	0.171	0	5
GPR85	0	0.649476	0.517	0.142	0	5
SHTN1	0	0.647672	0.927	0.506	0	5
MPP6	0	0.637935	0.504	0.177	0	5
SCN3B	0	0.623253	0.623	0.216	0	5
LNX1	0	0.611734	0.499	0.161	0	5
KCNJ6	0	0.598451	0.373	0.106	0	5
SSBP3	0	0.595769	0.67	0.296	0	5
RUNX1T1	0	0.588038	0.747	0.297	0	5
REEP1	0	0.584875	0.614	0.253	0	5
DOP1B	0	0.578379	0.5	0.162	0	5
JPT1	0	0.578183	0.994	0.902	0	5
SLC44A5	0	0.575836	0.502	0.166	0	5
PID1	0	0.569579	0.561	0.209	0	5
TUBB2B	0	0.568333	1	0.976	0	5
FGF12	0	0.565964	0.458	0.146	0	5
ELMOD1	0	0.563921	0.354	0.067	0	5
CALM1	0	0.558336	0.998	0.932	0	5
R3HDM1	0	0.557786	0.57	0.226	0	5
PCLO	0	0.556604	0.621	0.23	0	5
TMSB10	0	0.5446	1	0.972	0	5
BASP1	0	0.530524	1	0.952	0	5
RASL10A	0	0.494368	0.257	0.04	0	5
KCNK2	0	0.490381	0.407	0.124	0	5
SH3GL3	0	0.459269	0.398	0.113	0	5
DNAH10	0	0.449077	0.282	0.051	0	5
RUNDC3B	0	0.421568	0.347	0.093	0	5
VLDLR	0	0.411517	0.281	0.06	0	5
ACOT7	3.65198e-304	0.525134	0.475	0.171	8.2827e-300	5
APLP1	5.11883e-302	0.63569	0.818	0.442	1.16095e-297	5
BZW2	2.63938e-300	0.604775	0.738	0.354	5.98611e-296	5
LINC00599	9.15755e-300	0.534796	0.583	0.227	2.07693e-295	5
NCAM1	2.09559e-295	0.6176	0.957	0.683	4.7528e-291	5
GPR12	2.50942e-295	0.391866	0.329	0.091	5.69138e-291	5
FRMD4B	2.45442e-291	0.587612	0.768	0.375	5.56662e-287	5
JPH4	2.09327e-290	0.466527	0.548	0.204	4.74754e-286	5
JAKMIP1	5.50831e-289	0.354303	0.292	0.075	1.24928e-284	5
TNIK	1.12485e-285	0.566882	0.647	0.29	2.55116e-281	5
SLC38A1	2.06826e-284	0.568155	0.736	0.347	4.69082e-280	5
NEFM	9.80233e-284	0.61422	0.388	0.124	2.22317e-279	5
ADCY1	1.68517e-281	0.446028	0.46	0.162	3.82196e-277	5
MAP6	5.13474e-281	0.596634	0.689	0.333	1.16456e-276	5
AUTS2	2.24681e-275	0.607432	0.897	0.551	5.09577e-271	5
DRAXIN	1.14402e-274	0.532754	0.719	0.328	2.59463e-270	5
CAMK2N2	1.19811e-273	0.436988	0.332	0.099	2.71732e-269	5
LRRC7	2.64092e-273	0.549618	0.816	0.403	5.98961e-269	5
RIMBP2	2.34123e-272	0.319385	0.257	0.063	5.30991e-268	5
RTN4RL2	4.86967e-272	0.360581	0.309	0.086	1.10444e-267	5
STMN4	3.31673e-271	0.703554	0.87	0.543	7.52234e-267	5
CDC42EP3	3.95799e-271	0.566076	0.619	0.275	8.97671e-267	5
CSRNP3	1.90854e-268	0.543829	0.74	0.363	4.32857e-264	5
CDK5R1	1.22894e-267	0.607492	0.911	0.605	2.78724e-263	5
NEUROG2	3.43715e-267	0.530205	0.422	0.149	7.79546e-263	5
RNF150	2.95306e-266	0.417955	0.356	0.113	6.69753e-262	5
ZBTB18	1.04306e-264	0.655622	0.936	0.616	2.36567e-260	5
RTN1	1.05884e-264	0.51125	0.997	0.895	2.40145e-260	5
STMN1	1.18946e-264	0.513947	0.999	0.981	2.6977e-260	5
FRMD3	1.16999e-263	0.369218	0.312	0.091	2.65354e-259	5
TTC28	7.85e-263	0.591128	0.814	0.461	1.78038e-258	5
GRM7	5.02944e-262	0.353981	0.251	0.063	1.14068e-257	5
FKBP1B	2.15904e-261	0.451481	0.478	0.18	4.8967e-257	5
PTPRO	4.9609e-261	0.473171	0.498	0.194	1.12513e-256	5
MARCKSL1	4.39656e-259	0.39729	0.999	0.966	9.97139e-255	5
CDKN2D	5.73817e-259	0.548326	0.676	0.326	1.30142e-254	5
PAFAH1B3	9.26812e-258	0.534428	0.969	0.774	2.10201e-253	5
CD24	1.35894e-257	0.554335	0.992	0.799	3.08209e-253	5
C4orf48	8.66005e-257	0.606834	0.903	0.621	1.9641e-252	5
PLPPR3	7.83577e-256	0.543678	0.77	0.415	1.77715e-251	5
SCN2A	5.04149e-255	0.398803	0.463	0.167	1.14341e-250	5
TTC3	8.74832e-255	0.48388	0.994	0.911	1.98412e-250	5
PLPPR5	9.16453e-254	0.431939	0.481	0.182	2.07852e-249	5
POU3F2	2.3032e-253	0.591354	0.987	0.696	5.22366e-249	5
GUCY1A2	2.49888e-251	0.431295	0.437	0.159	5.66746e-247	5
DYNC1I1	7.60007e-251	0.370828	0.363	0.115	1.7237e-246	5
NCALD	6.66023e-250	0.480994	0.419	0.159	1.51054e-245	5
COTL1	1.89471e-249	0.502904	0.647	0.314	4.2972e-245	5
RAB33A	1.55961e-247	0.446293	0.473	0.183	3.53719e-243	5
SPTAN1	2.16507e-246	0.587477	0.902	0.622	4.91037e-242	5
ACSL4	1.48209e-245	0.43238	0.388	0.137	3.36138e-241	5
CAMKV	4.73293e-245	0.360421	0.392	0.133	1.07343e-240	5
MIAT	1.03708e-244	0.480843	0.83	0.433	2.3521e-240	5
SMS	2.2177e-243	0.571671	0.834	0.513	5.02975e-239	5
KLHL29	5.39474e-241	0.361588	0.285	0.082	1.22353e-236	5
LY6H	2.19493e-239	0.538661	0.831	0.478	4.9781e-235	5
SPOCK1	2.64085e-238	0.46942	0.388	0.135	5.98944e-234	5
CAP2	5.93596e-238	0.465439	0.464	0.188	1.34628e-233	5
RAI14	3.42283e-237	0.52211	0.452	0.187	7.76298e-233	5
ZSWIM6	7.40879e-237	0.501081	0.601	0.279	1.68031e-232	5
TUBB4A	8.19909e-237	0.515749	0.56	0.249	1.85955e-232	5
KIF26B	7.65423e-235	0.557905	0.386	0.147	1.73598e-230	5
NDRG1	2.78274e-232	0.383418	0.371	0.128	6.31124e-228	5
TENM4	1.0368e-230	0.531578	0.507	0.217	2.35147e-226	5
OCIAD2	7.54515e-225	0.504065	0.829	0.476	1.71124e-220	5
CLCN4	1.80704e-224	0.352616	0.339	0.113	4.09836e-220	5
SEMA3A	1.22948e-223	0.453855	0.386	0.144	2.78845e-219	5
FASN	1.62833e-223	0.450272	0.445	0.187	3.69304e-219	5
NCS1	2.25114e-221	0.491863	0.646	0.326	5.10559e-217	5
YBX1	2.82024e-221	0.370251	0.996	0.952	6.39631e-217	5
INSIG1	1.33089e-220	0.524408	0.44	0.185	3.01845e-216	5
NTRK3	2.39163e-219	0.471104	0.48	0.207	5.42422e-215	5
TKT	2.53989e-219	0.523614	0.719	0.402	5.76048e-215	5
RAB3A	3.45693e-219	0.475673	0.647	0.305	7.84031e-215	5
FAM49A	4.90629e-219	0.416903	0.365	0.131	1.11275e-214	5
ATP2B1	6.5706e-216	0.473009	0.653	0.331	1.49021e-211	5
EML1	6.1104e-215	0.441992	0.528	0.238	1.38584e-210	5
USP31	5.18318e-213	0.441158	0.399	0.157	1.17555e-208	5
FSD1L	2.61352e-211	0.476299	0.577	0.28	5.92746e-207	5
POU3F1	3.68043e-211	0.34544	0.338	0.114	8.34722e-207	5
FRRS1L	8.72235e-211	0.312935	0.339	0.115	1.97823e-206	5
ZBTB38	1.5866e-209	0.442057	0.532	0.241	3.59841e-205	5
SEC11C	7.42422e-209	0.511812	0.745	0.429	1.68381e-204	5
LMO3	2.07665e-207	0.867514	0.65	0.399	4.70985e-203	5
SH3BP5	4.39534e-204	0.454294	0.767	0.409	9.96862e-200	5
NUP93	9.35739e-203	0.467369	0.564	0.278	2.12226e-198	5
PALMD	1.50668e-201	0.459229	0.705	0.349	3.41716e-197	5
MVD	3.36907e-201	0.480092	0.428	0.188	7.64105e-197	5
YWHAZ	4.93498e-201	0.512033	0.958	0.779	1.11925e-196	5
FDPS	1.51525e-200	0.537733	0.691	0.392	3.43659e-196	5
MLLT11	2.3688e-200	0.476696	0.989	0.831	5.37243e-196	5
NSG2	7.17774e-200	0.475325	0.783	0.422	1.62791e-195	5
CELF5	8.00184e-200	0.423307	0.738	0.386	1.81482e-195	5
SPINT2	1.94449e-199	0.325068	0.402	0.153	4.41011e-195	5
APP	1.20001e-196	0.443988	0.96	0.718	2.72163e-192	5
PEBP1	1.81983e-196	0.435639	0.983	0.871	4.12737e-192	5
YWHAG	2.61553e-196	0.487668	0.875	0.6	5.93202e-192	5
ATP6V0B	5.95535e-196	0.483654	0.803	0.505	1.35067e-191	5
ZC2HC1A	6.61727e-196	0.481993	0.891	0.616	1.5008e-191	5
SCG5	8.32979e-193	0.427388	0.787	0.443	1.8892e-188	5
GABRB2	1.46781e-192	0.340276	0.292	0.097	3.32899e-188	5
CFL1	1.66469e-191	0.395076	0.994	0.923	3.77552e-187	5
L1CAM	2.20337e-191	0.325649	0.435	0.173	4.99725e-187	5
MYCN	7.03901e-190	0.443039	0.506	0.235	1.59645e-185	5
KIAA1107	9.70447e-190	0.45564	0.524	0.241	2.20097e-185	5
BTBD8	9.70447e-190	0.45564	0.524	0.241	2.20097e-185	5
PTPN4	9.79679e-190	0.471161	0.595	0.305	2.22191e-185	5
C9orf16	2.6358e-188	0.482446	0.727	0.436	5.97799e-184	5
EPS8	4.69873e-188	0.448418	0.551	0.278	1.06567e-183	5
TBR1	1.46128e-187	0.410723	0.691	0.347	3.31418e-183	5
TXN	4.67077e-187	0.415761	0.931	0.692	1.05933e-182	5
NDST3	4.90804e-186	0.295606	0.27	0.086	1.11314e-181	5
IDI1	1.34203e-185	0.446427	0.733	0.416	3.04371e-181	5
TMEM108	2.04551e-185	0.429795	0.598	0.305	4.63922e-181	5
RGS17	2.83255e-185	0.379988	0.55	0.255	6.42422e-181	5
CEP170	3.37128e-185	0.453222	0.974	0.808	7.64606e-181	5
MAPK8	2.96737e-184	0.446925	0.737	0.424	6.72999e-180	5
NME1	4.1768e-184	0.459472	0.767	0.469	9.47298e-180	5
FGF13	8.95721e-183	0.34797	0.394	0.158	2.03149e-178	5
LRRTM2	5.32332e-182	0.457964	0.653	0.346	1.20733e-177	5
SCD	6.27576e-182	0.439055	0.504	0.243	1.42334e-177	5
GABBR2	4.52647e-181	0.2604	0.258	0.082	1.0266e-176	5
ICA1L	1.56332e-180	0.413515	0.594	0.31	3.54562e-176	5
ACTL6B	4.68692e-180	0.340118	0.491	0.212	1.06299e-175	5
SERP2	8.16436e-180	0.392105	0.568	0.278	1.85168e-175	5
ADD2	3.18243e-179	0.429414	0.554	0.278	7.21775e-175	5
BLCAP	3.88273e-179	0.448308	0.551	0.283	8.80603e-175	5
HIVEP2	7.23749e-179	0.370605	0.439	0.191	1.64146e-174	5
TBCB	1.42856e-178	0.466134	0.877	0.615	3.23997e-174	5
IDS	1.03065e-177	0.459367	0.706	0.406	2.33752e-173	5
RBFOX2	1.5923e-177	0.434082	0.93	0.656	3.61133e-173	5
SORL1	2.69266e-177	0.363778	0.456	0.199	6.10695e-173	5
LDB2	1.13274e-176	0.530227	0.353	0.148	2.56905e-172	5
CNIH2	2.33031e-176	0.463599	0.686	0.389	5.28514e-172	5
SNAP25	2.51327e-176	0.504951	0.617	0.322	5.7001e-172	5
PTMA	2.0557e-175	0.326963	1	0.982	4.66233e-171	5
SREBF2	3.21973e-175	0.42604	0.447	0.212	7.30235e-171	5
SC5D	4.97343e-175	0.446587	0.519	0.261	1.12797e-170	5
MYT1L	5.47704e-175	0.414588	0.837	0.484	1.24219e-170	5
SULT4A1	1.06447e-174	0.278999	0.276	0.093	2.41421e-170	5
NUDT3	4.11642e-174	0.475956	0.789	0.509	9.33604e-170	5
ASNS	2.52829e-173	0.357428	0.468	0.21	5.73415e-169	5
PRKAR2B	5.83125e-173	0.428611	0.586	0.302	1.32253e-168	5
PTPRD	7.18929e-173	0.440494	0.842	0.531	1.63053e-168	5
SNX7	3.57725e-172	0.38514	0.621	0.329	8.1132e-168	5
DLG2	1.39292e-171	0.349304	0.48	0.218	3.15914e-167	5
DPF1	7.08162e-171	0.326005	0.441	0.195	1.60611e-166	5
MAP1LC3A	3.81836e-170	0.442992	0.687	0.399	8.66004e-166	5
NCK2	9.05694e-170	0.385447	0.592	0.306	2.05411e-165	5
PLXNA2	2.09137e-169	0.541655	0.718	0.415	4.74323e-165	5
VDAC3	3.27649e-169	0.443085	0.835	0.565	7.43107e-165	5
SEPTIN3	3.62623e-169	0.441328	0.733	0.436	8.22429e-165	5
YWHAB	1.14704e-168	0.450888	0.94	0.762	2.60148e-164	5
KCNQ1OT1	1.8317e-168	0.46408	0.559	0.28	4.15428e-164	5
CTXN1	2.18831e-168	0.407155	0.542	0.275	4.96308e-164	5
TMOD2	4.69933e-168	0.390644	0.617	0.326	1.06581e-163	5
SRGAP1	8.47002e-168	0.42103	0.894	0.591	1.921e-163	5
CADM2	1.61169e-167	0.385247	0.638	0.342	3.65531e-163	5
C1orf216	1.21433e-166	0.282993	0.361	0.143	2.75411e-162	5
NFIX	2.4824e-166	0.453779	0.912	0.649	5.63009e-162	5
DHCR7	3.12341e-165	0.351733	0.278	0.104	7.08389e-161	5
FAM241B	3.20604e-164	0.33279	0.397	0.17	7.27131e-160	5
NUDT14	1.70629e-162	0.269839	0.3	0.111	3.86986e-158	5
TMEM185A	2.43385e-161	0.294236	0.294	0.109	5.51998e-157	5
ISLR2	5.20235e-160	0.311012	0.413	0.176	1.17989e-155	5
VCAN	1.38997e-157	0.697499	0.831	0.634	3.15244e-153	5
BID	6.91137e-157	0.364938	0.534	0.274	1.5675e-152	5
NEO1	1.17443e-156	0.348391	0.41	0.189	2.66361e-152	5
PLPPR2	2.98197e-156	0.331309	0.379	0.164	6.7631e-152	5
CCDC112	3.75387e-156	0.411883	0.815	0.524	8.51377e-152	5
MEIS2	4.54164e-156	0.567098	0.95	0.711	1.03004e-151	5
KIFAP3	9.47158e-156	0.417697	0.707	0.427	2.14816e-151	5
DHCR24	2.77996e-153	0.332919	0.279	0.109	6.30496e-149	5
MOK	4.85599e-152	0.327851	0.321	0.132	1.10134e-147	5
FAM13A	2.2709e-151	0.438369	0.702	0.425	5.15039e-147	5
EIF4EBP1	1.87915e-150	0.361652	0.511	0.259	4.26192e-146	5
MLLT3	1.91916e-149	0.333257	0.901	0.569	4.35266e-145	5
DYNLL1	2.27951e-149	0.353687	0.985	0.885	5.16994e-145	5
ACTR3B	2.77972e-149	0.331342	0.324	0.136	6.30439e-145	5
LMO4	9.4169e-149	1.04422	0.875	0.739	2.13575e-144	5
CDC42	3.01046e-148	0.403198	0.939	0.747	6.82773e-144	5
B4GALT5	3.62146e-147	0.373683	0.437	0.213	8.21348e-143	5
IGSF3	4.23005e-147	0.335568	0.422	0.194	9.59375e-143	5
STRBP	4.70265e-147	0.346709	0.62	0.34	1.06656e-142	5
FAM117B	8.7662e-146	0.325898	0.454	0.215	1.98817e-141	5
EVL	1.11115e-145	0.385628	0.854	0.589	2.52009e-141	5
EBP	1.39317e-145	0.350127	0.389	0.181	3.15971e-141	5
PAK5	1.46439e-145	0.346703	0.555	0.28	3.32124e-141	5
ELAVL3	1.47145e-145	0.41745	0.928	0.716	3.33725e-141	5
DPYSL3	2.3674e-145	0.371231	0.924	0.706	5.36926e-141	5
FAM155A	4.06139e-145	0.335841	0.404	0.181	9.21124e-141	5
GABRB3	8.97694e-145	0.325173	0.535	0.264	2.03597e-140	5
LY6E	1.41475e-144	0.317602	0.335	0.142	3.20866e-140	5
CTTNBP2	8.76838e-143	0.39051	0.707	0.42	1.98867e-138	5
SLC22A23	2.30163e-142	0.403343	0.514	0.268	5.22009e-138	5
NFASC	4.12622e-142	0.277955	0.451	0.208	9.35826e-138	5
NCOA1	1.27586e-140	0.393452	0.578	0.33	2.89365e-136	5
C1QTNF4	3.40985e-140	0.350903	0.667	0.382	7.73354e-136	5
TMEM35A	2.22289e-139	0.352851	0.632	0.353	5.04152e-135	5
CELF1	3.587e-139	0.395596	0.793	0.533	8.13531e-135	5
PPA1	2.16462e-138	0.389086	0.904	0.67	4.90935e-134	5
GDAP1L1	2.19716e-137	0.312646	0.688	0.376	4.98317e-133	5
EXOC6	5.57101e-137	0.430452	0.405	0.2	1.2635e-132	5
ATAT1	4.13442e-136	0.394127	0.693	0.426	9.37686e-132	5
DNM1	4.82721e-135	0.295729	0.417	0.196	1.09481e-130	5
SSBP2	1.15313e-134	0.372113	0.741	0.474	2.6153e-130	5
HINT1	3.33518e-134	0.342243	0.975	0.832	7.56419e-130	5
HDAC2	3.84011e-134	0.385232	0.875	0.657	8.70937e-130	5
MTCH2	7.51584e-134	0.350875	0.459	0.24	1.70459e-129	5
WASF1	1.67247e-133	0.32324	0.635	0.355	3.79316e-129	5
KCTD13	2.23589e-133	0.307134	0.336	0.148	5.071e-129	5
MAPK8IP2	2.44642e-133	0.265603	0.417	0.195	5.54848e-129	5
FSD1	1.16305e-132	0.322795	0.421	0.208	2.63779e-128	5
DISP2	4.91674e-132	0.272457	0.411	0.19	1.11512e-127	5
DNER	1.31606e-131	0.383797	0.587	0.326	2.98482e-127	5
RNF165	6.98416e-131	0.34083	0.703	0.41	1.58401e-126	5
CCDC28B	9.84265e-131	0.350445	0.666	0.403	2.23231e-126	5
DUSP4	1.33774e-130	0.286083	0.446	0.209	3.034e-126	5
STXBP1	1.57616e-130	0.335797	0.635	0.36	3.57472e-126	5
RFK	2.68131e-130	0.34176	0.451	0.234	6.08121e-126	5
CEP85L	5.79262e-130	0.356967	0.478	0.249	1.31377e-125	5
CELF2	1.16468e-129	0.357067	0.904	0.684	2.64149e-125	5
ZNF462	4.72077e-129	0.401775	0.819	0.558	1.07067e-124	5
ST8SIA2	8.28702e-129	0.281008	0.501	0.25	1.8795e-124	5
ZNRF1	2.10846e-128	0.340545	0.635	0.378	4.782e-124	5
B3GALT2	2.74654e-128	0.312263	0.319	0.14	6.22916e-124	5
PFDN2	3.95608e-128	0.357126	0.873	0.644	8.97238e-124	5
ARPC2	1.51632e-127	0.371403	0.845	0.613	3.439e-123	5
NBEA	3.72019e-127	0.27681	0.646	0.367	8.4374e-123	5
UBE2QL1	4.01473e-127	0.269599	0.375	0.17	9.10541e-123	5
SCAMP1	1.01808e-126	0.348486	0.573	0.329	2.309e-122	5
TMEM132A	1.37189e-125	0.330057	0.582	0.332	3.11144e-121	5
BEX5	1.74746e-125	0.293248	0.522	0.272	3.96324e-121	5
SCN3A	2.28875e-125	0.279879	0.536	0.28	5.19089e-121	5
TTC9B	2.88877e-125	0.280396	0.61	0.324	6.55174e-121	5
NLN	2.89451e-125	0.297294	0.431	0.213	6.56474e-121	5
RTN4	5.39734e-125	0.322687	0.99	0.911	1.22412e-120	5
RNF187	6.56287e-125	0.368814	0.653	0.411	1.48846e-120	5
PPP2R5E	9.4143e-125	0.367825	0.801	0.544	2.13516e-120	5
NDUFS5	6.26059e-124	0.333528	0.952	0.808	1.4199e-119	5
TCEAL2	2.10007e-123	0.360565	0.749	0.487	4.76297e-119	5
FADS1	2.58944e-123	0.371069	0.52	0.294	5.87285e-119	5
CSDE1	8.12639e-123	0.350611	0.879	0.662	1.84307e-118	5
CLTB	9.96904e-123	0.318995	0.513	0.285	2.26098e-118	5
PNMA2	3.49575e-122	0.318104	0.515	0.28	7.92837e-118	5
PODXL2	3.56677e-121	0.349858	0.785	0.527	8.08942e-117	5
LONRF2	1.28488e-120	0.270696	0.401	0.198	2.91412e-116	5
MMD	5.37457e-120	0.280157	0.346	0.162	1.21895e-115	5
AP3S1	8.35698e-120	0.339127	0.671	0.421	1.89536e-115	5
ENC1	1.07061e-119	0.426201	0.939	0.706	2.42814e-115	5
OPTN	2.55375e-118	0.298116	0.543	0.299	5.79191e-114	5
APOO	1.9642e-117	0.285335	0.361	0.177	4.45481e-113	5
TSPAN14	4.25104e-117	0.348833	0.544	0.31	9.64136e-113	5
EIF4A1	4.46149e-117	0.363478	0.857	0.642	1.01187e-112	5
CSNK1A1	1.46872e-116	0.371906	0.891	0.673	3.33106e-112	5
PDHA1	3.96467e-116	0.34697	0.546	0.318	8.99188e-112	5
ATP9A	4.1919e-116	0.301768	0.536	0.299	9.50724e-112	5
PCDH7	5.23052e-115	0.306468	0.301	0.136	1.18628e-110	5
CDH11	1.42639e-114	0.276855	0.502	0.266	3.23506e-110	5
KIDINS220	1.96691e-114	0.312986	0.936	0.734	4.46096e-110	5
NOL4	2.03696e-114	0.308726	0.482	0.255	4.61982e-110	5
AKAP9	4.96779e-114	0.317233	0.914	0.711	1.1267e-109	5
IDH1	7.70551e-114	0.335876	0.55	0.319	1.74761e-109	5
COX5A	1.10351e-112	0.353451	0.785	0.542	2.50275e-108	5
SBK1	2.35714e-112	0.29575	0.658	0.39	5.34598e-108	5
ACTR1A	6.99115e-112	0.30063	0.522	0.295	1.58559e-107	5
CTNNBL1	1.64957e-111	0.359235	0.442	0.242	3.74123e-107	5
NSMF	1.68432e-111	0.283186	0.348	0.17	3.82003e-107	5
SMAP1	2.21846e-111	0.342218	0.59	0.36	5.03147e-107	5
YWHAE	5.00609e-111	0.316425	0.978	0.863	1.13538e-106	5
NDUFC2	7.39088e-111	0.345048	0.904	0.694	1.67625e-106	5
NDUFB11	9.49774e-110	0.320581	0.92	0.736	2.15409e-105	5
BEX2	1.41237e-109	0.335607	0.785	0.531	3.20325e-105	5
AASDHPPT	2.72843e-109	0.328159	0.657	0.415	6.18809e-105	5
ELOVL6	9.517e-109	0.256812	0.34	0.163	2.15846e-104	5
PPP3CA	5.37987e-108	0.281327	0.576	0.334	1.22015e-103	5
ACSL3	1.18817e-107	0.31954	0.53	0.31	2.69476e-103	5
AIG1	1.42225e-106	0.311118	0.471	0.266	3.22566e-102	5
GNG2	3.64119e-106	0.26499	0.661	0.391	8.25822e-102	5
DACT1	8.07064e-106	0.261739	0.547	0.303	1.83042e-101	5
TRIM2	3.30905e-105	0.343096	0.821	0.575	7.50492e-101	5
FAM49B	5.00275e-105	0.278693	0.594	0.356	1.13462e-100	5
RAP1GDS1	2.13371e-104	0.285327	0.434	0.234	4.83926e-100	5
PGD	3.78508e-104	0.283291	0.367	0.189	8.58456e-100	5
SV2A	2.52079e-103	0.271485	0.464	0.255	5.71714e-99	5
PRDX5	2.57859e-103	0.313008	0.859	0.629	5.84825e-99	5
TMEM160	1.04732e-101	0.274319	0.615	0.378	2.37532e-97	5
PBX1	4.09871e-101	0.324321	0.943	0.769	9.29588e-97	5
CCT8	5.07021e-101	0.298995	0.822	0.591	1.14992e-96	5
MIEN1	3.31373e-99	0.281343	0.479	0.276	7.51554e-95	5
PANK3	4.30222e-99	0.291255	0.569	0.347	9.75744e-95	5
DSTN	5.08753e-99	0.317144	0.862	0.64	1.15385e-94	5
ATOX1	1.72195e-98	0.296333	0.617	0.388	3.90538e-94	5
AP1S1	2.40395e-98	0.287397	0.586	0.359	5.45217e-94	5
ENO2	9.19174e-98	0.275252	0.625	0.382	2.08469e-93	5
GNB1	1.48277e-97	0.314047	0.81	0.593	3.36293e-93	5
ATP5MC1	6.98889e-97	0.307712	0.709	0.476	1.58508e-92	5
PRXL2A	6.00172e-96	0.303475	0.723	0.474	1.36119e-91	5
MYL12B	4.2346e-95	0.294616	0.895	0.696	9.60408e-91	5
FNBP1L	1.11887e-94	0.280875	0.917	0.712	2.5376e-90	5
MACO1	5.7708e-94	0.250389	0.642	0.388	1.30882e-89	5
GDI1	7.37146e-94	0.327208	0.765	0.546	1.67185e-89	5
WSB2	3.44564e-93	0.275222	0.563	0.344	7.81471e-89	5
KRAS	4.46108e-93	0.303369	0.622	0.401	1.01177e-88	5
SLC8A1	1.83731e-92	0.260935	0.441	0.252	4.16701e-88	5
CYCS	5.02666e-92	0.29559	0.729	0.487	1.14005e-87	5
SPIRE1	7.54995e-92	0.315372	0.721	0.485	1.71233e-87	5
KIF3A	1.47733e-90	0.274756	0.732	0.493	3.35058e-86	5
BCL7A	2.21625e-90	0.274495	0.569	0.345	5.02646e-86	5
LINC01551	9.00979e-90	0.320667	0.616	0.392	2.04342e-85	5
KLC1	1.26984e-89	0.282656	0.693	0.465	2.88e-85	5
STAU1	3.11148e-89	0.300845	0.607	0.392	7.05683e-85	5
ATP5F1A	1.16999e-88	0.307456	0.879	0.675	2.65353e-84	5
FEZ1	2.28054e-88	0.261426	0.874	0.659	5.17227e-84	5
STT3A-AS1	2.28054e-88	0.261426	0.874	0.659	5.17227e-84	5
HRAS	2.55357e-88	0.253041	0.489	0.289	5.79151e-84	5
CHD3	4.80634e-88	0.266268	0.683	0.445	1.09008e-83	5
IRS2	5.14704e-87	0.29546	0.602	0.382	1.16735e-82	5
ZNF428	2.11251e-86	0.260692	0.931	0.777	4.79117e-82	5
NAV1	2.4105e-84	0.261467	0.644	0.417	5.46702e-80	5
SLF1	3.10842e-84	0.316046	0.388	0.22	7.04989e-80	5
AMER2	4.836e-84	0.261235	0.844	0.61	1.09681e-79	5
SMARCA4	1.39638e-83	0.28679	0.734	0.509	3.16698e-79	5
HNRNPAB	1.76189e-83	0.270796	0.777	0.533	3.99597e-79	5
HDGFL3	2.46275e-83	0.262552	0.778	0.55	5.58552e-79	5
EEF2	3.09589e-83	0.253128	0.983	0.861	7.02147e-79	5
KIF5C	1.11113e-82	0.260669	0.9	0.693	2.52004e-78	5
SLC25A4	1.36802e-82	0.266953	0.67	0.451	3.10267e-78	5
PPP2R1A	1.5105e-81	0.271765	0.606	0.402	3.42581e-77	5
PCMT1	9.99738e-80	0.267973	0.691	0.468	2.26741e-75	5
RALA	1.53896e-79	0.268432	0.637	0.423	3.49037e-75	5
TNPO1	2.5005e-79	0.280443	0.658	0.448	5.67114e-75	5
PSMA7	3.80275e-79	0.267561	0.879	0.658	8.62463e-75	5
DCTN3	4.41327e-79	0.251956	0.85	0.647	1.00093e-74	5
RAP2A	2.14999e-78	0.256176	0.581	0.373	4.87618e-74	5
EPM2AIP1	8.43062e-78	0.260118	0.671	0.454	1.91206e-73	5
[truncated: 19,755 more rows]

## Sheet: Cluster15 oRG vs. 12 tRG
Significantly up-regulated genes in oRG cells versus tRG cells
Gene	p_val	avg_log2FC	pct.1-oRG	pct.2-tRG	p_val_adj
FABP7	1.24159e-209	1.63069	1	0.998	2.81593e-205
PTPRZ1	1.14454e-203	1.19143	1	0.996	2.59583e-199
TUBB2A	3.05787e-198	1.96871	0.997	0.935	6.93526e-194
PTN	3.42776e-193	1.04214	1	0.999	7.77416e-189
HOPX	4.29298e-182	1.4972	1	0.844	9.73649e-178
TUBB2B	2.58019e-181	1.2191	1	1	5.85187e-177
CRH	5.93485e-180	2.02556	0.705	0.073	1.34602e-175
FAM107A	5.28854e-174	1.47064	0.997	0.738	1.19944e-169
SEPTIN7	2.76259e-172	0.838789	1	0.988	6.26555e-168
CARHSP1	9.32373e-170	1.15998	1	0.896	2.11462e-165
PAQR8	3.89572e-168	1.09811	0.855	0.242	8.8355e-164
ACSBG1	8.78672e-167	0.883172	0.68	0.069	1.99283e-162
RTN1	3.32219e-165	1.41105	0.996	0.959	7.53472e-161
CST3	6.9106e-152	1.32411	1	0.926	1.56732e-147
CALM1	8.02381e-149	0.840757	0.999	0.99	1.8198e-144
MGST3	1.00945e-148	0.887288	0.999	0.974	2.28942e-144
RGCC	3.06669e-141	1.29783	0.93	0.518	6.95526e-137
FAM181B	1.53491e-137	1.07511	0.95	0.544	3.48117e-133
DIO2	2.69384e-136	1.16009	0.964	0.559	6.10963e-132
IGFBP2	3.93623e-130	1.02747	0.99	0.811	8.92736e-126
PLAC9	8.1873e-126	1.32744	0.741	0.211	1.85688e-121
CXCL14	1.34535e-122	1.14349	0.653	0.123	3.05124e-118
MT3	2.82953e-121	1.5015	0.983	0.702	6.41738e-117
PREX2	1.89936e-114	0.906491	0.902	0.464	4.30776e-110
NRG1	2.64012e-109	1.01633	0.968	0.814	5.98779e-105
PON2	1.81798e-108	0.725215	0.999	0.967	4.12317e-104
SLC1A2	6.0123e-107	0.832723	0.989	0.864	1.36359e-102
PRXL2A	3.03991e-104	0.682551	0.994	0.936	6.89452e-100
TUBA1A	1.51982e-101	0.723993	1	1	3.44694e-97
S100B	1.56409e-98	0.826986	0.69	0.202	3.54735e-94
LYN	1.66696e-97	0.786822	0.829	0.372	3.78066e-93
MOXD1	1.43445e-96	0.722724	0.99	0.868	3.25332e-92
BTBD17	9.8081e-96	0.826947	0.75	0.293	2.22448e-91
CD81	1.54911e-95	0.607805	1	0.974	3.51339e-91
RGS20	5.70175e-95	0.74248	0.883	0.447	1.29316e-90
TMSB10	1.01579e-93	0.682065	0.997	0.98	2.30382e-89
IDH1	6.41053e-93	0.806564	0.92	0.607	1.45391e-88
GPM6B	3.97162e-92	0.576492	1	1	9.00762e-88
CD9	5.68471e-90	0.912123	0.961	0.691	1.28929e-85
SPARCL1	3.13555e-87	1.24958	0.51	0.102	7.11142e-83
LRRC10B	2.50902e-86	0.866317	0.726	0.28	5.69046e-82
ANKRD9	1.15834e-85	0.788876	0.884	0.533	2.62711e-81
GRM3	6.81637e-85	0.747178	0.951	0.691	1.54595e-80
EFHD2	5.19401e-83	0.636695	0.699	0.256	1.178e-78
PEA15	2.48114e-79	0.573469	1	0.988	5.62723e-75
C1orf61	7.45753e-78	0.622033	1	0.998	1.69137e-73
SLCO1C1	1.55026e-77	0.763585	0.966	0.749	3.51599e-73
PPP2R2B	4.59413e-76	0.643091	0.839	0.429	1.04195e-71
B3GAT2	5.69004e-76	0.682461	0.98	0.73	1.2905e-71
LPIN2	1.71702e-75	0.692307	0.905	0.6	3.89421e-71
CD99	7.35846e-75	0.776673	0.982	0.846	1.6689e-70
ETV1	2.08533e-74	0.668346	0.934	0.619	4.72953e-70
NKAIN4	3.87365e-74	0.73185	0.765	0.333	8.78544e-70
MFGE8	2.65956e-72	0.68649	0.917	0.635	6.03187e-68
SLC1A3	2.55379e-69	0.54303	1	0.989	5.79199e-65
OLFM2	2.99258e-69	0.63669	0.986	0.894	6.78717e-65
TTYH1	6.49508e-69	0.538033	1	0.99	1.47308e-64
RAMP3	1.50818e-68	0.425289	0.417	0.073	3.42055e-64
CPE	3.45748e-68	0.752	0.992	0.924	7.84156e-64
STK17A	4.97674e-68	0.666302	0.793	0.414	1.12873e-63
TUBA1B	1.53452e-67	0.674881	1	0.965	3.4803e-63
GNG5	6.78885e-65	0.532647	0.993	0.933	1.53971e-60
ACAT2	4.3059e-64	0.777248	0.948	0.763	9.76577e-60
FAT3	1.60722e-63	0.536432	0.65	0.252	3.64518e-59
CD63	8.30238e-63	0.477334	0.993	0.974	1.88298e-58
UCHL1	2.60319e-62	0.564601	0.99	0.914	5.90402e-58
TMEM132B	3.24559e-62	0.50154	0.996	0.96	7.361e-58
CHRDL1	5.2372e-62	0.738262	0.797	0.46	1.1878e-57
SNX3	7.07179e-62	0.474864	0.999	0.966	1.60388e-57
CAV2	1.51742e-61	0.493226	0.469	0.123	3.44151e-57
CHMP4B	3.309e-61	0.589702	0.908	0.656	7.50481e-57
TFPI	7.26217e-61	0.630019	0.975	0.748	1.64706e-56
FAM3C	1.03721e-60	0.559545	0.979	0.839	2.3524e-56
TNC	6.65276e-58	0.595346	0.996	0.904	1.50885e-53
TMBIM6	2.36683e-57	0.449828	0.997	0.98	5.36797e-53
AIF1L	2.90211e-55	0.564216	0.853	0.542	6.58199e-51
LEPROT	5.04427e-55	0.527462	0.951	0.771	1.14404e-50
ADGRG1	6.09157e-55	0.559197	0.971	0.787	1.38157e-50
TP53I3	3.33244e-53	0.572696	0.841	0.538	7.55797e-49
PLAGL1	4.62876e-53	0.584021	0.878	0.596	1.0498e-48
MAGED2	5.40042e-53	0.485865	0.987	0.929	1.22481e-48
LPAR1	5.70169e-53	0.457279	0.509	0.167	1.29314e-48
GLUD1	6.34932e-53	0.537571	0.912	0.675	1.44002e-48
MAPK4	1.89668e-52	0.343635	0.4	0.095	4.30167e-48
PPP1R16A	3.30772e-52	0.545765	0.81	0.488	7.50192e-48
SFRP1	4.19236e-52	0.430788	1	0.99	9.50828e-48
SMURF2	6.67509e-52	0.536922	0.815	0.493	1.51391e-47
RHOJ	7.2967e-52	0.463849	0.608	0.25	1.65489e-47
NRCAM	9.82962e-52	0.468737	0.674	0.302	2.22936e-47
SDCBP	1.25324e-51	0.421847	0.992	0.964	2.84235e-47
C4orf48	2.01992e-51	0.539047	0.975	0.836	4.58117e-47
ITM2C	4.69425e-51	0.516892	0.99	0.871	1.06466e-46
DBI	1.79067e-49	0.457197	1	0.996	4.06124e-45
SLC6A11	9.98073e-49	0.324404	0.355	0.078	2.26363e-44
ADORA2B	1.11442e-48	0.331804	0.378	0.091	2.5275e-44
GNAI2	1.81256e-48	0.427712	0.986	0.925	4.11088e-44
SPRY1	3.47787e-48	0.427424	0.54	0.204	7.88781e-44
SRI	3.813e-48	0.367269	1	0.986	8.64789e-44
PAG1	7.1785e-48	0.513972	0.958	0.792	1.62808e-43
C12orf75	8.03773e-48	0.51808	0.671	0.335	1.82296e-43
FUT8	3.56438e-47	0.498617	0.803	0.483	8.08401e-43
ITGB5	1.07598e-46	0.451372	0.762	0.417	2.44032e-42
SCD	1.31392e-46	0.598342	0.919	0.723	2.97997e-42
MGLL	1.85282e-46	0.534483	0.927	0.719	4.2022e-42
RAB31	2.74524e-46	0.486131	0.873	0.576	6.22619e-42
SLC25A18	4.58899e-46	0.509701	0.681	0.348	1.04078e-41
SEL1L3	9.28805e-46	0.445933	0.796	0.449	2.10653e-41
CLDN10	3.60933e-45	0.596633	0.634	0.318	8.18596e-41
CPNE5	4.96994e-45	0.370556	0.329	0.073	1.12718e-40
FAM171B	7.29456e-45	0.457748	0.996	0.949	1.65441e-40
ATP1B2	1.09198e-44	0.431203	0.994	0.929	2.4766e-40
TBCB	1.11461e-44	0.398682	0.983	0.917	2.52794e-40
SQLE	1.45562e-44	0.513206	0.973	0.905	3.30135e-40
PTPRG	1.4884e-44	0.457618	0.712	0.383	3.37568e-40
PHYHIPL	2.19484e-44	0.466008	0.957	0.821	4.97789e-40
EDNRB	4.69265e-44	0.480997	0.738	0.414	1.06429e-39
DPYSL5	1.71912e-43	0.467661	0.806	0.501	3.89897e-39
DDAH1	2.86124e-43	0.448157	0.958	0.8	6.4893e-39
MARCKS	2.9654e-43	0.286004	1	0.999	6.72554e-39
SLC4A4	3.64715e-43	0.503144	0.71	0.393	8.27175e-39
SEPTIN9	4.41739e-43	0.493896	0.848	0.59	1.00186e-38
IDI1	1.17579e-42	0.541591	0.993	0.944	2.6667e-38
SPOCK2	1.21005e-42	0.324433	0.473	0.161	2.7444e-38
PHPT1	1.77791e-42	0.443638	0.966	0.892	4.03229e-38
NAT8L	2.69241e-42	0.380378	0.547	0.222	6.10638e-38
C16orf74	5.57051e-42	0.355314	0.509	0.197	1.26339e-37
YWHAE	5.8386e-42	0.293951	1	0.995	1.32419e-37
PREX1	7.12578e-42	0.411438	0.635	0.314	1.61613e-37
PEG10	9.48522e-42	0.607682	0.915	0.719	2.15125e-37
HNMT	1.23047e-41	0.450003	0.876	0.637	2.79069e-37
KAZN	1.33153e-41	0.433706	0.765	0.475	3.0199e-37
SLC39A12	2.6184e-41	0.313007	0.348	0.092	5.93853e-37
UGP2	5.75644e-41	0.454647	0.936	0.735	1.30556e-36
ARHGAP18	8.71479e-41	0.382692	0.497	0.193	1.97651e-36
CA12	1.26296e-40	0.419072	0.761	0.417	2.8644e-36
MLC1	2.76595e-40	0.465133	0.95	0.793	6.27319e-36
HMGCS1	2.98199e-40	0.6129	0.992	0.945	6.76316e-36
FDPS	4.79919e-40	0.562408	0.958	0.832	1.08846e-35
SPRED1	4.98684e-40	0.429823	0.845	0.562	1.13102e-35
OAF	5.61151e-40	0.388152	0.585	0.267	1.27269e-35
MSMO1	1.00442e-39	0.507393	0.994	0.957	2.27803e-35
THSD7A	1.04871e-39	0.464219	0.708	0.385	2.37847e-35
RAB2A	1.59064e-39	0.434511	0.976	0.882	3.60757e-35
ADCYAP1R1	4.56111e-39	0.370491	0.529	0.223	1.03446e-34
ADH5	6.44948e-39	0.388523	0.982	0.9	1.46274e-34
CLCN3	1.2983e-38	0.422688	0.95	0.799	2.94453e-34
SNN	1.814e-38	0.406579	0.841	0.56	4.11415e-34
PDGFC	1.2419e-37	0.359023	0.562	0.253	2.81662e-33
WDR41	1.33585e-37	0.436387	0.821	0.564	3.02971e-33
SELENOW	1.12502e-36	0.359954	0.996	0.971	2.55155e-32
RTN3	1.77101e-36	0.328562	0.997	0.971	4.01665e-32
CYSTM1	2.71439e-36	0.390013	0.771	0.478	6.15623e-32
GDPD2	3.52075e-36	0.367698	0.512	0.224	7.98505e-32
VEPH1	4.13927e-36	0.450943	0.8	0.514	9.38787e-32
EIF1	6.60065e-36	0.276975	1	0.998	1.49703e-31
ITGB1BP1	7.88003e-36	0.399775	0.845	0.587	1.78719e-31
GAREM1	9.39654e-36	0.364147	0.4	0.143	2.13114e-31
SHC3	1.12226e-35	0.367364	0.62	0.316	2.54528e-31
DHRS7	1.17896e-35	0.422525	0.883	0.656	2.67387e-31
ALDH9A1	1.6146e-35	0.427063	0.916	0.729	3.66191e-31
KIF5C	3.77047e-35	0.370444	0.978	0.899	8.55143e-31
ADD1	5.41469e-35	0.360717	0.962	0.823	1.22805e-30
HTRA1	9.85953e-35	0.414587	0.954	0.839	2.23614e-30
TMEM50A	1.27637e-34	0.382402	0.938	0.748	2.89481e-30
RAB10	1.27807e-34	0.405633	0.926	0.807	2.89867e-30
GLUL	1.30523e-34	0.448932	0.94	0.773	2.96027e-30
DKK3	1.81569e-34	0.411232	0.957	0.755	4.11798e-30
TRIM47	4.22334e-34	0.361738	0.627	0.327	9.57854e-30
NPNT	4.49179e-34	0.288926	0.334	0.1	1.01874e-29
CCDC175	8.48103e-34	0.291423	0.392	0.137	1.9235e-29
TUBB6	9.42657e-34	0.313892	0.481	0.203	2.13794e-29
DCN	1.10203e-33	0.433073	0.259	0.06	2.4994e-29
PPIA	1.84216e-33	0.288998	0.999	0.986	4.17802e-29
ROBO1	2.04997e-33	0.375537	0.962	0.824	4.64932e-29
SLITRK2	6.25803e-33	0.389928	0.775	0.483	1.41932e-28
LRRTM3	7.67216e-33	0.348945	0.8	0.513	1.74005e-28
EMC6	9.33923e-33	0.395914	0.897	0.709	2.11814e-28
NOTCH2	1.43766e-32	0.406058	0.924	0.731	3.26061e-28
TXN	3.94893e-32	0.323787	0.99	0.949	8.95618e-28
APC	4.86513e-32	0.340689	0.997	0.957	1.10341e-27
LIFR	6.52525e-32	0.426034	0.91	0.713	1.47993e-27
NTRK3	7.03926e-32	0.363855	0.73	0.443	1.5965e-27
PFN2	9.68153e-32	0.33824	0.982	0.911	2.19577e-27
CLIC1	1.40992e-31	0.379276	0.891	0.697	3.1977e-27
LOC283140	2.3402e-31	0.275261	0.463	0.19	5.30757e-27
MSRB2	2.39872e-31	0.417533	0.863	0.674	5.4403e-27
ACSL6	3.35851e-31	0.353828	0.589	0.301	7.61709e-27
GNAO1	3.43297e-31	0.372436	0.915	0.689	7.78597e-27
HACD3	6.48275e-31	0.383283	0.965	0.851	1.47029e-26
PUS7	6.59634e-31	0.300024	0.469	0.199	1.49605e-26
PRDX5	7.5739e-31	0.331748	0.994	0.944	1.71776e-26
CALU	1.05687e-30	0.419938	0.855	0.643	2.39698e-26
APLP2	1.26659e-30	0.419656	0.965	0.849	2.87261e-26
C17orf58	1.51772e-30	0.338916	0.614	0.329	3.4422e-26
MSI2	2.03733e-30	0.377505	0.969	0.859	4.62067e-26
CD82	3.68608e-30	0.34992	0.54	0.261	8.36003e-26
DYNLL1	5.4521e-30	0.320117	0.999	0.991	1.23654e-25
SOAT1	7.2455e-30	0.385992	0.848	0.596	1.64328e-25
CRIP2	1.12635e-29	0.361797	0.593	0.306	2.55457e-25
PLEKHA5	1.42197e-29	0.392717	0.836	0.592	3.22503e-25
PLPP3	1.69712e-29	0.343456	0.958	0.834	3.84906e-25
MOB3B	2.42727e-29	0.370298	0.94	0.769	5.50505e-25
DARS	3.19852e-29	0.342831	0.947	0.808	7.25423e-25
ADGRB1	3.40383e-29	0.285271	0.394	0.156	7.71988e-25
EFNB1	5.20433e-29	0.368862	0.73	0.481	1.18034e-24
LRRC3B	1.13279e-28	0.327989	0.999	0.965	2.56917e-24
FDFT1	1.60837e-28	0.402913	0.959	0.834	3.64779e-24
NPC2	1.90386e-28	0.367694	0.787	0.53	4.31795e-24
CRYM	2.1091e-28	0.684222	0.568	0.325	4.78344e-24
TIMP3	2.2283e-28	0.389668	0.831	0.567	5.05377e-24
RAP1GDS1	2.35372e-28	0.315385	0.657	0.379	5.33823e-24
IGSF8	2.74876e-28	0.32869	0.659	0.375	6.23418e-24
PTPRF	3.19747e-28	0.324865	0.757	0.473	7.25185e-24
SDC3	3.82308e-28	0.367629	0.722	0.445	8.67074e-24
GNG12	3.9687e-28	0.352391	0.856	0.619	9.00101e-24
MVD	4.30507e-28	0.446195	0.747	0.507	9.7639e-24
ABHD3	1.09154e-27	0.39016	0.8	0.54	2.47562e-23
SARAF	1.14744e-27	0.287093	0.996	0.977	2.60239e-23
SNX5	1.71808e-27	0.37617	0.857	0.643	3.89661e-23
CXCR4	2.14391e-27	0.334505	0.597	0.32	4.8624e-23
FJX1	2.18805e-27	0.380009	0.806	0.551	4.96251e-23
CSGALNACT1	2.24862e-27	0.260301	0.413	0.171	5.09988e-23
SEPTIN2	4.21026e-27	0.290288	0.997	0.962	9.54887e-23
HES4	6.08289e-27	0.43193	0.976	0.868	1.3796e-22
GSTP1	8.17305e-27	0.261643	0.999	0.994	1.85365e-22
HAPLN3	1.07624e-26	0.277887	0.455	0.206	2.44092e-22
SLC9A3R1	1.50575e-26	0.371838	0.866	0.673	3.41504e-22
EVA1C	1.52408e-26	0.269358	0.442	0.194	3.45662e-22
FGFR1	1.74927e-26	0.355437	0.765	0.518	3.96736e-22
SH3BGRL3	1.91745e-26	0.346657	0.929	0.775	4.34878e-22
COMT	2.11689e-26	0.33791	0.976	0.888	4.8011e-22
PTPRA	3.19246e-26	0.320711	0.941	0.815	7.2405e-22
PMVK	4.51428e-26	0.333682	0.766	0.516	1.02384e-21
SFXN5	7.01595e-26	0.351862	0.884	0.679	1.59122e-21
S100A16	7.40115e-26	0.429127	0.877	0.741	1.67858e-21
TUBB	8.22318e-26	0.300906	0.999	0.976	1.86502e-21
HSPA8	1.04011e-25	0.365062	1	0.992	2.35896e-21
ABCD3	1.1543e-25	0.378716	0.916	0.764	2.61796e-21
TAFA5	1.22996e-25	0.358885	0.848	0.635	2.78954e-21
FYN	1.88655e-25	0.305491	0.957	0.83	4.27869e-21
CASQ1	2.0886e-25	0.264538	0.443	0.2	4.73693e-21
SORD	2.37265e-25	0.299883	0.632	0.362	5.38117e-21
RAB3GAP2	2.73543e-25	0.353475	0.731	0.483	6.20396e-21
KPNA2	3.02734e-25	0.343236	0.645	0.394	6.86602e-21
HSP90AB1	5.32697e-25	0.286845	1	0.995	1.20816e-20
TSPAN18	5.94212e-25	0.322366	0.635	0.366	1.34767e-20
LASP1	6.90628e-25	0.306833	0.614	0.35	1.56635e-20
POMP	7.25008e-25	0.313224	0.975	0.904	1.64432e-20
ARL6IP5	1.43691e-24	0.298202	0.955	0.819	3.25891e-20
REXO2	1.72905e-24	0.311495	0.927	0.783	3.92148e-20
PSAT1	1.73443e-24	0.305026	0.996	0.955	3.93369e-20
HEPN1	1.85385e-24	0.387717	0.954	0.846	4.20452e-20
STK39	1.98363e-24	0.318037	0.807	0.554	4.49887e-20
NCAN	2.56768e-24	0.337711	0.98	0.894	5.8235e-20
HBEGF	2.93165e-24	0.285772	0.487	0.244	6.64899e-20
SSX2IP	4.51397e-24	0.338194	0.705	0.439	1.02377e-19
BMP7	4.64334e-24	0.2862	0.91	0.711	1.05311e-19
SPATS2L	5.63798e-24	0.296561	0.737	0.461	1.27869e-19
TRAPPC1	6.20689e-24	0.319442	0.863	0.631	1.40772e-19
RHEB	6.75923e-24	0.261363	0.997	0.98	1.53299e-19
RAB8B	7.732e-24	0.299084	0.727	0.478	1.75362e-19
FBN2	1.10752e-23	0.284853	0.337	0.138	2.51185e-19
IFI27L2	1.44946e-23	0.334317	0.91	0.766	3.28738e-19
SYPL1	1.9232e-23	0.337966	0.898	0.715	4.36182e-19
ETV5	3.8566e-23	0.25646	0.41	0.183	8.74678e-19
C1QTNF3	4.02686e-23	0.271375	0.45	0.214	9.13291e-19
LGALS1	4.08727e-23	0.509281	0.926	0.875	9.26992e-19
PPDPF	4.25289e-23	0.355861	0.944	0.843	9.64556e-19
CAP1	4.45064e-23	0.313176	0.852	0.66	1.00941e-18
MAOA	5.9995e-23	0.269523	0.545	0.294	1.36069e-18
HAPLN1	6.45724e-23	0.401002	0.727	0.505	1.4645e-18
ROCK2	6.87592e-23	0.322626	0.843	0.621	1.55946e-18
TKTL1	8.97168e-23	0.299842	0.59	0.337	2.03478e-18
RUFY3	1.01338e-22	0.313139	0.947	0.83	2.29834e-18
NUDT3	1.02007e-22	0.327805	0.848	0.645	2.31352e-18
ASAP1	1.23528e-22	0.347396	0.825	0.616	2.80161e-18
IQSEC1	1.55919e-22	0.272164	0.564	0.311	3.53624e-18
CTNNA1	1.65524e-22	0.283431	0.952	0.826	3.75407e-18
PIK3C2A	1.80631e-22	0.338326	0.878	0.711	4.0967e-18
SSR3	2.26403e-22	0.295115	0.82	0.604	5.13483e-18
RPS27L	4.86984e-22	0.309337	0.943	0.855	1.10448e-17
CTNND2	5.74624e-22	0.30217	0.873	0.727	1.30325e-17
DAB1	6.43222e-22	0.291043	0.463	0.235	1.45883e-17
MEST	6.49635e-22	0.336797	0.828	0.613	1.47337e-17
ZFYVE21	1.09736e-21	0.291769	0.744	0.495	2.48881e-17
C1orf122	1.19868e-21	0.283759	0.98	0.894	2.7186e-17
ARC	1.29278e-21	0.856103	0.653	0.467	2.93203e-17
ANXA11	1.48857e-21	0.255401	0.524	0.278	3.37608e-17
SLC15A2	1.71414e-21	0.260104	0.6	0.344	3.88767e-17
TSPO	1.96043e-21	0.284977	0.951	0.821	4.44625e-17
PTGES3	2.5708e-21	0.265081	0.989	0.956	5.83058e-17
NEGR1	2.95744e-21	0.291318	0.452	0.23	6.70746e-17
CALM3	3.27459e-21	0.311941	0.957	0.85	7.42676e-17
PLTP	3.42669e-21	0.286582	0.62	0.377	7.77174e-17
GABRB1	4.50967e-21	0.310281	0.773	0.539	1.02279e-16
HMGCR	5.37422e-21	0.371745	0.808	0.623	1.21887e-16
CTBP2	6.92201e-21	0.30026	0.966	0.892	1.56991e-16
SMIM30	6.99914e-21	0.30451	0.803	0.588	1.58741e-16
NCAM1	7.31895e-21	0.275269	0.888	0.684	1.65994e-16
SELENOS	7.36693e-21	0.321312	0.864	0.713	1.67082e-16
ATOX1	7.6824e-21	0.296251	0.845	0.638	1.74237e-16
RDH11	1.70419e-20	0.290796	0.961	0.865	3.8651e-16
LOC112268148	2.96702e-20	0.251268	0.576	0.34	6.7292e-16
TMOD3	2.96702e-20	0.251268	0.576	0.34	6.7292e-16
RBX1	3.50349e-20	0.271526	0.958	0.873	7.94592e-16
HSDL2	3.66169e-20	0.300965	0.863	0.685	8.3047e-16
AK4	3.93961e-20	0.373846	0.68	0.47	8.93503e-16
ADD3	4.69048e-20	0.305767	0.789	0.574	1.0638e-15
CDC42	4.71137e-20	0.279992	0.986	0.932	1.06854e-15
SCARB2	6.57424e-20	0.277204	0.86	0.676	1.49104e-15
TMBIM4	7.30459e-20	0.280369	0.878	0.706	1.65668e-15
FABP5	8.35651e-20	0.25473	1	0.999	1.89526e-15
FAM120AOS	8.52853e-20	0.264303	0.632	0.39	1.93427e-15
EEPD1	9.1899e-20	0.2805	0.842	0.625	2.08427e-15
DSEL	1.83285e-19	0.286926	0.813	0.586	4.15691e-15
RDX	2.2283e-19	0.25628	0.983	0.927	5.05379e-15
FHOD3	2.9241e-19	0.30409	0.821	0.601	6.63185e-15
TMOD2	3.0075e-19	0.271283	0.722	0.495	6.821e-15
SRPK2	4.2307e-19	0.293487	0.924	0.788	9.59522e-15
RALY	4.34525e-19	0.255076	0.738	0.505	9.85502e-15
GALNT11	4.98425e-19	0.257259	0.639	0.406	1.13043e-14
MBOAT2	6.63069e-19	0.261418	0.726	0.494	1.50384e-14
SEMA6A	6.95787e-19	0.261422	0.838	0.629	1.57805e-14
GCSH	7.68468e-19	0.254537	0.978	0.904	1.74289e-14
S100A6	8.49251e-19	0.291059	0.745	0.522	1.9261e-14
PPP2CB	8.71121e-19	0.258028	0.947	0.849	1.9757e-14
CHPT1	1.4564e-18	0.334716	0.829	0.662	3.30312e-14
TLE1	1.85128e-18	0.2711	0.856	0.686	4.19871e-14
C3orf70	2.81268e-18	0.279703	0.538	0.326	6.37916e-14
SPRY2	3.06768e-18	0.311884	0.89	0.741	6.95749e-14
SC5D	5.31144e-18	0.275166	0.871	0.678	1.20463e-13
PRMT2	5.76938e-18	0.277331	0.895	0.737	1.3085e-13
TSPAN7	1.0033e-17	0.268255	0.976	0.882	2.27549e-13
F2R	1.07022e-17	0.27116	0.863	0.687	2.42727e-13
ADGRB3	1.08475e-17	0.299759	0.82	0.624	2.46022e-13
MDK	1.13368e-17	0.275897	0.996	0.982	2.57118e-13
SNX27	1.41492e-17	0.299846	0.759	0.537	3.20905e-13
GUK1	3.1425e-17	0.261193	0.923	0.793	7.12718e-13
ELOVL2	4.17434e-17	0.250746	0.779	0.545	9.4674e-13
MSN	4.23267e-17	0.273662	0.867	0.697	9.59971e-13
LGALS3	4.25155e-17	0.26897	0.958	0.858	9.64252e-13
F3	4.42815e-17	0.292545	0.931	0.798	1.0043e-12
ITPR2	4.80542e-17	0.253617	0.541	0.332	1.08987e-12
NRBP2	5.26423e-17	0.271104	0.712	0.499	1.19393e-12
ACTR3	6.37871e-17	0.254298	0.866	0.702	1.44669e-12
LAPTM4A	8.56445e-17	0.25211	0.961	0.861	1.94242e-12
ANXA6	9.20166e-17	0.264153	0.832	0.655	2.08694e-12
TMED9	9.46197e-17	0.259055	0.842	0.665	2.14598e-12
NDRG4	9.7051e-17	0.266649	0.853	0.705	2.20112e-12
ATP1A2	9.73901e-17	0.265302	0.99	0.953	2.20881e-12
ARL2	1.04303e-16	0.250455	0.699	0.473	2.36559e-12
MCRIP1	1.10988e-16	0.276228	0.906	0.748	2.51722e-12
PTAR1	1.39374e-16	0.261113	0.698	0.483	3.16099e-12
TMCO1	1.6958e-16	0.269635	0.929	0.844	3.84607e-12
PDHB	3.2208e-16	0.251544	0.835	0.667	7.30478e-12
DSTN	3.50538e-16	0.277966	0.969	0.922	7.9502e-12
TIMP2	4.57845e-16	0.271358	0.924	0.759	1.03839e-11
LAMP1	5.33183e-16	0.253186	0.881	0.71	1.20926e-11
RER1	5.71581e-16	0.265745	0.764	0.566	1.29635e-11
NDUFC2	8.92529e-16	0.259251	0.986	0.922	2.02425e-11
TPM3	9.43987e-16	0.264689	0.842	0.682	2.14096e-11
PLEKHO1	1.19528e-15	0.270483	0.877	0.711	2.71088e-11
STOM	2.29933e-15	0.252049	0.638	0.424	5.21489e-11
TFRC	9.94647e-15	0.315728	0.48	0.295	2.25586e-10
LPCAT1	1.86018e-14	0.257604	0.825	0.656	4.21888e-10
NORAD	2.07825e-13	0.254833	0.929	0.829	4.71347e-09
PRDM16-DT	2.16936e-13	0.262522	0.78	0.597	4.9201e-09
PMP22	3.78747e-13	0.264529	0.909	0.794	8.58998e-09
HSP90AA1	4.35234e-13	0.309818	1	0.996	9.87111e-09
VEGFA	2.71628e-12	0.260167	0.843	0.674	6.16053e-08
ARL6IP1	2.98449e-12	0.266584	0.917	0.821	6.76883e-08
HSPB1	1.19748e-11	0.25106	0.962	0.915	2.7159e-07
TCIM	3.56094e-10	0.331406	0.987	0.937	8.07622e-06
NEAT1	2.08019e-07	0.337222	0.899	0.835	0.00471788

## Sheet: Cluster12 tRG vs. 15 oRG
Significantly up-regulated genes in tRG cells versus oRG cells
Gene	p_val	avg_log2FC	pct.2-tRG	pct.1-oRG	p_val_adj
EEF1A1	6.19839e-136	0.725468	1	1	1.4058e-131
RPL3	5.04563e-115	0.715315	0.998	0.999	1.14435e-110
RPS3A	4.1078e-111	0.720126	1	1	9.31649e-107
RPL34	5.36845e-111	0.846413	0.998	1	1.21756e-106
RPL32	5.3743e-109	0.757681	0.997	0.999	1.21889e-104
RPS23	1.00491e-106	0.785029	0.999	0.999	2.27915e-102
PTMA	2.51739e-104	1.03835	0.995	0.985	5.70943e-100
RPS3	3.16745e-104	0.803654	0.998	0.994	7.18377e-100
RPL18	6.1131e-102	0.6323	0.995	1	1.38645e-97
RPS27A	5.30882e-101	0.672828	0.998	1	1.20404e-96
RPS16	1.43994e-96	0.768045	0.99	0.993	3.26578e-92
RPS12	6.55321e-96	0.750507	0.996	0.997	1.48627e-91
RPS9	2.14639e-94	0.651347	0.996	0.997	4.86802e-90
RPL13	3.2013e-92	0.656154	0.999	1	7.26055e-88
RPL19	3.86962e-92	0.689994	0.999	1	8.77629e-88
RPL29	2.716e-91	0.720395	0.996	0.997	6.15989e-87
RPL26	2.73827e-91	0.791718	0.99	0.992	6.21039e-87
RPS18	3.45089e-91	0.69455	0.995	1	7.82661e-87
RPS11	4.24805e-91	0.802044	0.993	0.992	9.63458e-87
RPS24	5.5635e-91	0.638875	0.997	1	1.2618e-86
RPS13	1.11639e-90	0.645713	0.996	1	2.53197e-86
RPS6	7.2598e-90	0.698556	0.995	0.999	1.64652e-85
RPL35A	9.62073e-90	0.666314	0.996	0.999	2.18198e-85
RPL39	6.30901e-89	0.762531	0.996	0.999	1.43088e-84
RPL7A	1.57984e-88	0.643901	1	1	3.58307e-84
RPL10	2.87219e-88	0.628907	1	1	6.51414e-84
RPLP1	1.76553e-87	0.632695	0.998	1	4.00422e-83
BTG1	2.29457e-87	0.862874	0.977	0.938	5.20409e-83
RPS4X	8.97199e-87	0.794189	1	0.999	2.03485e-82
RPL6	2.76352e-86	0.644748	0.999	0.999	6.26767e-82
RPS14	6.99119e-86	0.648822	0.997	0.997	1.5856e-81
RPL11	3.9385e-84	0.588249	0.998	1	8.93253e-80
IGFBP5	4.51695e-84	1.39856	0.766	0.462	1.02444e-79
RPL21	6.23561e-82	0.615716	0.994	0.999	1.41424e-77
RPL30	1.03252e-79	0.583474	0.999	1	2.34176e-75
RPL18A	9.78919e-79	0.709682	0.998	0.996	2.22019e-74
RPS8	9.79762e-79	0.660674	0.998	0.999	2.2221e-74
RPS15A	2.16432e-78	0.652161	0.996	0.999	4.90867e-74
TPT1	2.26475e-78	0.493674	0.997	0.997	5.13645e-74
RPS25	1.72284e-77	0.606814	0.996	0.992	3.90739e-73
RPL5	7.77548e-77	0.558399	0.997	1	1.76348e-72
RPL10A	1.322e-76	0.653893	0.995	0.999	2.99831e-72
SOX4	5.44586e-76	0.949037	0.969	0.898	1.23512e-71
RPL9	6.16303e-76	0.533252	0.996	0.996	1.39778e-71
RPL13A	1.35089e-75	0.698277	0.995	0.999	3.06381e-71
RPS2	4.57384e-73	0.701153	0.997	1	1.03735e-68
RPL24	6.87006e-73	0.531544	0.995	0.999	1.55813e-68
RPL8	6.67115e-72	0.553321	0.999	0.999	1.51302e-67
RPL22	7.81958e-71	0.600814	0.995	0.993	1.77348e-66
RPL7	1.93751e-70	0.615274	0.997	0.992	4.39428e-66
COX2	9.54852e-70	0.509744	1	1	2.1656e-65
RPL27A	2.87083e-68	0.594728	0.987	0.993	6.51104e-64
ZBTB20	1.74368e-65	0.63626	0.991	0.994	3.95466e-61
RPS15	1.91803e-65	0.490541	0.995	0.999	4.3501e-61
RPL37	9.07168e-65	0.642531	0.997	0.993	2.05746e-60
RPS27	6.73523e-64	0.627987	0.993	0.997	1.52755e-59
FAU	1.55295e-63	0.467796	0.993	0.996	3.5221e-59
NACA	5.92639e-63	0.468578	0.995	0.999	1.34411e-58
RPL37A	6.76499e-63	0.645247	0.994	0.997	1.5343e-58
ASCL1	6.99748e-63	0.986357	0.532	0.169	1.58703e-58
RPL23A	1.76515e-62	0.582458	0.996	0.999	4.00335e-58
RPS19	1.48542e-61	0.528535	0.995	0.999	3.36894e-57
BOC	9.43818e-60	0.765867	0.775	0.545	2.14058e-55
RPS5	1.50981e-59	0.590094	0.995	0.994	3.42424e-55
RPL23	4.90911e-59	0.554005	0.987	0.994	1.11339e-54
RPL28	3.81847e-56	0.494587	0.995	1	8.6603e-52
EGFR	1.55286e-55	0.841127	0.353	0.042	3.52188e-51
RACK1	2.31969e-55	0.605692	0.997	0.997	5.26105e-51
NREP	8.14519e-55	0.637743	0.885	0.764	1.84733e-50
RPS7	8.18923e-55	0.492266	0.998	0.999	1.85732e-50
RPL12	8.444e-55	0.6368	0.993	0.999	1.9151e-50
PNRC1	1.06267e-54	0.637631	0.937	0.864	2.41013e-50
RPLP2	5.61711e-54	0.538132	0.994	0.99	1.27396e-49
RPL41	2.89229e-53	0.483399	0.998	1	6.55971e-49
SFRP2	6.49943e-53	0.723904	0.596	0.264	1.47407e-48
JUND	9.91898e-53	0.635636	0.998	0.996	2.24962e-48
RPL14	1.74943e-52	0.538544	0.995	0.993	3.96772e-48
RPL4	6.85538e-51	0.554809	0.987	0.986	1.5548e-46
EEF1D	2.92174e-49	0.51349	0.978	0.972	6.62651e-45
RPL15	3.09269e-49	0.345798	0.999	1	7.01422e-45
CXCL12	7.16609e-49	0.652941	0.281	0.014	1.62527e-44
RPL27	3.47043e-48	0.442162	0.986	0.994	7.87095e-44
RPLP0	3.55287e-48	0.592693	0.995	0.994	8.05791e-44
ATP6	6.2085e-47	0.342899	1	1	1.40809e-42
RPL38	1.53779e-46	0.547836	0.978	0.986	3.4877e-42
CDON	3.18679e-46	0.596439	0.624	0.343	7.22765e-42
FOS	1.08297e-45	0.821661	0.987	0.955	2.45618e-41
EGR1	4.86113e-45	1.19353	0.876	0.773	1.1025e-40
JUNB	6.79442e-45	1.28356	0.702	0.473	1.54097e-40
CCN1	9.64399e-45	1.05855	0.798	0.614	2.18726e-40
EEF2	2.04282e-44	0.517138	0.99	0.996	4.63312e-40
RPS21	1.15149e-43	0.660798	0.97	0.95	2.61159e-39
COX1	1.46808e-43	0.458918	1	1	3.3296e-39
COX3	1.47741e-43	0.425068	1	1	3.35075e-39
RPSA	1.88528e-42	0.446299	0.994	0.999	4.27581e-38
HES1	5.26426e-42	0.801746	0.956	0.948	1.19393e-37
CALD1	1.23288e-41	0.509795	0.948	0.891	2.79616e-37
C1QL1	2.72873e-41	0.684486	0.448	0.162	6.18876e-37
RPL31	1.21432e-40	0.532379	0.967	0.969	2.75408e-36
NFIB	8.4209e-40	0.486446	0.991	0.993	1.90986e-35
IER2	3.15221e-39	1.13421	0.877	0.764	7.1492e-35
ND1	5.22432e-38	0.450324	0.995	0.997	1.18488e-33
CYTB	1.08009e-37	0.376409	1	1	2.44965e-33
CXXC5	1.15029e-37	0.535375	0.852	0.769	2.60886e-33
LTBP1	6.67836e-37	0.504458	0.881	0.79	1.51465e-32
UBA52	1.28293e-36	0.373335	0.984	0.994	2.90968e-32
RPL36	2.52849e-36	0.432954	0.992	0.993	5.73461e-32
CCNL1	4.37466e-36	0.643753	0.922	0.856	9.92174e-32
EIF3L	1.49787e-35	0.475162	0.882	0.869	3.39718e-31
CENPV	2.28501e-35	0.481984	0.88	0.822	5.18241e-31
MAFF	1.04168e-34	0.638364	0.55	0.322	2.36253e-30
ND2	1.05189e-34	0.438082	0.99	0.992	2.38569e-30
BTG2	1.35891e-33	0.905614	0.798	0.639	3.08202e-29
RPS29	1.37313e-33	0.503647	0.987	0.985	3.11426e-29
PXYLP1	2.64543e-33	0.426329	0.406	0.157	5.99983e-29
NFIA	5.01915e-33	0.350504	0.998	0.999	1.13834e-28
ID1	1.29595e-32	0.747471	0.359	0.123	2.93922e-28
PSRC1	1.72828e-32	0.74545	0.498	0.278	3.91974e-28
DUSP10	2.54716e-32	0.39505	0.261	0.05	5.77697e-28
ND3	4.26095e-32	0.506987	0.997	1	9.66384e-28
RPS28	1.97001e-31	0.40568	0.995	0.993	4.46799e-27
FBXO32	4.39933e-31	0.624864	0.465	0.238	9.97767e-27
BTF3	8.45469e-30	0.322306	0.989	0.994	1.91752e-25
NOP53	2.17693e-29	0.48188	0.796	0.726	4.93727e-25
RPL35	1.04251e-28	0.368514	0.987	0.993	2.36441e-24
PLPPR4	6.79237e-27	0.327141	0.254	0.064	1.54051e-22
HNRNPA1	8.78579e-27	0.41383	0.987	0.994	1.99262e-22
ZFP36L1	8.92119e-27	0.580771	0.992	0.997	2.02333e-22
HMGB1	1.15526e-26	0.27587	0.996	0.999	2.62012e-22
TMEM158	1.19625e-26	0.540674	0.683	0.548	2.7131e-22
TCF4	1.90915e-26	0.39404	0.987	0.982	4.32994e-22
GLT8D2	2.89566e-26	0.432373	0.384	0.162	6.56735e-22
ZFAS1	9.37934e-26	0.417394	0.93	0.94	2.12723e-21
CEBPD	3.73903e-25	0.863842	0.408	0.199	8.48012e-21
PNISR	3.78275e-25	0.334176	0.976	0.98	8.57928e-21
ZFP36	4.49684e-25	1.47829	0.5	0.306	1.01988e-20
MIDN	5.23173e-25	0.497285	0.783	0.683	1.18656e-20
ARL4C	6.052e-25	0.525733	0.682	0.554	1.37259e-20
CRYAB	1.92028e-24	1.69826	0.344	0.148	4.35519e-20
HES6	2.0272e-24	1.04618	0.463	0.271	4.59768e-20
TFAP2C	1.05858e-23	0.488474	0.795	0.74	2.40085e-19
PMEPA1	2.58102e-23	0.450958	0.5	0.322	5.85376e-19
RARRES2	4.42021e-23	0.503054	0.647	0.487	1.0025e-18
LRRCC1	5.11056e-23	0.508669	0.563	0.401	1.15907e-18
ND4	5.64145e-23	0.252004	0.999	1	1.27948e-18
NFIX	5.72355e-23	0.434181	0.866	0.818	1.2981e-18
EIF3E	6.76383e-23	0.398078	0.928	0.917	1.53404e-18
ANXA1	7.04435e-23	0.404421	0.289	0.099	1.59766e-18
TLE3	1.21851e-22	0.382964	0.386	0.196	2.76358e-18
NR4A1	2.30246e-22	0.764417	0.4	0.208	5.22198e-18
TAGLN3	5.51227e-22	0.368319	0.401	0.211	1.25018e-17
PBX1	5.84308e-22	0.379259	0.956	0.944	1.32521e-17
PRRT2	7.98598e-22	0.328632	0.409	0.218	1.81122e-17
MFAP2	9.91378e-22	0.329124	0.326	0.14	2.24844e-17
SOX9	1.23663e-21	0.363974	0.995	0.997	2.80469e-17
RPS26	1.54215e-21	0.311926	0.986	0.986	3.4976e-17
GLCCI1	2.26992e-21	0.40946	0.449	0.278	5.14817e-17
SNTG1	7.23429e-21	0.326642	0.341	0.152	1.64074e-16
ECRG4	8.50969e-21	0.3569	0.326	0.15	1.93e-16
B2M	9.89562e-21	0.442497	0.972	0.975	2.24433e-16
IRF1	1.02939e-20	0.634443	0.317	0.144	2.33465e-16
EIF3F	1.15781e-20	0.351558	0.919	0.912	2.62591e-16
IER5L	1.6276e-20	0.361699	0.334	0.155	3.69139e-16
ST5	1.91127e-20	0.407389	0.463	0.288	4.33476e-16
GAB1	2.39847e-20	0.386592	0.656	0.54	5.43973e-16
FOSB	2.99101e-20	0.688241	0.784	0.641	6.78361e-16
BTG3	9.49357e-20	0.397954	0.794	0.743	2.15314e-15
TTC3	1.15754e-19	0.339626	0.98	0.976	2.6253e-15
TSC22D2	6.46566e-19	0.394022	0.708	0.625	1.46641e-14
TRIM2	6.73203e-19	0.347451	0.895	0.885	1.52682e-14
WWTR1	1.59236e-18	0.315533	0.256	0.102	3.61147e-14
MAT2B	2.20342e-18	0.390748	0.552	0.421	4.99736e-14
SYNE1	3.21425e-18	0.385415	0.711	0.615	7.28991e-14
PABPC1	5.58066e-18	0.401761	0.942	0.941	1.26569e-13
NFKBIZ	6.22704e-18	0.347539	0.262	0.106	1.41229e-13
SMAD9	6.95601e-18	0.328863	0.395	0.236	1.57762e-13
MEIS2	7.46873e-18	0.260829	0.989	0.993	1.69391e-13
MCL1	1.35133e-17	0.395733	0.919	0.905	3.06482e-13
KCNG1	1.54497e-17	0.317478	0.385	0.224	3.50399e-13
SERPINE2	2.12437e-17	0.415162	0.558	0.415	4.81808e-13
RALYL	2.22286e-17	0.25305	0.291	0.137	5.04144e-13
POU3F3	2.59724e-17	0.33794	0.941	0.923	5.89054e-13
CCNG2	2.63473e-17	0.354432	0.733	0.674	5.97556e-13
H1F0	1.53063e-16	0.461825	0.842	0.792	3.47146e-12
PPP1R1A	1.54028e-16	0.314649	0.265	0.119	3.49336e-12
RPS20	1.85318e-16	0.332123	0.98	0.989	4.20301e-12
CITED1	1.97032e-16	0.416214	0.314	0.158	4.46869e-12
UQCRB	2.69682e-16	0.274627	0.964	0.975	6.11638e-12
ZMIZ1	3.6662e-16	0.345985	0.603	0.494	8.31494e-12
AKAP12	3.84028e-16	0.306005	0.968	0.98	8.70975e-12
RBBP6	6.78974e-16	0.354109	0.692	0.587	1.53991e-11
STAT3	8.15593e-16	0.370663	0.78	0.723	1.84977e-11
SF1	1.12555e-15	0.312942	0.873	0.853	2.55274e-11
HLA-E	1.65743e-15	0.549562	0.593	0.509	3.75904e-11
ITGB8	2.13791e-15	0.337512	0.973	0.98	4.84878e-11
PCGF5	2.37691e-15	0.333581	0.666	0.587	5.39083e-11
CYBA	4.1913e-15	0.314408	0.633	0.464	9.50586e-11
RNASEH2B	5.02655e-15	0.370271	0.48	0.362	1.14002e-10
RPL36A	6.47379e-15	0.338583	0.631	0.545	1.46825e-10
STMN4	8.02388e-15	0.367874	0.845	0.852	1.81981e-10
CD24	8.78814e-15	0.447131	0.438	0.297	1.99315e-10
MMS22L	1.41966e-14	0.443094	0.545	0.455	3.2198e-10
ATF3	1.80402e-14	0.598359	0.589	0.452	4.09152e-10
CHST10	3.06667e-14	0.314029	0.709	0.645	6.9552e-10
SINHCAF	4.32076e-14	0.276043	0.291	0.154	9.79949e-10
CASP3	4.57506e-14	0.338538	0.84	0.839	1.03762e-09
HNRNPA0	4.67831e-14	0.262112	0.913	0.905	1.06104e-09
BBX	4.69819e-14	0.30021	0.829	0.773	1.06555e-09
SNHG32	4.86306e-14	0.323657	0.657	0.587	1.10294e-09
ZEB2	4.98356e-14	0.366574	0.722	0.694	1.13027e-09
FXYD1	6.92688e-14	0.342051	0.301	0.159	1.57102e-09
GFAP	7.8541e-14	0.836265	0.834	0.86	1.78131e-09
AMD1	8.4507e-14	0.347986	0.559	0.463	1.91662e-09
EIF3H	1.47111e-13	0.284149	0.861	0.871	3.33647e-09
HLA-B	1.85629e-13	0.401697	0.372	0.239	4.21006e-09
BCLAF1	2.22236e-13	0.312186	0.861	0.864	5.04031e-09
PIM1	2.61936e-13	0.33703	0.389	0.263	5.94072e-09
IL33	3.80956e-13	0.462649	0.668	0.597	8.64007e-09
CD44	7.65241e-13	0.27476	0.36	0.228	1.73557e-08
ITGA2	1.01032e-12	0.335544	0.628	0.536	2.29141e-08
H1FX	1.34198e-12	0.338907	0.918	0.936	3.0436e-08
NFIL3	1.48967e-12	0.374387	0.496	0.379	3.37857e-08
ZFAND5	1.66578e-12	0.287102	0.794	0.762	3.77799e-08
SRSF5	1.67899e-12	0.268251	0.94	0.951	3.80794e-08
ARID1A	2.93325e-12	0.291268	0.771	0.73	6.65261e-08
TXNIP	4.81766e-12	0.414882	0.53	0.42	1.09265e-07
KLHL24	4.83638e-12	0.267031	0.528	0.415	1.09689e-07
RPS10	7.15659e-12	0.293952	0.839	0.848	1.62312e-07
C9orf16	7.50337e-12	0.284167	0.605	0.531	1.70177e-07
TGIF1	1.12785e-11	0.342008	0.586	0.526	2.55796e-07
TFDP2	1.72805e-11	0.329196	0.598	0.538	3.91922e-07
TRA2B	2.19597e-11	0.293358	0.82	0.838	4.98047e-07
MTRNR2L2	2.5097e-11	0.341029	0.808	0.776	5.69201e-07
PRAG1	2.56584e-11	0.261034	0.457	0.355	5.81932e-07
TOX3	2.84313e-11	0.257678	0.738	0.726	6.44821e-07
SLC25A5	3.18096e-11	0.329429	0.921	0.941	7.21443e-07
AFF4	3.73917e-11	0.286817	0.75	0.709	8.48045e-07
ARID4B	4.09759e-11	0.278164	0.81	0.786	9.29334e-07
DEK	4.84448e-11	0.269414	0.831	0.796	1.09873e-06
LONRF2	5.00191e-11	0.272897	0.463	0.358	1.13443e-06
PPP1R15A	5.16491e-11	0.301139	0.684	0.599	1.1714e-06
PLCE1	5.51444e-11	0.287583	0.661	0.608	1.25068e-06
MYCN	5.81337e-11	0.313753	0.374	0.26	1.31847e-06
CCNB1IP1	6.11344e-11	0.258754	0.447	0.334	1.38653e-06
SLC25A6	6.53415e-11	0.302666	0.904	0.922	1.48195e-06
GOLIM4	6.9271e-11	0.30031	0.738	0.716	1.57107e-06
N4BP2L1	7.56128e-11	0.37213	0.653	0.622	1.7149e-06
ZNF791	9.38524e-11	0.270118	0.49	0.396	2.12857e-06
GADD45A	9.99238e-11	0.535956	0.835	0.835	2.26627e-06
CDKN1B	1.06022e-10	0.260085	0.78	0.762	2.40458e-06
EIF1B	1.47381e-10	0.260099	0.941	0.951	3.3426e-06
TOPORS	1.4787e-10	0.304991	0.614	0.572	3.35368e-06
CD38	1.49967e-10	0.353062	0.512	0.428	3.40124e-06
PPM1K	1.5911e-10	0.297558	0.899	0.922	3.60862e-06
JUN	1.79167e-10	0.326089	0.997	0.992	4.06351e-06
TOB2	3.23207e-10	0.333759	0.706	0.692	7.33033e-06
ELMSAN1	3.29004e-10	0.265793	0.372	0.277	7.4618e-06
BEX2	4.53544e-10	0.258516	0.75	0.695	1.02864e-05
NASP	5.37858e-10	0.321417	0.809	0.799	1.21986e-05
ND4L	6.19635e-10	0.258807	0.803	0.766	1.40533e-05
PNN	6.4486e-10	0.260328	0.891	0.884	1.46254e-05
TCEAL7	7.59387e-10	0.292402	0.655	0.597	1.72229e-05
JADE1	8.02122e-10	0.31806	0.713	0.702	1.81921e-05
SOX6	8.08725e-10	0.257295	0.876	0.849	1.83419e-05
STXBP6	8.13137e-10	0.252283	0.535	0.434	1.84419e-05
LBR	8.22194e-10	0.303442	0.618	0.561	1.86474e-05
ATP1B1	8.87426e-10	0.277319	0.685	0.648	2.01268e-05
CSRNP1	1.19657e-09	0.28905	0.407	0.306	2.71381e-05
BAZ1A	1.27456e-09	0.276111	0.415	0.32	2.8907e-05
APEX1	1.28636e-09	0.254813	0.887	0.87	2.91745e-05
GADD45B	1.71126e-09	0.611159	0.417	0.298	3.88113e-05
HLA-A	1.83563e-09	0.320226	0.791	0.79	4.16321e-05
EEF1B2	2.2929e-09	0.285181	0.907	0.936	5.2003e-05
IRF2BPL	4.39323e-09	0.263775	0.55	0.491	9.96384e-05
DIXDC1	4.59232e-09	0.288827	0.501	0.441	0.000104154
LOC105372824	6.77357e-09	0.254832	0.506	0.431	0.000153625
PDXK	6.77357e-09	0.254832	0.506	0.431	0.000153625
DACH1	8.55246e-09	0.275428	0.59	0.516	0.00019397
LOXL1	1.52403e-08	0.252076	0.313	0.218	0.000345649
AQP4	1.64888e-08	0.333843	0.68	0.597	0.000373966
LINC00632	1.77056e-08	0.271852	0.612	0.558	0.000401564
MAT2A	2.21762e-08	0.289103	0.655	0.639	0.000502957
IFITM3	2.30916e-08	0.283797	0.433	0.322	0.000523718
SOX3	2.54739e-08	0.37826	0.87	0.891	0.000577749
IMPDH2	2.81404e-08	0.258676	0.741	0.738	0.000638225
REV3L	2.93766e-08	0.27044	0.647	0.613	0.000666262
ACTR3B	3.0117e-08	0.316908	0.381	0.306	0.000683054
HIST1H4C	3.91213e-08	0.268159	0.617	0.578	0.000887272
STOX2	4.19592e-08	0.252258	0.621	0.59	0.000951635
LOX	4.25561e-08	0.25047	0.382	0.292	0.000965172
WEE1	5.72676e-08	0.250944	0.527	0.469	0.00129883
ZHX1	6.39272e-08	0.271326	0.825	0.832	0.00144987
TRA2A	9.36822e-08	0.259778	0.705	0.688	0.00212471
SKIL	9.41256e-08	0.273105	0.65	0.62	0.00213477
DUSP1	1.01561e-07	0.36831	0.747	0.673	0.00230341
ENAH	1.89752e-07	0.259743	0.839	0.848	0.00430359
BEX1	2.39795e-07	0.330268	0.607	0.582	0.00543856
NEDD9	2.4121e-07	0.283453	0.594	0.558	0.00547065
SAMD4A	2.60527e-07	0.281379	0.442	0.383	0.00590875
BRD2	3.23268e-07	0.25267	0.753	0.745	0.00733171
C8orf44-SGK3	6.30238e-07	0.260447	0.557	0.52	0.0142938
SGK3	6.30238e-07	0.260447	0.557	0.52	0.0142938
GNPTAB	8.06972e-07	0.271046	0.755	0.754	0.0183021
AGT	8.09463e-07	0.280989	0.331	0.246	0.0183586
PELI2	3.70872e-06	0.250681	0.605	0.576	0.0841138
INPP1	3.84104e-06	0.273368	0.663	0.674	0.0871148
DDIT3	3.89484e-06	0.285917	0.521	0.481	0.0883349
HERPUD1	4.6421e-06	0.251679	0.739	0.738	0.105283
PPFIA1	4.81567e-06	0.286713	0.592	0.573	0.109219
SSPN	8.18254e-06	0.260723	0.479	0.441	0.18558
SLC2A3	2.60634e-05	0.354301	0.68	0.67	0.591118
CSF1	2.90449e-05	0.307597	0.261	0.196	0.658738
MT1E	3.23056e-05	0.50495	0.435	0.371	0.732691
YBX3	3.45833e-05	0.283667	0.601	0.596	0.78435
CLU	4.48913e-05	0.319802	0.994	0.997	1
CCND2	5.50346e-05	0.25887	0.955	0.971	1
EPB41L3	0.00016359	0.268397	0.522	0.508	1
STMN2	0.00030648	0.632054	0.507	0.466	1
RHOB	0.000366923	0.290699	0.796	0.843	1
SPARC	0.00178517	0.297902	0.672	0.709	1
MT1X	0.00440714	0.366548	0.505	0.51	1
SOX11	0.0233407	0.328135	0.818	0.855	1
MT2A	0.102257	0.307765	0.831	0.877	1
GAS1	0.164741	0.368174	0.39	0.473	1
ID2	0.224727	0.314745	0.904	0.962	1

## Sheet: oRG vs. tRG GO terms
GO terms of upregulation genes in oRG cells
ONTOLOGY	ID	Description	GeneRatio	BgRatio	pvalue	p.adjust	qvalue	geneID	Count
BP	GO:0048667	cell morphogenesis involved in neuron differentiation	34/340	500/17913	1.28079e-10	4.41833e-07	3.31608e-07	MT3/TUBB2B/PTPRZ1/PTN/PREX2/ARC/S100B/ETV1/UCHL1/SLC1A3/NRCAM/DPYSL5/RAB10/ROBO1/SLC9A3R1/KIF5C/SHC3/NTRK3/CXCR4/PTPRA/RUFY3/HSP90AA1/FYN/CTNND2/ADGRB3/S100A6/DAB1/HSP90AB1/BMP7/ADGRB1/CDC42/NCAM1/SEMA6A/VEGFA	34
BP	GO:0010975	regulation of neuron projection development	32/340	458/17913	2.3412e-10	4.41833e-07	3.31608e-07	MT3/TUBB2B/PTN/ARC/LYN/ITM2C/LGALS1/SNX3/NRCAM/PTPRG/LPAR1/SFRP1/PREX1/ROBO1/CPNE5/NTRK3/FGFR1/ASAP1/CXCR4/PTPRF/RUFY3/SLC39A12/FYN/ADGRB3/NEGR1/DAB1/BMP7/SCARB2/MDK/NDRG4/PMP22/VEGFA	32
BP	GO:0061564	axon development	31/340	438/17913	3.30796e-10	4.41833e-07	3.31608e-07	MT3/TUBB2B/PTPRZ1/PTN/S100B/ETV1/TNC/UCHL1/NRCAM/DPYSL5/RAB10/ROBO1/KIF5C/SHC3/NTRK3/CXCR4/PTPRF/PTPRA/RUFY3/HSP90AA1/FYN/S100A6/DAB1/HSP90AB1/BMP7/ADGRB1/TSPO/CTNNA1/NCAM1/SEMA6A/VEGFA	31
BP	GO:0006695	cholesterol biosynthetic process	12/340	72/17913	9.97187e-09	7.99146e-06	5.99782e-06	ACAT2/HMGCS1/SCD/FDPS/IDI1/SQLE/MSMO1/MVD/FDFT1/HMGCR/PMVK/SC5D	12
BP	GO:1902653	secondary alcohol biosynthetic process	12/340	72/17913	9.97187e-09	7.99146e-06	5.99782e-06	ACAT2/HMGCS1/SCD/FDPS/IDI1/SQLE/MSMO1/MVD/FDFT1/HMGCR/PMVK/SC5D	12
BP	GO:0007015	actin filament organization	24/340	325/17913	1.57217e-08	8.07482e-06	6.06038e-06	FAM107A/RGCC/TMSB10/LPAR1/ITGB5/SFRP1/MSRB2/PREX1/ITGB1BP1/ARHGAP18/GDPD2/ADD1/PFN2/ROCK2/RUFY3/FHOD3/MARCKS/CTNNA1/CDC42/DSTN/TMOD2/RDX/ACTR3/TMOD3	24
BP	GO:0016126	sterol biosynthetic process	12/340	75/17913	1.61133e-08	8.07482e-06	6.06038e-06	ACAT2/HMGCS1/SCD/FDPS/IDI1/SQLE/MSMO1/MVD/FDFT1/HMGCR/PMVK/SC5D	12
BP	GO:0090287	regulation of cellular response to growth factor stimulus	22/340	276/17913	1.61214e-08	8.07482e-06	6.06038e-06	MT3/CHRDL1/PEG10/SMURF2/CAV2/CD63/VEPH1/DCN/SFRP1/SPRY1/SDCBP/HTRA1/DKK3/ROBO1/NTRK3/FGFR1/SPRY2/NPNT/HSP90AB1/FBN2/SEMA6A/VEGFA	22
BP	GO:1902652	secondary alcohol metabolic process	16/340	147/17913	2.05156e-08	9.13398e-06	6.85531e-06	MT3/ACAT2/HMGCS1/SCD/FDPS/IDI1/SQLE/MSMO1/MVD/FDFT1/SOAT1/HMGCR/NPC2/FGFR1/PMVK/SC5D	16
BP	GO:0090066	regulation of anatomical structure size	28/340	442/17913	2.75854e-08	9.29965e-06	6.97965e-06	MT3/EDNRB/NRCAM/CLCN3/PREX1/ITGB1BP1/ARHGAP18/SLC9A3R1/HMGCR/NTRK3/ADD1/PIK3C2A/PFN2/ADORA2B/ROCK2/RAP1GDS1/RUFY3/FHOD3/HSP90AB1/DSTN/MSN/TMOD2/F2R/ATP1A2/VEGFA/RDX/ACTR3/TMOD3	28
BP	GO:0045540	regulation of cholesterol biosynthetic process	10/340	50/17913	2.78502e-08	9.29965e-06	6.97965e-06	HMGCS1/SCD/FDPS/IDI1/SQLE/MVD/FDFT1/HMGCR/PMVK/SC5D	10
BP	GO:0106118	regulation of sterol biosynthetic process	10/340	50/17913	2.78502e-08	9.29965e-06	6.97965e-06	HMGCS1/SCD/FDPS/IDI1/SQLE/MVD/FDFT1/HMGCR/PMVK/SC5D	10
BP	GO:0007409	axonogenesis	26/340	393/17913	3.70715e-08	1.05378e-05	7.90894e-06	MT3/TUBB2B/PTPRZ1/S100B/ETV1/UCHL1/NRCAM/DPYSL5/RAB10/ROBO1/KIF5C/SHC3/NTRK3/CXCR4/PTPRA/RUFY3/HSP90AA1/FYN/S100A6/DAB1/HSP90AB1/BMP7/ADGRB1/NCAM1/SEMA6A/VEGFA	26
BP	GO:1902930	regulation of alcohol biosynthetic process	12/340	81/17913	3.93948e-08	1.05378e-05	7.90894e-06	HMGCS1/SCD/FDPS/IDI1/SQLE/MVD/DKK3/FDFT1/HMGCR/ADCYAP1R1/PMVK/SC5D	12
BP	GO:0032970	regulation of actin filament-based process	24/340	341/17913	3.94478e-08	1.05378e-05	7.90894e-06	FAM107A/RGCC/GPM6B/LPAR1/PHPT1/SFRP1/PREX1/NOTCH2/ITGB1BP1/ARHGAP18/SRI/NTRK3/ADD1/PFN2/ROCK2/FHOD3/CDC42/DSTN/MDK/TMOD2/ATP1A2/RDX/ACTR3/TMOD3	24
BP	GO:0001505	regulation of neurotransmitter levels	23/340	321/17913	5.50188e-08	1.37788e-05	1.03414e-05	SLC1A2/GPM6B/SLC1A3/HNMT/GLUL/DDAH1/ALDH9A1/HSPA8/PFN2/COMT/ADORA2B/ROCK2/SELENOS/CALM3/HSP90AA1/CTBP2/ARL6IP5/HSP90AB1/TSPO/MAOA/ARL6IP1/ATP1A2/GCSH	23
BP	GO:0032956	regulation of actin cytoskeleton organization	22/340	297/17913	6.00037e-08	1.41432e-05	1.06149e-05	FAM107A/RGCC/GPM6B/LPAR1/PHPT1/SFRP1/PREX1/NOTCH2/ITGB1BP1/ARHGAP18/NTRK3/ADD1/PFN2/ROCK2/FHOD3/CDC42/DSTN/MDK/TMOD2/RDX/ACTR3/TMOD3	22
BP	GO:0008203	cholesterol metabolic process	15/340	143/17913	9.35991e-08	2.08362e-05	1.56382e-05	MT3/ACAT2/HMGCS1/SCD/FDPS/IDI1/SQLE/MSMO1/MVD/FDFT1/SOAT1/HMGCR/NPC2/PMVK/SC5D	15
BP	GO:0010959	regulation of metal ion transport	24/340	365/17913	1.41185e-07	2.83514e-05	2.12785e-05	CRH/CALM1/LYN/CD63/TMBIM6/ATP1B2/GNAI2/RAMP3/GNAO1/SLC9A3R1/ADCYAP1R1/SRI/CXCR4/STK39/CALM3/FYN/YWHAE/SARAF/TSPO/F2R/LGALS3/ATP1A2/CASQ1/STOM	24
BP	GO:0006066	alcohol metabolic process	23/340	339/17913	1.47914e-07	2.83514e-05	2.12785e-05	MT3/CALM1/ACAT2/HMGCS1/SCD/FDPS/IDI1/SQLE/MSMO1/MVD/DKK3/FDFT1/ADH5/SOAT1/HMGCR/ADCYAP1R1/NPC2/FGFR1/PMVK/NUDT3/SORD/RDH11/SC5D	23
BP	GO:0071900	regulation of protein serine/threonine kinase activity	28/340	479/17913	1.48585e-07	2.83514e-05	2.12785e-05	RGCC/NRG1/CALM1/LYN/CD81/PEA15/UCHL1/LPAR1/SFRP1/SPRED1/HACD3/ROBO1/HMGCR/NTRK3/FGFR1/APC/CXCR4/ADORA2B/TCIM/STK39/CALM3/SPRY2/HSP90AB1/BMP7/F2R/GSTP1/VEGFA/HSPB1	28
BP	GO:0022604	regulation of cell morphogenesis	26/340	430/17913	2.19212e-07	3.92002e-05	2.94209e-05	MT3/TUBB2B/PTN/ARC/SEPTIN7/S100B/NRCAM/LPAR1/PREX1/ITGB1BP1/ARHGAP18/ROBO1/SLC9A3R1/CPNE5/NTRK3/CXCR4/RUFY3/FYN/ADGRB3/DAB1/CDC42/MDK/MSN/PLEKHO1/VEGFA/RDX	26
BP	GO:0051924	regulation of calcium ion transport	19/340	244/17913	2.25007e-07	3.92002e-05	2.94209e-05	CRH/CALM1/LYN/TMBIM6/GNAI2/RAMP3/GNAO1/ADCYAP1R1/SRI/CXCR4/CALM3/FYN/YWHAE/SARAF/TSPO/F2R/LGALS3/ATP1A2/CASQ1	19
BP	GO:0050810	regulation of steroid biosynthetic process	12/340	95/17913	2.40042e-07	4.00771e-05	3.0079e-05	HMGCS1/SCD/FDPS/IDI1/SQLE/MVD/DKK3/FDFT1/HMGCR/PMVK/TSPO/SC5D	12
BP	GO:0016125	sterol metabolic process	15/340	155/17913	2.71301e-07	4.13237e-05	3.10146e-05	MT3/ACAT2/HMGCS1/SCD/FDPS/IDI1/SQLE/MSMO1/MVD/FDFT1/SOAT1/HMGCR/NPC2/PMVK/SC5D	15
BP	GO:0019058	viral life cycle	22/340	324/17913	2.73694e-07	4.13237e-05	3.10146e-05	BTBD17/CD81/CHMP4B/LGALS1/CAV2/SNX3/ITGB5/HACD3/HSPA8/KPNA2/CXCR4/ROCK2/TFRC/CTBP2/SRPK2/PPIA/HSP90AB1/CDC42/SCARB2/NCAM1/LAMP1/STOM	22
BP	GO:0090181	regulation of cholesterol metabolic process	10/340	63/17913	2.78448e-07	4.13237e-05	3.10146e-05	HMGCS1/SCD/FDPS/IDI1/SQLE/MVD/FDFT1/HMGCR/PMVK/SC5D	10
BP	GO:1901615	organic hydroxy compound metabolic process	28/340	500/17913	3.56351e-07	5.09964e-05	3.82743e-05	MT3/DIO2/CALM1/ACAT2/HMGCS1/SCD/FDPS/IDI1/SQLE/MSMO1/MVD/DKK3/FDFT1/ADH5/SOAT1/HMGCR/ADCYAP1R1/NPC2/FGFR1/COMT/PMVK/NUDT3/PSAT1/SORD/RDH11/PLTP/SC5D/MAOA	28
BP	GO:0031346	positive regulation of cell projection organization	23/340	362/17913	4.73502e-07	6.54249e-05	4.91033e-05	TUBB2B/PTN/SEPTIN7/LYN/SEPTIN9/SNX3/LPAR1/ROBO1/CPNE5/NTRK3/FGFR1/APC/CXCR4/RUFY3/FYN/RAB8B/NEGR1/BMP7/CDC42/SCARB2/MDK/NDRG4/VEGFA	23
BP	GO:0050808	synapse organization	24/340	394/17913	5.69024e-07	7.60027e-05	5.70422e-05	SPARCL1/PTN/NRG1/ARC/TUBA1A/TNC/NRCAM/SLITRK2/HSPA8/NTRK3/LRRTM3/PFN2/PTPRF/SPOCK2/FYN/CTNND2/TUBB/CTBP2/ADGRB3/ADGRB1/CDC42/F2R/RER1/ETV5	24
BP	GO:0046165	alcohol biosynthetic process	14/340	145/17913	6.99367e-07	9.03988e-05	6.78469e-05	ACAT2/HMGCS1/SCD/FDPS/IDI1/SQLE/MSMO1/MVD/DKK3/FDFT1/HMGCR/ADCYAP1R1/PMVK/SC5D	14
BP	GO:0043410	positive regulation of MAPK cascade	27/340	499/17913	1.12784e-06	0.000141226	0.000105994	MT3/NRG1/CD81/PEA15/CAV2/LPAR1/GNAI2/RAMP3/SDCBP/NOTCH2/HACD3/ROBO1/HMGCR/GAREM1/NTRK3/FGFR1/CXCR4/ADORA2B/ROCK2/STK39/SPRY2/ARL6IP5/NPNT/TIMP2/F2R/NDRG4/VEGFA	27
BP	GO:0045666	positive regulation of neuron differentiation	22/340	355/17913	1.27897e-06	0.0001517	0.000113855	TUBB2B/PTN/LYN/SNX3/NRCAM/LPAR1/ROBO1/CPNE5/NTRK3/FGFR1/CXCR4/RUFY3/FYN/NEGR1/DAB1/BMP7/SCARB2/MDK/TIMP2/NDRG4/VEGFA/ETV5	22
BP	GO:0051493	regulation of cytoskeleton organization	26/340	472/17913	1.28719e-06	0.0001517	0.000113855	FAM107A/RGCC/CHMP4B/GPM6B/LPAR1/PHPT1/SFRP1/PREX1/NOTCH2/ITGB1BP1/ARHGAP18/NTRK3/ADD1/APC/PFN2/ROCK2/SLC39A12/FHOD3/CDC42/DSTN/MDK/TMOD2/RDX/ACTR3/TMOD3/ARL2	26
BP	GO:1903902	positive regulation of viral life cycle	9/340	59/17913	1.56779e-06	0.00017949	0.000134712	CHMP4B/LGALS1/CAV2/HACD3/HSPA8/KPNA2/SRPK2/PPIA/STOM	9
BP	GO:0098712	L-glutamate import across plasma membrane	5/340	12/17913	1.69818e-06	0.000189017	0.000141863	SLC1A2/SLC1A3/ARL6IP5/ARL6IP1/ATP1A2	5
BP	GO:0050769	positive regulation of neurogenesis	25/340	455/17913	2.16641e-06	0.000234617	0.000176086	TUBB2B/PTPRZ1/PTN/LYN/SNX3/NRCAM/LPAR1/ROBO1/CPNE5/NTRK3/FGFR1/CXCR4/RUFY3/FYN/NEGR1/DAB1/BMP7/TSPO/SCARB2/MDK/TIMP2/NDRG4/RHEB/VEGFA/ETV5	25
BP	GO:1902903	regulation of supramolecular fiber organization	20/340	313/17913	2.45851e-06	0.000258894	0.000194307	RGCC/LPAR1/SFRP1/PREX1/ITGB1BP1/ARHGAP18/HSPA8/ADD1/APC/PFN2/ROCK2/SLC39A12/FHOD3/CDC42/DSTN/TMOD2/RDX/ACTR3/TMOD3/ARL2	20
BP	GO:0010522	regulation of calcium ion transport into cytosol	11/340	98/17913	2.5198e-06	0.000258894	0.000194307	CALM1/LYN/TMBIM6/RAMP3/ADCYAP1R1/SRI/CALM3/FYN/F2R/ATP1A2/CASQ1	11
BP	GO:0051938	L-glutamate import	5/340	13/17913	2.71665e-06	0.000271062	0.00020344	SLC1A2/SLC1A3/ARL6IP5/ARL6IP1/ATP1A2	5
BP	GO:0050920	regulation of chemotaxis	15/340	186/17913	2.77353e-06	0.000271062	0.00020344	TUBB2B/CXCL14/PTN/LYN/LPAR1/ROBO1/NTRK3/FGFR1/CXCR4/STK39/F3/MDK/GSTP1/VEGFA/HSPB1	15
BP	GO:0010976	positive regulation of neuron projection development	18/340	265/17913	3.36044e-06	0.000320602	0.000240621	TUBB2B/PTN/LYN/SNX3/LPAR1/ROBO1/CPNE5/NTRK3/FGFR1/CXCR4/RUFY3/FYN/NEGR1/BMP7/SCARB2/MDK/NDRG4/VEGFA	18
BP	GO:0008202	steroid metabolic process	20/340	321/17913	3.60591e-06	0.000328682	0.000246685	CRH/MT3/ACAT2/HMGCS1/SCD/FDPS/IDI1/SQLE/MSMO1/MVD/DKK3/FDFT1/SOAT1/HMGCR/NPC2/FGFR1/COMT/PMVK/TSPO/SC5D	20
BP	GO:0006694	steroid biosynthetic process	15/340	190/17913	3.60919e-06	0.000328682	0.000246685	CRH/ACAT2/HMGCS1/SCD/FDPS/IDI1/SQLE/MSMO1/MVD/DKK3/FDFT1/HMGCR/PMVK/TSPO/SC5D	15
BP	GO:0043405	regulation of MAP kinase activity	20/340	322/17913	3.77919e-06	0.000336516	0.000252565	NRG1/LYN/CD81/PEA15/UCHL1/LPAR1/SFRP1/SPRED1/HACD3/ROBO1/HMGCR/NTRK3/FGFR1/CXCR4/ADORA2B/STK39/BMP7/F2R/GSTP1/VEGFA	20
BP	GO:0019218	regulation of steroid metabolic process	12/340	124/17913	4.27752e-06	0.000372609	0.000279654	HMGCS1/SCD/FDPS/IDI1/SQLE/MVD/DKK3/FDFT1/HMGCR/PMVK/TSPO/SC5D	12
BP	GO:0070372	regulation of ERK1 and ERK2 cascade	18/340	271/17913	4.59739e-06	0.00038978	0.000292541	MT3/LYN/SPRED1/GNAI2/SPRY1/RAMP3/NOTCH2/ITGB1BP1/TIMP3/SLC9A3R1/HMGCR/GAREM1/SPRY2/NPNT/F2R/NDRG4/GSTP1/SEMA6A	18
BP	GO:1903391	regulation of adherens junction organization	9/340	67/17913	4.66919e-06	0.00038978	0.000292541	FAM107A/GPM6B/SFRP1/ITGB1BP1/ADD1/ROCK2/IQSEC1/VEGFA/RDX	9
BP	GO:0046890	regulation of lipid biosynthetic process	15/340	195/17913	4.96613e-06	0.000406108	0.000304796	IDH1/HMGCS1/SCD/FDPS/IDI1/SQLE/MVD/DKK3/FDFT1/HMGCR/PMVK/TSPO/SC5D/LPCAT1/FABP5	15
BP	GO:0050921	positive regulation of chemotaxis	12/340	130/17913	6.99359e-06	0.000560466	0.000420646	TUBB2B/CXCL14/PTN/LPAR1/NTRK3/FGFR1/CXCR4/STK39/F3/MDK/VEGFA/HSPB1	12
BP	GO:0001504	neurotransmitter uptake	7/340	39/17913	7.61119e-06	0.000598	0.000448816	SLC1A2/GPM6B/SLC1A3/GLUL/ARL6IP5/ARL6IP1/ATP1A2	7
BP	GO:0110053	regulation of actin filament organization	16/340	228/17913	7.81919e-06	0.000602529	0.000452215	RGCC/LPAR1/SFRP1/PREX1/ITGB1BP1/ARHGAP18/ADD1/PFN2/ROCK2/FHOD3/CDC42/DSTN/TMOD2/RDX/ACTR3/TMOD3	16
BP	GO:0038084	vascular endothelial growth factor signaling pathway	7/340	40/17913	9.07664e-06	0.000686228	0.000515034	CD63/DCN/ROBO1/SPRY2/SEMA6A/VEGFA/HSPB1	7
BP	GO:0032535	regulation of cellular component size	19/340	315/17913	1.00416e-05	0.000745122	0.000559236	MT3/NRCAM/CLCN3/PREX1/ARHGAP18/SLC9A3R1/NTRK3/ADD1/PFN2/RUFY3/FHOD3/HSP90AB1/DSTN/MSN/TMOD2/VEGFA/RDX/ACTR3/TMOD3	19
BP	GO:0070373	negative regulation of ERK1 and ERK2 cascade	9/340	74/17913	1.07424e-05	0.000756899	0.000568074	LYN/SPRED1/SPRY1/ITGB1BP1/TIMP3/SLC9A3R1/SPRY2/GSTP1/SEMA6A	9
BP	GO:0009636	response to toxic substance	25/340	499/17913	1.08426e-05	0.000756899	0.000568074	CRH/MT3/CST3/MGST3/LYN/PRXL2A/TNC/SNN/GNAO1/HMGCR/ADCYAP1R1/NTRK3/SELENOW/PRDX5/TXN/SELENOS/CALM3/GABRB1/FYN/RDH11/BMP7/ATP1A2/GSTP1/PPP2CB/ITPR2	25
BP	GO:0042119	neutrophil activation	25/340	499/17913	1.08426e-05	0.000756899	0.000568074	CST3/IDH1/RAB31/CD63/SDCBP/PREX1/RAB10/CYSTM1/NPC2/HSPA8/DYNLL1/TRAPPC1/CAP1/HSP90AA1/TUBB/PPIA/HSP90AB1/TIMP2/LGALS3/GSTP1/NDUFC2/LPCAT1/FABP5/LAMP1/STOM	25
BP	GO:0051017	actin filament bundle assembly	12/340	136/17913	1.11195e-05	0.000756899	0.000568074	FAM107A/RGCC/LPAR1/ITGB5/SFRP1/ITGB1BP1/ADD1/PFN2/ROCK2/MARCKS/CDC42/RDX	12
BP	GO:0070371	ERK1 and ERK2 cascade	18/340	289/17913	1.11448e-05	0.000756899	0.000568074	MT3/LYN/SPRED1/GNAI2/SPRY1/RAMP3/NOTCH2/ITGB1BP1/TIMP3/SLC9A3R1/HMGCR/GAREM1/SPRY2/NPNT/F2R/NDRG4/GSTP1/SEMA6A	18
BP	GO:0048709	oligodendrocyte differentiation	10/340	94/17913	1.17095e-05	0.000773757	0.000580727	PTPRZ1/PTN/NRG1/CD9/LYN/LPAR1/CXCR4/MDK/GSTP1/RHEB	10
BP	GO:0061572	actin filament bundle organization	12/340	137/17913	1.19826e-05	0.000773757	0.000580727	FAM107A/RGCC/LPAR1/ITGB5/SFRP1/ITGB1BP1/ADD1/PFN2/ROCK2/MARCKS/CDC42/RDX	12
BP	GO:0048678	response to axon injury	9/340	75/17913	1.20059e-05	0.000773757	0.000580727	CST3/PTN/LYN/TNC/LGALS1/NTRK3/PTPRF/TSPO/CTNNA1	9
BP	GO:0007411	axon guidance	15/340	210/17913	1.21654e-05	0.000773757	0.000580727	TUBB2B/ETV1/NRCAM/DPYSL5/ROBO1/KIF5C/SHC3/CXCR4/PTPRA/FYN/DAB1/BMP7/NCAM1/SEMA6A/VEGFA	15
BP	GO:0051057	positive regulation of small GTPase mediated signal transduction	8/340	58/17913	1.30117e-05	0.000814654	0.000611421	NRG1/LYN/ADGRG1/LPAR1/NOTCH2/ROBO1/ADCYAP1R1/F2R	8
BP	GO:0097485	neuron projection guidance	15/340	212/17913	1.36207e-05	0.000830963	0.000623662	TUBB2B/ETV1/NRCAM/DPYSL5/ROBO1/KIF5C/SHC3/CXCR4/PTPRA/FYN/DAB1/BMP7/NCAM1/SEMA6A/VEGFA	15
BP	GO:0071902	positive regulation of protein serine/threonine kinase activity	19/340	322/17913	1.36869e-05	0.000830963	0.000623662	RGCC/NRG1/CALM1/CD81/PEA15/LPAR1/HACD3/ROBO1/NTRK3/FGFR1/CXCR4/ADORA2B/TCIM/STK39/CALM3/SPRY2/HSP90AB1/F2R/VEGFA	19
BP	GO:0010632	regulation of epithelial cell migration	18/340	294/17913	1.40604e-05	0.000840898	0.000631118	RGCC/PTN/RHOJ/PTPRG/GLUL/DCN/SPRED1/ITGB1BP1/FGFR1/PLPP3/PIK3C2A/PFN2/ROCK2/HBEGF/ADGRB1/IQSEC1/VEGFA/HSPB1	18
BP	GO:0001667	ameboidal-type cell migration	23/340	446/17913	1.55334e-05	0.00088389	0.000663385	RGCC/PTN/SMURF2/EDNRB/RHOJ/PTPRG/GLUL/DCN/SPRED1/ITGB1BP1/ROBO1/EFNB1/FGFR1/PIK3C2A/PFN2/ROCK2/CAP1/BMP7/HBEGF/ADGRB1/IQSEC1/VEGFA/HSPB1	23
BP	GO:0006816	calcium ion transport	22/340	415/17913	1.55963e-05	0.00088389	0.000663385	CRH/CALM1/LYN/TMBIM6/GNAI2/RAMP3/GNAO1/ADCYAP1R1/SRI/CXCR4/CALM3/FYN/YWHAE/SARAF/TSPO/F2R/TMCO1/LGALS3/ATP1A2/CASQ1/ANXA6/ITPR2	22
BP	GO:0006836	neurotransmitter transport	16/340	241/17913	1.56616e-05	0.00088389	0.000663385	CRH/SLC1A2/LYN/GPM6B/SLC1A3/SLC25A18/GLUL/HSPA8/PFN2/ADORA2B/SLC6A11/CALM3/CTBP2/ARL6IP5/ARL6IP1/ATP1A2	16
BP	GO:1901617	organic hydroxy compound biosynthetic process	16/340	241/17913	1.56616e-05	0.00088389	0.000663385	ACAT2/HMGCS1/SCD/FDPS/IDI1/SQLE/MSMO1/MVD/DKK3/FDFT1/HMGCR/ADCYAP1R1/PMVK/PSAT1/PLTP/SC5D	16
BP	GO:0050768	negative regulation of neurogenesis	17/340	271/17913	1.7818e-05	0.000991623	0.000744241	MT3/PTN/NRG1/ADGRG1/ITM2C/LGALS1/EDNRB/PTPRG/LPAR1/NTRK3/ASAP1/RUFY3/DAB1/BMP7/TSPO/CTNNA1/PMP22	17
BP	GO:0046718	viral entry into host cell	11/340	121/17913	1.94888e-05	0.00106975	0.000802877	CD81/LGALS1/CAV2/SNX3/ITGB5/CXCR4/TFRC/PPIA/SCARB2/NCAM1/LAMP1	11
BP	GO:0043312	neutrophil degranulation	24/340	485/17913	1.99498e-05	0.00108025	0.000810762	CST3/IDH1/RAB31/CD63/SDCBP/RAB10/CYSTM1/NPC2/HSPA8/DYNLL1/TRAPPC1/CAP1/HSP90AA1/TUBB/PPIA/HSP90AB1/TIMP2/LGALS3/GSTP1/NDUFC2/LPCAT1/FABP5/LAMP1/STOM	24
BP	GO:0070838	divalent metal ion transport	23/340	454/17913	2.05851e-05	0.00109273	0.000820122	CRH/MT3/CALM1/LYN/TMBIM6/GNAI2/RAMP3/GNAO1/ADCYAP1R1/SRI/CXCR4/CALM3/FYN/YWHAE/SARAF/TSPO/F2R/TMCO1/LGALS3/ATP1A2/CASQ1/ANXA6/ITPR2	23
BP	GO:0034763	negative regulation of transmembrane transport	11/340	122/17913	2.10627e-05	0.00109273	0.000820122	CALM1/PEA15/SLC9A3R1/SRI/SELENOS/STK39/CALM3/ARL6IP5/YWHAE/ATP1A2/FABP5	11
BP	GO:0042133	neurotransmitter metabolic process	12/340	145/17913	2.12709e-05	0.00109273	0.000820122	SLC1A3/HNMT/DDAH1/ALDH9A1/COMT/ROCK2/SELENOS/HSP90AA1/HSP90AB1/TSPO/MAOA/GCSH	12
BP	GO:0060402	calcium ion transport into cytosol	12/340	145/17913	2.12709e-05	0.00109273	0.000820122	CALM1/LYN/TMBIM6/RAMP3/ADCYAP1R1/SRI/CALM3/FYN/F2R/ATP1A2/CASQ1/ITPR2	12
BP	GO:0002283	neutrophil activation involved in immune response	24/340	488/17913	2.20473e-05	0.00111827	0.000839295	CST3/IDH1/RAB31/CD63/SDCBP/RAB10/CYSTM1/NPC2/HSPA8/DYNLL1/TRAPPC1/CAP1/HSP90AA1/TUBB/PPIA/HSP90AB1/TIMP2/LGALS3/GSTP1/NDUFC2/LPCAT1/FABP5/LAMP1/STOM	24
BP	GO:0089718	amino acid import across plasma membrane	5/340	19/17913	2.23459e-05	0.00111925	0.00084003	SLC1A2/SLC1A3/ARL6IP5/ARL6IP1/ATP1A2	5
BP	GO:0072511	divalent inorganic cation transport	23/340	458/17913	2.36302e-05	0.00116896	0.000877341	CRH/MT3/CALM1/LYN/TMBIM6/GNAI2/RAMP3/GNAO1/ADCYAP1R1/SRI/CXCR4/CALM3/FYN/YWHAE/SARAF/TSPO/F2R/TMCO1/LGALS3/ATP1A2/CASQ1/ANXA6/ITPR2	23
BP	GO:1903789	regulation of amino acid transmembrane transport	4/340	10/17913	2.44663e-05	0.00118487	0.000889282	STK39/ARL6IP5/ARL6IP1/ATP1A2	4
BP	GO:0008360	regulation of cell shape	11/340	124/17913	2.45432e-05	0.00118487	0.000889282	PTN/SEPTIN7/S100B/LPAR1/ARHGAP18/SLC9A3R1/FYN/MSN/PLEKHO1/VEGFA/RDX	11
BP	GO:0007163	establishment or maintenance of cell polarity	13/340	172/17913	2.55767e-05	0.00122007	0.000915697	SPRY1/RAB10/SLC9A3R1/ROCK2/RUFY3/SPRY2/HSP90AA1/SNX27/HSP90AB1/CTNNA1/CDC42/MSN/ACTR3	13
BP	GO:1903034	regulation of response to wounding	13/340	173/17913	2.71897e-05	0.00128176	0.000961995	PTN/CD9/LYN/TFPI/HMGCR/NTRK3/PLPP3/CXCR4/PTPRF/F3/HBEGF/MDK/F2R	13
BP	GO:0030010	establishment of cell polarity	11/340	126/17913	2.85101e-05	0.00132837	0.000996981	SPRY1/RAB10/SLC9A3R1/ROCK2/RUFY3/SPRY2/HSP90AA1/SNX27/HSP90AB1/CDC42/MSN	11
BP	GO:0035924	cellular response to vascular endothelial growth factor stimulus	8/340	65/17913	3.05334e-05	0.00139031	0.00104347	CD63/DCN/ITGB1BP1/ROBO1/SPRY2/SEMA6A/VEGFA/HSPB1	8
BP	GO:0098739	import across plasma membrane	8/340	65/17913	3.05334e-05	0.00139031	0.00104347	SLC1A2/SLC1A3/ATP1B2/RAMP3/FYN/ARL6IP5/ARL6IP1/ATP1A2	8
BP	GO:0010810	regulation of cell-substrate adhesion	14/340	201/17913	3.13501e-05	0.00140485	0.00105438	FAM107A/PTN/GPM6B/LGALS1/SFRP1/PREX1/ITGB1BP1/SPOCK2/ROCK2/NPNT/CDC42/MDK/VEGFA/ARL2	14
BP	GO:0002446	neutrophil mediated immunity	24/340	499/17913	3.15539e-05	0.00140485	0.00105438	CST3/IDH1/RAB31/CD63/SDCBP/RAB10/CYSTM1/NPC2/HSPA8/DYNLL1/TRAPPC1/CAP1/HSP90AA1/TUBB/PPIA/HSP90AB1/TIMP2/LGALS3/GSTP1/NDUFC2/LPCAT1/FABP5/LAMP1/STOM	24
BP	GO:0042063	gliogenesis	17/340	285/17913	3.38705e-05	0.0014817	0.00111206	MT3/PTPRZ1/PTN/NRG1/CD9/S100B/LYN/ADGRG1/LPAR1/NTRK3/CXCR4/DAB1/TSPO/MDK/GSTP1/RHEB/ETV5	17
BP	GO:0001764	neuron migration	12/340	152/17913	3.40197e-05	0.0014817	0.00111206	TUBB2B/NRG1/ADGRG1/NRCAM/NTRK3/FGFR1/CXCR4/FYN/YWHAE/DAB1/MDK/VEGFA	12
BP	GO:0048545	response to steroid hormone	20/340	375/17913	3.49196e-05	0.00150455	0.00112921	CRH/FAM107A/PAQR8/PTN/IGFBP2/ACSBG1/S100B/IDH1/TFPI/HNMT/SFRP1/NTRK3/CALM3/GABRB1/BMP7/TSPO/PRMT2/MDK/ATP1A2/GSTP1	20
BP	GO:1990748	cellular detoxification	10/340	107/17913	3.66113e-05	0.00154809	0.00116189	MT3/MGST3/PRXL2A/SELENOW/PRDX5/TXN/SELENOS/RDH11/BMP7/GSTP1	10
BP	GO:0051056	regulation of small GTPase mediated signal transduction	18/340	316/17913	3.6703e-05	0.00154809	0.00116189	NRG1/PREX2/LYN/ADGRG1/RHOJ/LPAR1/PREX1/NOTCH2/ARHGAP18/ROBO1/ADCYAP1R1/SSX2IP/CDC42/IQSEC1/TIMP2/F2R/PPP2CB/RDX	18
BP	GO:0015813	L-glutamate transmembrane transport	5/340	21/17913	3.79029e-05	0.00156402	0.00117384	SLC1A2/SLC1A3/ARL6IP5/ARL6IP1/ATP1A2	5
BP	GO:0043090	amino acid import	5/340	21/17913	3.79029e-05	0.00156402	0.00117384	SLC1A2/SLC1A3/ARL6IP5/ARL6IP1/ATP1A2	5
BP	GO:0010721	negative regulation of cell development	18/340	317/17913	3.82515e-05	0.00156402	0.00117384	MT3/PTN/NRG1/ADGRG1/ITM2C/LGALS1/EDNRB/PTPRG/LPAR1/ITGB1BP1/NTRK3/ASAP1/RUFY3/DAB1/BMP7/TSPO/CTNNA1/PMP22	18
BP	GO:0043409	negative regulation of MAPK cascade	13/340	179/17913	3.88693e-05	0.00156879	0.00117742	LYN/UCHL1/SFRP1/SPRED1/SPRY1/ITGB1BP1/TIMP3/SLC9A3R1/HMGCR/SPRY2/BMP7/GSTP1/SEMA6A	13
BP	GO:0051258	protein polymerization	15/340	232/17913	3.91511e-05	0.00156879	0.00117742	FAM107A/MSRB2/PREX1/ARHGAP18/ADD1/PFN2/SLC39A12/HSP90AA1/FHOD3/TMOD2/CASQ1/RDX/ACTR3/TMOD3/ARL2	15
BP	GO:0051961	negative regulation of nervous system development	17/340	290/17913	4.21489e-05	0.00167218	0.00125502	MT3/PTN/NRG1/ADGRG1/ITM2C/LGALS1/EDNRB/PTPRG/LPAR1/NTRK3/ASAP1/RUFY3/DAB1/BMP7/TSPO/CTNNA1/PMP22	17
BP	GO:0090288	negative regulation of cellular response to growth factor stimulus	12/340	156/17913	4.39395e-05	0.00172613	0.00129551	CHRDL1/PEG10/SMURF2/CAV2/VEPH1/DCN/SFRP1/SPRY1/HTRA1/SPRY2/FBN2/SEMA6A	12
BP	GO:0010811	positive regulation of cell-substrate adhesion	10/340	110/17913	4.64751e-05	0.00176505	0.00132472	PTN/SFRP1/PREX1/ITGB1BP1/SPOCK2/NPNT/CDC42/MDK/VEGFA/ARL2	10
BP	GO:0060401	cytosolic calcium ion transport	12/340	157/17913	4.67794e-05	0.00176505	0.00132472	CALM1/LYN/TMBIM6/RAMP3/ADCYAP1R1/SRI/CALM3/FYN/F2R/ATP1A2/CASQ1/ITPR2	12
BP	GO:0045765	regulation of angiogenesis	20/340	383/17913	4.69375e-05	0.00176505	0.00132472	RGCC/PTN/RHOJ/GLUL/DDAH1/DCN/SFRP1/SPRED1/ITGB1BP1/PIK3C2A/CXCR4/ROCK2/SPRY2/ADGRB3/F3/ADGRB1/MDK/SEMA6A/VEGFA/HSPB1	20
BP	GO:0046579	positive regulation of Ras protein signal transduction	7/340	51/17913	4.71326e-05	0.00176505	0.00132472	NRG1/LYN/ADGRG1/LPAR1/NOTCH2/ROBO1/F2R	7
BP	GO:0051496	positive regulation of stress fiber assembly	7/340	51/17913	4.71326e-05	0.00176505	0.00132472	RGCC/LPAR1/SFRP1/ITGB1BP1/PFN2/ROCK2/CDC42	7
BP	GO:0048714	positive regulation of oligodendrocyte differentiation	5/340	22/17913	4.82912e-05	0.00178803	0.00134197	PTPRZ1/PTN/CXCR4/MDK/RHEB	5
BP	GO:0030260	entry into host cell	11/340	134/17913	5.04236e-05	0.00178803	0.00134197	CD81/LGALS1/CAV2/SNX3/ITGB5/CXCR4/TFRC/PPIA/SCARB2/NCAM1/LAMP1	11
BP	GO:0034332	adherens junction organization	11/340	134/17913	5.04236e-05	0.00178803	0.00134197	FAM107A/GPM6B/SFRP1/ITGB1BP1/ADD1/ROCK2/RAB8B/CTNNA1/IQSEC1/VEGFA/RDX	11
BP	GO:0044409	entry into host	11/340	134/17913	5.04236e-05	0.00178803	0.00134197	CD81/LGALS1/CAV2/SNX3/ITGB5/CXCR4/TFRC/PPIA/SCARB2/NCAM1/LAMP1	11
BP	GO:0051806	entry into cell of other organism involved in symbiotic interaction	11/340	134/17913	5.04236e-05	0.00178803	0.00134197	CD81/LGALS1/CAV2/SNX3/ITGB5/CXCR4/TFRC/PPIA/SCARB2/NCAM1/LAMP1	11
BP	GO:0051828	entry into other organism involved in symbiotic interaction	11/340	134/17913	5.04236e-05	0.00178803	0.00134197	CD81/LGALS1/CAV2/SNX3/ITGB5/CXCR4/TFRC/PPIA/SCARB2/NCAM1/LAMP1	11
BP	GO:0051701	interaction with host	14/340	211/17913	5.33777e-05	0.00187618	0.00140813	CD81/CHMP4B/LGALS1/CAV2/SNX3/ITGB5/NTRK3/KPNA2/CXCR4/TFRC/PPIA/SCARB2/NCAM1/LAMP1	14
BP	GO:0071559	response to transforming growth factor beta	15/340	239/17913	5.50288e-05	0.00191739	0.00143906	PEG10/SMURF2/FUT8/CAV2/ITGB5/VEPH1/SFRP1/SDCBP/HTRA1/DKK3/ROCK2/FYN/NPNT/HSP90AB1/FBN2	15
BP	GO:0010001	glial cell differentiation	14/340	212/17913	5.61888e-05	0.00192488	0.00144468	MT3/PTPRZ1/PTN/NRG1/CD9/S100B/LYN/LPAR1/NTRK3/CXCR4/DAB1/MDK/GSTP1/RHEB	14
BP	GO:0045785	positive regulation of cell adhesion	20/340	388/17913	5.62045e-05	0.00192488	0.00144468	PTN/IGFBP2/LYN/CD81/ADGRG1/LGALS1/SFRP1/PREX1/ITGB1BP1/EFNB1/PLPP3/SPOCK2/TFRC/FYN/NPNT/BMP7/CDC42/MDK/VEGFA/ARL2	20
BP	GO:0051346	negative regulation of hydrolase activity	21/340	420/17913	5.69511e-05	0.00193392	0.00145147	MT3/CST3/PTN/TFPI/TMBIM6/SPRED1/GNAI2/SPRY1/APLP2/TIMP3/PRDX5/SPOCK2/ROCK2/SPRY2/YWHAE/TIMP2/LGALS3/ARL6IP1/VEGFA/RDX/ARL2	21
BP	GO:1903036	positive regulation of response to wounding	8/340	71/17913	5.83139e-05	0.00195412	0.00146662	PTN/NTRK3/PLPP3/CXCR4/F3/HBEGF/MDK/F2R	8
BP	GO:0098754	detoxification	10/340	113/17913	5.85213e-05	0.00195412	0.00146662	MT3/MGST3/PRXL2A/SELENOW/PRDX5/TXN/SELENOS/RDH11/BMP7/GSTP1	10
BP	GO:1900746	regulation of vascular endothelial growth factor signaling pathway	5/340	23/17913	6.07504e-05	0.00201179	0.00150991	CD63/DCN/ROBO1/SPRY2/SEMA6A	5
BP	GO:0019932	second-messenger-mediated signaling	19/340	360/17913	6.29362e-05	0.00206709	0.00155141	CRH/NRG1/CALM1/EDNRB/LPAR1/DDAH1/GNAI2/RAMP3/SLC9A3R1/ADCYAP1R1/SRI/CXCR4/ADORA2B/CALM3/TMBIM4/ATP1A2/CASQ1/VEGFA/ITPR2	19
BP	GO:0046578	regulation of Ras protein signal transduction	14/340	215/17913	6.54129e-05	0.00213097	0.00159936	NRG1/PREX2/LYN/ADGRG1/LPAR1/PREX1/NOTCH2/ROBO1/SSX2IP/IQSEC1/TIMP2/F2R/PPP2CB/RDX	14
BP	GO:1901342	regulation of vasculature development	21/340	425/17913	6.74165e-05	0.00217819	0.0016348	RGCC/PTN/RHOJ/GLUL/DDAH1/DCN/SFRP1/SPRED1/ITGB1BP1/PIK3C2A/CXCR4/ROCK2/SPRY2/ADGRB3/F3/BMP7/ADGRB1/MDK/SEMA6A/VEGFA/HSPB1	21
BP	GO:0017015	regulation of transforming growth factor beta receptor signaling pathway	10/340	115/17913	6.79496e-05	0.00217819	0.0016348	PEG10/SMURF2/CAV2/VEPH1/SDCBP/HTRA1/DKK3/NPNT/HSP90AB1/FBN2	10
BP	GO:0010524	positive regulation of calcium ion transport into cytosol	7/340	54/17913	6.86713e-05	0.00218386	0.00163905	CALM1/RAMP3/ADCYAP1R1/SRI/CALM3/F2R/CASQ1	7
BP	GO:0086064	cell communication by electrical coupling involved in cardiac conduction	5/340	24/17913	7.555e-05	0.00236507	0.00177505	CALM1/ATP1B2/SRI/CALM3/ATP1A2	5
BP	GO:1902547	regulation of cellular response to vascular endothelial growth factor stimulus	5/340	24/17913	7.555e-05	0.00236507	0.00177505	CD63/DCN/ROBO1/SPRY2/SEMA6A	5
BP	GO:1903844	regulation of cellular response to transforming growth factor beta stimulus	10/340	117/17913	7.86391e-05	0.00244269	0.00183331	PEG10/SMURF2/CAV2/VEPH1/SDCBP/HTRA1/DKK3/NPNT/HSP90AB1/FBN2	10
BP	GO:0031345	negative regulation of cell projection organization	12/340	166/17913	8.03506e-05	0.00247665	0.0018588	MT3/ITM2C/LGALS1/PTPRG/LPAR1/ASAP1/PFN2/RUFY3/SPRY2/FYN/DAB1/PMP22	12
BP	GO:0034330	cell junction organization	16/340	277/17913	8.40371e-05	0.00257051	0.00192924	FAM107A/CD9/GPM6B/SFRP1/ITGB1BP1/ADD1/APC/ROCK2/RAB8B/CTNNA1/CDC42/IQSEC1/F2R/VEGFA/RDX/ARL2	16
BP	GO:0007264	small GTPase mediated signal transduction	22/340	465/17913	8.57797e-05	0.00260393	0.00195433	NRG1/PREX2/LYN/ADGRG1/RHOJ/LPAR1/PREX1/NOTCH2/HACD3/ARHGAP18/ROBO1/ADCYAP1R1/SHC3/SSX2IP/ROCK2/DAB1/CDC42/IQSEC1/TIMP2/F2R/PPP2CB/RDX	22
BP	GO:2000377	regulation of reactive oxygen species metabolic process	13/340	194/17913	8.89008e-05	0.00267839	0.00201021	MT3/STK17A/DDAH1/GNAI2/ROCK2/SELENOS/HSP90AA1/FYN/HSP90AB1/BMP7/ADGRB1/TSPO/GSTP1	13
BP	GO:0051928	positive regulation of calcium ion transport	10/340	119/17913	9.07233e-05	0.0027129	0.00203611	CRH/CALM1/RAMP3/ADCYAP1R1/SRI/CALM3/TSPO/F2R/LGALS3/CASQ1	10
BP	GO:0044062	regulation of excretion	5/340	25/17913	9.29771e-05	0.0027597	0.00207123	EDNRB/GNAI2/SNX5/SLC9A3R1/COMT	5
BP	GO:0014015	positive regulation of gliogenesis	8/340	76/17913	9.5203e-05	0.00280499	0.00210522	PTPRZ1/PTN/LYN/CXCR4/TSPO/MDK/RHEB/ETV5	8
BP	GO:0043271	negative regulation of ion transport	11/340	144/17913	9.69557e-05	0.00281523	0.00211291	CALM1/GPM6B/TMBIM6/GNAO1/SLC9A3R1/SRI/STK39/CALM3/ARL6IP5/YWHAE/ATP1A2	11
BP	GO:0061351	neural precursor cell proliferation	11/340	144/17913	9.69557e-05	0.00281523	0.00211291	FABP7/PTPRZ1/PTN/LYN/ADGRG1/GNAI2/RAB10/FGFR1/CTNNA1/MDK/VEGFA	11
BP	GO:0008154	actin polymerization or depolymerization	12/340	170/17913	0.000100935	0.00290967	0.00218379	FAM107A/MSRB2/PREX1/ARHGAP18/ADD1/PFN2/FHOD3/DSTN/TMOD2/RDX/ACTR3/TMOD3	12
BP	GO:0030041	actin filament polymerization	11/340	145/17913	0.000103169	0.00295283	0.00221619	FAM107A/MSRB2/PREX1/ARHGAP18/ADD1/PFN2/FHOD3/TMOD2/RDX/ACTR3/TMOD3	11
BP	GO:0060326	cell chemotaxis	15/340	253/17913	0.000104441	0.00296805	0.0022276	CXCL14/PTN/LYN/EDNRB/LPAR1/PREX1/FGFR1/CXCR4/STK39/HBEGF/MDK/LGALS3/GSTP1/VEGFA/HSPB1	15
BP	GO:0006470	protein dephosphorylation	17/340	313/17913	0.000107893	0.00304456	0.00228503	PTPRZ1/PTN/CALM1/PPP2R2B/PPP1R16A/PTPRG/PHPT1/GNAI2/PLPP3/PTPRF/ROCK2/PTPRA/CALM3/YWHAE/HSP90AB1/LGALS3/PPP2CB	17
BP	GO:0032233	positive regulation of actin filament bundle assembly	7/340	58/17913	0.000109264	0.00306167	0.00229787	RGCC/LPAR1/SFRP1/ITGB1BP1/PFN2/ROCK2/CDC42	7
BP	GO:0098869	cellular oxidant detoxification	9/340	99/17913	0.00011111	0.00309179	0.00232048	MT3/MGST3/PRXL2A/SELENOW/PRDX5/TXN/SELENOS/BMP7/GSTP1	9
BP	GO:1903900	regulation of viral life cycle	11/340	147/17913	0.000116619	0.00322271	0.00241874	BTBD17/CHMP4B/LGALS1/CAV2/SNX3/HACD3/HSPA8/KPNA2/SRPK2/PPIA/STOM	11
BP	GO:0031623	receptor internalization	9/340	102/17913	0.000139891	0.00382709	0.00287234	CD9/ARC/CD81/RAB31/CD63/RAMP3/SDCBP/TFRC/VEGFA	9
BP	GO:0010594	regulation of endothelial cell migration	14/340	231/17913	0.0001404	0.00382709	0.00287234	RGCC/PTN/RHOJ/GLUL/DCN/SPRED1/ITGB1BP1/FGFR1/PLPP3/PIK3C2A/ROCK2/ADGRB1/VEGFA/HSPB1	14
BP	GO:0097553	calcium ion transmembrane import into cytosol	10/340	126/17913	0.000146173	0.00394029	0.0029573	CALM1/LYN/RAMP3/SRI/CALM3/FYN/F2R/ATP1A2/CASQ1/ITPR2	10
BP	GO:0097305	response to alcohol	14/340	232/17913	0.000146902	0.00394029	0.0029573	CRH/HMGCS1/TNC/MLC1/SFRP1/HMGCR/ADCYAP1R1/NTRK3/PMVK/CALM3/FYN/CTNNA1/GSTP1/ITPR2	14
BP	GO:0050651	dermatan sulfate proteoglycan biosynthetic process	4/340	15/17913	0.000147503	0.00394029	0.0029573	DCN/NCAN/DSEL/CSGALNACT1	4
BP	GO:0048524	positive regulation of viral process	9/340	103/17913	0.000150768	0.00394692	0.00296228	CHMP4B/LGALS1/CAV2/HACD3/HSPA8/KPNA2/SRPK2/PPIA/STOM	9
BP	GO:0021762	substantia nigra development	6/340	43/17913	0.00015083	0.00394692	0.00296228	CALM1/GLUD1/DYNLL1/CALM3/YWHAE/CDC42	6
BP	GO:0051339	regulation of lyase activity	6/340	43/17913	0.00015083	0.00394692	0.00296228	GRM3/EDNRB/PHPT1/GNAI2/ADORA2B/TIMP2	6
BP	GO:0031589	cell-substrate adhesion	17/340	322/17913	0.000151691	0.00394692	0.00296228	FAM107A/PTN/GPM6B/TTYH1/LGALS1/CD63/ITGB5/SFRP1/PREX1/ITGB1BP1/SPOCK2/ROCK2/NPNT/CDC42/MDK/VEGFA/ARL2	17
BP	GO:0071560	cellular response to transforming growth factor beta stimulus	14/340	233/17913	0.000153663	0.00397245	0.00298143	PEG10/SMURF2/FUT8/CAV2/ITGB5/VEPH1/SFRP1/SDCBP/HTRA1/DKK3/FYN/NPNT/HSP90AB1/FBN2	14
BP	GO:0010631	epithelial cell migration	18/340	354/17913	0.00015602	0.00400753	0.00300776	RGCC/PTN/RHOJ/PTPRG/GLUL/DCN/SPRED1/ITGB1BP1/ROBO1/FGFR1/PIK3C2A/PFN2/ROCK2/HBEGF/ADGRB1/IQSEC1/VEGFA/HSPB1	18
BP	GO:0007265	Ras protein signal transduction	17/340	324/17913	0.000163308	0.004168	0.0031282	NRG1/PREX2/LYN/ADGRG1/LPAR1/PREX1/NOTCH2/HACD3/ROBO1/SHC3/SSX2IP/ROCK2/IQSEC1/TIMP2/F2R/PPP2CB/RDX	17
BP	GO:0014013	regulation of gliogenesis	10/340	128/17913	0.000166469	0.00422177	0.00316856	PTPRZ1/PTN/LYN/NTRK3/CXCR4/DAB1/TSPO/MDK/RHEB/ETV5	10
BP	GO:0090132	epithelium migration	18/340	357/17913	0.000173176	0.00433739	0.00325534	RGCC/PTN/RHOJ/PTPRG/GLUL/DCN/SPRED1/ITGB1BP1/ROBO1/FGFR1/PIK3C2A/PFN2/ROCK2/HBEGF/ADGRB1/IQSEC1/VEGFA/HSPB1	18
BP	GO:0032271	regulation of protein polymerization	12/340	180/17913	0.000173193	0.00433739	0.00325534	PREX1/ARHGAP18/ADD1/PFN2/SLC39A12/HSP90AA1/FHOD3/TMOD2/RDX/ACTR3/TMOD3/ARL2	12
BP	GO:0008361	regulation of cell size	11/340	154/17913	0.000176105	0.00438292	0.00328951	MT3/NRCAM/CLCN3/SLC9A3R1/NTRK3/ADD1/RUFY3/HSP90AB1/MSN/VEGFA/RDX	11
BP	GO:0008037	cell recognition	10/340	129/17913	0.000177475	0.00438977	0.00329465	CD9/MFGE8/CD81/NRCAM/ROBO1/CXCR4/ADGRB1/MSN/LGALS3/CSGALNACT1	10
BP	GO:0035025	positive regulation of Rho protein signal transduction	4/340	16/17913	0.000193738	0.00467656	0.00350989	ADGRG1/LPAR1/ROBO1/F2R	4
BP	GO:0050655	dermatan sulfate proteoglycan metabolic process	4/340	16/17913	0.000193738	0.00467656	0.00350989	DCN/NCAN/DSEL/CSGALNACT1	4
BP	GO:0051131	chaperone-mediated protein complex assembly	4/340	16/17913	0.000193738	0.00467656	0.00350989	HOPX/HSP90AA1/HSP90AB1/PTGES3	4
BP	GO:0071786	endoplasmic reticulum tubular network organization	4/340	16/17913	0.000193738	0.00467656	0.00350989	RAB10/RAB3GAP2/RTN3/ARL6IP1	4
BP	GO:0010644	cell communication by electrical coupling	5/340	29/17913	0.000195273	0.00468539	0.00351652	CALM1/ATP1B2/SRI/CALM3/ATP1A2	5
BP	GO:0007588	excretion	7/340	64/17913	0.00020484	0.00488567	0.00366684	EDNRB/GNAI2/SNX5/SLC9A3R1/COMT/ADORA2B/MDK	7
BP	GO:0090130	tissue migration	18/340	363/17913	0.00021251	0.0050096	0.00375985	RGCC/PTN/RHOJ/PTPRG/GLUL/DCN/SPRED1/ITGB1BP1/ROBO1/FGFR1/PIK3C2A/PFN2/ROCK2/HBEGF/ADGRB1/IQSEC1/VEGFA/HSPB1	18
BP	GO:0007179	transforming growth factor beta receptor signaling pathway	12/340	184/17913	0.000212536	0.0050096	0.00375985	PEG10/SMURF2/FUT8/CAV2/ITGB5/VEPH1/SDCBP/HTRA1/DKK3/NPNT/HSP90AB1/FBN2	12
BP	GO:0030837	negative regulation of actin filament polymerization	6/340	46/17913	0.00022093	0.00514691	0.0038629	ADD1/PFN2/FHOD3/TMOD2/RDX/TMOD3	6
BP	GO:0055078	sodium ion homeostasis	6/340	46/17913	0.00022093	0.00514691	0.0038629	EDNRB/ATP1B2/GNAI2/SNX5/COMT/ATP1A2	6
BP	GO:0051271	negative regulation of cellular component movement	18/340	365/17913	0.000227254	0.00514928	0.00386468	RGCC/PTN/NRG1/CD9/SEPTIN7/ADGRG1/PTPRG/DCN/SFRP1/SPRED1/ITGB1BP1/ROBO1/SLC9A3R1/PFN2/ADGRB1/CTNNA1/NDRG4/GSTP1	18
BP	GO:0033138	positive regulation of peptidyl-serine phosphorylation	8/340	86/17913	0.000227385	0.00514928	0.00386468	RAMP3/NTRK3/PFN2/TXN/SPRY2/HSP90AA1/HSP90AB1/VEGFA	8
BP	GO:0048013	ephrin receptor signaling pathway	8/340	86/17913	0.000227385	0.00514928	0.00386468	LYN/SDCBP/EFNB1/NTRK3/ROCK2/FYN/CDC42/ACTR3	8
BP	GO:2000177	regulation of neural precursor cell proliferation	8/340	86/17913	0.000227385	0.00514928	0.00386468	PTPRZ1/PTN/LYN/ADGRG1/GNAI2/CTNNA1/MDK/VEGFA	8
BP	GO:0009991	response to extracellular stimulus	22/340	498/17913	0.000227458	0.00514928	0.00386468	MT3/FAM107A/CST3/PTN/IGFBP2/SLC1A2/LYN/HMGCS1/TNC/TMBIM6/GLUL/SFRP1/GNAI2/HMGCR/HSPA8/COMT/ADORA2B/FYN/SORD/BMP7/TSPO/GSTP1	22
BP	GO:0052547	regulation of peptidase activity	19/340	398/17913	0.000231445	0.0052101	0.00391033	MT3/CST3/LYN/TFPI/APLP2/TIMP3/ROBO1/PRDX5/SPOCK2/ROCK2/RPS27L/FYN/ARL6IP5/YWHAE/F3/TIMP2/F2R/ARL6IP1/VEGFA	19
BP	GO:0032147	activation of protein kinase activity	16/340	303/17913	0.000235532	0.00525417	0.0039434	MT3/RGCC/NRG1/CD81/PEA15/LPAR1/ITGB1BP1/HACD3/NTRK3/PDGFC/CXCR4/ADORA2B/TXN/STK39/F2R/VEGFA	16
BP	GO:0060560	developmental growth involved in morphogenesis	13/340	214/17913	0.000236024	0.00525417	0.0039434	MT3/TNC/NRCAM/SFRP1/SPRY1/CPNE5/NTRK3/CXCR4/RUFY3/SPRY2/HSP90AA1/HSP90AB1/VEGFA	13
BP	GO:0090092	regulation of transmembrane receptor protein serine/threonine kinase signaling pathway	13/340	215/17913	0.000247004	0.00546821	0.00410405	CHRDL1/PEG10/SMURF2/CAV2/VEPH1/SFRP1/SDCBP/HTRA1/DKK3/NPNT/HSP90AB1/BMP7/FBN2	13
BP	GO:0051926	negative regulation of calcium ion transport	7/340	66/17913	0.000248621	0.00547375	0.00410821	CALM1/TMBIM6/GNAO1/SRI/CALM3/YWHAE/ATP1A2	7
BP	GO:0052548	regulation of endopeptidase activity	18/340	370/17913	0.000268086	0.00586618	0.00440274	MT3/CST3/LYN/TFPI/APLP2/TIMP3/ROBO1/PRDX5/SPOCK2/ROCK2/RPS27L/FYN/ARL6IP5/YWHAE/F3/F2R/ARL6IP1/VEGFA	18
BP	GO:0010880	regulation of release of sequestered calcium ion into cytosol by sarcoplasmic reticulum	5/340	31/17913	0.000270837	0.00586618	0.00440274	CALM1/SRI/CALM3/ATP1A2/CASQ1	5
BP	GO:1903393	positive regulation of adherens junction organization	5/340	31/17913	0.000270837	0.00586618	0.00440274	SFRP1/ITGB1BP1/ADD1/IQSEC1/VEGFA	5
BP	GO:0031103	axon regeneration	6/340	48/17913	0.000280376	0.00601446	0.00451402	PTN/TNC/NTRK3/PTPRF/TSPO/CTNNA1	6
BP	GO:0007611	learning or memory	14/340	247/17913	0.000280685	0.00601446	0.00451402	CRH/PTPRZ1/PTN/ARC/S100B/HMGCR/SHC3/COMT/FYN/ADGRB3/MDK/TMOD2/NDRG4/ATP1A2	14
BP	GO:0050807	regulation of synapse organization	13/340	218/17913	0.000282605	0.0060234	0.00452074	PTN/ARC/TUBA1A/NRCAM/SLITRK2/HSPA8/NTRK3/LRRTM3/FYN/TUBB/ADGRB3/ADGRB1/ETV5	13
BP	GO:0035304	regulation of protein dephosphorylation	10/340	137/17913	0.000289647	0.00614082	0.00460886	PTN/CALM1/PPP2R2B/PPP1R16A/GNAI2/ROCK2/CALM3/YWHAE/HSP90AB1/LGALS3	10
BP	GO:0043666	regulation of phosphoprotein phosphatase activity	9/340	113/17913	0.000303984	0.00641086	0.00481153	PTN/CALM1/PPP2R2B/PPP1R16A/GNAI2/ROCK2/CALM3/HSP90AB1/LGALS3	9
BP	GO:0038127	ERBB signaling pathway	10/340	138/17913	0.000307121	0.00644289	0.00483557	NRG1/SPRY1/SNX5/SHC3/GAREM1/PIK3C2A/SPRY2/HSP90AA1/HBEGF/CDC42	10
BP	GO:0030901	midbrain development	8/340	90/17913	0.000311127	0.00644289	0.00483557	CALM1/GLUD1/SFRP1/FGFR1/DYNLL1/CALM3/YWHAE/CDC42	8
BP	GO:0007029	endoplasmic reticulum organization	6/340	49/17913	0.000314458	0.00644289	0.00483557	CAV2/RAB10/RAB3GAP2/RTN3/ARL6IP1/CASQ1	6
BP	GO:0043949	regulation of cAMP-mediated signaling	6/340	49/17913	0.000314458	0.00644289	0.00483557	CRH/CALM1/LPAR1/GNAI2/ADCYAP1R1/CALM3	6
BP	GO:1902475	L-alpha-amino acid transmembrane transport	6/340	49/17913	0.000314458	0.00644289	0.00483557	SLC1A2/SLC1A3/SLC25A18/ARL6IP5/ARL6IP1/ATP1A2	6
BP	GO:0009914	hormone transport	16/340	311/17913	0.00031515	0.00644289	0.00483557	CRH/LYN/SLCO1C1/CPE/CRYM/GLUD1/GLUL/PHPT1/SFRP1/HMGCR/SRI/FGFR1/RAB8B/C1QTNF3/ITPR2/ARL2	16
BP	GO:0051384	response to glucocorticoid	10/340	139/17913	0.000325467	0.00660901	0.00496025	CRH/FAM107A/IGFBP2/ACSBG1/S100B/HNMT/NTRK3/CALM3/MDK/GSTP1	10
BP	GO:1904062	regulation of cation transmembrane transport	16/340	312/17913	0.000326575	0.00660901	0.00496025	CRH/CALM1/LYN/CD63/ATP1B2/RAMP3/SLC9A3R1/SRI/STK39/CALM3/FYN/YWHAE/F2R/ATP1A2/CASQ1/STOM	16
BP	GO:0043087	regulation of GTPase activity	19/340	410/17913	0.0003357	0.00674826	0.00506476	PREX2/RGS20/CAV2/SFRP1/SPRY1/PREX1/ITGB1BP1/HACD3/ARHGAP18/GNAO1/NTRK3/RAB3GAP2/ASAP1/SPRY2/ADGRB3/IQSEC1/F2R/RDX/ARL2	19
BP	GO:0050803	regulation of synapse structure or activity	13/340	222/17913	0.000336824	0.00674826	0.00506476	PTN/ARC/TUBA1A/NRCAM/SLITRK2/HSPA8/NTRK3/LRRTM3/FYN/TUBB/ADGRB3/ADGRB1/ETV5	13
BP	GO:0006790	sulfur compound metabolic process	17/340	346/17913	0.000352277	0.00702275	0.00527077	MGST3/ACSBG1/IDH1/SCD/DBI/DCN/ACSL6/COMT/NCAN/PMVK/SPOCK2/TKTL1/DSEL/GSTP1/CSGALNACT1/PDHB/ELOVL2	17
BP	GO:2000146	negative regulation of cell motility	17/340	347/17913	0.000364157	0.00722364	0.00542155	RGCC/PTN/NRG1/SEPTIN7/ADGRG1/PTPRG/DCN/SFRP1/SPRED1/ITGB1BP1/ROBO1/SLC9A3R1/PFN2/ADGRB1/CTNNA1/NDRG4/GSTP1	17
BP	GO:0022612	gland morphogenesis	9/340	116/17913	0.000369414	0.00729182	0.00547272	PTN/TNC/SFRP1/SLC9A3R1/FGFR1/BMP7/MDK/MSN/ETV5	9
BP	GO:0007204	positive regulation of cytosolic calcium ion concentration	14/340	255/17913	0.000387577	0.00756227	0.0056757	CALM1/LYN/EDNRB/LPAR1/TMBIM6/RAMP3/ADCYAP1R1/SRI/CALM3/FYN/F2R/ATP1A2/CASQ1/ITPR2	14
BP	GO:0043407	negative regulation of MAP kinase activity	7/340	71/17913	0.000391589	0.00756227	0.0056757	LYN/UCHL1/SFRP1/SPRED1/HMGCR/BMP7/GSTP1	7
BP	GO:0050890	cognition	15/340	286/17913	0.000393919	0.00756227	0.0056757	CRH/FAM107A/PTPRZ1/PTN/ARC/S100B/HMGCR/SHC3/COMT/FYN/ADGRB3/MDK/TMOD2/NDRG4/ATP1A2	15
BP	GO:0010523	negative regulation of calcium ion transport into cytosol	4/340	19/17913	0.000394439	0.00756227	0.0056757	CALM1/TMBIM6/SRI/CALM3	4
BP	GO:0030859	polarized epithelial cell differentiation	4/340	19/17913	0.000394439	0.00756227	0.0056757	RAB10/SLC9A3R1/CDC42/MSN	4
BP	GO:0051580	regulation of neurotransmitter uptake	4/340	19/17913	0.000394439	0.00756227	0.0056757	GPM6B/ARL6IP5/ARL6IP1/ATP1A2	4
BP	GO:0001933	negative regulation of protein phosphorylation	19/340	416/17913	0.000401715	0.00765178	0.00574288	CALM1/LYN/UCHL1/SFRP1/SPRED1/SPRY1/ITGB1BP1/TIMP3/SLC9A3R1/HMGCR/NTRK3/PLPP3/APC/CALM3/SPRY2/BMP7/GSTP1/SEMA6A/HSPB1	19
BP	GO:1903829	positive regulation of cellular protein localization	16/340	318/17913	0.000402926	0.00765178	0.00574288	PTN/CD81/LEPROT/RAMP3/ITGB1BP1/APC/ROCK2/RUFY3/FYN/YWHAE/HSP90AB1/MSN/LGALS3/RER1/RDX/STOM	16
BP	GO:0032231	regulation of actin filament bundle assembly	8/340	94/17913	0.000418491	0.00790988	0.00593659	RGCC/LPAR1/SFRP1/ITGB1BP1/PFN2/ROCK2/CDC42/RDX	8
BP	GO:0032148	activation of protein kinase B activity	5/340	34/17913	0.000423348	0.00791773	0.00594248	MT3/NRG1/ITGB1BP1/NTRK3/TXN	5
BP	GO:2000249	regulation of actin cytoskeleton reorganization	5/340	34/17913	0.000423348	0.00791773	0.00594248	PHPT1/NOTCH2/NTRK3/CDC42/MDK	5
BP	GO:0003333	amino acid transmembrane transport	7/340	72/17913	0.00042681	0.00791773	0.00594248	SLC1A2/SLC1A3/SLC25A18/STK39/ARL6IP5/ARL6IP1/ATP1A2	7
BP	GO:0032413	negative regulation of ion transmembrane transporter activity	7/340	72/17913	0.00042681	0.00791773	0.00594248	CALM1/SLC9A3R1/SRI/STK39/CALM3/YWHAE/ATP1A2	7
BP	GO:1903169	regulation of calcium ion transmembrane transport	10/340	144/17913	0.000431494	0.00796772	0.00598	CALM1/LYN/RAMP3/SRI/CALM3/FYN/YWHAE/F2R/ATP1A2/CASQ1	10
BP	GO:0010921	regulation of phosphatase activity	11/340	171/17913	0.000434994	0.0079955	0.00600085	PTN/CALM1/PPP2R2B/PPP1R16A/SPRED1/GNAI2/ROCK2/CALM3/NPNT/HSP90AB1/LGALS3	11
BP	GO:0051480	regulation of cytosolic calcium ion concentration	15/340	289/17913	0.000439509	0.00804161	0.00603546	CALM1/LYN/EDNRB/LPAR1/TMBIM6/RAMP3/ADCYAP1R1/SRI/CALM3/FYN/YWHAE/F2R/ATP1A2/CASQ1/ITPR2	15
BP	GO:0043062	extracellular structure organization	18/340	387/17913	0.000458535	0.00835159	0.0062681	CST3/RGCC/TNC/GPM6B/ITGB5/DCN/SDCBP/HTRA1/HAPLN1/SOAT1/NCAN/SPOCK2/NPNT/PLTP/BMP7/FBN2/TIMP2/CSGALNACT1	18
BP	GO:0042326	negative regulation of phosphorylation	20/340	455/17913	0.00046407	0.00838431	0.00629267	CALM1/LYN/UCHL1/SFRP1/SPRED1/SPRY1/ITGB1BP1/TIMP3/SLC9A3R1/HMGCR/NTRK3/PLPP3/APC/DYNLL1/CALM3/SPRY2/BMP7/GSTP1/SEMA6A/HSPB1	20
BP	GO:1903779	regulation of cardiac conduction	7/340	73/17913	0.000464516	0.00838431	0.00629267	CALM1/ATP1B2/SRI/CALM3/ATP1A2/CASQ1/ITPR2	7
BP	GO:0010769	regulation of cell morphogenesis involved in differentiation	14/340	260/17913	0.000470691	0.00843554	0.00633112	MT3/TUBB2B/ARC/NRCAM/PREX1/ITGB1BP1/ROBO1/NTRK3/RUFY3/ADGRB3/DAB1/CDC42/MDK/VEGFA	14
BP	GO:0019079	viral genome replication	9/340	120/17913	0.000474317	0.00843554	0.00633112	BTBD17/HACD3/HSPA8/ROCK2/CTBP2/SRPK2/PPIA/CDC42/STOM	9
BP	GO:1905477	positive regulation of protein localization to membrane	9/340	120/17913	0.000474317	0.00843554	0.00633112	PTN/CD81/RAMP3/ITGB1BP1/FYN/YWHAE/LGALS3/RER1/STOM	9
BP	GO:0051897	positive regulation of protein kinase B signaling	11/340	173/17913	0.000479942	0.00843554	0.00633112	NRG1/RAMP3/ITGB1BP1/FGFR1/TXN/SPRY2/HSP90AA1/FYN/F3/HSP90AB1/HBEGF	11
BP	GO:0010801	negative regulation of peptidyl-threonine phosphorylation	4/340	20/17913	0.000485715	0.00843554	0.00633112	CALM1/SPRED1/CALM3/SPRY2	4
BP	GO:0007528	neuromuscular junction development	5/340	35/17913	0.000486302	0.00843554	0.00633112	PTN/TNC/F2R/RER1/ETV5	5
BP	GO:0014808	release of sequestered calcium ion into cytosol by sarcoplasmic reticulum	5/340	35/17913	0.000486302	0.00843554	0.00633112	CALM1/SRI/CALM3/ATP1A2/CASQ1	5
BP	GO:0045070	positive regulation of viral genome replication	5/340	35/17913	0.000486302	0.00843554	0.00633112	HACD3/HSPA8/SRPK2/PPIA/STOM	5
BP	GO:1901020	negative regulation of calcium ion transmembrane transporter activity	5/340	35/17913	0.000486302	0.00843554	0.00633112	CALM1/SRI/CALM3/YWHAE/ATP1A2	5
BP	GO:0016311	dephosphorylation	20/340	458/17913	0.000504154	0.00870753	0.00653525	PTPRZ1/PTN/CALM1/LPIN2/PPP2R2B/PPP1R16A/PTPRG/PHPT1/SPRED1/GNAI2/PLPP3/PTPRF/ROCK2/PTPRA/CALM3/YWHAE/NPNT/HSP90AB1/LGALS3/PPP2CB	20
BP	GO:0008064	regulation of actin polymerization or depolymerization	10/340	147/17913	0.000507879	0.0087342	0.00655527	PREX1/ARHGAP18/ADD1/PFN2/FHOD3/DSTN/TMOD2/RDX/ACTR3/TMOD3	10
BP	GO:0030038	contractile actin filament bundle assembly	8/340	97/17913	0.000517327	0.0087836	0.00659235	RGCC/LPAR1/ITGB5/SFRP1/ITGB1BP1/PFN2/ROCK2/CDC42	8
BP	GO:0034766	negative regulation of ion transmembrane transport	8/340	97/17913	0.000517327	0.0087836	0.00659235	CALM1/SLC9A3R1/SRI/STK39/CALM3/ARL6IP5/YWHAE/ATP1A2	8
BP	GO:0043149	stress fiber assembly	8/340	97/17913	0.000517327	0.0087836	0.00659235	RGCC/LPAR1/ITGB5/SFRP1/ITGB1BP1/PFN2/ROCK2/CDC42	8
BP	GO:0072503	cellular divalent inorganic cation homeostasis	18/340	392/17913	0.000533188	0.00898145	0.00674083	MT3/CALM1/LYN/EDNRB/LPAR1/TMBIM6/RAMP3/ADCYAP1R1/SRI/RAP1GDS1/CALM3/FYN/YWHAE/F2R/TMCO1/ATP1A2/CASQ1/ITPR2	18
BP	GO:0042552	myelination	9/340	122/17913	0.00053529	0.00898145	0.00674083	PTPRZ1/PTN/NRG1/CD9/ACSBG1/S100B/LPAR1/NTRK3/CXCR4	9
BP	GO:0030832	regulation of actin filament length	10/340	148/17913	0.000535704	0.00898145	0.00674083	PREX1/ARHGAP18/ADD1/PFN2/FHOD3/DSTN/TMOD2/RDX/ACTR3/TMOD3	10
BP	GO:0050792	regulation of viral process	12/340	204/17913	0.000543246	0.00906995	0.00680726	BTBD17/CHMP4B/LGALS1/CAV2/SNX3/HACD3/HSPA8/KPNA2/CXCR4/SRPK2/PPIA/STOM	12
BP	GO:0098801	regulation of renal system process	5/340	36/17913	0.000556047	0.00920694	0.00691007	EDNRB/GNAI2/SNX5/COMT/F2R	5
BP	GO:1903514	release of sequestered calcium ion into cytosol by endoplasmic reticulum	5/340	36/17913	0.000556047	0.00920694	0.00691007	CALM1/SRI/CALM3/ATP1A2/CASQ1	5
BP	GO:0099177	regulation of trans-synaptic signaling	18/340	394/17913	0.000565864	0.00933093	0.00700313	CRH/FAM107A/TUBB2B/PTN/ARC/S100B/SLC1A3/GLUL/GNAI2/PFN2/ADORA2B/PTPRA/CALM3/FYN/ADGRB1/F2R/ATP1A2/FABP5	18
BP	GO:0043112	receptor metabolic process	11/340	177/17913	0.00058156	0.00949885	0.00712916	NRG1/CD9/ARC/CD81/FUT8/RAB31/CD63/RAMP3/SDCBP/TFRC/VEGFA	11
BP	GO:0043270	positive regulation of ion transport	14/340	266/17913	0.000590053	0.00949885	0.00712916	CRH/CALM1/ATP1B2/RAMP3/SLC9A3R1/ADCYAP1R1/SRI/STK39/CALM3/TSPO/F2R/LGALS3/ARL6IP1/CASQ1	14
BP	GO:0042135	neurotransmitter catabolic process	4/340	21/17913	0.000591083	0.00949885	0.00712916	HNMT/COMT/MAOA/GCSH	4
BP	GO:0035303	regulation of dephosphorylation	12/340	206/17913	0.000592472	0.00949885	0.00712916	PTN/CALM1/PPP2R2B/PPP1R16A/SPRED1/GNAI2/ROCK2/CALM3/YWHAE/NPNT/HSP90AB1/LGALS3	12
BP	GO:0031102	neuron projection regeneration	6/340	55/17913	0.000592641	0.00949885	0.00712916	PTN/TNC/NTRK3/PTPRF/TSPO/CTNNA1	6
BP	GO:0031295	T cell costimulation	6/340	55/17913	0.000592641	0.00949885	0.00712916	LYN/CD81/LGALS1/EFNB1/FYN/CDC42	6
BP	GO:0048008	platelet-derived growth factor receptor signaling pathway	6/340	55/17913	0.000592641	0.00949885	0.00712916	SLC9A3R1/PDGFC/PIK3C2A/F3/NDRG4/VEGFA	6
BP	GO:0022406	membrane docking	10/340	150/17913	0.000595152	0.00950109	0.00713084	TUBA1A/CAV2/SNX3/DYNLL1/HSP90AA1/TUBB/CTBP2/YWHAE/MSN/NDRG4	10
BP	GO:0042177	negative regulation of protein catabolic process	9/340	124/17913	0.000602545	0.00958094	0.00719077	CST3/NRG1/SNX3/SDCBP/TIMP3/HMGCR/FYN/HSP90AB1/ADGRB1	9
BP	GO:0051930	regulation of sensory perception of pain	5/340	37/17913	0.000633039	0.010026	0.00752483	MGLL/EDNRB/COMT/F2R/FABP5	5
BP	GO:0034109	homotypic cell-cell adhesion	7/340	77/17913	0.000642741	0.0100264	0.00752511	CD9/LYN/LGALS1/CLIC1/PLPP3/RDX/HSPB1	7
BP	GO:0045685	regulation of glial cell differentiation	7/340	77/17913	0.000642741	0.0100264	0.00752511	PTPRZ1/PTN/NTRK3/CXCR4/DAB1/MDK/RHEB	7
BP	GO:0006875	cellular metal ion homeostasis	20/340	467/17913	0.000642993	0.0100264	0.00752511	MT3/CALM1/LYN/EDNRB/LPAR1/TMBIM6/ATP1B2/RAMP3/ADCYAP1R1/SRI/TFRC/RAP1GDS1/CALM3/FYN/YWHAE/F2R/TMCO1/ATP1A2/CASQ1/ITPR2	20
BP	GO:0030336	negative regulation of cell migration	16/340	332/17913	0.000643072	0.0100264	0.00752511	RGCC/PTN/NRG1/SEPTIN7/ADGRG1/PTPRG/DCN/SFRP1/SPRED1/ITGB1BP1/ROBO1/SLC9A3R1/PFN2/ADGRB1/NDRG4/GSTP1	16
BP	GO:0031294	lymphocyte costimulation	6/340	56/17913	0.000653311	0.0101117	0.00758913	LYN/CD81/LGALS1/EFNB1/FYN/CDC42	6
BP	GO:0023061	signal release	19/340	433/17913	0.000653589	0.0101117	0.00758913	CRH/LYN/CPE/GLUD1/GLUL/PHPT1/SFRP1/HMGCR/SRI/HSPA8/FGFR1/PFN2/ADORA2B/CALM3/CTBP2/RAB8B/C1QTNF3/ITPR2/ARL2	19
BP	GO:0072593	reactive oxygen species metabolic process	14/340	269/17913	0.000658792	0.0101319	0.00760431	MT3/STK17A/DDAH1/GNAI2/PREX1/ROCK2/SELENOS/HSP90AA1/FYN/HSP90AB1/BMP7/ADGRB1/TSPO/GSTP1	14
BP	GO:0034767	positive regulation of ion transmembrane transport	10/340	152/17913	0.000659954	0.0101319	0.00760431	CALM1/ATP1B2/RAMP3/SLC9A3R1/SRI/STK39/CALM3/F2R/ARL6IP1/CASQ1	10
BP	GO:0043902	positive regulation of multi-organism process	11/340	180/17913	0.000669045	0.0101702	0.00763302	CHMP4B/SMURF2/LGALS1/CAV2/EDNRB/HACD3/HSPA8/KPNA2/SRPK2/PPIA/STOM	11
BP	GO:0032386	regulation of intracellular transport	18/340	400/17913	0.000674467	0.0101702	0.00763302	LYN/CD81/LEPROT/SNX3/MLC1/ITGB1BP1/PFN2/ADORA2B/TXN/RUFY3/CALM3/FYN/YWHAE/MSN/NDRG4/RDX/LAMP1/STOM	18
BP	GO:0007272	ensheathment of neurons	9/340	126/17913	0.000676562	0.0101702	0.00763302	PTPRZ1/PTN/NRG1/CD9/ACSBG1/S100B/LPAR1/NTRK3/CXCR4	9
BP	GO:0008366	axon ensheathment	9/340	126/17913	0.000676562	0.0101702	0.00763302	PTPRZ1/PTN/NRG1/CD9/ACSBG1/S100B/LPAR1/NTRK3/CXCR4	9
BP	GO:0060359	response to ammonium ion	9/340	126/17913	0.000676562	0.0101702	0.00763302	CRH/PEA15/HNMT/GNAI2/GNAO1/CXCR4/ROCK2/GABRB1/HSP90AB1	9
BP	GO:0019233	sensory perception of pain	8/340	101/17913	0.000677675	0.0101702	0.00763302	UCHL1/MGLL/EDNRB/COMT/CXCR4/FYN/F2R/FABP5	8
BP	GO:0051279	regulation of release of sequestered calcium ion into cytosol	7/340	78/17913	0.000694815	0.0103885	0.00779688	CALM1/LYN/SRI/CALM3/F2R/ATP1A2/CASQ1	7
BP	GO:0035813	regulation of renal sodium excretion	4/340	22/17913	0.000711703	0.0104339	0.00783096	EDNRB/GNAI2/SNX5/COMT	4
BP	GO:0043950	positive regulation of cAMP-mediated signaling	4/340	22/17913	0.000711703	0.0104339	0.00783096	CRH/CALM1/ADCYAP1R1/CALM3	4
BP	GO:0051350	negative regulation of lyase activity	4/340	22/17913	0.000711703	0.0104339	0.00783096	GRM3/EDNRB/PHPT1/GNAI2	4
BP	GO:0019216	regulation of lipid metabolic process	18/340	402/17913	0.000714444	0.0104339	0.00783096	IDH1/LYN/HMGCS1/CD81/SCD/FDPS/IDI1/SQLE/MVD/DKK3/FDFT1/HMGCR/NPC2/PMVK/TSPO/SC5D/LPCAT1/FABP5	18
BP	GO:0006656	phosphatidylcholine biosynthetic process	5/340	38/17913	0.000717747	0.0104339	0.00783096	LPIN2/ABHD3/CHPT1/LPCAT1/FABP5	5
BP	GO:0007520	myoblast fusion	5/340	38/17913	0.000717747	0.0104339	0.00783096	CD9/CD81/ADGRB3/ADGRB1/PLEKHO1	5
BP	GO:0051931	regulation of sensory perception	5/340	38/17913	0.000717747	0.0104339	0.00783096	MGLL/EDNRB/COMT/F2R/FABP5	5
BP	GO:0060688	regulation of morphogenesis of a branching structure	6/340	57/17913	0.000718683	0.0104339	0.00783096	SFRP1/FGFR1/BMP7/MDK/VEGFA/ETV5	6
BP	GO:0030705	cytoskeleton-dependent intracellular transport	10/340	154/17913	0.000730474	0.0105668	0.0079307	TUBA1A/TUBA1B/UCHL1/KIF5C/SSX2IP/DYNLL1/TUBB/CDC42/LAMP1/HSPB1	10
BP	GO:0071670	smooth muscle cell chemotaxis	3/340	10/17913	0.000736641	0.0105796	0.00794033	LPAR1/MDK/GSTP1	3
BP	GO:2000650	negative regulation of sodium ion transmembrane transporter activity	3/340	10/17913	0.000736641	0.0105796	0.00794033	SLC9A3R1/STK39/ATP1A2	3
BP	GO:0002576	platelet degranulation	9/340	128/17913	0.000757844	0.0108067	0.00811074	CD9/CALM1/LYN/FAM3C/MAGED2/CD63/APLP2/TIMP3/VEGFA	9
BP	GO:0032355	response to estradiol	9/340	128/17913	0.000757844	0.0108067	0.00811074	CST3/PTN/IGFBP2/TFPI/SFRP1/RAMP3/ADCYAP1R1/BMP7/GSTP1	9
BP	GO:0031960	response to corticosteroid	10/340	155/17913	0.000767996	0.0109079	0.00818669	CRH/FAM107A/IGFBP2/ACSBG1/S100B/HNMT/NTRK3/CALM3/MDK/GSTP1	10
BP	GO:0062012	regulation of small molecule metabolic process	19/340	439/17913	0.000770386	0.0109079	0.00818669	HMGCS1/SCD/FDPS/FAM3C/IDI1/SQLE/MVD/DKK3/FDFT1/HMGCR/ADCYAP1R1/COMT/PMVK/ADORA2B/SELENOS/TSPO/SC5D/C1QTNF3/FABP5	19
BP	GO:0015807	L-amino acid transport	6/340	58/17913	0.000789001	0.0111321	0.00835499	SLC1A2/SLC1A3/SLC25A18/ARL6IP5/ARL6IP1/ATP1A2	6
BP	GO:0030833	regulation of actin filament polymerization	9/340	129/17913	0.000801372	0.011267	0.00845621	PREX1/ARHGAP18/ADD1/PFN2/FHOD3/TMOD2/RDX/ACTR3/TMOD3	9
BP	GO:0110110	positive regulation of animal organ morphogenesis	7/340	80/17913	0.000808967	0.0112787	0.00846497	PTN/SPRY1/ROBO1/FGFR1/BMP7/MDK/VEGFA	7
BP	GO:0030204	chondroitin sulfate metabolic process	5/340	39/17913	0.000810646	0.0112787	0.00846497	DCN/NCAN/SPOCK2/DSEL/CSGALNACT1	5
BP	GO:0048713	regulation of oligodendrocyte differentiation	5/340	39/17913	0.000810646	0.0112787	0.00846497	PTPRZ1/PTN/CXCR4/MDK/RHEB	5
BP	GO:0043542	endothelial cell migration	14/340	275/17913	0.000816795	0.0113249	0.00849966	RGCC/PTN/RHOJ/GLUL/DCN/SPRED1/ITGB1BP1/ROBO1/FGFR1/PIK3C2A/ROCK2/ADGRB1/VEGFA/HSPB1	14
BP	GO:0007584	response to nutrient	12/340	215/17913	0.000862881	0.0119041	0.0089344	PTN/IGFBP2/HMGCS1/TNC/TMBIM6/SFRP1/GNAI2/HMGCR/FYN/BMP7/TSPO/GSTP1	12
BP	GO:0032272	negative regulation of protein polymerization	6/340	59/17913	0.000864513	0.0119041	0.0089344	ADD1/PFN2/FHOD3/TMOD2/RDX/TMOD3	6
BP	GO:0051047	positive regulation of secretion	18/340	409/17913	0.000870824	0.0119106	0.00893922	CRH/RGCC/GLUD1/EDNRB/GLUL/PHPT1/GNAI2/SDCBP/SNX5/SRI/FGFR1/ADORA2B/RAB8B/PPIA/MDK/C1QTNF3/F2R/LAMP1	18
BP	GO:0006874	cellular calcium ion homeostasis	17/340	375/17913	0.000870925	0.0119106	0.00893922	CALM1/LYN/EDNRB/LPAR1/TMBIM6/RAMP3/ADCYAP1R1/SRI/RAP1GDS1/CALM3/FYN/YWHAE/F2R/TMCO1/ATP1A2/CASQ1/ITPR2	17
BP	GO:0006939	smooth muscle contraction	8/340	105/17913	0.000875872	0.0119375	0.00895943	EDNRB/PIK3C2A/ADORA2B/ROCK2/RAP1GDS1/NPNT/F2R/ATP1A2	8
BP	GO:0099173	postsynapse organization	10/340	158/17913	0.000890198	0.0120916	0.0090751	PTN/ARC/NRCAM/HSPA8/NTRK3/FYN/CTNND2/CDC42/RER1/ETV5	10
BP	GO:0016358	dendrite development	12/340	216/17913	0.000898438	0.0121623	0.00912815	PTN/PREX2/ARC/LPAR1/PREX1/ASAP1/FYN/CTNND2/ADGRB3/DAB1/BMP7/CDC42	12
BP	GO:0006936	muscle contraction	16/340	343/17913	0.000909305	0.0121842	0.00914462	CALM1/EDNRB/ITGB5/GNAO1/SRI/PIK3C2A/CXCR4/ADORA2B/ROCK2/RAP1GDS1/CALM3/NPNT/F2R/ATP1A2/TPM3/CASQ1	16
BP	GO:0031279	regulation of cyclase activity	5/340	40/17913	0.000912222	0.0121842	0.00914462	GRM3/EDNRB/GNAI2/ADORA2B/TIMP2	5
BP	GO:0051281	positive regulation of release of sequestered calcium ion into cytosol	5/340	40/17913	0.000912222	0.0121842	0.00914462	CALM1/SRI/CALM3/F2R/CASQ1	5
BP	GO:1903170	negative regulation of calcium ion transmembrane transport	5/340	40/17913	0.000912222	0.0121842	0.00914462	CALM1/SRI/CALM3/YWHAE/ATP1A2	5
BP	GO:0040013	negative regulation of locomotion	17/340	377/17913	0.000923241	0.0122904	0.00922433	RGCC/PTN/NRG1/SEPTIN7/ADGRG1/PTPRG/DCN/SFRP1/SPRED1/ITGB1BP1/ROBO1/SLC9A3R1/PFN2/ADGRB1/CTNNA1/NDRG4/GSTP1	17
BP	GO:0046470	phosphatidylcholine metabolic process	7/340	82/17913	0.000937443	0.0124382	0.00933522	LPIN2/DBI/ABHD3/CHPT1/MBOAT2/LPCAT1/FABP5	7
BP	GO:0072507	divalent inorganic cation homeostasis	18/340	412/17913	0.000946325	0.0125146	0.00939257	MT3/CALM1/LYN/EDNRB/LPAR1/TMBIM6/RAMP3/ADCYAP1R1/SRI/RAP1GDS1/CALM3/FYN/YWHAE/F2R/TMCO1/ATP1A2/CASQ1/ITPR2	18
BP	GO:0050880	regulation of blood vessel size	9/340	133/17913	0.00099632	0.01298	0.00974187	EDNRB/ITGB1BP1/HMGCR/PIK3C2A/ADORA2B/ROCK2/RAP1GDS1/F2R/ATP1A2	9
BP	GO:0060315	negative regulation of ryanodine-sensitive calcium-release channel activity	3/340	11/17913	0.00099868	0.01298	0.00974187	CALM1/SRI/CALM3	3
BP	GO:1902306	negative regulation of sodium ion transmembrane transport	3/340	11/17913	0.00099868	0.01298	0.00974187	SLC9A3R1/STK39/ATP1A2	3
BP	GO:1905668	positive regulation of protein localization to endosome	3/340	11/17913	0.00099868	0.01298	0.00974187	ROCK2/MSN/RDX	3
BP	GO:0030325	adrenal gland development	4/340	24/17913	0.00100338	0.01298	0.00974187	CRH/DKK3/TSPO/MDK	4
BP	GO:0035812	renal sodium excretion	4/340	24/17913	0.00100338	0.01298	0.00974187	EDNRB/GNAI2/SNX5/COMT	4
BP	GO:0032410	negative regulation of transporter activity	7/340	83/17913	0.00100743	0.01298	0.00974187	CALM1/SLC9A3R1/SRI/STK39/CALM3/YWHAE/ATP1A2	7
BP	GO:0051492	regulation of stress fiber assembly	7/340	83/17913	0.00100743	0.01298	0.00974187	RGCC/LPAR1/SFRP1/ITGB1BP1/PFN2/ROCK2/CDC42	7
BP	GO:0070296	sarcoplasmic reticulum calcium ion transport	5/340	41/17913	0.00102297	0.0130879	0.00982288	CALM1/SRI/CALM3/ATP1A2/CASQ1	5
BP	GO:0043406	positive regulation of MAP kinase activity	13/340	250/17913	0.00102488	0.0130879	0.00982288	NRG1/CD81/PEA15/LPAR1/HACD3/ROBO1/NTRK3/FGFR1/CXCR4/ADORA2B/STK39/F2R/VEGFA	13
BP	GO:0003018	vascular process in circulatory system	10/340	161/17913	0.00102793	0.0130879	0.00982288	EDNRB/DDAH1/ITGB1BP1/HMGCR/PIK3C2A/ADORA2B/ROCK2/RAP1GDS1/F2R/ATP1A2	10
BP	GO:0051893	regulation of focal adhesion assembly	6/340	61/17913	0.00103214	0.0130879	0.00982288	FAM107A/GPM6B/SFRP1/ITGB1BP1/ROCK2/VEGFA	6
BP	GO:0090109	regulation of cell-substrate junction assembly	6/340	61/17913	0.00103214	0.0130879	0.00982288	FAM107A/GPM6B/SFRP1/ITGB1BP1/ROCK2/VEGFA	6
BP	GO:0044272	sulfur compound biosynthetic process	11/340	190/17913	0.00104351	0.0131904	0.00989975	MGST3/ACSBG1/SCD/DCN/ACSL6/NCAN/DSEL/GSTP1/CSGALNACT1/PDHB/ELOVL2	11
BP	GO:0006865	amino acid transport	9/340	134/17913	0.00105062	0.013197	0.00990472	SLC1A2/SLC1A3/SLC25A18/SFXN5/SLC6A11/STK39/ARL6IP5/ARL6IP1/ATP1A2	9
BP	GO:0035150	regulation of tube size	9/340	134/17913	0.00105062	0.013197	0.00990472	EDNRB/ITGB1BP1/HMGCR/PIK3C2A/ADORA2B/ROCK2/RAP1GDS1/F2R/ATP1A2	9
BP	GO:0032103	positive regulation of response to external stimulus	15/340	315/17913	0.00106177	0.0132954	0.00997856	TUBB2B/CXCL14/PTN/CD81/LPAR1/NTRK3/FGFR1/NEAT1/CXCR4/ADORA2B/STK39/F3/MDK/VEGFA/HSPB1	15
BP	GO:0051781	positive regulation of cell division	7/340	84/17913	0.00108147	0.0134998	0.010132	PTN/ITGB1BP1/GAREM1/PDGFC/CDC42/MDK/VEGFA	7
BP	GO:1901343	negative regulation of vasculature development	11/340	191/17913	0.00108896	0.0135511	0.0101705	RGCC/PTN/DCN/SPRED1/ITGB1BP1/ROCK2/SPRY2/ADGRB3/BMP7/ADGRB1/SEMA6A	11
BP	GO:0010977	negative regulation of neuron projection development	9/340	135/17913	0.0011073	0.0137366	0.0103097	MT3/ITM2C/LGALS1/PTPRG/LPAR1/ASAP1/RUFY3/DAB1/PMP22	9
BP	GO:0003015	heart process	14/340	284/17913	0.00111313	0.013743	0.0103145	CALM1/ATP1B2/GNAI2/RAMP3/GNAO1/SRI/CXCR4/CALM3/FYN/YWHAE/HBEGF/ATP1A2/CASQ1/ITPR2	14
BP	GO:0034765	regulation of ion transmembrane transport	19/340	453/17913	0.00111477	0.013743	0.0103145	CRH/CALM1/LYN/CD63/ATP1B2/RAMP3/CLIC1/SLC9A3R1/SRI/STK39/CALM3/FYN/ARL6IP5/YWHAE/F2R/ARL6IP1/ATP1A2/CASQ1/STOM	19
BP	GO:0018210	peptidyl-threonine modification	8/340	109/17913	0.00111809	0.013743	0.0103145	CALM1/SPRED1/ROCK2/STK39/CALM3/SPRY2/BMP7/GALNT11	8
BP	GO:0048857	neural nucleus development	6/340	62/17913	0.00112478	0.0137829	0.0103444	CALM1/GLUD1/DYNLL1/CALM3/YWHAE/CDC42	6
BP	GO:0031032	actomyosin structure organization	10/340	163/17913	0.0011291	0.0137936	0.0103525	RGCC/LPAR1/ITGB5/SFRP1/ITGB1BP1/PFN2/ROCK2/FHOD3/CDC42/CASQ1	10
BP	GO:0050654	chondroitin sulfate proteoglycan metabolic process	5/340	42/17913	0.00114339	0.0139257	0.0104516	DCN/NCAN/SPOCK2/DSEL/CSGALNACT1	5
BP	GO:1904063	negative regulation of cation transmembrane transport	7/340	85/17913	0.00115971	0.0140817	0.0105687	CALM1/SLC9A3R1/SRI/STK39/CALM3/YWHAE/ATP1A2	7
BP	GO:0071901	negative regulation of protein serine/threonine kinase activity	9/340	136/17913	0.00116642	0.0141204	0.0105977	LYN/UCHL1/SFRP1/SPRED1/HMGCR/APC/BMP7/GSTP1/HSPB1	9
BP	GO:0000038	very long-chain fatty acid metabolic process	4/340	25/17913	0.0011768	0.0141604	0.0106278	ACSBG1/HACD3/ABCD3/ELOVL2	4
BP	GO:0034110	regulation of homotypic cell-cell adhesion	4/340	25/17913	0.0011768	0.0141604	0.0106278	CD9/LYN/LGALS1/RDX	4
BP	GO:0097164	ammonium ion metabolic process	11/340	193/17913	0.00118477	0.0142137	0.0106678	LPIN2/DBI/HNMT/ALDH9A1/ABHD3/COMT/CHPT1/MAOA/MBOAT2/LPCAT1/FABP5	11
BP	GO:0098656	anion transmembrane transport	12/340	224/17913	0.00122933	0.0147043	0.011036	SLC1A2/SLC1A3/TTYH1/SLC25A18/SLC4A4/CLCN3/CLIC1/STK39/GABRB1/ARL6IP5/ARL6IP1/ATP1A2	12
BP	GO:0048732	gland development	18/340	422/17913	0.00123978	0.0147852	0.0110967	CRH/CST3/PTN/NRG1/HMGCS1/TNC/SFRP1/DKK3/ROBO1/AK4/SLC9A3R1/FGFR1/BMP7/TSPO/MDK/MSN/VEGFA/ETV5	18
BP	GO:0021782	glial cell development	8/340	111/17913	0.00125779	0.0149404	0.0112132	MT3/NRG1/CD9/LYN/LPAR1/NTRK3/MDK/GSTP1	8
BP	GO:0055074	calcium ion homeostasis	17/340	388/17913	0.00126144	0.0149404	0.0112132	CALM1/LYN/EDNRB/LPAR1/TMBIM6/RAMP3/ADCYAP1R1/SRI/RAP1GDS1/CALM3/FYN/YWHAE/F2R/TMCO1/ATP1A2/CASQ1/ITPR2	17
BP	GO:0042176	regulation of protein catabolic process	16/340	354/17913	0.00126399	0.0149404	0.0112132	CST3/NRG1/CD81/SNX3/SDCBP/TIMP3/HMGCR/APC/HSP90AA1/FYN/HSP90AB1/ADGRB1/MSN/RBX1/LPCAT1/RDX	16
BP	GO:0044060	regulation of endocrine process	5/340	43/17913	0.00127399	0.0150143	0.0112687	CRH/FGFR1/RAB8B/C1QTNF3/F2R	5
BP	GO:0019935	cyclic-nucleotide-mediated signaling	10/340	166/17913	0.00129597	0.0152286	0.0114295	CRH/CALM1/EDNRB/LPAR1/GNAI2/RAMP3/SLC9A3R1/ADCYAP1R1/ADORA2B/CALM3	10
BP	GO:0010649	regulation of cell communication by electrical coupling	3/340	12/17913	0.00131292	0.0152489	0.0114447	CALM1/SRI/CALM3	3
BP	GO:0030208	dermatan sulfate biosynthetic process	3/340	12/17913	0.00131292	0.0152489	0.0114447	DCN/NCAN/DSEL	3
BP	GO:0071340	skeletal muscle acetylcholine-gated channel clustering	3/340	12/17913	0.00131292	0.0152489	0.0114447	PTN/RER1/ETV5	3
BP	GO:1905666	regulation of protein localization to endosome	3/340	12/17913	0.00131292	0.0152489	0.0114447	ROCK2/MSN/RDX	3
BP	GO:0051209	release of sequestered calcium ion into cytosol	8/340	112/17913	0.00133266	0.015389	0.0115499	CALM1/LYN/SRI/CALM3/F2R/ATP1A2/CASQ1/ITPR2	8
BP	GO:0051283	negative regulation of sequestering of calcium ion	8/340	112/17913	0.00133266	0.015389	0.0115499	CALM1/LYN/SRI/CALM3/F2R/ATP1A2/CASQ1/ITPR2	8
BP	GO:0007178	transmembrane receptor protein serine/threonine kinase signaling pathway	15/340	323/17913	0.00136219	0.0156848	0.0117719	CHRDL1/PEG10/SMURF2/FUT8/CAV2/ITGB5/VEPH1/SFRP1/SDCBP/HTRA1/DKK3/NPNT/HSP90AB1/BMP7/FBN2	15
BP	GO:1903959	regulation of anion transmembrane transport	4/340	26/17913	0.00137015	0.0157312	0.0118067	STK39/ARL6IP5/ARL6IP1/ATP1A2	4
BP	GO:0050804	modulation of chemical synaptic transmission	17/340	393/17913	0.00144688	0.0165647	0.0124323	CRH/FAM107A/TUBB2B/PTN/ARC/S100B/SLC1A3/GLUL/GNAI2/PFN2/ADORA2B/PTPRA/CALM3/FYN/ADGRB1/F2R/ATP1A2	17
BP	GO:0042692	muscle cell differentiation	16/340	359/17913	0.00146027	0.0166704	0.0125116	NRG1/CD9/OLFM2/CD81/UCHL1/CAV2/EDNRB/FHOD3/ADGRB3/NPNT/ADGRB1/CTNNA1/CDC42/PLEKHO1/CASQ1/VEGFA	16
BP	GO:0051282	regulation of sequestering of calcium ion	8/340	114/17913	0.00149303	0.0169959	0.0127559	CALM1/LYN/SRI/CALM3/F2R/ATP1A2/CASQ1/ITPR2	8
BP	GO:0034764	positive regulation of transmembrane transport	11/340	199/17913	0.00151467	0.0171449	0.0128677	CALM1/SLC1A2/ATP1B2/RAMP3/SLC9A3R1/SRI/STK39/CALM3/F2R/ARL6IP1/CASQ1	11
BP	GO:0048762	mesenchymal cell differentiation	11/340	199/17913	0.00151467	0.0171449	0.0128677	RGCC/NRG1/EDNRB/SFRP1/SPRY1/SDCBP/EFNB1/FGFR1/BMP7/MCRIP1/MDK	11
BP	GO:0031667	response to nutrient levels	19/340	466/17913	0.00154489	0.0174377	0.0130875	MT3/FAM107A/CST3/PTN/IGFBP2/HMGCS1/TNC/TMBIM6/GLUL/SFRP1/GNAI2/HMGCR/HSPA8/COMT/FYN/SORD/BMP7/TSPO/GSTP1	19
BP	GO:0030834	regulation of actin filament depolymerization	5/340	45/17913	0.00156779	0.0176465	0.0132442	ADD1/DSTN/TMOD2/RDX/TMOD3	5
BP	GO:0007612	learning	9/340	142/17913	0.00157698	0.0176706	0.0132623	CRH/PTN/ARC/HMGCR/COMT/FYN/ADGRB3/NDRG4/ATP1A2	9
BP	GO:0007173	epidermal growth factor receptor signaling pathway	8/340	115/17913	0.00157876	0.0176706	0.0132623	SPRY1/SNX5/SHC3/GAREM1/PIK3C2A/SPRY2/HBEGF/CDC42	8
BP	GO:0045761	regulation of adenylate cyclase activity	4/340	27/17913	0.00158462	0.0176869	0.0132745	GRM3/EDNRB/GNAI2/TIMP2	4
BP	GO:0045665	negative regulation of neuron differentiation	11/340	201/17913	0.00164005	0.0182255	0.0136787	MT3/ITM2C/LGALS1/EDNRB/PTPRG/LPAR1/ASAP1/RUFY3/DAB1/BMP7/PMP22	11
BP	GO:0043903	regulation of symbiosis, encompassing mutualism through parasitism	12/340	232/17913	0.00165544	0.0182255	0.0136787	BTBD17/CHMP4B/LGALS1/CAV2/SNX3/HACD3/HSPA8/KPNA2/CXCR4/SRPK2/PPIA/STOM	12
BP	GO:0019933	cAMP-mediated signaling	9/340	143/17913	0.00165548	0.0182255	0.0136787	CRH/CALM1/LPAR1/GNAI2/RAMP3/SLC9A3R1/ADCYAP1R1/ADORA2B/CALM3	9
BP	GO:0061041	regulation of wound healing	9/340	143/17913	0.00165548	0.0182255	0.0136787	CD9/LYN/TFPI/HMGCR/PLPP3/CXCR4/F3/HBEGF/F2R	9
BP	GO:0009084	glutamine family amino acid biosynthetic process	3/340	13/17913	0.00168291	0.0182255	0.0136787	SLC1A3/GLUD1/GLUL	3
BP	GO:0010766	negative regulation of sodium ion transport	3/340	13/17913	0.00168291	0.0182255	0.0136787	SLC9A3R1/STK39/ATP1A2	3
BP	GO:0030205	dermatan sulfate metabolic process	3/340	13/17913	0.00168291	0.0182255	0.0136787	DCN/NCAN/DSEL	3
BP	GO:0044794	positive regulation by host of viral process	3/340	13/17913	0.00168291	0.0182255	0.0136787	CAV2/HSPA8/STOM	3
BP	GO:0051386	regulation of neurotrophin TRK receptor signaling pathway	3/340	13/17913	0.00168291	0.0182255	0.0136787	SPRY1/NTRK3/SPRY2	3
BP	GO:0051645	Golgi localization	3/340	13/17913	0.00168291	0.0182255	0.0136787	SLC9A3R1/DAB1/CDC42	3
BP	GO:2001044	regulation of integrin-mediated signaling pathway	3/340	13/17913	0.00168291	0.0182255	0.0136787	CD63/ITGB1BP1/CTNNA1	3
BP	GO:0010799	regulation of peptidyl-threonine phosphorylation	5/340	46/17913	0.00173204	0.0186567	0.0140024	CALM1/SPRED1/CALM3/SPRY2/BMP7	5
BP	GO:0045687	positive regulation of glial cell differentiation	5/340	46/17913	0.00173204	0.0186567	0.0140024	PTPRZ1/PTN/CXCR4/MDK/RHEB	5
BP	GO:0051208	sequestering of calcium ion	8/340	117/17913	0.00176189	0.0189031	0.0141873	CALM1/LYN/SRI/CALM3/F2R/ATP1A2/CASQ1/ITPR2	8
BP	GO:0010634	positive regulation of epithelial cell migration	10/340	173/17913	0.00176435	0.0189031	0.0141873	RHOJ/ITGB1BP1/FGFR1/PLPP3/PIK3C2A/ROCK2/HBEGF/IQSEC1/VEGFA/HSPB1	10
BP	GO:0032388	positive regulation of intracellular transport	11/340	203/17913	0.00177379	0.0189536	0.0142252	CD81/LEPROT/MLC1/ITGB1BP1/ADORA2B/RUFY3/FYN/YWHAE/MSN/RDX/STOM	11
BP	GO:0048265	response to pain	4/340	28/17913	0.00182137	0.0194102	0.0145679	CRH/EDNRB/COMT/TSPO	4
BP	GO:0051222	positive regulation of protein transport	17/340	403/17913	0.00188752	0.0200618	0.0150569	CRH/RGCC/CD81/GLUD1/LEPROT/GLUL/PHPT1/ITGB1BP1/SRI/RUFY3/FYN/YWHAE/PPIA/MDK/C1QTNF3/F2R/STOM	17
BP	GO:0042059	negative regulation of epidermal growth factor receptor signaling pathway	5/340	47/17913	0.00190856	0.0201961	0.0151577	SPRY1/SNX5/SPRY2/HBEGF/CDC42	5
BP	GO:0043491	protein kinase B signaling	13/340	268/17913	0.00191024	0.0201961	0.0151577	MT3/NRG1/RAMP3/ITGB1BP1/SLC9A3R1/FGFR1/TXN/SPRY2/HSP90AA1/FYN/F3/HSP90AB1/HBEGF	13
BP	GO:0051495	positive regulation of cytoskeleton organization	11/340	205/17913	0.00191631	0.0202011	0.0151615	RGCC/LPAR1/SFRP1/ITGB1BP1/NTRK3/PFN2/ROCK2/CDC42/DSTN/ACTR3/ARL2	11
BP	GO:0046879	hormone secretion	14/340	301/17913	0.00192079	0.0202011	0.0151615	CRH/LYN/CPE/GLUD1/GLUL/PHPT1/SFRP1/HMGCR/SRI/FGFR1/RAB8B/C1QTNF3/ITPR2/ARL2	14
BP	GO:0006637	acyl-CoA metabolic process	7/340	93/17913	0.00195734	0.0203314	0.0152593	ACSBG1/SCD/DBI/ACSL6/PMVK/PDHB/ELOVL2	7
BP	GO:0035383	thioester metabolic process	7/340	93/17913	0.00195734	0.0203314	0.0152593	ACSBG1/SCD/DBI/ACSL6/PMVK/PDHB/ELOVL2	7
BP	GO:0048010	vascular endothelial growth factor receptor signaling pathway	7/340	93/17913	0.00195734	0.0203314	0.0152593	MT3/ROCK2/HSP90AA1/FYN/CDC42/VEGFA/HSPB1	7
BP	GO:0051261	protein depolymerization	7/340	93/17913	0.00195734	0.0203314	0.0152593	HSPA8/ADD1/APC/DSTN/TMOD2/RDX/TMOD3	7
BP	GO:0033135	regulation of peptidyl-serine phosphorylation	8/340	119/17913	0.00196142	0.0203314	0.0152593	RAMP3/NTRK3/PFN2/TXN/SPRY2/HSP90AA1/HSP90AB1/VEGFA	8
BP	GO:0007422	peripheral nervous system development	6/340	69/17913	0.00196362	0.0203314	0.0152593	NRG1/ETV1/EDNRB/NTRK3/ADGRB1/PMP22	6
BP	GO:0071453	cellular response to oxygen levels	12/340	237/17913	0.00197872	0.0204349	0.015337	MT3/RGCC/PTN/S100B/LPAR1/TMBIM6/DDAH1/SFRP1/ROCK2/BMP7/RBX1/VEGFA	12
BP	GO:0000187	activation of MAPK activity	9/340	147/17913	0.00200138	0.0206157	0.0154727	NRG1/CD81/PEA15/LPAR1/HACD3/NTRK3/CXCR4/ADORA2B/STK39	9
BP	GO:0030900	forebrain development	16/340	371/17913	0.00203838	0.020943	0.0157183	CRH/FABP7/PTN/NRG1/SLC1A2/ADGRG1/LPAR1/ROBO1/GNAO1/FGFR1/GNG12/CXCR4/FYN/YWHAE/DAB1/MDK	16
BP	GO:0007229	integrin-mediated signaling pathway	7/340	94/17913	0.00208115	0.0210725	0.0158155	PTN/FUT8/CD63/ITGB5/ITGB1BP1/CTNNA1/CDC42	7
BP	GO:0045778	positive regulation of ossification	7/340	94/17913	0.00208115	0.0210725	0.0158155	PTN/GPM6B/CLIC1/GDPD2/NPNT/BMP7/FBN2	7
BP	GO:0110020	regulation of actomyosin structure organization	7/340	94/17913	0.00208115	0.0210725	0.0158155	RGCC/LPAR1/SFRP1/ITGB1BP1/PFN2/ROCK2/CDC42	7
BP	GO:0003401	axis elongation	4/340	29/17913	0.00208155	0.0210725	0.0158155	TNC/SFRP1/SPRY1/SPRY2	4
BP	GO:0016525	negative regulation of angiogenesis	10/340	177/17913	0.00208817	0.0210725	0.0158155	RGCC/PTN/DCN/SPRED1/ITGB1BP1/ROCK2/SPRY2/ADGRB3/ADGRB1/SEMA6A	10
BP	GO:1990138	neuron projection extension	9/340	148/17913	0.00209628	0.0210725	0.0158155	MT3/NRCAM/CPNE5/NTRK3/CXCR4/RUFY3/HSP90AA1/HSP90AB1/VEGFA	9
BP	GO:0030042	actin filament depolymerization	5/340	48/17913	0.00209789	0.0210725	0.0158155	ADD1/DSTN/TMOD2/RDX/TMOD3	5
BP	GO:0001771	immunological synapse formation	3/340	14/17913	0.00211194	0.0210725	0.0158155	CD81/MSN/LGALS3	3
BP	GO:0045198	establishment of epithelial cell apical/basal polarity	3/340	14/17913	0.00211194	0.0210725	0.0158155	SLC9A3R1/CDC42/MSN	3
BP	GO:1900747	negative regulation of vascular endothelial growth factor signaling pathway	3/340	14/17913	0.00211194	0.0210725	0.0158155	DCN/SPRY2/SEMA6A	3
BP	GO:1902043	positive regulation of extrinsic apoptotic signaling pathway via death domain receptors	3/340	14/17913	0.00211194	0.0210725	0.0158155	PEA15/SFRP1/TIMP3	3
BP	GO:1904427	positive regulation of calcium ion transmembrane transport	6/340	70/17913	0.00211408	0.0210725	0.0158155	CALM1/RAMP3/SRI/CALM3/F2R/CASQ1	6
BP	GO:0061138	morphogenesis of a branching epithelium	10/340	178/17913	0.00217619	0.0215521	0.0161755	TNC/SFRP1/SPRY1/FGFR1/SPRY2/NPNT/BMP7/MDK/VEGFA/ETV5	10
BP	GO:0006720	isoprenoid metabolic process	8/340	121/17913	0.00217834	0.0215521	0.0161755	CRH/FDPS/MVD/ADH5/NPC2/SDC3/PMVK/RDH11	8
BP	GO:0090101	negative regulation of transmembrane receptor protein serine/threonine kinase signaling pathway	8/340	121/17913	0.00217834	0.0215521	0.0161755	CHRDL1/PEG10/SMURF2/CAV2/VEPH1/SFRP1/HTRA1/FBN2	8
BP	GO:0043254	regulation of protein complex assembly	17/340	409/17913	0.00220243	0.0217368	0.0163141	PREX1/ARHGAP18/HSPA8/ADD1/PFN2/SLC39A12/HSP90AA1/FHOD3/CDC42/MSN/RBX1/TMOD2/VEGFA/RDX/ACTR3/TMOD3/ARL2	17
BP	GO:0033273	response to vitamin	7/340	95/17913	0.00221094	0.0217672	0.0163369	PTN/HMGCS1/TNC/SFRP1/BMP7/TSPO/GSTP1	7
BP	GO:2000181	negative regulation of blood vessel morphogenesis	10/340	179/17913	0.00226716	0.0221077	0.0165925	RGCC/PTN/DCN/SPRED1/ITGB1BP1/ROCK2/SPRY2/ADGRB3/ADGRB1/SEMA6A	10
BP	GO:0033555	multicellular organismal response to stress	6/340	71/17913	0.00227308	0.0221077	0.0165925	CRH/EDNRB/ADCYAP1R1/COMT/TSPO/MDK	6
BP	GO:1901879	regulation of protein depolymerization	6/340	71/17913	0.00227308	0.0221077	0.0165925	ADD1/APC/DSTN/TMOD2/RDX/TMOD3	6
BP	GO:0051896	regulation of protein kinase B signaling	12/340	241/17913	0.00227312	0.0221077	0.0165925	NRG1/RAMP3/ITGB1BP1/SLC9A3R1/FGFR1/TXN/SPRY2/HSP90AA1/FYN/F3/HSP90AB1/HBEGF	12
BP	GO:0097237	cellular response to toxic substance	12/340	241/17913	0.00227312	0.0221077	0.0165925	MT3/CST3/MGST3/PRXL2A/SELENOW/PRDX5/TXN/SELENOS/RDH11/BMP7/GSTP1/ITPR2	12
BP	GO:1902904	negative regulation of supramolecular fiber organization	8/340	122/17913	0.00229364	0.0222128	0.0166713	HSPA8/ADD1/APC/PFN2/FHOD3/TMOD2/RDX/TMOD3	8
BP	GO:0043113	receptor clustering	5/340	49/17913	0.00230055	0.0222128	0.0166713	PTN/CD81/ITGB1BP1/RER1/ETV5	5
BP	GO:2001238	positive regulation of extrinsic apoptotic signaling pathway	5/340	49/17913	0.00230055	0.0222128	0.0166713	PEA15/ITM2C/SFRP1/TIMP3/CTNNA1	5
BP	GO:0071456	cellular response to hypoxia	11/340	210/17913	0.00231376	0.0222867	0.0167268	MT3/RGCC/PTN/S100B/TMBIM6/DDAH1/SFRP1/ROCK2/BMP7/RBX1/VEGFA	11
BP	GO:1901570	fatty acid derivative biosynthetic process	7/340	96/17913	0.00234689	0.0225515	0.0169255	MGST3/ACSBG1/SCD/ACSL6/PTGES3/FABP5/ELOVL2	7
BP	GO:2001236	regulation of extrinsic apoptotic signaling pathway	9/340	151/17913	0.00240267	0.0230323	0.0172864	PEA15/ITM2C/SFRP1/TIMP3/FGFR1/FYN/CTNNA1/LGALS3/GSTP1	9
BP	GO:0072347	response to anesthetic	6/340	72/17913	0.00244092	0.0233432	0.0175197	CRH/PEA15/HNMT/GNAO1/CXCR4/HSP90AB1	6
BP	GO:0120162	positive regulation of cold-induced thermogenesis	7/340	97/17913	0.00248918	0.023748	0.0178236	DIO2/SCD/PDGFC/APC/CXCR4/VEGFA/FABP5	7
BP	GO:1905517	macrophage migration	5/340	50/17913	0.00251709	0.0239004	0.017938	CD9/CD81/EDNRB/MDK/LGALS3	5
BP	GO:2000179	positive regulation of neural precursor cell proliferation	5/340	50/17913	0.00251709	0.0239004	0.017938	LYN/ADGRG1/GNAI2/MDK/VEGFA	5
BP	GO:0035815	positive regulation of renal sodium excretion	3/340	15/17913	0.00260305	0.0244272	0.0183333	EDNRB/GNAI2/SNX5	3
BP	GO:0051280	negative regulation of release of sequestered calcium ion into cytosol	3/340	15/17913	0.00260305	0.0244272	0.0183333	CALM1/SRI/CALM3	3
BP	GO:1900037	regulation of cellular response to hypoxia	3/340	15/17913	0.00260305	0.0244272	0.0183333	TMBIM6/DDAH1/ROCK2	3
BP	GO:1902548	negative regulation of cellular response to vascular endothelial growth factor stimulus	3/340	15/17913	0.00260305	0.0244272	0.0183333	DCN/SPRY2/SEMA6A	3
BP	GO:2001028	positive regulation of endothelial cell chemotaxis	3/340	15/17913	0.00260305	0.0244272	0.0183333	FGFR1/VEGFA/HSPB1	3
BP	GO:0042136	neurotransmitter biosynthetic process	7/340	98/17913	0.00263803	0.0246976	0.0185363	SLC1A3/DDAH1/ALDH9A1/ROCK2/HSP90AA1/HSP90AB1/TSPO	7
BP	GO:0035296	regulation of tube diameter	8/340	125/17913	0.00266849	0.0247798	0.018598	EDNRB/HMGCR/PIK3C2A/ADORA2B/ROCK2/RAP1GDS1/F2R/ATP1A2	8
BP	GO:0046887	positive regulation of hormone secretion	8/340	125/17913	0.00266849	0.0247798	0.018598	CRH/GLUD1/GLUL/PHPT1/SRI/FGFR1/RAB8B/C1QTNF3	8
BP	GO:0097746	regulation of blood vessel diameter	8/340	125/17913	0.00266849	0.0247798	0.018598	EDNRB/HMGCR/PIK3C2A/ADORA2B/ROCK2/RAP1GDS1/F2R/ATP1A2	8
BP	GO:0051955	regulation of amino acid transport	4/340	31/17913	0.00267673	0.0247798	0.018598	STK39/ARL6IP5/ARL6IP1/ATP1A2	4
BP	GO:0034329	cell junction assembly	11/340	214/17913	0.00267773	0.0247798	0.018598	FAM107A/CD9/GPM6B/SFRP1/ITGB1BP1/APC/ROCK2/CTNNA1/CDC42/VEGFA/ARL2	11
BP	GO:1901568	fatty acid derivative metabolic process	9/340	154/17913	0.00274362	0.0253136	0.0189986	MGST3/ACSBG1/PON2/SCD/MGLL/ACSL6/PTGES3/FABP5/ELOVL2	9
BP	GO:1902305	regulation of sodium ion transmembrane transport	5/340	51/17913	0.00274804	0.0253136	0.0189986	ATP1B2/SLC9A3R1/STK39/ATP1A2/STOM	5
BP	GO:1902905	positive regulation of supramolecular fiber organization	10/340	185/17913	0.00287927	0.0264616	0.0198602	RGCC/LPAR1/SFRP1/ITGB1BP1/PFN2/ROCK2/CDC42/DSTN/ACTR3/ARL2	10
BP	GO:0033865	nucleoside bisphosphate metabolic process	8/340	127/17913	0.00294386	0.0268092	0.0201211	ACSBG1/SCD/DBI/HMGCR/ACSL6/PMVK/PDHB/ELOVL2	8
BP	GO:0033875	ribonucleoside bisphosphate metabolic process	8/340	127/17913	0.00294386	0.0268092	0.0201211	ACSBG1/SCD/DBI/HMGCR/ACSL6/PMVK/PDHB/ELOVL2	8
BP	GO:0034032	purine nucleoside bisphosphate metabolic process	8/340	127/17913	0.00294386	0.0268092	0.0201211	ACSBG1/SCD/DBI/HMGCR/ACSL6/PMVK/PDHB/ELOVL2	8
BP	GO:0045471	response to ethanol	8/340	127/17913	0.00294386	0.0268092	0.0201211	CRH/TNC/HMGCR/ADCYAP1R1/NTRK3/FYN/GSTP1/ITPR2	8
BP	GO:0002685	regulation of leukocyte migration	10/340	186/17913	0.00299303	0.0270784	0.0203231	CXCL14/PTN/CD9/LYN/CD81/STK39/MDK/MSN/LGALS3/VEGFA	10
BP	GO:0070374	positive regulation of ERK1 and ERK2 cascade	10/340	186/17913	0.00299303	0.0270784	0.0203231	MT3/GNAI2/RAMP3/NOTCH2/HMGCR/GAREM1/SPRY2/NPNT/F2R/NDRG4	10
BP	GO:1901185	negative regulation of ERBB signaling pathway	5/340	52/17913	0.00299395	0.0270784	0.0203231	SPRY1/SNX5/SPRY2/HBEGF/CDC42	5
BP	GO:0046949	fatty-acyl-CoA biosynthetic process	4/340	32/17913	0.00301397	0.0270784	0.0203231	ACSBG1/SCD/ACSL6/ELOVL2	4
BP	GO:0051693	actin filament capping	4/340	32/17913	0.00301397	0.0270784	0.0203231	ADD1/TMOD2/RDX/TMOD3	4
BP	GO:0061462	protein localization to lysosome	4/340	32/17913	0.00301397	0.0270784	0.0203231	CD81/HSPA8/ROCK2/SCARB2	4
BP	GO:0018107	peptidyl-threonine phosphorylation	7/340	101/17913	0.00312583	0.0278337	0.02089	CALM1/SPRED1/ROCK2/STK39/CALM3/SPRY2/BMP7	7
BP	GO:0048675	axon extension	7/340	101/17913	0.00312583	0.0278337	0.02089	MT3/NRCAM/NTRK3/RUFY3/HSP90AA1/HSP90AB1/VEGFA	7
BP	GO:1903426	regulation of reactive oxygen species biosynthetic process	7/340	101/17913	0.00312583	0.0278337	0.02089	DDAH1/ROCK2/HSP90AA1/FYN/HSP90AB1/ADGRB1/TSPO	7
BP	GO:2000379	positive regulation of reactive oxygen species metabolic process	7/340	101/17913	0.00312583	0.0278337	0.02089	DDAH1/GNAI2/HSP90AA1/HSP90AB1/ADGRB1/TSPO/GSTP1	7
BP	GO:1902993	positive regulation of amyloid precursor protein catabolic process	3/340	16/17913	0.00315904	0.028024	0.0210328	LYN/LRRTM3/ROCK2	3
BP	GO:0008654	phospholipid biosynthetic process	12/340	251/17913	0.00316817	0.028024	0.0210328	IDH1/LPIN2/FDPS/IDI1/MVD/ABHD3/PIK3C2A/CHPT1/PMVK/MBOAT2/LPCAT1/FABP5	12
BP	GO:0031668	cellular response to extracellular stimulus	12/340	251/17913	0.00316817	0.028024	0.0210328	FAM107A/PTN/SLC1A2/LYN/TNC/GLUL/SFRP1/HSPA8/COMT/ADORA2B/FYN/GSTP1	12
BP	GO:0010595	positive regulation of endothelial cell migration	8/340	129/17913	0.00324088	0.0284188	0.0213291	RHOJ/ITGB1BP1/FGFR1/PLPP3/PIK3C2A/ROCK2/VEGFA/HSPB1	8
BP	GO:0051588	regulation of neurotransmitter transport	8/340	129/17913	0.00324088	0.0284188	0.0213291	CRH/GPM6B/PFN2/ADORA2B/CALM3/ARL6IP5/ARL6IP1/ATP1A2	8
BP	GO:0000768	syncytium formation by plasma membrane fusion	5/340	53/17913	0.00325536	0.0284188	0.0213291	CD9/CD81/ADGRB3/ADGRB1/PLEKHO1	5
BP	GO:0035384	thioester biosynthetic process	5/340	53/17913	0.00325536	0.0284188	0.0213291	ACSBG1/SCD/ACSL6/PDHB/ELOVL2	5
BP	GO:0071616	acyl-CoA biosynthetic process	5/340	53/17913	0.00325536	0.0284188	0.0213291	ACSBG1/SCD/ACSL6/PDHB/ELOVL2	5
BP	GO:0140253	cell-cell fusion	5/340	53/17913	0.00325536	0.0284188	0.0213291	CD9/CD81/ADGRB3/ADGRB1/PLEKHO1	5
BP	GO:0018209	peptidyl-serine modification	12/340	252/17913	0.00327149	0.0284975	0.0213882	DCN/RAMP3/NTRK3/PFN2/SPOCK2/TXN/ROCK2/STK39/SPRY2/HSP90AA1/HSP90AB1/VEGFA	12
BP	GO:0036294	cellular response to decreased oxygen levels	11/340	220/17913	0.00330909	0.0287625	0.0215871	MT3/RGCC/PTN/S100B/TMBIM6/DDAH1/SFRP1/ROCK2/BMP7/RBX1/VEGFA	11
BP	GO:0046394	carboxylic acid biosynthetic process	17/340	426/17913	0.00334228	0.0289881	0.0217564	MGST3/SCD/SLC1A3/GLUD1/MGLL/UGP2/GLUL/DCN/HACD3/NAT8L/ABCD3/NCAN/PSAT1/DSEL/PTGES3/FABP5/ELOVL2	17
BP	GO:0051235	maintenance of location	13/340	286/17913	0.00334994	0.0289918	0.0217592	CALM1/LYN/SOAT1/SRI/TXN/CALM3/TSPO/FBN2/F2R/ATP1A2/CASQ1/ITPR2/ARL2	13
BP	GO:0009225	nucleotide-sugar metabolic process	4/340	33/17913	0.0033791	0.0291184	0.0218542	FUT8/UGP2/GUK1/CSGALNACT1	4
BP	GO:0010922	positive regulation of phosphatase activity	4/340	33/17913	0.0033791	0.0291184	0.0218542	CALM1/CALM3/NPNT/HSP90AB1	4
BP	GO:0016053	organic acid biosynthetic process	17/340	427/17913	0.00342225	0.029427	0.0220858	MGST3/SCD/SLC1A3/GLUD1/MGLL/UGP2/GLUL/DCN/HACD3/NAT8L/ABCD3/NCAN/PSAT1/DSEL/PTGES3/FABP5/ELOVL2	17
BP	GO:0090150	establishment of protein localization to membrane	13/340	287/17913	0.00345052	0.0296065	0.0222205	CHMP4B/RAB31/SDCBP/RAB10/ITGB1BP1/RAB3GAP2/CALM3/HSP90AA1/FYN/RAB8B/SSR3/YWHAE/STOM	13
BP	GO:0046883	regulation of hormone secretion	12/340	254/17913	0.00348629	0.0298495	0.0224029	CRH/GLUD1/GLUL/PHPT1/SFRP1/HMGCR/SRI/FGFR1/RAB8B/C1QTNF3/ITPR2/ARL2	12
BP	GO:2000116	regulation of cysteine-type endopeptidase activity	11/340	222/17913	0.00354427	0.0302812	0.0227269	MT3/ROBO1/PRDX5/RPS27L/FYN/ARL6IP5/YWHAE/F3/F2R/ARL6IP1/VEGFA	11
BP	GO:0009895	negative regulation of catabolic process	13/340	288/17913	0.00355354	0.0302958	0.0227379	MT3/CST3/NRG1/CHMP4B/SNX3/SDCBP/TIMP3/HMGCR/FYN/HSP90AB1/ADGRB1/TSPO/NRBP2	13
BP	GO:1901654	response to ketone	10/340	191/17913	0.00361681	0.0307697	0.0230936	CRH/PTN/TNC/SFRP1/NTRK3/ROCK2/CALM3/GABRB1/TSPO/MSN	10
BP	GO:0030512	negative regulation of transforming growth factor beta receptor signaling pathway	6/340	78/17913	0.00365096	0.0309945	0.0232622	PEG10/SMURF2/CAV2/VEPH1/HTRA1/FBN2	6
BP	GO:0010466	negative regulation of peptidase activity	11/340	223/17913	0.00366678	0.0310394	0.023296	MT3/CST3/TFPI/APLP2/TIMP3/PRDX5/SPOCK2/YWHAE/TIMP2/ARL6IP1/VEGFA	11
BP	GO:0015711	organic anion transport	17/340	430/17913	0.00367174	0.0310394	0.023296	SLC1A2/SLCO1C1/SLC1A3/SLC25A18/SLC4A4/CA12/ABCD3/SLC9A3R1/NPC2/SFXN5/SLC6A11/STK39/ARL6IP5/PLTP/SCARB2/ARL6IP1/ATP1A2	17
BP	GO:0001763	morphogenesis of a branching structure	10/340	192/17913	0.00375311	0.0316605	0.0237621	TNC/SFRP1/SPRY1/FGFR1/SPRY2/NPNT/BMP7/MDK/VEGFA/ETV5	10
BP	GO:0007194	negative regulation of adenylate cyclase activity	3/340	17/17913	0.0037825	0.0317081	0.0237978	GRM3/EDNRB/GNAI2	3
BP	GO:0051284	positive regulation of sequestering of calcium ion	3/340	17/17913	0.0037825	0.0317081	0.0237978	CALM1/SRI/CALM3	3
BP	GO:2000641	regulation of early endosome to late endosome transport	3/340	17/17913	0.0037825	0.0317081	0.0237978	SNX3/MSN/RDX	3
BP	GO:0006949	syncytium formation	5/340	55/17913	0.00382682	0.0320126	0.0240264	CD9/CD81/ADGRB3/ADGRB1/PLEKHO1	5
BP	GO:0051302	regulation of cell division	9/340	162/17913	0.00384222	0.0320746	0.0240729	PTN/CALM1/ITGB1BP1/GAREM1/PDGFC/CALM3/CDC42/MDK/VEGFA	9
BP	GO:0045446	endothelial cell differentiation	7/340	105/17913	0.00388	0.0323004	0.0242424	PTN/NRG1/ADD1/CXCR4/ROCK2/MSN/RDX	7
BP	GO:0097756	negative regulation of blood vessel diameter	6/340	79/17913	0.00388938	0.0323004	0.0242424	EDNRB/HMGCR/PIK3C2A/RAP1GDS1/F2R/ATP1A2	6
BP	GO:0035637	multicellular organismal signaling	10/340	193/17913	0.00389346	0.0323004	0.0242424	CALM1/NRCAM/ATP1B2/SRI/NTRK3/CALM3/YWHAE/ATP1A2/CASQ1/ITPR2	10
BP	GO:0060485	mesenchyme development	12/340	258/17913	0.00395007	0.0327023	0.024544	RGCC/NRG1/EDNRB/SFRP1/SPRY1/SDCBP/ROBO1/EFNB1/FGFR1/BMP7/MCRIP1/MDK	12
BP	GO:0007626	locomotory behavior	10/340	194/17913	0.00403793	0.0332921	0.0249867	CRH/NRG1/PREX2/OLFM2/UCHL1/GNAO1/NEGR1/DAB1/ATP1A2/ETV5	10
BP	GO:0031099	regeneration	10/340	194/17913	0.00403793	0.0332921	0.0249867	PTN/CD9/CD81/TNC/NTRK3/PTPRF/TSPO/CTNNA1/MDK/GSTP1	10
BP	GO:0051048	negative regulation of secretion	11/340	226/17913	0.00405478	0.0333624	0.0250394	CRH/RGCC/NRG1/TMBIM6/SFRP1/GNAI2/HMGCR/COMT/STK39/C1QTNF3/F2R	11
BP	GO:0043200	response to amino acid	7/340	106/17913	0.00408844	0.0335705	0.0251956	PTN/SLC1A2/LYN/TMBIM6/PDGFC/FYN/GSTP1	7
BP	GO:0070588	calcium ion transmembrane transport	13/340	293/17913	0.00410678	0.0336421	0.0252493	CALM1/LYN/RAMP3/SRI/CALM3/FYN/YWHAE/F2R/TMCO1/ATP1A2/CASQ1/ANXA6/ITPR2	13
BP	GO:0086065	cell communication involved in cardiac conduction	5/340	56/17913	0.00413795	0.0336421	0.0252493	CALM1/ATP1B2/SRI/CALM3/ATP1A2	5
BP	GO:1901880	negative regulation of protein depolymerization	5/340	56/17913	0.00413795	0.0336421	0.0252493	ADD1/APC/TMOD2/RDX/TMOD3	5
BP	GO:1903845	negative regulation of cellular response to transforming growth factor beta stimulus	6/340	80/17913	0.00413914	0.0336421	0.0252493	PEG10/SMURF2/CAV2/VEPH1/HTRA1/FBN2	6
BP	GO:2001023	regulation of response to drug	6/340	80/17913	0.00413914	0.0336421	0.0252493	CRH/TXN/STK39/ARL6IP5/ARL6IP1/ATP1A2	6
BP	GO:0046677	response to antibiotic	14/340	328/17913	0.00416264	0.0337646	0.0253413	CRH/CST3/TNC/SLC1A3/GNAO1/HMGCR/ADCYAP1R1/NTRK3/TXN/HSP90AA1/FYN/GSTP1/PPP2CB/ITPR2	14
BP	GO:0030835	negative regulation of actin filament depolymerization	4/340	35/17913	0.00419732	0.0339771	0.0255008	ADD1/TMOD2/RDX/TMOD3	4
BP	GO:0043281	regulation of cysteine-type endopeptidase activity involved in apoptotic process	10/340	196/17913	0.00433957	0.0350578	0.0263119	MT3/ROBO1/PRDX5/RPS27L/ARL6IP5/YWHAE/F3/F2R/ARL6IP1/VEGFA	10
BP	GO:0010256	endomembrane system organization	15/340	365/17913	0.00435411	0.0351045	0.0263469	CHMP4B/CAV2/SNX3/RAB2A/CLCN3/RAB10/RAB3GAP2/CXCR4/RTN3/CDC42/SCARB2/F2R/ARL6IP1/CASQ1/TMED9	15
BP	GO:0007045	cell-substrate adherens junction assembly	6/340	81/17913	0.00440057	0.0351957	0.0264154	FAM107A/GPM6B/SFRP1/ITGB1BP1/ROCK2/VEGFA	6
BP	GO:0014068	positive regulation of phosphatidylinositol 3-kinase signaling	6/340	81/17913	0.00440057	0.0351957	0.0264154	LYN/DCN/NTRK3/FGFR1/FYN/F2R	6
BP	GO:0046209	nitric oxide metabolic process	6/340	81/17913	0.00440057	0.0351957	0.0264154	DDAH1/ROCK2/SELENOS/HSP90AA1/HSP90AB1/TSPO	6
BP	GO:0048041	focal adhesion assembly	6/340	81/17913	0.00440057	0.0351957	0.0264154	FAM107A/GPM6B/SFRP1/ITGB1BP1/ROCK2/VEGFA	6
BP	GO:0022029	telencephalon cell migration	5/340	57/17913	0.00446672	0.0356537	0.0267591	NRG1/ADGRG1/ROBO1/CXCR4/DAB1	5
BP	GO:0035089	establishment of apical/basal cell polarity	3/340	18/17913	0.00447578	0.0356549	0.0267601	SLC9A3R1/CDC42/MSN	3
BP	GO:0030307	positive regulation of cell growth	9/340	166/17913	0.00450734	0.0358352	0.0268953	SFRP1/SDCBP/CPNE5/NTRK3/CXCR4/RUFY3/HBEGF/CDC42/VEGFA	9
BP	GO:0071375	cellular response to peptide hormone stimulus	13/340	297/17913	0.00459783	0.0364822	0.0273809	LYN/LEPROT/CAV2/RAB31/GNAI2/RAB10/APC/PIK3C2A/ROCK2/SELENOS/PTPRA/FYN/GSTP1	13
BP	GO:1904951	positive regulation of establishment of protein localization	17/340	440/17913	0.00461434	0.0365408	0.0274249	CRH/RGCC/CD81/GLUD1/LEPROT/GLUL/PHPT1/ITGB1BP1/SRI/RUFY3/FYN/YWHAE/PPIA/MDK/C1QTNF3/F2R/STOM	17
BP	GO:0003156	regulation of animal organ formation	4/340	36/17913	0.00465248	0.0366978	0.0275427	SPRY1/ROBO1/FGFR1/BMP7	4
BP	GO:0060251	regulation of glial cell proliferation	4/340	36/17913	0.00465248	0.0366978	0.0275427	PTN/LYN/TSPO/ETV5	4
BP	GO:0006970	response to osmotic stress	6/340	82/17913	0.00467397	0.0367949	0.0276156	MLC1/HNMT/STK39/SORD/HSP90AB1/TSPO	6
BP	GO:0007405	neuroblast proliferation	5/340	58/17913	0.00481368	0.0376882	0.0282861	PTN/RAB10/FGFR1/CTNNA1/VEGFA	5
BP	GO:0010324	membrane invagination	5/340	58/17913	0.00481368	0.0376882	0.0282861	MFGE8/RAB31/SNX3/ADGRB1/CDC42	5
BP	GO:0050679	positive regulation of epithelial cell proliferation	10/340	199/17913	0.00482507	0.0376882	0.0282861	PTN/CAV2/GLUL/SFRP1/HTRA1/NOTCH2/FGFR1/F3/MDK/VEGFA	10
BP	GO:0090276	regulation of peptide hormone secretion	10/340	199/17913	0.00482507	0.0376882	0.0282861	CRH/GLUD1/GLUL/PHPT1/SFRP1/HMGCR/SRI/RAB8B/ITPR2/ARL2	10
BP	GO:0030198	extracellular matrix organization	14/340	334/17913	0.00487516	0.0378647	0.0284185	CST3/RGCC/TNC/GPM6B/ITGB5/DCN/HTRA1/HAPLN1/NCAN/SPOCK2/NPNT/FBN2/TIMP2/CSGALNACT1	14
BP	GO:0010770	positive regulation of cell morphogenesis involved in differentiation	8/340	138/17913	0.00487601	0.0378647	0.0284185	TUBB2B/PREX1/ROBO1/NTRK3/RUFY3/CDC42/MDK/VEGFA	8
BP	GO:0014065	phosphatidylinositol 3-kinase signaling	8/340	138/17913	0.00487601	0.0378647	0.0284185	PREX2/LYN/DCN/SLC9A3R1/NTRK3/FGFR1/FYN/F2R	8
BP	GO:0009612	response to mechanical stimulus	10/340	200/17913	0.00499606	0.0387219	0.0290619	PTN/IGFBP2/ETV1/TNC/SLC1A3/DCN/CXCR4/FYN/MDK/ATP1A2	10
BP	GO:0050796	regulation of insulin secretion	9/340	169/17913	0.00506254	0.0391614	0.0293918	CRH/GLUD1/GLUL/PHPT1/SFRP1/HMGCR/SRI/ITPR2/ARL2	9
BP	GO:0006898	receptor-mediated endocytosis	13/340	301/17913	0.00513513	0.0396052	0.0297248	CD9/ARC/CD81/CAV2/RAB31/CD63/RAMP3/SDCBP/TFRC/CAP1/HSP90AA1/SCARB2/VEGFA	13
BP	GO:0072665	protein localization to vacuole	4/340	37/17913	0.00513968	0.0396052	0.0297248	CD81/HSPA8/ROCK2/SCARB2	4
BP	GO:0090303	positive regulation of wound healing	5/340	59/17913	0.00517934	0.0396776	0.0297792	PLPP3/CXCR4/F3/HBEGF/F2R	5
BP	GO:1901616	organic hydroxy compound catabolic process	5/340	59/17913	0.00517934	0.0396776	0.0297792	MT3/COMT/NUDT3/SORD/MAOA	5
BP	GO:0031280	negative regulation of cyclase activity	3/340	19/17913	0.00524103	0.0396776	0.0297792	GRM3/EDNRB/GNAI2	3
BP	GO:0035338	long-chain fatty-acyl-CoA biosynthetic process	3/340	19/17913	0.00524103	0.0396776	0.0297792	ACSBG1/ACSL6/ELOVL2	3
BP	GO:0051412	response to corticosterone	3/340	19/17913	0.00524103	0.0396776	0.0297792	CRH/NTRK3/CALM3	3
BP	GO:0060252	positive regulation of glial cell proliferation	3/340	19/17913	0.00524103	0.0396776	0.0297792	LYN/TSPO/ETV5	3
BP	GO:0090280	positive regulation of calcium ion import	3/340	19/17913	0.00524103	0.0396776	0.0297792	CRH/RAMP3/LGALS3	3
BP	GO:1903392	negative regulation of adherens junction organization	3/340	19/17913	0.00524103	0.0396776	0.0297792	FAM107A/ITGB1BP1/RDX	3
BP	GO:0032412	regulation of ion transmembrane transporter activity	11/340	234/17913	0.00525121	0.0396776	0.0297792	CRH/CALM1/ATP1B2/SLC9A3R1/SRI/STK39/CALM3/YWHAE/ATP1A2/CASQ1/STOM	11
BP	GO:1901019	regulation of calcium ion transmembrane transporter activity	6/340	84/17913	0.005258	0.0396776	0.0297792	CALM1/SRI/CALM3/YWHAE/ATP1A2/CASQ1	6
BP	GO:2001057	reactive nitrogen species metabolic process	6/340	84/17913	0.005258	0.0396776	0.0297792	DDAH1/ROCK2/SELENOS/HSP90AA1/HSP90AB1/TSPO	6
BP	GO:0043547	positive regulation of GTPase activity	14/340	339/17913	0.00554156	0.0416634	0.0312696	PREX2/RGS20/CAV2/SFRP1/PREX1/HACD3/ARHGAP18/GNAO1/NTRK3/RAB3GAP2/ASAP1/ADGRB3/IQSEC1/F2R	14
BP	GO:0140056	organelle localization by membrane tethering	8/340	141/17913	0.00554195	0.0416634	0.0312696	TUBA1A/CAV2/DYNLL1/HSP90AA1/TUBB/CTBP2/YWHAE/NDRG4	8
BP	GO:0021885	forebrain cell migration	5/340	60/17913	0.00556424	0.0417122	0.0313062	NRG1/ADGRG1/ROBO1/CXCR4/DAB1	5
BP	GO:0031532	actin cytoskeleton reorganization	6/340	85/17913	0.00556926	0.0417122	0.0313062	PHPT1/NOTCH2/GDPD2/NTRK3/CDC42/MDK	6
BP	GO:0033280	response to vitamin D	4/340	38/17913	0.00565991	0.0423042	0.0317505	PTN/TNC/SFRP1/BMP7	4
BP	GO:0001659	temperature homeostasis	9/340	172/17913	0.00566941	0.0423042	0.0317505	DIO2/SCD/EDNRB/PDGFC/APC/CXCR4/RHEB/VEGFA/FABP5	9
BP	GO:0051817	modification of morphology or physiology of other organism involved in symbiotic interaction	7/340	113/17913	0.00579383	0.0429924	0.032267	CALM1/CAV2/HSPA8/NTRK3/KPNA2/CALM3/STOM	7
BP	GO:1903825	organic acid transmembrane transport	7/340	113/17913	0.00579383	0.0429924	0.032267	SLC1A2/SLC1A3/SLC25A18/STK39/ARL6IP5/ARL6IP1/ATP1A2	7
BP	GO:1905039	carboxylic acid transmembrane transport	7/340	113/17913	0.00579383	0.0429924	0.032267	SLC1A2/SLC1A3/SLC25A18/STK39/ARL6IP5/ARL6IP1/ATP1A2	7
BP	GO:0106106	cold-induced thermogenesis	8/340	143/17913	0.006023	0.0445279	0.0334195	DIO2/SCD/PDGFC/APC/CXCR4/RHEB/VEGFA/FABP5	8
BP	GO:0120161	regulation of cold-induced thermogenesis	8/340	143/17913	0.006023	0.0445279	0.0334195	DIO2/SCD/PDGFC/APC/CXCR4/RHEB/VEGFA/FABP5	8
BP	GO:0008356	asymmetric cell division	3/340	20/17913	0.0060802	0.0446215	0.0334897	RAB10/ETV5/ACTR3	3
BP	GO:0032516	positive regulation of phosphoprotein phosphatase activity	3/340	20/17913	0.0060802	0.0446215	0.0334897	CALM1/CALM3/HSP90AB1	3
BP	GO:0060602	branch elongation of an epithelium	3/340	20/17913	0.0060802	0.0446215	0.0334897	TNC/SPRY1/SPRY2	3
BP	GO:0061162	establishment of monopolar cell polarity	3/340	20/17913	0.0060802	0.0446215	0.0334897	SLC9A3R1/CDC42/MSN	3
BP	GO:0030501	positive regulation of bone mineralization	4/340	39/17913	0.00621411	0.0454379	0.0341024	PTN/GPM6B/BMP7/FBN2	4
BP	GO:0090279	regulation of calcium ion import	4/340	39/17913	0.00621411	0.0454379	0.0341024	CRH/RAMP3/FYN/LGALS3	4
BP	GO:0061337	cardiac conduction	8/340	144/17913	0.00627511	0.0458003	0.0343744	CALM1/ATP1B2/SRI/CALM3/YWHAE/ATP1A2/CASQ1/ITPR2	8
BP	GO:0015800	acidic amino acid transport	5/340	62/17913	0.00639381	0.0465818	0.034961	SLC1A2/SLC1A3/ARL6IP5/ARL6IP1/ATP1A2	5
BP	GO:1903532	positive regulation of secretion by cell	15/340	381/17913	0.00640614	0.0465869	0.0349648	CRH/RGCC/GLUD1/GLUL/PHPT1/SDCBP/SRI/FGFR1/ADORA2B/RAB8B/PPIA/MDK/C1QTNF3/F2R/LAMP1	15
BP	GO:0030072	peptide hormone secretion	11/340	241/17913	0.00651293	0.0472777	0.0354833	CRH/CPE/GLUD1/GLUL/PHPT1/SFRP1/HMGCR/SRI/RAB8B/ITPR2/ARL2	11
BP	GO:0097306	cellular response to alcohol	6/340	88/17913	0.00658387	0.0477063	0.0358049	HMGCS1/TNC/MLC1/SFRP1/CTNNA1/ITPR2	6
BP	GO:0010633	negative regulation of epithelial cell migration	7/340	116/17913	0.00666835	0.0482312	0.0361989	RGCC/PTPRG/DCN/SPRED1/ITGB1BP1/PFN2/ADGRB1	7
BP	GO:0022898	regulation of transmembrane transporter activity	11/340	242/17913	0.00671106	0.0484527	0.0363651	CRH/CALM1/ATP1B2/SLC9A3R1/SRI/STK39/CALM3/YWHAE/ATP1A2/CASQ1/STOM	11
BP	GO:0061028	establishment of endothelial barrier	4/340	40/17913	0.00680321	0.0489421	0.0367324	ADD1/ROCK2/MSN/RDX	4
BP	GO:0048754	branching morphogenesis of an epithelial tube	8/340	146/17913	0.00680328	0.0489421	0.0367324	TNC/SPRY1/SPRY2/NPNT/BMP7/MDK/VEGFA/ETV5	8
BP	GO:0043242	negative regulation of protein complex disassembly	5/340	63/17913	0.00683951	0.0491145	0.0368619	ADD1/APC/TMOD2/RDX/TMOD3	5
BP	GO:0010951	negative regulation of endopeptidase activity	10/340	210/17913	0.00698026	0.0496092	0.0372331	MT3/CST3/TFPI/APLP2/TIMP3/PRDX5/SPOCK2/YWHAE/ARL6IP1/VEGFA	10
BP	GO:0014066	regulation of phosphatidylinositol 3-kinase signaling	7/340	117/17913	0.00698058	0.0496092	0.0372331	LYN/DCN/SLC9A3R1/NTRK3/FGFR1/FYN/F2R	7
BP	GO:0034605	cellular response to heat	7/340	117/17913	0.00698058	0.0496092	0.0372331	LYN/HSPA8/TCIM/HSP90AA1/YWHAE/HSP90AB1/PTGES3	7
BP	GO:0010829	negative regulation of glucose transmembrane transport	3/340	21/17913	0.00699505	0.0496092	0.0372331	PEA15/SELENOS/FABP5	3
BP	GO:0032469	endoplasmic reticulum calcium ion homeostasis	3/340	21/17913	0.00699505	0.0496092	0.0372331	TMBIM6/RAP1GDS1/TMCO1	3
BP	GO:0036120	cellular response to platelet-derived growth factor stimulus	3/340	21/17913	0.00699505	0.0496092	0.0372331	PTN/FYN/RDX	3
BP	GO:0061339	establishment or maintenance of monopolar cell polarity	3/340	21/17913	0.00699505	0.0496092	0.0372331	SLC9A3R1/CDC42/MSN	3
CC	GO:0005912	adherens junction	35/349	496/18678	1.62158e-11	6.50253e-09	4.64283e-09	FAM107A/CD9/LYN/CD99/CD81/TNC/AIF1L/CAV2/ITGB5/SDCBP/RAB10/HACD3/HSPA8/ADD1/PLPP3/APC/SSX2IP/CAP1/REXO2/LASP1/YWHAE/ZFYVE21/PPIA/MARCKS/ADGRB1/CTNNA1/CDC42/SCARB2/MSN/ANXA6/RDX/ACTR3/TMOD3/HSPB1/ARL2	35
CC	GO:0005925	focal adhesion	30/349	397/18678	9.40562e-11	1.42145e-08	1.01492e-08	FAM107A/CD9/CD99/CD81/TNC/AIF1L/CAV2/ITGB5/SDCBP/RAB10/HACD3/HSPA8/ADD1/CAP1/REXO2/LASP1/YWHAE/ZFYVE21/PPIA/MARCKS/ADGRB1/CTNNA1/CDC42/SCARB2/MSN/ANXA6/RDX/ACTR3/HSPB1/ARL2	30
CC	GO:0005924	cell-substrate adherens junction	30/349	399/18678	1.06343e-10	1.42145e-08	1.01492e-08	FAM107A/CD9/CD99/CD81/TNC/AIF1L/CAV2/ITGB5/SDCBP/RAB10/HACD3/HSPA8/ADD1/CAP1/REXO2/LASP1/YWHAE/ZFYVE21/PPIA/MARCKS/ADGRB1/CTNNA1/CDC42/SCARB2/MSN/ANXA6/RDX/ACTR3/HSPB1/ARL2	30
CC	GO:0030055	cell-substrate junction	30/349	404/18678	1.44034e-10	1.44394e-08	1.03098e-08	FAM107A/CD9/CD99/CD81/TNC/AIF1L/CAV2/ITGB5/SDCBP/RAB10/HACD3/HSPA8/ADD1/CAP1/REXO2/LASP1/YWHAE/ZFYVE21/PPIA/MARCKS/ADGRB1/CTNNA1/CDC42/SCARB2/MSN/ANXA6/RDX/ACTR3/HSPB1/ARL2	30
CC	GO:0045121	membrane raft	25/349	309/18678	8.9711e-10	6.41205e-08	4.57823e-08	ARC/LYN/TUBA1A/TUBA1B/EFHD2/TFPI/GPM6B/ADGRG1/SMURF2/PAG1/CAV2/EDNRB/MLC1/SPRED1/GNAI2/SDCBP/SLC9A3R1/ADCYAP1R1/EFNB1/FYN/TUBB/CTNNA1/F2R/ATP1A2/STOM	25
CC	GO:0098857	membrane microdomain	25/349	310/18678	9.59409e-10	6.41205e-08	4.57823e-08	ARC/LYN/TUBA1A/TUBA1B/EFHD2/TFPI/GPM6B/ADGRG1/SMURF2/PAG1/CAV2/EDNRB/MLC1/SPRED1/GNAI2/SDCBP/SLC9A3R1/ADCYAP1R1/EFNB1/FYN/TUBB/CTNNA1/F2R/ATP1A2/STOM	25
CC	GO:0098589	membrane region	25/349	321/18678	1.97165e-09	1.12947e-07	8.0645e-08	ARC/LYN/TUBA1A/TUBA1B/EFHD2/TFPI/GPM6B/ADGRG1/SMURF2/PAG1/CAV2/EDNRB/MLC1/SPRED1/GNAI2/SDCBP/SLC9A3R1/ADCYAP1R1/EFNB1/FYN/TUBB/CTNNA1/F2R/ATP1A2/STOM	25
CC	GO:0042470	melanosome	14/349	105/18678	9.64221e-09	4.29614e-07	3.06746e-07	CD63/RAB2A/SDCBP/CALU/HSPA8/SYPL1/TFRC/HSP90AA1/YWHAE/HSP90AB1/ANXA6/ANXA11/LAMP1/STOM	14
CC	GO:0048770	pigment granule	14/349	105/18678	9.64221e-09	4.29614e-07	3.06746e-07	CD63/RAB2A/SDCBP/CALU/HSPA8/SYPL1/TFRC/HSP90AA1/YWHAE/HSP90AB1/ANXA6/ANXA11/LAMP1/STOM	14
CC	GO:0062023	collagen-containing extracellular matrix	25/349	399/18678	1.46347e-07	5.86852e-06	4.19015e-06	CST3/SPARCL1/PTPRZ1/PTN/MFGE8/TNC/LGALS1/DCN/SFRP1/HTRA1/HAPLN1/TIMP3/SDC3/C17orf58/F3/S100A6/NPNT/BMP7/FBN2/MDK/NCAM1/TIMP2/LGALS3/ANXA6/ANXA11	25
CC	GO:0031012	extracellular matrix	27/349	468/18678	2.42297e-07	8.83283e-06	6.30668e-06	CST3/SPARCL1/PTPRZ1/PTN/MFGE8/TNC/LGALS1/DCN/SFRP1/HTRA1/HAPLN1/TIMP3/SDC3/C17orf58/SPOCK2/F3/S100A6/NPNT/BMP7/FBN2/MDK/NCAM1/TIMP2/LGALS3/ANXA6/VEGFA/ANXA11	27
CC	GO:0005766	primary lysosome	12/349	155/18678	3.55968e-05	0.0010896	0.000777979	CD63/SDCBP/NPC2/TRAPPC1/CAP1/TUBB/NDUFC2/LPCAT1/ANXA11/FABP5/LAMP1/STOM	12
CC	GO:0042582	azurophil granule	12/349	155/18678	3.55968e-05	0.0010896	0.000777979	CD63/SDCBP/NPC2/TRAPPC1/CAP1/TUBB/NDUFC2/LPCAT1/ANXA11/FABP5/LAMP1/STOM	12
CC	GO:0098978	glutamatergic synapse	19/349	352/18678	3.80409e-05	0.0010896	0.000777979	SPARCL1/NRG1/ARC/SLC1A2/LYN/GRM3/OLFM2/NRCAM/PLEKHA5/SLITRK2/HSPA8/NTRK3/LRRTM3/KPNA2/PFN2/ADORA2B/FYN/CTBP2/YWHAE	19
CC	GO:0043025	neuronal cell body	22/349	454/18678	4.84444e-05	0.00129508	0.000924693	CRH/FABP7/CST3/ARC/S100B/UCHL1/SLC1A3/DPYSL5/LPAR1/GLUL/TMEM50A/CPNE5/KIF5C/PTPRF/RUFY3/HSP90AA1/CTNND2/DAB1/HSP90AB1/CDC42/TIMP2/LAMP1	22
CC	GO:0097386	glial cell projection	5/349	24/18678	7.02186e-05	0.00175985	0.00125654	MT3/ADGRG1/GLUL/TMEM50A/FYN	5
CC	GO:0005775	vacuolar lumen	12/349	171/18678	9.24769e-05	0.00218137	0.00155751	DCN/SDCBP/NPC2/SDC3/HSPA8/NCAN/TRAPPC1/CAP1/HSP90AA1/TUBB/SCARB2/FABP5	12
CC	GO:0005901	caveola	8/349	79/18678	0.000112804	0.00236161	0.0016862	TFPI/CAV2/MLC1/SPRED1/ADCYAP1R1/CTNNA1/F2R/ATP1A2	8
CC	GO:0005913	cell-cell adherens junction	8/349	79/18678	0.000112804	0.00236161	0.0016862	LYN/RAB10/ADD1/APC/SSX2IP/CTNNA1/RDX/TMOD3	8
CC	GO:0034774	secretory granule lumen	17/349	321/18678	0.00012201	0.00236161	0.0016862	IDH1/FAM3C/MAGED2/SDCBP/TIMP3/NPC2/HSPA8/TRAPPC1/CAP1/HSP90AA1/TUBB/PPIA/HSP90AB1/TIMP2/GSTP1/VEGFA/FABP5	17
CC	GO:0019897	extrinsic component of plasma membrane	9/349	102/18678	0.000124654	0.00236161	0.0016862	MFGE8/OLFM2/GNG5/CAV2/SNX5/KPNA2/APC/S100A6/CTNNA1	9
CC	GO:0043235	receptor complex	16/349	292/18678	0.000130227	0.00236161	0.0016862	LYN/OLFM2/ITGB5/LIFR/RAMP3/SDCBP/NOTCH2/ADCYAP1R1/NTRK3/FGFR1/PTPRA/TFRC/GABRB1/NPNT/HSP90AB1/ITPR2	16
CC	GO:0030667	secretory granule membrane	16/349	293/18678	0.000135454	0.00236161	0.0016862	CD9/CPE/CAV2/RAB31/CD63/APLP2/RAB10/CYSTM1/SRI/DYNLL1/LGALS3/NDUFC2/LPCAT1/FABP5/LAMP1/STOM	16
CC	GO:0005777	peroxisome	10/349	130/18678	0.000167117	0.00268056	0.00191393	IDH1/CRYM/IDI1/ABCD3/HMGCR/ACSL6/PMVK/PRDX5/HSDL2/RAB8B	10
CC	GO:0042579	microbody	10/349	130/18678	0.000167117	0.00268056	0.00191393	IDH1/CRYM/IDI1/ABCD3/HMGCR/ACSL6/PMVK/PRDX5/HSDL2/RAB8B	10
CC	GO:0060205	cytoplasmic vesicle lumen	17/349	338/18678	0.000225276	0.00346364	0.00247306	IDH1/FAM3C/MAGED2/SDCBP/TIMP3/NPC2/HSPA8/TRAPPC1/CAP1/HSP90AA1/TUBB/PPIA/HSP90AB1/TIMP2/GSTP1/VEGFA/FABP5	17
CC	GO:0031983	vesicle lumen	17/349	339/18678	0.000233213	0.00346364	0.00247306	IDH1/FAM3C/MAGED2/SDCBP/TIMP3/NPC2/HSPA8/TRAPPC1/CAP1/HSP90AA1/TUBB/PPIA/HSP90AB1/TIMP2/GSTP1/VEGFA/FABP5	17
CC	GO:0043197	dendritic spine	10/349	142/18678	0.000342234	0.00490128	0.00349954	MT3/ARC/GRM3/LPAR1/SRI/ASAP1/COMT/ADGRB1/CDC42/ATP1A2	10
CC	GO:0005938	cell cortex	13/349	229/18678	0.00039235	0.00540477	0.00385903	ARC/SEPTIN7/SEPTIN9/RAB10/CRIP2/LASP1/ADD3/CTBP2/SEPTIN2/MARCKS/DSTN/RDX/ITPR2	13
CC	GO:0044309	neuron spine	10/349	145/18678	0.000404347	0.00540477	0.00385903	MT3/ARC/GRM3/LPAR1/SRI/ASAP1/COMT/ADGRB1/CDC42/ATP1A2	10
CC	GO:0032156	septin cytoskeleton	3/349	10/18678	0.000703996	0.00910653	0.0065021	SEPTIN7/SEPTIN9/SEPTIN2	3
CC	GO:0101002	ficolin-1-rich granule	11/349	185/18678	0.000740525	0.0092797	0.00662575	CST3/IDH1/HSPA8/DYNLL1/HSP90AA1/PPIA/HSP90AB1/TIMP2/LGALS3/GSTP1/LAMP1	11
CC	GO:0005911	cell-cell junction	18/349	414/18678	0.000841531	0.00995431	0.00710742	FABP7/LYN/CLDN10/MLC1/KAZN/RAB10/ADCYAP1R1/ADD1/APC/SSX2IP/ADD3/ADGRB1/CTNNA1/ATP1A2/PMP22/RDX/ACTR3/TMOD3	18
CC	GO:0044853	plasma membrane raft	8/349	106/18678	0.000844006	0.00995431	0.00710742	TFPI/CAV2/MLC1/SPRED1/ADCYAP1R1/CTNNA1/F2R/ATP1A2	8
CC	GO:0031252	cell leading edge	17/349	384/18678	0.000956501	0.0109588	0.00782461	FAM107A/SLC1A2/S100B/ITGB1BP1/SNX5/SLC9A3R1/GDPD2/APC/SSX2IP/CXCR4/RUFY3/SPRY2/S100A6/CTNNA1/PLEKHO1/RDX/ACTR3	17
CC	GO:0033267	axon part	16/349	354/18678	0.00107974	0.0120271	0.00858738	CRH/SLC1A2/UCHL1/NRCAM/GLUL/PREX1/KIF5C/SRI/RUFY3/CALM3/HSP90AA1/YWHAE/HSP90AB1/TIMP2/TMOD2/HSPB1	16
CC	GO:0001726	ruffle	10/349	168/18678	0.00126501	0.0137099	0.00978895	FAM107A/S100B/ITGB1BP1/SNX5/SLC9A3R1/APC/SPRY2/S100A6/PLEKHO1/RDX	10
CC	GO:0019898	extrinsic component of membrane	11/349	199/18678	0.00134135	0.0141548	0.0101066	MFGE8/OLFM2/MGLL/GNG5/CAV2/SNX5/KPNA2/APC/STK39/S100A6/CTNNA1	11
CC	GO:0043209	myelin sheath	5/349	46/18678	0.00161816	0.016638	0.0118796	TUBA1A/GLUL/GNAO1/CALM3/PMP22	5
CC	GO:0043202	lysosomal lumen	7/349	94/18678	0.0019077	0.0191247	0.0136551	DCN/NPC2/SDC3/HSPA8/NCAN/HSP90AA1/SCARB2	7
CC	GO:0005903	brush border	7/349	95/18678	0.00202715	0.0198265	0.0141562	CLIC1/SNX5/SLC9A3R1/ADD3/DAB1/HSP90AB1/ACTR3	7
CC	GO:1904813	ficolin-1-rich granule lumen	8/349	124/18678	0.0023088	0.0220435	0.0157392	CST3/IDH1/HSPA8/HSP90AA1/PPIA/HSP90AB1/TIMP2/GSTP1	8
CC	GO:0044438	microbody part	7/349	98/18678	0.00242047	0.0220593	0.0157504	IDH1/CRYM/ABCD3/HMGCR/ACSL6/PRDX5/RAB8B	7
CC	GO:0044439	peroxisomal part	7/349	98/18678	0.00242047	0.0220593	0.0157504	IDH1/CRYM/ABCD3/HMGCR/ACSL6/PRDX5/RAB8B	7
CC	GO:0099572	postsynaptic specialization	14/349	316/18678	0.00260691	0.0232305	0.0165867	MT3/ARC/LYN/GRM3/NRCAM/PLEKHA5/HSPA8/LRRTM3/KPNA2/FYN/DAB1/ADGRB1/RHEB/FABP5	14
CC	GO:0044448	cell cortex part	8/349	128/18678	0.00281263	0.0239972	0.0171341	SEPTIN7/SEPTIN9/RAB10/LASP1/CTBP2/SEPTIN2/DSTN/RDX	8
CC	GO:0045335	phagocytic vesicle	8/349	128/18678	0.00281263	0.0239972	0.0171341	RAB31/SNX3/ITGB5/CLCN3/RAB10/RAB8B/ANXA11/LAMP1	8
CC	GO:0005874	microtubule	15/349	357/18678	0.00308049	0.0257349	0.0183749	TUBB2A/MT3/TUBB2B/CALM1/TUBA1A/TUBA1B/SEPTIN9/TBCB/APC/SELENOS/DYNLL1/TUBB6/CALM3/SPRY2/TUBB	15
CC	GO:0030139	endocytic vesicle	13/349	289/18678	0.00321561	0.0259506	0.0185288	CD9/RAB31/SNX3/LPAR1/ITGB5/CLCN3/RAB10/HSP90AA1/RAB8B/HBEGF/SCARB2/ANXA11/LAMP1	13
CC	GO:0097060	synaptic membrane	16/349	395/18678	0.00325788	0.0259506	0.0185288	ARC/SLC1A2/GRM3/OLFM2/NRCAM/HSPA8/NTRK3/LRRTM3/KPNA2/COMT/SLC6A11/PTPRA/GABRB1/ADGRB1/F2R/FABP5	16
CC	GO:0015629	actin cytoskeleton	17/349	432/18678	0.00330045	0.0259506	0.0185288	FAM107A/SEPTIN7/AIF1L/SEPTIN9/SLC9A3R1/GDPD2/ADD1/GNG12/LASP1/FYN/FHOD3/MARCKS/CTNNA1/DSTN/TPM3/RDX/ACTR3	17
CC	GO:0099568	cytoplasmic region	16/349	402/18678	0.00386049	0.0297703	0.0212561	ARC/SEPTIN7/UCHL1/SEPTIN9/RAB10/KIF5C/CRIP2/LASP1/ADD3/CTBP2/SEPTIN2/MARCKS/DSTN/RDX/ITPR2/HSPB1	16
CC	GO:0030426	growth cone	9/349	166/18678	0.00407952	0.0308658	0.0220383	PREX1/KIF5C/RUFY3/CALM3/HSP90AA1/YWHAE/HSP90AB1/TIMP2/TMOD2	9
CC	GO:0045211	postsynaptic membrane	13/349	299/18678	0.00428191	0.0317972	0.0227033	ARC/GRM3/NRCAM/HSPA8/NTRK3/LRRTM3/KPNA2/COMT/SLC6A11/GABRB1/ADGRB1/F2R/FABP5	13
CC	GO:0035577	azurophil granule membrane	5/349	58/18678	0.00450966	0.0328342	0.0234438	CD63/NDUFC2/LPCAT1/LAMP1/STOM	5
CC	GO:0030427	site of polarized growth	9/349	169/18678	0.00458533	0.0328342	0.0234438	PREX1/KIF5C/RUFY3/CALM3/HSP90AA1/YWHAE/HSP90AB1/TIMP2/TMOD2	9
CC	GO:0032432	actin filament bundle	5/349	59/18678	0.00485335	0.0341437	0.0243788	FAM107A/SEPTIN7/SEPTIN9/MARCKS/TPM3	5
CC	GO:0101031	chaperone complex	3/349	19/18678	0.00501848	0.0346967	0.0247736	HSPA8/HSP90AB1/PTGES3	3
CC	GO:0098862	cluster of actin-based cell projections	8/349	143/18678	0.00550276	0.0362292	0.0258678	CLIC1/SNX5/SLC9A3R1/ADD3/DAB1/HSP90AB1/RDX/ACTR3	8
CC	GO:0005765	lysosomal membrane	14/349	344/18678	0.00551117	0.0362292	0.0258678	ITM2C/CD63/WDR41/RAB2A/HSPA8/HSP90AB1/SCARB2/ANXA6/RHEB/NDUFC2/LPCAT1/LAMP1/LAPTM4A/STOM	14
CC	GO:0098852	lytic vacuole membrane	14/349	344/18678	0.00551117	0.0362292	0.0258678	ITM2C/CD63/WDR41/RAB2A/HSPA8/HSP90AB1/SCARB2/ANXA6/RHEB/NDUFC2/LPCAT1/LAMP1/LAPTM4A/STOM	14
CC	GO:0005770	late endosome	11/349	240/18678	0.00565239	0.0365582	0.0261027	CST3/CHMP4B/CD63/CLCN3/HSPA8/CXCR4/SCARB2/F2R/ANXA6/LAMP1/LAPTM4A	11
CC	GO:0030904	retromer complex	3/349	21/18678	0.00670088	0.0419852	0.0299776	SNX3/SNX5/SNX27	3
CC	GO:0042827	platelet dense granule	3/349	21/18678	0.00670088	0.0419852	0.0299776	FAM3C/CD63/TIMP3	3
CC	GO:0035578	azurophil granule lumen	6/349	91/18678	0.00718469	0.044324	0.0316476	SDCBP/NPC2/TRAPPC1/CAP1/TUBB/FABP5	6
CC	GO:0098552	side of membrane	14/349	359/18678	0.00790605	0.0480352	0.0342974	CD9/MFGE8/CHMP4B/GNG5/CAV2/NRCAM/CLCN3/SNX5/HSPA8/TFRC/F3/S100A6/NCAM1/LAMP1	14
MF	GO:0050839	cell adhesion molecule binding	32/333	444/16969	2.38412e-10	1.28027e-07	1.05403e-07	PTPRZ1/PTN/NRG1/CD9/SEPTIN7/IDH1/LYN/CPE/MFGE8/EFHD2/CD81/CHMP4B/SEPTIN9/RAB10/ITGB1BP1/ARHGAP18/CLIC1/SNX5/HSPA8/ADD1/ASAP1/PTPRF/LASP1/YWHAE/SEPTIN2/NPNT/HSP90AB1/CTNNA1/MSN/TIMP2/RDX/TMOD3	32
MF	GO:0023026	MHC class II protein complex binding	6/333	16/16969	3.70428e-07	9.946e-05	8.18841e-05	CD81/HSPA8/HSP90AA1/YWHAE/HSP90AB1/ANXA11	6
MF	GO:0005539	glycosaminoglycan binding	16/333	199/16969	2.0491e-06	0.000366789	0.000301973	PTN/ADGRG1/DCN/SFRP1/APLP2/HAPLN1/FGFR1/NCAN/PTPRF/SPOCK2/BMP7/HBEGF/HAPLN3/MDK/EVA1C/VEGFA	16
MF	GO:0045296	cadherin binding	19/333	297/16969	6.87785e-06	0.000757811	0.000623897	SEPTIN7/IDH1/EFHD2/CHMP4B/SEPTIN9/RAB10/ARHGAP18/CLIC1/SNX5/HSPA8/ADD1/ASAP1/LASP1/YWHAE/SEPTIN2/HSP90AB1/CTNNA1/RDX/TMOD3	19
MF	GO:0023023	MHC protein complex binding	6/333	25/16969	7.05597e-06	0.000757811	0.000623897	CD81/HSPA8/HSP90AA1/YWHAE/HSP90AB1/ANXA11	6
MF	GO:0003924	GTPase activity	15/333	224/16969	3.79159e-05	0.00295812	0.00243538	TUBB2A/TUBB2B/RGS20/TUBA1A/TUBA1B/GNG5/RHOJ/RAB2A/GNG12/TUBB6/TUBB/RAB8B/CDC42/RHEB/ARL2	15
MF	GO:0016209	antioxidant activity	8/333	65/16969	3.85602e-05	0.00295812	0.00243538	MT3/MGST3/PRXL2A/SELENOW/PRDX5/TXN/SELENOS/GSTP1	8
MF	GO:0005178	integrin binding	10/333	113/16969	7.68779e-05	0.00516043	0.00424852	PTPRZ1/PTN/NRG1/CD9/LYN/MFGE8/CD81/ITGB1BP1/NPNT/TIMP2	10
MF	GO:1901681	sulfur compound binding	14/333	221/16969	0.000123947	0.00705759	0.00581042	PTN/ADGRG1/DBI/SFRP1/APLP2/SOAT1/FGFR1/PTPRF/BMP7/HBEGF/MDK/EVA1C/GSTP1/VEGFA	14
MF	GO:0015485	cholesterol binding	6/333	42/16969	0.000157831	0.00705759	0.00581042	CD81/SOAT1/NPC2/TSPO/SCARB2/ANXA6	6
MF	GO:0005525	GTP binding	17/333	313/16969	0.000159372	0.00705759	0.00581042	SEPTIN7/GLUD1/SEPTIN9/RAB31/RHOJ/RAB2A/GNAI2/RAB10/AK4/GNAO1/RAB8B/SEPTIN2/HSP90AB1/CDC42/ANXA6/RHEB/ARL2	17
MF	GO:0008201	heparin binding	11/333	148/16969	0.000164944	0.00705759	0.00581042	PTN/ADGRG1/SFRP1/APLP2/FGFR1/PTPRF/BMP7/HBEGF/MDK/EVA1C/VEGFA	11
MF	GO:0032550	purine ribonucleoside binding	17/333	318/16969	0.00019238	0.00705759	0.00581042	SEPTIN7/GLUD1/SEPTIN9/RAB31/RHOJ/RAB2A/GNAI2/RAB10/AK4/GNAO1/RAB8B/SEPTIN2/HSP90AB1/CDC42/ANXA6/RHEB/ARL2	17
MF	GO:0001883	purine nucleoside binding	17/333	321/16969	0.000214924	0.00705759	0.00581042	SEPTIN7/GLUD1/SEPTIN9/RAB31/RHOJ/RAB2A/GNAI2/RAB10/AK4/GNAO1/RAB8B/SEPTIN2/HSP90AB1/CDC42/ANXA6/RHEB/ARL2	17
MF	GO:0032549	ribonucleoside binding	17/333	322/16969	0.000222934	0.00705759	0.00581042	SEPTIN7/GLUD1/SEPTIN9/RAB31/RHOJ/RAB2A/GNAI2/RAB10/AK4/GNAO1/RAB8B/SEPTIN2/HSP90AB1/CDC42/ANXA6/RHEB/ARL2	17
MF	GO:0048156	tau protein binding	6/333	45/16969	0.000233253	0.00705759	0.00581042	S100B/ROCK2/HSP90AA1/FYN/HSP90AB1/PPP2CB	6
MF	GO:0019207	kinase regulator activity	11/333	154/16969	0.000233689	0.00705759	0.00581042	MT3/RGCC/NRG1/CALM1/SPRED1/APC/CALM3/SPRY2/HSP90AB1/GSTP1/HSPB1	11
MF	GO:0005001	transmembrane receptor protein tyrosine phosphatase activity	4/333	17/16969	0.000283192	0.00705759	0.00581042	PTPRZ1/PTPRG/PTPRF/PTPRA	4
MF	GO:0019198	transmembrane receptor protein phosphatase activity	4/333	17/16969	0.000283192	0.00705759	0.00581042	PTPRZ1/PTPRG/PTPRF/PTPRA	4
MF	GO:0001882	nucleoside binding	17/333	329/16969	0.000286651	0.00705759	0.00581042	SEPTIN7/GLUD1/SEPTIN9/RAB31/RHOJ/RAB2A/GNAI2/RAB10/AK4/GNAO1/RAB8B/SEPTIN2/HSP90AB1/CDC42/ANXA6/RHEB/ARL2	17
MF	GO:0032934	sterol binding	6/333	47/16969	0.000297545	0.00705759	0.00581042	CD81/SOAT1/NPC2/TSPO/SCARB2/ANXA6	6
MF	GO:0019001	guanyl nucleotide binding	17/333	331/16969	0.000307538	0.00705759	0.00581042	SEPTIN7/GLUD1/SEPTIN9/RAB31/RHOJ/RAB2A/GNAI2/RAB10/AK4/GNAO1/RAB8B/SEPTIN2/HSP90AB1/CDC42/ANXA6/RHEB/ARL2	17
MF	GO:0032561	guanyl ribonucleotide binding	17/333	331/16969	0.000307538	0.00705759	0.00581042	SEPTIN7/GLUD1/SEPTIN9/RAB31/RHOJ/RAB2A/GNAI2/RAB10/AK4/GNAO1/RAB8B/SEPTIN2/HSP90AB1/CDC42/ANXA6/RHEB/ARL2	17
MF	GO:0097718	disordered domain specific binding	5/333	31/16969	0.000315423	0.00705759	0.00581042	CALM1/CALM3/HSP90AA1/FYN/HSP90AB1	5
MF	GO:0019887	protein kinase regulator activity	10/333	136/16969	0.000354124	0.00760658	0.0062624	MT3/RGCC/NRG1/CALM1/SPRED1/APC/CALM3/SPRY2/HSP90AB1/HSPB1	10
MF	GO:0044325	ion channel binding	9/333	116/16969	0.000468853	0.00968363	0.00797241	CALM1/LYN/PHPT1/SRI/CALM3/FYN/YWHAE/HSP90AB1/TSPO	9
MF	GO:0001786	phosphatidylserine binding	5/333	35/16969	0.000565183	0.0112409	0.00925445	MFGE8/HSPA8/ASAP1/ADGRB1/SCARB2	5
MF	GO:0001618	virus receptor activity	7/333	74/16969	0.00061388	0.0113674	0.00935861	CD81/ITGB5/CXCR4/TFRC/SCARB2/NCAM1/LAMP1	7
MF	GO:0104005	hijacked molecular function	7/333	74/16969	0.00061388	0.0113674	0.00935861	CD81/ITGB5/CXCR4/TFRC/SCARB2/NCAM1/LAMP1	7
MF	GO:0005543	phospholipid binding	17/333	363/16969	0.000872043	0.0156096	0.0128512	MFGE8/SNX3/LPAR1/SDCBP/PREX1/PLEKHA5/SNX5/HSPA8/ASAP1/PIK3C2A/PFN2/SNX27/F3/PLTP/ADGRB1/SCARB2/ANXA6	17
MF	GO:0005246	calcium channel regulator activity	5/333	40/16969	0.00105745	0.0183178	0.0150808	CALM1/GRM3/PHPT1/SRI/YWHAE	5
MF	GO:0008179	adenylate cyclase binding	3/333	11/16969	0.0010993	0.0184476	0.0151877	CALM1/ADCYAP1R1/CALM3	3
MF	GO:0005496	steroid binding	7/333	83/16969	0.00121918	0.0198393	0.0163335	CD81/SOAT1/NPC2/TSPO/SCARB2/ATP1A2/ANXA6	7
MF	GO:0050840	extracellular matrix binding	5/333	43/16969	0.00147453	0.0232889	0.0191735	ADGRG1/LGALS1/DCN/LGALS3/VEGFA	5
MF	GO:0072341	modified amino acid binding	6/333	65/16969	0.00170417	0.0261468	0.0215263	MFGE8/HSPA8/ASAP1/ADGRB1/SCARB2/GSTP1	6
MF	GO:0019888	protein phosphatase regulator activity	6/333	66/16969	0.00184422	0.0275097	0.0226484	PTN/CALM1/PPP2R2B/PPP1R16A/CALM3/LGALS3	6
MF	GO:0030295	protein kinase activator activity	6/333	68/16969	0.00215031	0.030404	0.0250312	MT3/RGCC/NRG1/CALM1/CALM3/SPRY2	6
MF	GO:0003779	actin binding	16/333	361/16969	0.00215149	0.030404	0.0250312	FAM107A/AIF1L/MSRB2/ADD1/PFN2/CXCR4/LASP1/FHOD3/MARCKS/CTNNA1/DSTN/MSN/TMOD2/RDX/ACTR3/TMOD3	16
MF	GO:0005161	platelet-derived growth factor receptor binding	3/333	14/16969	0.00232141	0.0311649	0.0256577	LYN/PDGFC/VEGFA	3
MF	GO:0044548	S100 protein binding	3/333	14/16969	0.00232141	0.0311649	0.0256577	S100B/S100A6/ANXA11	3
MF	GO:0004857	enzyme inhibitor activity	15/333	332/16969	0.00244111	0.031615	0.0260282	MT3/CST3/PTN/TFPI/TMBIM6/SPRED1/APLP2/TIMP3/PRDX5/SPOCK2/SPRY2/TIMP2/LGALS3/HSPB1/ARL2	15
MF	GO:0001664	G protein-coupled receptor binding	11/333	205/16969	0.00247268	0.031615	0.0260282	CRH/CXCL14/UCHL1/EDNRB/SFRP1/SDCBP/SNX5/SLC9A3R1/HSPA8/CALM3/FYN	11
MF	GO:0043178	alcohol binding	6/333	71/16969	0.00267935	0.0330589	0.027217	CD81/SOAT1/NPC2/TSPO/SCARB2/ANXA6	6
MF	GO:0031625	ubiquitin protein ligase binding	13/333	270/16969	0.00270873	0.0330589	0.027217	DIO2/LYN/TUBA1B/UCHL1/TMBIM6/HSPA8/APC/CXCR4/HSP90AA1/TUBB/YWHAE/HSP90AB1/RBX1	13
MF	GO:0019209	kinase activator activity	6/333	74/16969	0.00330044	0.0393852	0.0324253	MT3/RGCC/NRG1/CALM1/CALM3/SPRY2	6
MF	GO:0008047	enzyme activator activity	17/333	419/16969	0.00393242	0.0455002	0.0374597	MT3/RGCC/NRG1/PREX2/CALM1/RGS20/ATP1B2/PREX1/HACD3/ARHGAP18/RAB3GAP2/ASAP1/RAP1GDS1/CALM3/SPRY2/RPS27L/ADGRB3	17
MF	GO:0019208	phosphatase regulator activity	6/333	77/16969	0.0040229	0.0455002	0.0374597	PTN/CALM1/PPP2R2B/PPP1R16A/CALM3/LGALS3	6
MF	GO:0010314	phosphatidylinositol-5-phosphate binding	3/333	17/16969	0.00415179	0.0455002	0.0374597	SNX3/PLEKHA5/SNX5	3
MF	GO:0070182	DNA polymerase binding	3/333	17/16969	0.00415179	0.0455002	0.0374597	HSP90AA1/HSP90AB1/PTGES3	3
MF	GO:0016620	oxidoreductase activity, acting on the aldehyde or oxo group of donors, NAD or NADP as acceptor	4/333	34/16969	0.00424526	0.0455941	0.037537	ALDH9A1/ADH5/RDH11/PDHB	4
MF	GO:0044389	ubiquitin-like protein ligase binding	13/333	286/16969	0.00441135	0.0464489	0.0382408	DIO2/LYN/TUBA1B/UCHL1/TMBIM6/HSPA8/APC/CXCR4/HSP90AA1/TUBB/YWHAE/HSP90AB1/RBX1	13
MF	GO:0030165	PDZ domain binding	6/333	79/16969	0.00456554	0.047148	0.0388163	GNG5/LPAR1/CLCN3/SLC9A3R1/GNG12/ADGRB1	6

## Sheet: tRG vs. oRG GO terms
GO terms of upregulation genes in tRG cells
ONTOLOGY	ID	Description	GeneRatio	BgRatio	pvalue	p.adjust	qvalue	geneID-CC: cellular_component; BP: Biological_process; MF: molecular_function	Count
BP	GO:0006614	SRP-dependent cotranslational protein targeting to membrane	77/308	103/17913	5.76661e-117	2.06502e-113	1.64986e-113	RPS4Y1/RPS10/RPS26/RPS20/RPL36A/RPL15/RPL35/UBA52/RPS28/RPL36/RPL27/RPSA/RPL41/RPS15/RPS7/RPL28/RPS29/RPS19/RPL24/RPL31/RPL9/RPLP2/RPL14/RPL38/RPL8/RPL23/RPL4/RPL5/RPL23A/RPL30/RPL11/RPS5/RPLP0/RPL27A/RPL22/RPS25/RPL7/RPL21/RPS27/RPL10/RPL18/RPLP1/RPL12/RPS24/RPL37/RPL7A/RPL6/RPL37A/RPS13/RPS14/RPS9/RPS15A/RPL10A/RPL13/RPS8/RPS21/RPL35A/RPS27A/RPL19/RPS18/RPL13A/RPS6/RPS2/RPL18A/RPL3/RPS3A/RPL29/…	77
BP	GO:0006613	cotranslational protein targeting to membrane	77/308	106/17913	2.92914e-115	5.24462e-112	4.19021e-112	RPS4Y1/RPS10/RPS26/RPS20/RPL36A/RPL15/RPL35/UBA52/RPS28/RPL36/RPL27/RPSA/RPL41/RPS15/RPS7/RPL28/RPS29/RPS19/RPL24/RPL31/RPL9/RPLP2/RPL14/RPL38/RPL8/RPL23/RPL4/RPL5/RPL23A/RPL30/RPL11/RPS5/RPLP0/RPL27A/RPL22/RPS25/RPL7/RPL21/RPS27/RPL10/RPL18/RPLP1/RPL12/RPS24/RPL37/RPL7A/RPL6/RPL37A/RPS13/RPS14/RPS9/RPS15A/RPL10A/RPL13/RPS8/RPS21/RPL35A/RPS27A/RPL19/RPS18/RPL13A/RPS6/RPS2/RPL18A/RPL3/RPS3A/RPL29/…	77
BP	GO:0045047	protein targeting to ER	77/308	108/17913	3.54707e-114	4.23402e-111	3.38279e-111	RPS4Y1/RPS10/RPS26/RPS20/RPL36A/RPL15/RPL35/UBA52/RPS28/RPL36/RPL27/RPSA/RPL41/RPS15/RPS7/RPL28/RPS29/RPS19/RPL24/RPL31/RPL9/RPLP2/RPL14/RPL38/RPL8/RPL23/RPL4/RPL5/RPL23A/RPL30/RPL11/RPS5/RPLP0/RPL27A/RPL22/RPS25/RPL7/RPL21/RPS27/RPL10/RPL18/RPLP1/RPL12/RPS24/RPL37/RPL7A/RPL6/RPL37A/RPS13/RPS14/RPS9/RPS15A/RPL10A/RPL13/RPS8/RPS21/RPL35A/RPS27A/RPL19/RPS18/RPL13A/RPS6/RPS2/RPL18A/RPL3/RPS3A/RPL29/…	77
BP	GO:0000184	nuclear-transcribed mRNA catabolic process, nonsense-mediated decay	79/308	118/17913	1.24147e-113	1.11143e-110	8.87979e-111	RPS4Y1/RPS10/RPS26/RPS20/RPL36A/RPL15/RPL35/UBA52/EIF3E/PABPC1/RPS28/RPL36/RPL27/RPSA/RPL41/RPS15/RPS7/RPL28/RPS29/RPS19/RPL24/RPL31/RPL9/RPLP2/RPL14/RPL38/RPL8/RPL23/RPL4/RPL5/RPL23A/RPL30/RPL11/RPS5/RPLP0/RPL27A/RPL22/RPS25/RPL7/RPL21/RPS27/RPL10/RPL18/RPLP1/RPL12/RPS24/RPL37/RPL7A/RPL6/RPL37A/RPS13/RPS14/RPS9/RPS15A/RPL10A/RPL13/RPS8/RPS21/RPL35A/RPS27A/RPL19/RPS18/RPL13A/RPS6/RPS2/RPL18A/RPL3…	79
BP	GO:0072599	establishment of protein localization to endoplasmic reticulum	77/308	112/17913	3.99601e-112	2.86194e-109	2.28656e-109	RPS4Y1/RPS10/RPS26/RPS20/RPL36A/RPL15/RPL35/UBA52/RPS28/RPL36/RPL27/RPSA/RPL41/RPS15/RPS7/RPL28/RPS29/RPS19/RPL24/RPL31/RPL9/RPLP2/RPL14/RPL38/RPL8/RPL23/RPL4/RPL5/RPL23A/RPL30/RPL11/RPS5/RPLP0/RPL27A/RPL22/RPS25/RPL7/RPL21/RPS27/RPL10/RPL18/RPLP1/RPL12/RPS24/RPL37/RPL7A/RPL6/RPL37A/RPS13/RPS14/RPS9/RPS15A/RPL10A/RPL13/RPS8/RPS21/RPL35A/RPS27A/RPL19/RPS18/RPL13A/RPS6/RPS2/RPL18A/RPL3/RPS3A/RPL29/…	77
BP	GO:0070972	protein localization to endoplasmic reticulum	78/308	128/17913	3.63788e-107	2.17121e-104	1.73469e-104	RPS4Y1/RPS10/PPP1R15A/RPS26/RPS20/RPL36A/RPL15/RPL35/UBA52/RPS28/RPL36/RPL27/RPSA/RPL41/RPS15/RPS7/RPL28/RPS29/RPS19/RPL24/RPL31/RPL9/RPLP2/RPL14/RPL38/RPL8/RPL23/RPL4/RPL5/RPL23A/RPL30/RPL11/RPS5/RPLP0/RPL27A/RPL22/RPS25/RPL7/RPL21/RPS27/RPL10/RPL18/RPLP1/RPL12/RPS24/RPL37/RPL7A/RPL6/RPL37A/RPS13/RPS14/RPS9/RPS15A/RPL10A/RPL13/RPS8/RPS21/RPL35A/RPS27A/RPL19/RPS18/RPL13A/RPS6/RPS2/RPL18A/RPL3/RPS…	78
BP	GO:0006413	translational initiation	84/308	183/17913	3.01393e-101	1.54184e-98	1.23186e-98	EIF1B/RPS4Y1/EIF3H/RPS10/PPP1R15A/RPS26/RPS20/RPL36A/RPL15/EIF3F/RPL35/UBA52/EIF3E/PABPC1/RPS28/RPL36/RPL27/RPSA/EIF3L/RPL41/RPS15/RPS7/RPL28/RPS29/RPS19/RPL24/RPL31/RPL9/RPLP2/RPL14/RPL38/RPL8/RPL23/RPL4/RPL5/RPL23A/RPL30/RPL11/RPS5/RPLP0/RPL27A/RPL22/RPS25/RPL7/RPL21/RPS27/RPL10/RPL18/RPLP1/RPL12/RPS24/RPL37/RPL7A/RPL6/RPL37A/RPS13/RPS14/RPS9/RPS15A/RPL10A/RPL13/RPS8/RPS21/RPL35A/RPS27A/RPL19/R…	84
BP	GO:0019080	viral gene expression	82/308	191/17913	1.13007e-95	5.05849e-93	4.0415e-93	RPS4Y1/IFITM3/RPS10/RPS26/JUN/RPS20/RPL36A/RPL15/EIF3F/RPL35/UBA52/RPS28/RPL36/RPL27/RPSA/EIF3L/RPL41/RPS15/RPS7/RPL28/RPS29/RPS19/RPL24/RPL31/RPL9/RPLP2/RPL14/RPL38/RPL8/RPL23/RPL4/RPL5/RPL23A/RPL30/RPL11/RPS5/RPLP0/RPL27A/RPL22/RPS25/RPL7/RPL21/RPS27/RPL10/RPL18/RPLP1/RPL12/RPS24/RPL37/RPL7A/RPL6/RPL37A/RPS13/RPS14/RPS9/RPS15A/RPL10A/RPL13/RPS8/RPS21/RPL35A/RPS27A/RPL19/RPS18/RPL13A/RPS6/RPS2/R…	82
BP	GO:0019083	viral transcription	80/308	177/17913	1.51104e-95	6.01226e-93	4.80352e-93	RPS4Y1/IFITM3/RPS10/RPS26/JUN/RPS20/RPL36A/RPL15/RPL35/UBA52/RPS28/RPL36/RPL27/RPSA/RPL41/RPS15/RPS7/RPL28/RPS29/RPS19/RPL24/RPL31/RPL9/RPLP2/RPL14/RPL38/RPL8/RPL23/RPL4/RPL5/RPL23A/RPL30/RPL11/RPS5/RPLP0/RPL27A/RPL22/RPS25/RPL7/RPL21/RPS27/RPL10/RPL18/RPLP1/RPL12/RPS24/RPL37/RPL7A/RPL6/RPL37A/RPS13/RPS14/RPS9/RPS15A/RPL10A/RPL13/RPS8/RPS21/RPL35A/RPS27A/RPL19/RPS18/RPL13A/RPS6/RPS2/RPL18A/RPL3/R…	80
BP	GO:0000956	nuclear-transcribed mRNA catabolic process	82/308	197/17913	2.79818e-94	1.00203e-91	8.00574e-92	RPS4Y1/RPS10/RPS26/RPS20/RPL36A/RPL15/RPL35/UBA52/EIF3E/PABPC1/RPS28/RPL36/RPL27/RPSA/RPL41/RPS15/RPS7/RPL28/RPS29/RPS19/RPL24/RPL31/RPL9/RPLP2/RPL14/RPL38/RPL8/RPL23/RPL4/RPL5/ZFP36L1/RPL23A/RPL30/RPL11/RPS5/RPLP0/RPL27A/RPL22/RPS25/RPL7/RPL21/RPS27/RPL10/RPL18/RPLP1/RPL12/RPS24/RPL37/RPL7A/RPL6/RPL37A/RPS13/RPS14/RPS9/RPS15A/RPL10A/RPL13/RPS8/RPS21/RPL35A/RPS27A/RPL19/RPS18/RPL13A/RPS6/RPS2/RPL…	82
BP	GO:0006612	protein targeting to membrane	77/308	167/17913	1.04044e-92	3.38711e-90	2.70614e-90	RPS4Y1/RPS10/RPS26/RPS20/RPL36A/RPL15/RPL35/UBA52/RPS28/RPL36/RPL27/RPSA/RPL41/RPS15/RPS7/RPL28/RPS29/RPS19/RPL24/RPL31/RPL9/RPLP2/RPL14/RPL38/RPL8/RPL23/RPL4/RPL5/RPL23A/RPL30/RPL11/RPS5/RPLP0/RPL27A/RPL22/RPS25/RPL7/RPL21/RPS27/RPL10/RPL18/RPLP1/RPL12/RPS24/RPL37/RPL7A/RPL6/RPL37A/RPS13/RPS14/RPS9/RPS15A/RPL10A/RPL13/RPS8/RPS21/RPL35A/RPS27A/RPL19/RPS18/RPL13A/RPS6/RPS2/RPL18A/RPL3/RPS3A/RPL29/…	77
BP	GO:0090150	establishment of protein localization to membrane	82/308	287/17913	2.39503e-78	7.14718e-76	5.71026e-76	RPS4Y1/ATP1B1/RPS10/RPS26/TFDP2/RPS20/RPL36A/RPL15/RPL35/UBA52/RPS28/RPL36/RPL27/RPSA/CD24/RPL41/RPS15/RPS7/RPL28/RPS29/RPS19/RPL24/RPL31/RPL9/RPLP2/RPL14/RPL38/RPL8/RPL23/RPL4/RPL5/RPL23A/RPL30/RPL11/RPS5/RPLP0/RPL27A/RPL22/RACK1/RPS25/RPL7/RPL21/RPS27/RPL10/RPL18/RPLP1/RPL12/RPS24/RPL37/RPL7A/RPL6/RPL37A/RPS13/RPS14/RPS9/RPS15A/RPL10A/RPL13/RPS8/RPS21/RPL35A/RPS27A/RPL19/RPS18/RPL13A/RPS6/RPS2/…	82
BP	GO:0006402	mRNA catabolic process	85/308	338/17913	4.26767e-76	1.17558e-73	9.39232e-74	APEX1/HNRNPA0/RPS4Y1/YBX3/RPS10/RPS26/RPS20/RPL36A/RPL15/RPL35/UBA52/EIF3E/PABPC1/RPS28/RPL36/RPL27/RPSA/RPL41/RPS15/RPS7/RPL28/RPS29/RPS19/RPL24/RPL31/RPL9/RPLP2/RPL14/RPL38/RPL8/RPL23/RPL4/RPL5/ZFP36L1/RPL23A/RPL30/RPL11/RPS5/RPLP0/RPL27A/RPL22/RPS25/RPL7/RPL21/RPS27/RPL10/RPL18/RPLP1/RPL12/RPS24/RPL37/RPL7A/RPL6/RPL37A/RPS13/RPS14/RPS9/RPS15A/RPL10A/RPL13/RPS8/RPS21/RPL35A/RPS27A/RPL19/RPS18/R…	85
BP	GO:0006401	RNA catabolic process	86/308	368/17913	4.77041e-74	1.2202e-71	9.74885e-72	APEX1/HNRNPA0/RPS4Y1/YBX3/RPS10/RPS26/RPS20/RPL36A/RPL15/RPL35/RNASEH2B/UBA52/EIF3E/PABPC1/RPS28/RPL36/RPL27/RPSA/RPL41/RPS15/RPS7/RPL28/RPS29/RPS19/RPL24/RPL31/RPL9/RPLP2/RPL14/RPL38/RPL8/RPL23/RPL4/RPL5/ZFP36L1/RPL23A/RPL30/RPL11/RPS5/RPLP0/RPL27A/RPL22/RPS25/RPL7/RPL21/RPS27/RPL10/RPL18/RPLP1/RPL12/RPS24/RPL37/RPL7A/RPL6/RPL37A/RPS13/RPS14/RPS9/RPS15A/RPL10A/RPL13/RPS8/RPS21/RPL35A/RPS27A/RPL1…	86
BP	GO:0006605	protein targeting	81/308	364/17913	1.11649e-67	2.66543e-65	2.12956e-65	RPS4Y1/GNPTAB/RPS10/SLC25A6/AKAP12/RPS26/CLU/RPS20/RPL36A/RPL15/RPL35/UBA52/RPS28/RPL36/RPL27/RPSA/RPL41/RPS15/RPS7/RPL28/RPS29/RPS19/RPL24/RPL31/RPL9/RPLP2/RPL14/RPL38/RPL8/RPL23/RPL4/RPL5/RPL23A/RPL30/RPL11/RPS5/RPLP0/RPL27A/RPL22/RPS25/RPL7/RPL21/RPS27/RPL10/RPL18/RPLP1/RPL12/RPS24/RPL37/RPL7A/RPL6/RPL37A/RPS13/RPS14/RPS9/RPS15A/RPL10A/RPL13/RPS8/RPS21/RPL35A/RPS27A/RPL19/RPS18/RPL13A/RPS6/RPS…	81
BP	GO:0072594	establishment of protein localization to organelle	85/308	452/17913	1.23582e-64	2.76592e-62	2.20984e-62	RPS4Y1/GNPTAB/AGT/DDIT3/RPS10/SLC25A6/RPS26/CLU/TFDP2/RPS20/RPL36A/RPL15/RPL35/STAT3/UBA52/RPS28/TXNIP/RPL36/RPL27/RPSA/RPL41/RPS15/RPS7/RPL28/RPS29/RPS19/RPL24/RPL31/RPL9/RPLP2/RPL14/RPL38/RPL8/RPL23/RPL4/RPL5/RPL23A/RPL30/RPL11/RPS5/RPLP0/RPL27A/RPL22/RPS25/RPL7/RPL21/RPS27/RPL10/RPL18/RPLP1/RPL12/RPS24/RPL37/RPL7A/RPL6/RPL37A/RPS13/RPS14/RPS9/RPS15A/RPL10A/RPL13/RPS8/RPS21/RPL35A/RPS27A/RPL19/…	85
BP	GO:0002181	cytoplasmic translation	28/308	69/17913	1.00833e-31	2.12402e-29	1.69699e-29	YBX3/EIF3H/RPS26/RPL36A/EIF3F/EIF3E/RPS28/RPL36/EIF3L/RPL41/RPS29/EEF2/RPL24/RPL31/RPL38/RPL8/RPL30/RPL11/RPL18/RPL6/RPL10A/RPS21/RPL19/RPL13A/RPL18A/RPL32/RPL39/RPS23	28
BP	GO:0034248	regulation of cellular amide metabolic process	31/308	452/17913	6.03174e-11	1.19998e-08	9.5873e-09	EIF1B/SAMD4A/YBX3/EIF3H/PPP1R15A/CLU/ITGA2/CASP3/STAT3/EIF3E/PABPC1/EEF2/RPL38/RPL5/ZFP36L1/RPL30/RPL22/RACK1/RPL10/RPS14/RPL13A/EEF1A1/RPL26/RPS4X/RPS3/GFAP/BTG2/SOX4/CCN1/IGFBP5/ZFP36	31
BP	GO:0022613	ribonucleoprotein complex biogenesis	28/308	381/17913	1.10046e-10	2.07409e-08	1.6571e-08	SRSF5/EIF3H/SF1/EIF3F/EIF3E/RPS28/RPL27/EIF3L/NOP53/RPS15/RPS7/RPS19/RPL14/RPL38/RPL5/RPL11/RPL7/RPS27/RPS24/RPS14/RPS9/RPL35A/RPL13A/RPS6/RPS2/RPS16/RPS23/RPL26	28
BP	GO:0042274	ribosomal small subunit biogenesis	9/308	24/17913	1.21882e-10	2.1823e-08	1.74355e-08	RPS28/RPS15/RPS7/RPS19/RPL38/RPS24/RPS14/RPS6/RPS16	9
BP	GO:0006364	rRNA processing	18/308	154/17913	1.68516e-10	2.8736e-08	2.29587e-08	RPS28/RPL27/RPS15/RPS7/RPS19/RPL14/RPL5/RPL11/RPL7/RPS27/RPS24/RPS14/RPS9/RPL35A/RPS6/RPS2/RPS16/RPL26	18
BP	GO:0042254	ribosome biogenesis	20/308	202/17913	3.26924e-10	5.32142e-08	4.25157e-08	RPS28/RPL27/NOP53/RPS15/RPS7/RPS19/RPL14/RPL38/RPL5/RPL11/RPL7/RPS27/RPS24/RPS14/RPS9/RPL35A/RPS6/RPS2/RPS16/RPL26	20
BP	GO:0016072	rRNA metabolic process	19/308	191/17913	8.44894e-10	1.31546e-07	1.05099e-07	RPS28/RPL27/NOP53/RPS15/RPS7/RPS19/RPL14/RPL5/RPL11/RPL7/RPS27/RPS24/RPS14/RPS9/RPL35A/RPS6/RPS2/RPS16/RPL26	19
BP	GO:0034250	positive regulation of cellular amide metabolic process	16/308	140/17913	2.48002e-09	3.7004e-07	2.95645e-07	SAMD4A/YBX3/PPP1R15A/CLU/ITGA2/CASP3/EIF3E/PABPC1/EEF2/RPL5/RPL30/RACK1/RPL26/RPS4X/SOX4/CCN1	16
BP	GO:0006417	regulation of translation	26/308	397/17913	5.9914e-09	8.58208e-07	6.85668e-07	EIF1B/SAMD4A/YBX3/EIF3H/PPP1R15A/ITGA2/STAT3/EIF3E/PABPC1/EEF2/RPL38/RPL5/ZFP36L1/RPL30/RPL22/RACK1/RPL10/RPS14/RPL13A/RPL26/RPS4X/RPS3/BTG2/SOX4/IGFBP5/ZFP36	26
BP	GO:0042273	ribosomal large subunit biogenesis	8/308	27/17913	1.16584e-08	1.60573e-06	1.2829e-06	NOP53/RPL14/RPL38/RPL5/RPL11/RPL7/RPL35A/RPL26	8
BP	GO:2001242	regulation of intrinsic apoptotic signaling pathway	16/308	163/17913	2.25655e-08	2.99285e-06	2.39115e-06	HERPUD1/SKIL/CD44/YBX3/DDIT3/BCLAF1/CLU/MCL1/RPS7/TPT1/RPL11/RACK1/CXCL12/SFRP2/RPL26/RPS3	16
BP	GO:0097193	intrinsic apoptotic signaling pathway	20/308	277/17913	7.40897e-08	9.47555e-06	7.57052e-06	HERPUD1/SKIL/CD44/YBX3/DDIT3/PPP1R15A/TOPORS/BCLAF1/CLU/CASP3/MCL1/CD24/RPS7/TPT1/RPL11/RACK1/CXCL12/SFRP2/RPL26/RPS3	20
BP	GO:0046677	response to antibiotic	21/308	328/17913	2.65385e-07	3.22312e-05	2.57513e-05	ND4/APEX1/CDKN1B/RHOB/SPARC/CLU/JUN/CASP3/DUSP1/STAT3/CYTB/HNRNPA1/TXNIP/EEF2/RPL23/RACK1/RPL10A/ID1/RPS3/EGR1/CRYAB	21
BP	GO:1902229	regulation of intrinsic apoptotic signaling pathway in response to DNA damage	8/308	39/17913	2.70019e-07	3.22312e-05	2.57513e-05	SKIL/CD44/CLU/TPT1/CXCL12/SFRP2/RPL26/RPS3	8
BP	GO:0046686	response to cadmium ion	9/308	57/17913	5.09649e-07	5.88726e-05	4.70365e-05	CDKN1B/SPARC/JUN/MT1X/CYTB/B2M/MT1E/FOS/EGFR	9
BP	GO:0045727	positive regulation of translation	12/308	117/17913	8.25593e-07	9.2389e-05	7.38145e-05	SAMD4A/YBX3/PPP1R15A/ITGA2/EIF3E/PABPC1/EEF2/RPL5/RPL30/RPL26/RPS4X/SOX4	12
BP	GO:2001244	positive regulation of intrinsic apoptotic signaling pathway	9/308	62/17913	1.06589e-06	0.000115665	9.24107e-05	SKIL/DDIT3/BCLAF1/MCL1/RPS7/RPL11/RACK1/RPL26/RPS3	9
BP	GO:0002262	myeloid cell homeostasis	13/308	145/17913	1.35272e-06	0.000142474	0.00011383	SOX6/HMGB1/ID2/CASP3/STAT3/ANXA1/B2M/RPS19/ZFP36L1/RPS24/RPS14/RPS6/ZFP36	13
BP	GO:2001233	regulation of apoptotic signaling pathway	22/308	397/17913	1.576e-06	0.000161247	0.000128829	HERPUD1/SGK3/C8orf44-SGK3/SKIL/CD44/AGT/YBX3/DDIT3/BCLAF1/CLU/TFDP2/SLC25A5/MCL1/RPS7/TPT1/RPL11/ATF3/RACK1/CXCL12/SFRP2/RPL26/RPS3	22
BP	GO:0009612	response to mechanical stimulus	15/308	200/17913	2.02911e-06	0.00020184	0.000161261	MEIS2/AGT/CYBA/JUN/ITGA2/SOX9/TXNIP/SERPINE2/GADD45A/IRF1/CXCL12/FOSB/FOS/EGFR/BTG2	15
BP	GO:0031960	response to corticosteroid	13/308	155/17913	2.86481e-06	0.000277267	0.000221524	SPARC/CYBA/CASP3/DUSP1/ANXA1/RPL27/ND3/ZFP36L1/FBXO32/FOSB/FOS/EGFR/ZFP36	13
BP	GO:0042775	mitochondrial ATP synthesis coupled electron transport	10/308	89/17913	2.99023e-06	0.00028179	0.000225137	ND4/ND4L/UQCRB/CYTB/COX3/ND2/ND1/COX1/ND3/COX2	10
BP	GO:0042773	ATP synthesis coupled electron transport	10/308	90/17913	3.31347e-06	0.000304245	0.000243077	ND4/ND4L/UQCRB/CYTB/COX3/ND2/ND1/COX1/ND3/COX2	10
BP	GO:0034470	ncRNA processing	18/308	293/17913	3.4519e-06	0.000309031	0.000246902	RPS28/RPL27/RPS15/RPS7/RPS19/RPL14/RPL5/RPL11/RPL7/RPS27/RPS24/RPS14/RPS9/RPL35A/RPS6/RPS2/RPS16/RPL26	18
BP	GO:0042255	ribosome assembly	6/308	26/17913	4.24017e-06	0.000370343	0.000295887	NOP53/RPS19/RPL38/RPL5/RPL11/RPS14	6
BP	GO:0048872	homeostasis of number of cells	16/308	241/17913	4.53924e-06	0.000387024	0.000309214	SOX6/SKIL/HMGB1/CSF1/ID2/CASP3/SOX9/STAT3/ANXA1/B2M/RPS19/ZFP36L1/RPS24/RPS14/RPS6/ZFP36	16
BP	GO:0010038	response to metal ion	19/308	335/17913	5.90132e-06	0.000491456	0.000392651	CDKN1B/SPARC/MT2A/ID2/JUN/CASP3/MT1X/DUSP1/CYTB/TXNIP/B2M/COX1/MT1E/JUND/FOSB/FOS/EGFR/ASCL1/JUNB	19
BP	GO:0034101	erythrocyte homeostasis	11/308	120/17913	7.14435e-06	0.000581453	0.000464554	SOX6/ID2/CASP3/STAT3/B2M/RPS19/ZFP36L1/RPS24/RPS14/RPS6/ZFP36	11
BP	GO:2001020	regulation of response to DNA damage stimulus	14/308	201/17913	1.04453e-05	0.000831215	0.000664103	DEK/SKIL/CD44/HMGB1/BCLAF1/CLU/RNASEH2B/MCL1/TPT1/CXCL12/SFRP2/RPL26/RPS3/EGFR	14
BP	GO:0035914	skeletal muscle cell differentiation	8/308	63/17913	1.18847e-05	0.000914405	0.000730567	SOX11/EEF2/CDON/ATF3/MAFF/FOS/BTG2/EGR1	8
BP	GO:0030856	regulation of epithelial cell differentiation	12/308	151/17913	1.20014e-05	0.000914405	0.000730567	CDKN1B/WWTR1/SOX9/ZEB2/CITED1/CD24/ZFP36L1/ID1/HES1/BTG1/ASCL1/ZFP36	12
BP	GO:0071560	cellular response to transforming growth factor beta stimulus	15/308	233/17913	1.30417e-05	0.000969319	0.000774441	LOX/SOX6/SKIL/JUN/SOX11/SMAD9/SOX9/UBA52/CITED1/PMEPA1/LTBP1/ZFP36L1/RPS27A/ID1/FOS	15
BP	GO:0032355	response to estradiol	11/308	128/17913	1.32635e-05	0.000969319	0.000774441	CDKN1B/AGT/ITGA2/CASP3/CD38/DUSP1/STAT3/TXNIP/EEF2/EGFR/CRYAB	11
BP	GO:0001503	ossification	20/308	388/17913	1.37752e-05	0.000986581	0.000788232	LOX/SPARC/CSF1/ID2/WWTR1/SOX11/TOB2/SOX9/PBX1/CITED1/RPS15/RPL38/JUND/SFRP2/ID1/EGFR/CEBPD/CCN1/JUNB/IGFBP5	20
BP	GO:0070849	response to epidermal growth factor	7/308	47/17913	1.44721e-05	0.000997461	0.000796925	SOX9/ZFP36L1/EEF1A1/ID1/EGFR/ASCL1/ZFP36	7
BP	GO:0022904	respiratory electron transport chain	10/308	106/17913	1.44842e-05	0.000997461	0.000796925	ND4/ND4L/UQCRB/CYTB/COX3/ND2/ND1/COX1/ND3/COX2	10
BP	GO:0022618	ribonucleoprotein complex assembly	14/308	209/17913	1.62463e-05	0.00109564	0.000875367	SRSF5/EIF3H/SF1/EIF3F/EIF3E/EIF3L/NOP53/RPS19/RPL38/RPL5/RPL11/RPS14/RPL13A/RPS23	14
BP	GO:0006119	oxidative phosphorylation-OXPHOS	11/308	131/17913	1.65218e-05	0.00109564	0.000875367	ND4/ND4L/UQCRB/ATP6/CYTB/COX3/ND2/ND1/COX1/ND3/COX2	11
BP	GO:0071559	response to transforming growth factor beta	15/308	239/17913	1.76196e-05	0.00114719	0.000916555	LOX/SOX6/SKIL/JUN/SOX11/SMAD9/SOX9/UBA52/CITED1/PMEPA1/LTBP1/ZFP36L1/RPS27A/ID1/FOS	15
BP	GO:0014009	glial cell proliferation	7/308	50/17913	2.19934e-05	0.0014064	0.00112365	CSF1/CLU/SOX11/IL33/EEF2/HES1/SOX4	7
BP	GO:0071479	cellular response to ionizing radiation	8/308	69/17913	2.34683e-05	0.00145118	0.00115942	RHOB/CYBA/EEF1D/GADD45A/SFRP2/RPL26/EGR1/CRYAB	8
BP	GO:0030218	erythrocyte differentiation	10/308	112/17913	2.35041e-05	0.00145118	0.00115942	SOX6/ID2/CASP3/STAT3/B2M/RPS19/ZFP36L1/RPS14/RPS6/ZFP36	10
BP	GO:0000027	ribosomal large subunit assembly	4/308	11/17913	2.57156e-05	0.00156081	0.00124701	NOP53/RPL38/RPL5/RPL11	4
BP	GO:0071214	cellular response to abiotic stimulus	17/308	310/17913	2.81573e-05	0.00162737	0.00130019	AGT/YBX3/RHOB/CYBA/ITGA2/CASP3/SOX9/EEF1D/GADD45A/ZFP36L1/IRF1/SFRP2/RPL26/EGFR/ASCL1/EGR1/CRYAB	17
BP	GO:0104004	cellular response to environmental stimulus	17/308	310/17913	2.81573e-05	0.00162737	0.00130019	AGT/YBX3/RHOB/CYBA/ITGA2/CASP3/SOX9/EEF1D/GADD45A/ZFP36L1/IRF1/SFRP2/RPL26/EGFR/ASCL1/EGR1/CRYAB	17
BP	GO:0048545	response to steroid hormone	19/308	375/17913	2.86728e-05	0.00162737	0.00130019	LOX/ARID1A/SPARC/CYBA/CASP3/CD38/DUSP1/ANXA1/TXNIP/RPL27/PMEPA1/ND3/ZFP36L1/FBXO32/FOSB/NR4A1/FOS/EGFR/ZFP36	19
BP	GO:0051384	response to glucocorticoid	11/308	139/17913	2.88105e-05	0.00162737	0.00130019	SPARC/CASP3/DUSP1/ANXA1/ND3/ZFP36L1/FBXO32/FOSB/FOS/EGFR/ZFP36	11
BP	GO:0008630	intrinsic apoptotic signaling pathway in response to DNA damage	9/308	92/17913	2.90845e-05	0.00162737	0.00130019	SKIL/CD44/TOPORS/CLU/TPT1/CXCL12/SFRP2/RPL26/RPS3	9
BP	GO:0071826	ribonucleoprotein complex subunit organization	14/308	221/17913	3.02649e-05	0.00166736	0.00133214	SRSF5/EIF3H/SF1/EIF3F/EIF3E/EIF3L/NOP53/RPS19/RPL38/RPL5/RPL11/RPS14/RPL13A/RPS23	14
BP	GO:0071248	cellular response to metal ion	12/308	167/17913	3.29033e-05	0.00178525	0.00142633	CDKN1B/MT2A/ID2/JUN/MT1X/B2M/MT1E/JUND/FOSB/FOS/EGFR/JUNB	12
BP	GO:0042063	gliogenesis	16/308	285/17913	3.65118e-05	0.00195147	0.00155914	SOX6/CSF1/ID2/CLU/SOX11/SOX9/STAT3/DUSP10/SERPINE2/IL33/NFIB/EEF2/HES1/EGFR/SOX4/ASCL1	16
BP	GO:0030278	regulation of ossification	13/308	199/17913	4.22696e-05	0.00222599	0.00177846	CSF1/ID2/SOX11/TOB2/SOX9/PBX1/CITED1/JUND/SFRP2/ID1/CEBPD/CCN1/IGFBP5	13
BP	GO:0007178	transmembrane receptor protein serine/threonine kinase signaling pathway	17/308	323/17913	4.71773e-05	0.00244843	0.00195618	LOX/SKIL/WWTR1/JUN/SOX11/SMAD9/UBA52/CITED1/PMEPA1/LTBP1/RPS27A/SFRP2/ID1/HES1/FOS/CCN1/EGR1	17
BP	GO:0007050	cell cycle arrest	14/308	231/17913	4.9144e-05	0.00251407	0.00200862	CDKN1B/SKIL/DDIT3/PPP1R15A/ID2/TFDP2/GAS1/DUSP1/GADD45A/RPL23/IRF1/RPL26/BTG2/SOX4	14
BP	GO:0050673	epithelial cell proliferation	20/308	425/17913	5.01976e-05	0.0025318	0.00202279	CDKN1B/HMGB1/SPARC/CYBA/ID2/JUN/SOX11/SOX9/STAT3/DUSP10/NFIB/ZFP36L1/CXCL12/SFRP2/ID1/NR4A1/HES1/EGFR/IGFBP5/ZFP36	20
BP	GO:0048608	reproductive structure development	20/308	426/17913	5.18617e-05	0.0025794	0.00206082	STOX2/CDKN1B/ARID4B/YBX3/ARID1A/SF1/NASP/ITGB8/CASP3/SOX9/SERPINE2/CITED1/TFAP2C/ZFP36L1/RPS6/SFRP2/HES1/EGFR/CCN1/JUNB	20
BP	GO:0061458	reproductive system development	20/308	429/17913	5.71531e-05	0.00280363	0.00223997	STOX2/CDKN1B/ARID4B/YBX3/ARID1A/SF1/NASP/ITGB8/CASP3/SOX9/SERPINE2/CITED1/TFAP2C/ZFP36L1/RPS6/SFRP2/HES1/EGFR/CCN1/JUNB	20
BP	GO:2000045	regulation of G1/S transition of mitotic cell cycle	12/308	177/17913	5.81167e-05	0.00281238	0.00224696	WEE1/APEX1/CCND2/CDKN1B/ID2/JADE1/TFDP2/GADD45A/RPL26/EGFR/BTG2/SOX4	12
BP	GO:2001235	positive regulation of apoptotic signaling pathway	12/308	178/17913	6.1376e-05	0.00290815	0.00232348	SKIL/AGT/DDIT3/BCLAF1/TFDP2/MCL1/RPS7/RPL11/ATF3/RACK1/RPL26/RPS3	12
BP	GO:0001890	placenta development	11/308	151/17913	6.172e-05	0.00290815	0.00232348	STOX2/CDKN1B/ARID1A/ITGB8/CITED1/ZFP36L1/RPS6/HES1/EGFR/CCN1/JUNB	11
BP	GO:0051592	response to calcium ion	10/308	126/17913	6.47759e-05	0.0030125	0.00240685	SPARC/JUN/DUSP1/CYTB/TXNIP/JUND/FOSB/FOS/EGFR/JUNB	10
BP	GO:0070661	leukocyte proliferation	15/308	270/17913	7.18263e-05	0.00326788	0.00261089	IMPDH2/HMGB1/CSF1/CLU/SOX11/CASP3/CD38/ANXA1/CD24/IL33/HLA-E/IRF1/RPS6/HES1/RPS3	15
BP	GO:0071824	protein-DNA complex subunit organization	14/308	240/17913	7.42363e-05	0.00326788	0.00261089	BRD2/HIST1H4C/HMGB1/ARID1A/NASP/H1FX/SOX9/UBA52/TCF4/H1F0/CENPV/RPL23/RPS27A/PTMA	14
BP	GO:0050768	negative regulation of neurogenesis	15/308	271/17913	7.48757e-05	0.00326788	0.00261089	PRAG1/DIXDC1/ID2/SOX11/CD38/SOX9/STAT3/SOX3/PBX1/DUSP10/B2M/STMN2/ID1/HES1/ASCL1	15
BP	GO:0051403	stress-activated MAPK cascade	15/308	271/17913	7.48757e-05	0.00326788	0.00261089	HMGB1/AGT/ZEB2/DUSP1/UBA52/DUSP10/GADD45A/ZFP36L1/GADD45B/RPS27A/SFRP2/RPS3/EGFR/ZFP36/CRYAB	15
BP	GO:0001732	formation of cytoplasmic translation initiation complex	4/308	14/17913	7.48824e-05	0.00326788	0.00261089	EIF3H/EIF3F/EIF3E/EIF3L	4
BP	GO:0050678	regulation of epithelial cell proliferation	18/308	369/17913	7.57426e-05	0.00326788	0.00261089	CDKN1B/HMGB1/SPARC/CYBA/JUN/SOX11/SOX9/STAT3/DUSP10/NFIB/ZFP36L1/CXCL12/SFRP2/ID1/NR4A1/HES1/EGFR/ZFP36	18
BP	GO:0051348	negative regulation of transferase activity	15/308	272/17913	7.80379e-05	0.00332683	0.00265798	CDKN1B/WWTR1/CASP3/DUSP1/DUSP10/RPS7/MIDN/GADD45A/RPL23/RPL5/RPL11/RACK1/GADD45B/SFRP2/ZFP36	15
BP	GO:0010001	glial cell differentiation	13/308	212/17913	8.08893e-05	0.00340782	0.00272269	SOX6/ID2/CLU/SOX11/SOX9/STAT3/DUSP10/SERPINE2/NFIB/HES1/EGFR/SOX4/ASCL1	13
BP	GO:0071158	positive regulation of cell cycle arrest	8/308	82/17913	8.24769e-05	0.0034343	0.00274385	CDKN1B/ID2/TFDP2/GADD45A/RPL23/RPL26/BTG2/SOX4	8
BP	GO:0007179	transforming growth factor beta receptor signaling pathway	12/308	184/17913	8.44467e-05	0.00347591	0.00277709	LOX/SKIL/JUN/SOX11/SMAD9/UBA52/CITED1/PMEPA1/LTBP1/RPS27A/ID1/FOS	12
BP	GO:0002183	cytoplasmic translational initiation	5/308	27/17913	8.60745e-05	0.0034855	0.00278475	EIF3H/EIF3F/EIF3E/EIF3L/RPL13A	5
BP	GO:0045787	positive regulation of cell cycle	18/308	373/17913	8.68562e-05	0.0034855	0.00278475	APEX1/CCND2/CDKN1B/MEIS2/ID2/TFDP2/PBX1/CENPV/GADD45A/RPL23/RPS15A/PSRC1/RPL26/HES1/EGFR/BTG2/SOX4/ASCL1	18
BP	GO:0071364	cellular response to epidermal growth factor stimulus	6/308	43/17913	8.78237e-05	0.0034855	0.00278475	SOX9/ZFP36L1/EEF1A1/ID1/EGFR/ZFP36	6
BP	GO:0045926	negative regulation of growth	14/308	244/17913	8.85731e-05	0.0034855	0.00278475	CDKN1B/AGT/MT2A/JADE1/MT1X/DUSP10/SERPINE2/MT1E/RACK1/SFRP2/PSRC1/BTG1/IGFBP5/CRYAB	14
BP	GO:0045930	negative regulation of mitotic cell cycle	16/308	308/17913	9.16405e-05	0.00356701	0.00284987	WEE1/CDKN1B/JADE1/TFDP2/GAS1/DUSP1/BTG3/NOP53/RPL24/GADD45A/ZFP36L1/RPS6/RPL26/EGFR/BTG2/SOX4	16
BP	GO:0030099	myeloid cell differentiation	19/308	411/17913	9.77444e-05	0.00376368	0.00300701	LOX/SOX6/MEIS2/HIST1H4C/LBR/CSF1/ID2/JUN/TOB2/CASP3/STAT3/B2M/RPS19/ZFP36L1/RPS14/RPS6/FOS/JUNB/ZFP36	19
BP	GO:0031098	stress-activated protein kinase signaling cascade	15/308	278/17913	9.95801e-05	0.00379358	0.00303089	HMGB1/AGT/ZEB2/DUSP1/UBA52/DUSP10/GADD45A/ZFP36L1/GADD45B/RPS27A/SFRP2/RPS3/EGFR/ZFP36/CRYAB	15
BP	GO:0001649	osteoblast differentiation	13/308	222/17913	0.000128609	0.00484789	0.00387324	LOX/ID2/WWTR1/SOX11/CITED1/RPS15/JUND/SFRP2/ID1/CEBPD/CCN1/JUNB/IGFBP5	13
BP	GO:0051444	negative regulation of ubiquitin-protein transferase activity	4/308	16/17913	0.000132498	0.00489148	0.00390807	RPS7/RPL23/RPL5/RPL11	4
BP	GO:1900153	positive regulation of nuclear-transcribed mRNA catabolic process, deadenylation-dependent decay	4/308	16/17913	0.000132498	0.00489148	0.00390807	PABPC1/ZFP36L1/BTG2/ZFP36	4
BP	GO:0071241	cellular response to inorganic substance	12/308	194/17913	0.000139535	0.00509871	0.00407364	CDKN1B/MT2A/ID2/JUN/MT1X/B2M/MT1E/JUND/FOSB/FOS/EGFR/JUNB	12
BP	GO:0051438	regulation of ubiquitin-protein transferase activity	6/308	47/17913	0.000146021	0.00524403	0.00418974	TOPORS/RPS7/RPL23/RPL5/RPL11/RPS2	6
BP	GO:1902806	regulation of cell cycle G1/S phase transition	12/308	195/17913	0.000146441	0.00524403	0.00418974	WEE1/APEX1/CCND2/CDKN1B/ID2/JADE1/TFDP2/GADD45A/RPL26/EGFR/BTG2/SOX4	12
BP	GO:0051961	negative regulation of nervous system development	15/308	290/17913	0.000158669	0.00562567	0.00449465	PRAG1/DIXDC1/ID2/SOX11/CD38/SOX9/STAT3/SOX3/PBX1/DUSP10/B2M/STMN2/ID1/HES1/ASCL1	15
BP	GO:0000075	cell cycle checkpoint	12/308	197/17913	0.000161134	0.00565705	0.00451972	CDKN1B/SOX11/TFDP2/DUSP1/RNASEH2B/NOP53/RPL24/GADD45A/RPS6/RPL26/BTG2/SOX4	12
BP	GO:0071674	mononuclear cell migration	7/308	68/17913	0.000163951	0.00570008	0.0045541	HMGB1/CSF1/DUSP1/ANXA1/RARRES2/RPS19/CXCL12	7
BP	GO:1902230	negative regulation of intrinsic apoptotic signaling pathway in response to DNA damage	5/308	31/17913	0.000171243	0.00589634	0.0047109	CD44/CLU/TPT1/CXCL12/SFRP2	5
BP	GO:0016049	cell growth	20/308	466/17913	0.000174908	0.00592898	0.00473698	CDKN1B/SGK3/C8orf44-SGK3/EPB41L3/AGT/PLCE1/CYBA/JADE1/CD38/SOX9/ZEB2/SERPINE2/RACK1/CXCL12/SFRP2/PSRC1/EGFR/BTG1/IGFBP5/CRYAB	20
BP	GO:0072006	nephron development	10/308	142/17913	0.000175502	0.00592898	0.00473698	AGT/PLCE1/WWTR1/POU3F3/SOX9/PBX1/CITED1/CD24/HES1/EGR1	10
BP	GO:0001558	regulation of cell growth	18/308	396/17913	0.000183266	0.00610674	0.004879	CDKN1B/SGK3/C8orf44-SGK3/EPB41L3/AGT/PLCE1/CYBA/JADE1/CD38/SERPINE2/RACK1/CXCL12/SFRP2/PSRC1/EGFR/BTG1/IGFBP5/CRYAB	18
BP	GO:1903706	regulation of hemopoiesis	20/308	468/17913	0.000185079	0.00610674	0.004879	LOX/MEIS2/HIST1H4C/HMGB1/CSF1/ID2/JUN/TOB2/PIM1/ZMIZ1/NFKBIZ/STAT3/DUSP10/ANXA1/B2M/ZFP36L1/IRF1/HES1/FOS/ZFP36	20
BP	GO:1902107	positive regulation of leukocyte differentiation	10/308	143/17913	0.000185879	0.00610674	0.004879	HMGB1/CSF1/ID2/JUN/ZMIZ1/NFKBIZ/DUSP10/ANXA1/ZFP36L1/FOS	10
BP	GO:0045665	negative regulation of neuron differentiation	12/308	201/17913	0.000194334	0.00618124	0.00493852	PRAG1/DIXDC1/ID2/CD38/SOX9/SOX3/PBX1/B2M/STMN2/ID1/HES1/ASCL1	12
BP	GO:0042542	response to hydrogen peroxide	10/308	144/17913	0.000196768	0.00618124	0.00493852	APEX1/RHOB/JUN/CASP3/DUSP1/TXNIP/EEF2/RACK1/RPS3/CRYAB	10
BP	GO:0060674	placenta blood vessel development	5/308	32/17913	0.000200121	0.00618124	0.00493852	ARID1A/ITGB8/HES1/CCN1/JUNB	5
BP	GO:0071276	cellular response to cadmium ion	5/308	32/17913	0.000200121	0.00618124	0.00493852	JUN/MT1X/MT1E/FOS/EGFR	5
BP	GO:0051591	response to cAMP	8/308	93/17913	0.00020023	0.00618124	0.00493852	APEX1/SPARC/DUSP1/CITED1/ZFP36L1/FOSB/FOS/IGFBP5	8
BP	GO:0072080	nephron tubule development	8/308	93/17913	0.00020023	0.00618124	0.00493852	AGT/WWTR1/POU3F3/SOX9/PBX1/CITED1/CD24/HES1	8
BP	GO:1901216	positive regulation of neuron death	8/308	93/17913	0.00020023	0.00618124	0.00493852	DDIT3/CLU/JUN/CASP3/MCL1/FOS/ASCL1/EGR1	8
BP	GO:0045661	regulation of myoblast differentiation	6/308	50/17913	0.000206967	0.00628988	0.00502532	DDIT3/SOX9/ZFP36L1/CDON/BOC/BTG1	6
BP	GO:0034341	response to interferon-gamma	11/308	173/17913	0.000207262	0.00628988	0.00502532	CD44/IFITM3/MT2A/HLA-A/AQP4/HLA-B/CITED1/B2M/HLA-E/IRF1/RPL13A	11
BP	GO:0030217	T cell differentiation	13/308	234/17913	0.000216314	0.00646972	0.00516901	HMGB1/ZMIZ1/NFKBIZ/STAT3/DUSP10/ANXA1/B2M/ZFP36L1/RPL22/IRF1/RPS6/SOX4/EGR1	13
BP	GO:1900151	regulation of nuclear-transcribed mRNA catabolic process, deadenylation-dependent decay	4/308	18/17913	0.000216802	0.00646972	0.00516901	PABPC1/ZFP36L1/BTG2/ZFP36	4
BP	GO:0022900	electron transport chain	11/308	175/17913	0.000229054	0.00675849	0.00539972	ND4/ND4L/UQCRB/CYBA/CYTB/COX3/ND2/ND1/COX1/ND3/COX2	11
BP	GO:0061326	renal tubule development	8/308	95/17913	0.000232012	0.00675849	0.00539972	AGT/WWTR1/POU3F3/SOX9/PBX1/CITED1/CD24/HES1	8
BP	GO:0007093	mitotic cell cycle checkpoint	10/308	147/17913	0.000232704	0.00675849	0.00539972	CDKN1B/TFDP2/DUSP1/NOP53/RPL24/GADD45A/RPS6/RPL26/BTG2/SOX4	10
BP	GO:0043434	response to peptide hormone	18/308	404/17913	0.000234028	0.00675849	0.00539972	APEX1/CDKN1B/SRSF5/AGT/SPARC/CYBA/STAT3/CYTB/GAB1/CITED1/RARRES2/ZFP36L1/JUND/CXCL12/NR4A1/BTG2/EGR1/IGFBP5	18
BP	GO:0045333	cellular respiration	11/308	176/17913	0.000240657	0.00689434	0.00550826	ND4/ND4L/UQCRB/CYTB/COX3/ND2/ND1/COX1/NOP53/ND3/COX2	11
BP	GO:0000082	G1/S transition of mitotic cell cycle	14/308	269/17913	0.000245334	0.00697255	0.00557074	WEE1/APEX1/CCND2/CDKN1B/ID2/JADE1/NASP/TFDP2/GADD45A/RPS6/RPL26/EGFR/BTG2/SOX4	14
BP	GO:0042110	T cell activation	19/308	443/17913	0.000255587	0.00720674	0.00575785	CD44/HMGB1/CASP3/ZMIZ1/NFKBIZ/STAT3/DUSP10/ANXA1/B2M/CD24/HLA-E/ZFP36L1/RPL22/IRF1/RPS6/HES1/RPS3/SOX4/EGR1	19
BP	GO:0072395	signal transduction involved in cell cycle checkpoint	7/308	74/17913	0.000278784	0.00779941	0.00623137	CDKN1B/SOX11/TFDP2/GADD45A/RPL26/BTG2/SOX4	7
BP	GO:0038066	p38MAPK cascade	6/308	53/17913	0.000286384	0.00794994	0.00635164	DUSP1/DUSP10/GADD45A/ZFP36L1/GADD45B/ZFP36	6
BP	GO:0002521	leukocyte differentiation	20/308	485/17913	0.000294784	0.00812017	0.00648764	HMGB1/LBR/CSF1/ID2/JUN/TOB2/ZMIZ1/NFKBIZ/STAT3/DUSP10/ANXA1/B2M/ZFP36L1/RPL22/IRF1/RPS6/FOS/SOX4/EGR1/JUNB	20
BP	GO:0001654	eye development	16/308	342/17913	0.000301996	0.00819279	0.00654566	IMPDH2/CDKN1B/MEIS2/SKIL/ARID1A/TOPORS/JUN/SOX11/MFAP2/SOX9/ZEB2/STAT3/RPL24/CDON/EGFR/CRYAB	16
BP	GO:0001701	in utero embryonic development	16/308	342/17913	0.000301996	0.00819279	0.00654566	ND4/SOX6/CCNB1IP1/SKIL/YBX3/NASP/ZMIZ1/RBBP6/RNASEH2B/CITED1/ZFP36L1/MAFF/HES1/EGFR/CCN1/JUNB	16
BP	GO:1903707	negative regulation of hemopoiesis	10/308	152/17913	0.000304784	0.00820625	0.00655641	MEIS2/HIST1H4C/HMGB1/ID2/TOB2/ANXA1/ZFP36L1/IRF1/HES1/ZFP36	10
BP	GO:0071385	cellular response to glucocorticoid stimulus	6/308	54/17913	0.000317586	0.00845812	0.00675765	ANXA1/ND3/ZFP36L1/FBXO32/EGFR/ZFP36	6
BP	GO:0002683	negative regulation of immune system process	19/308	451/17913	0.000319624	0.00845812	0.00675765	MEIS2/HIST1H4C/HMGB1/ID2/SOX11/TOB2/CASP3/SOX9/DUSP1/DUSP10/ANXA1/IL33/RPS19/HLA-E/ZFP36L1/IRF1/CXCL12/HES1/ZFP36	19
BP	GO:1903708	positive regulation of hemopoiesis	11/308	182/17913	0.000321224	0.00845812	0.00675765	HMGB1/CSF1/ID2/JUN/ZMIZ1/NFKBIZ/STAT3/DUSP10/ANXA1/ZFP36L1/FOS	11
BP	GO:0072234	metanephric nephron tubule development	4/308	20/17913	0.000334081	0.00873245	0.00697682	WWTR1/POU3F3/SOX9/HES1	4
BP	GO:0150063	visual system development	16/308	346/17913	0.0003435	0.00886731	0.00708457	IMPDH2/CDKN1B/MEIS2/SKIL/ARID1A/TOPORS/JUN/SOX11/MFAP2/SOX9/ZEB2/STAT3/RPL24/CDON/EGFR/CRYAB	16
BP	GO:1901652	response to peptide	20/308	491/17913	0.000345276	0.00886731	0.00708457	APEX1/CDKN1B/SRSF5/AGT/SPARC/CYBA/STAT3/CYTB/GAB1/CITED1/RARRES2/RPL23/ZFP36L1/JUND/CXCL12/ID1/NR4A1/BTG2/EGR1/IGFBP5	20
BP	GO:0021537	telencephalon development	13/308	246/17913	0.00035099	0.00886731	0.00708457	DIXDC1/TRA2B/ID2/POU3F3/CASP3/ZEB2/NFIB/CDON/CXCL12/HES1/EGFR/BTG2/ASCL1	13
BP	GO:0032943	mononuclear cell proliferation	13/308	246/17913	0.00035099	0.00886731	0.00708457	IMPDH2/HMGB1/CSF1/SOX11/CASP3/CD38/ANXA1/CD24/HLA-E/IRF1/RPS6/HES1/RPS3	13
BP	GO:0070670	response to interleukin-4	5/308	36/17913	0.000354173	0.00886731	0.00708457	IMPDH2/NFIL3/CITED1/RPS2/RPL3	5
BP	GO:0048708	astrocyte differentiation	7/308	77/17913	0.000356574	0.00886731	0.00708457	SOX6/ID2/SOX9/STAT3/SERPINE2/HES1/EGFR	7
BP	GO:0071260	cellular response to mechanical stimulus	7/308	77/17913	0.000356574	0.00886731	0.00708457	AGT/CYBA/ITGA2/SOX9/GADD45A/IRF1/EGFR	7
BP	GO:1901214	regulation of neuron death	15/308	313/17913	0.000360099	0.00889322	0.00710527	TOX3/DDIT3/CSF1/CLU/JUN/CASP3/TRIM2/STAT3/MCL1/CITED1/RACK1/FOS/BTG2/ASCL1/EGR1	15
BP	GO:0045667	regulation of osteoblast differentiation	9/308	128/17913	0.000372535	0.00913732	0.0073003	ID2/SOX11/CITED1/JUND/SFRP2/ID1/CEBPD/CCN1/IGFBP5	9
BP	GO:0006977	DNA damage response, signal transduction by p53 class mediator resulting in cell cycle arrest	6/308	56/17913	0.000387946	0.00945057	0.00755057	CDKN1B/TFDP2/GADD45A/RPL26/BTG2/SOX4	6
BP	GO:0048880	sensory system development	16/308	351/17913	0.000402234	0.00969572	0.00774643	IMPDH2/CDKN1B/MEIS2/SKIL/ARID1A/TOPORS/JUN/SOX11/MFAP2/SOX9/ZEB2/STAT3/RPL24/CDON/EGFR/CRYAB	16
BP	GO:0036499	PERK-mediated unfolded protein response	4/308	21/17913	0.000407133	0.00969572	0.00774643	HERPUD1/DDIT3/PPP1R15A/ATF3	4
BP	GO:1901798	positive regulation of signal transduction by p53 class mediator	4/308	21/17913	0.000407133	0.00969572	0.00774643	RPS7/RPL23/RPL11/RPL26	4
BP	GO:0009167	purine ribonucleoside monophosphate metabolic process	15/308	317/17913	0.000411547	0.00969572	0.00774643	ND4/IMPDH2/ND4L/UQCRB/ATP1B1/ATP6/STAT3/CYTB/COX3/ND2/ND1/COX1/ND3/COX2/ZBTB20	15
BP	GO:0010721	negative regulation of cell development	15/308	317/17913	0.000411547	0.00969572	0.00774643	PRAG1/DIXDC1/ID2/SOX11/CD38/SOX9/STAT3/SOX3/PBX1/DUSP10/B2M/STMN2/ID1/HES1/ASCL1	15
BP	GO:0007568	aging	15/308	318/17913	0.000425353	0.00974868	0.00778874	ND4/APEX1/AGT/ID2/JUN/ATP6/ZMIZ1/ECRG4/STAT3/COX1/EEF2/JUND/FOS/IGFBP5/CRYAB	15
BP	GO:0009126	purine nucleoside monophosphate metabolic process	15/308	318/17913	0.000425353	0.00974868	0.00778874	ND4/IMPDH2/ND4L/UQCRB/ATP1B1/ATP6/STAT3/CYTB/COX3/ND2/ND1/COX1/ND3/COX2/ZBTB20	15
BP	GO:0072431	signal transduction involved in mitotic G1 DNA damage checkpoint	6/308	57/17913	0.000427406	0.00974868	0.00778874	CDKN1B/TFDP2/GADD45A/RPL26/BTG2/SOX4	6
BP	GO:0090183	regulation of kidney development	6/308	57/17913	0.000427406	0.00974868	0.00778874	AGT/WWTR1/SOX9/CITED1/CD24/EGR1	6
BP	GO:1902400	intracellular signal transduction involved in G1 DNA damage checkpoint	6/308	57/17913	0.000427406	0.00974868	0.00778874	CDKN1B/TFDP2/GADD45A/RPL26/BTG2/SOX4	6
BP	GO:0070482	response to oxygen levels	17/308	389/17913	0.000433376	0.00982229	0.00784755	ND4/CDKN1B/ATP1B1/CYBA/ITGA2/CASP3/ATP6/CD38/UBA52/CYTB/CD24/NOP53/ZFP36L1/CXCL12/RPS27A/EGR1/CRYAB	17
BP	GO:0001666	response to hypoxia	16/308	354/17913	0.000441473	0.00988796	0.00790002	ND4/CDKN1B/ATP1B1/CYBA/ITGA2/CASP3/CD38/UBA52/CYTB/CD24/NOP53/ZFP36L1/CXCL12/RPS27A/EGR1/CRYAB	16
BP	GO:0045598	regulation of fat cell differentiation	9/308	131/17913	0.000441797	0.00988796	0.00790002	DDIT3/ID2/WWTR1/DUSP10/RARRES2/ZFP36L1/SFRP2/HES1/ZFP36	9
BP	GO:0071384	cellular response to corticosteroid stimulus	6/308	58/17913	0.00046993	0.0103885	0.00829992	ANXA1/ND3/ZFP36L1/FBXO32/EGFR/ZFP36	6
BP	GO:0046034	ATP metabolic process	14/308	287/17913	0.000471611	0.0103885	0.00829992	ND4/ND4L/UQCRB/ATP1B1/ATP6/STAT3/CYTB/COX3/ND2/ND1/COX1/ND3/COX2/ZBTB20	14
BP	GO:0060537	muscle tissue development	17/308	392/17913	0.000472863	0.0103885	0.00829992	LOX/SOX6/AGT/YBX3/ARID1A/ID2/SOX11/PIM1/SOX9/EEF2/CDON/ATF3/MAFF/FOS/BTG2/EGR1/IGFBP5	17
BP	GO:0044843	cell cycle G1/S phase transition	14/308	288/17913	0.000488192	0.0106543	0.00851227	WEE1/APEX1/CCND2/CDKN1B/ID2/JADE1/NASP/TFDP2/GADD45A/RPS6/RPL26/EGFR/BTG2/SOX4	14
BP	GO:1904666	regulation of ubiquitin protein ligase activity	4/308	22/17913	0.000490912	0.0106543	0.00851227	RPS7/RPL23/RPL5/RPL11	4
BP	GO:0072413	signal transduction involved in mitotic cell cycle checkpoint	6/308	59/17913	0.000515678	0.010951	0.0087493	CDKN1B/TFDP2/GADD45A/RPL26/BTG2/SOX4	6
BP	GO:1902402	signal transduction involved in mitotic DNA damage checkpoint	6/308	59/17913	0.000515678	0.010951	0.0087493	CDKN1B/TFDP2/GADD45A/RPL26/BTG2/SOX4	6
BP	GO:1902403	signal transduction involved in mitotic DNA integrity checkpoint	6/308	59/17913	0.000515678	0.010951	0.0087493	CDKN1B/TFDP2/GADD45A/RPL26/BTG2/SOX4	6
BP	GO:0001655	urogenital system development	15/308	324/17913	0.000516814	0.010951	0.0087493	CDKN1B/AGT/PLCE1/ID2/WWTR1/SOX11/POU3F3/NFIA/SOX9/PBX1/CITED1/CD24/HES1/SOX4/EGR1	15
BP	GO:0009743	response to carbohydrate	12/308	224/17913	0.000520842	0.0109714	0.00876563	CDKN1B/TRA2B/SPARC/CYBA/ITGA2/CASP3/TXNIP/ZFP36L1/RACK1/ZBTB20/SOX4/EGR1	12
BP	GO:0006970	response to osmotic stress	7/308	82/17913	0.000524051	0.0109744	0.00876805	YBX3/ITGA2/CASP3/CYTB/TSC22D2/ZFP36L1/EGFR	7
BP	GO:0034660	ncRNA metabolic process	19/308	470/17913	0.000530446	0.0110438	0.00882345	RPS28/RPL27/NOP53/RPS15/RPS7/RPS19/RPL14/RPL5/RPL11/RPL7/RPS27/RPS24/RPS14/RPS9/RPL35A/RPS6/RPS2/RPS16/RPL26	19
BP	GO:0072001	renal system development	14/308	291/17913	0.000540947	0.0111526	0.00891044	AGT/PLCE1/ID2/WWTR1/SOX11/POU3F3/NFIA/SOX9/PBX1/CITED1/CD24/HES1/SOX4/EGR1	14
BP	GO:0044706	multi-multicellular organism process	12/308	225/17913	0.000541904	0.0111526	0.00891044	STOX2/AGT/ARID1A/ITGA2/CD38/SERPINE2/MAFF/FOSB/RPL29/FOS/JUNB/IGFBP5	12
BP	GO:0045657	positive regulation of monocyte differentiation	3/308	10/17913	0.000552304	0.0112187	0.0089632	CSF1/JUN/ZFP36L1	3
BP	GO:0060213	positive regulation of nuclear-transcribed mRNA poly(A) tail shortening	3/308	10/17913	0.000552304	0.0112187	0.0089632	PABPC1/BTG2/ZFP36	3
BP	GO:0071156	regulation of cell cycle arrest	8/308	108/17913	0.000554512	0.0112187	0.0089632	CDKN1B/ID2/TFDP2/GADD45A/RPL23/RPL26/BTG2/SOX4	8
BP	GO:0000079	regulation of cyclin-dependent protein serine/threonine kinase activity	7/308	83/17913	0.000564036	0.0113473	0.00906593	CCND2/CDKN1B/CASP3/GADD45A/CCNL1/PSRC1/EGFR	7
BP	GO:1902893	regulation of pri-miRNA transcription by RNA polymerase II	5/308	40/17913	0.00058446	0.0115354	0.00921622	JUN/SOX9/STAT3/NFIB/FOS	5
BP	GO:0072170	metanephric tubule development	4/308	23/17913	0.000586271	0.0115354	0.00921622	WWTR1/POU3F3/SOX9/HES1	4
BP	GO:0072243	metanephric nephron epithelium development	4/308	23/17913	0.000586271	0.0115354	0.00921622	WWTR1/POU3F3/SOX9/HES1	4
BP	GO:2000637	positive regulation of gene silencing by miRNA	4/308	23/17913	0.000586271	0.0115354	0.00921622	MYCN/STAT3/EGFR/ZFP36	4
BP	GO:0072009	nephron epithelium development	8/308	109/17913	0.000589669	0.0115388	0.00921898	AGT/WWTR1/POU3F3/SOX9/PBX1/CITED1/CD24/HES1	8
BP	GO:2000058	regulation of ubiquitin-dependent protein catabolic process	9/308	137/17913	0.00061222	0.0119014	0.00950863	HERPUD1/CLU/IL33/NOP53/RPS7/RPL23/RPL5/RPL11/RACK1	9
BP	GO:0036293	response to decreased oxygen levels	16/308	365/17913	0.000614842	0.0119014	0.00950863	ND4/CDKN1B/ATP1B1/CYBA/ITGA2/CASP3/CD38/UBA52/CYTB/CD24/NOP53/ZFP36L1/CXCL12/RPS27A/EGR1/CRYAB	16
BP	GO:0009161	ribonucleoside monophosphate metabolic process	15/308	331/17913	0.000644303	0.0124046	0.00991067	ND4/IMPDH2/ND4L/UQCRB/ATP1B1/ATP6/STAT3/CYTB/COX3/ND2/ND1/COX1/ND3/COX2/ZBTB20	15
BP	GO:0000302	response to reactive oxygen species	12/308	230/17913	0.00065828	0.0126059	0.0100715	APEX1/RHOB/JUN/CASP3/DUSP1/TXNIP/EEF2/RACK1/RPS3/FOS/EGFR/CRYAB	12
BP	GO:0006979	response to oxidative stress	18/308	442/17913	0.00067951	0.0129432	0.010341	APEX1/RHOB/CYBA/JUN/CASP3/CD38/DUSP1/MCL1/TXNIP/ND1/COX1/ND3/EEF2/RACK1/RPS3/FOS/EGFR/CRYAB	18
BP	GO:0072331	signal transduction by p53 class mediator	13/308	264/17913	0.000683372	0.0129479	0.0103448	CDKN1B/CD44/TOPORS/TFDP2/NOP53/RPS7/GADD45A/RPL23/RPL5/RPL11/RPL26/BTG2/SOX4	13
BP	GO:0060148	positive regulation of posttranscriptional gene silencing	4/308	24/17913	0.00069407	0.0130814	0.0104514	MYCN/STAT3/EGFR/ZFP36	4
BP	GO:0044773	mitotic DNA damage checkpoint	7/308	86/17913	0.000698724	0.0131002	0.0104664	CDKN1B/TFDP2/NOP53/GADD45A/RPL26/BTG2/SOX4	7
BP	GO:0030324	lung development	10/308	169/17913	0.000703187	0.0131152	0.0104784	LOX/SPARC/SOX11/SOX9/NFIB/ID1/HES1/EGFR/ASCL1/IGFBP5	10
BP	GO:0032944	regulation of mononuclear cell proliferation	11/308	200/17913	0.000710556	0.013116	0.0104791	HMGB1/CSF1/SOX11/CASP3/CD38/ANXA1/CD24/HLA-E/IRF1/HES1/RPS3	11
BP	GO:0034284	response to monosaccharide	11/308	200/17913	0.000710556	0.013116	0.0104791	CDKN1B/TRA2B/SPARC/CYBA/ITGA2/CASP3/TXNIP/RACK1/ZBTB20/SOX4/EGR1	11
BP	GO:0031571	mitotic G1 DNA damage checkpoint	6/308	63/17913	0.000734292	0.0134158	0.0107186	CDKN1B/TFDP2/GADD45A/RPL26/BTG2/SOX4	6
BP	GO:0044819	mitotic G1/S transition checkpoint	6/308	63/17913	0.000734292	0.0134158	0.0107186	CDKN1B/TFDP2/GADD45A/RPL26/BTG2/SOX4	6
BP	GO:1904029	regulation of cyclin-dependent protein kinase activity	7/308	87/17913	0.000748876	0.0134922	0.0107796	CCND2/CDKN1B/CASP3/GADD45A/CCNL1/PSRC1/EGFR	7
BP	GO:0048505	regulation of timing of cell differentiation	3/308	11/17913	0.000749775	0.0134922	0.0107796	SERPINE2/HES1/ASCL1	3
BP	GO:0060174	limb bud formation	3/308	11/17913	0.000749775	0.0134922	0.0107796	SOX11/SOX9/SOX4	3
BP	GO:0043254	regulation of protein complex assembly	17/308	409/17913	0.000760447	0.0136158	0.0108784	STXBP6/CDKN1B/HMGB1/BCLAF1/ACTR3B/CLU/JUN/PRRT2/PMEPA1/NOP53/RACK1/STMN2/RPL13A/PSRC1/RPS3/GFAP/CRYAB	17
BP	GO:0050821	protein stabilization	10/308	171/17913	0.000770103	0.0137201	0.0109617	ATP1B1/CLU/PIM1/NOP53/RPS7/RPL23/RPL5/RPL11/SOX4/CRYAB	10
BP	GO:0044783	G1 DNA damage checkpoint	6/308	64/17913	0.00079873	0.0141597	0.0113129	CDKN1B/TFDP2/GADD45A/RPL26/BTG2/SOX4	6
BP	GO:0030323	respiratory tube development	10/308	173/17913	0.000842178	0.0148563	0.0118695	LOX/SPARC/SOX11/SOX9/NFIB/ID1/HES1/EGFR/ASCL1/IGFBP5	10
BP	GO:0048568	embryonic organ development	17/308	413/17913	0.000846561	0.0148605	0.0118728	ARID1A/TRA2B/ID2/SOX11/MFAP2/RBBP6/SOX9/PBX1/CITED1/RARRES2/RPL38/ZFP36L1/RPL10/HES1/EGFR/CCN1/JUNB	17
BP	GO:0010212	response to ionizing radiation	9/308	144/17913	0.000875445	0.0152925	0.012218	RHOB/CYBA/CASP3/EEF1D/GADD45A/SFRP2/RPL26/EGR1/CRYAB	9
BP	GO:0002548	monocyte chemotaxis	5/308	44/17913	0.000912087	0.0158553	0.0126676	HMGB1/DUSP1/ANXA1/RPS19/CXCL12	5
BP	GO:0044774	mitotic DNA integrity checkpoint	7/308	90/17913	0.000916606	0.0158568	0.0126689	CDKN1B/TFDP2/NOP53/GADD45A/RPL26/BTG2/SOX4	7
BP	GO:0001656	metanephros development	7/308	91/17913	0.000978647	0.0167512	0.0133834	ID2/WWTR1/POU3F3/SOX9/CITED1/HES1/EGR1	7
BP	GO:0060333	interferon-gamma-mediated signaling pathway	7/308	91/17913	0.000978647	0.0167512	0.0133834	CD44/MT2A/HLA-A/HLA-B/B2M/HLA-E/IRF1	7
BP	GO:0040034	regulation of development, heterochronic	3/308	12/17913	0.000987016	0.0167512	0.0133834	SERPINE2/HES1/ASCL1	3
BP	GO:0060211	regulation of nuclear-transcribed mRNA poly(A) tail shortening	3/308	12/17913	0.000987016	0.0167512	0.0133834	PABPC1/BTG2/ZFP36	3
BP	GO:0071675	regulation of mononuclear cell migration	5/308	45/17913	0.00101185	0.0170366	0.0136114	HMGB1/CSF1/DUSP1/RARRES2/CXCL12	5
BP	GO:0071236	cellular response to antibiotic	9/308	147/17913	0.00101334	0.0170366	0.0136114	APEX1/CDKN1B/RHOB/CLU/HNRNPA1/RPL23/RACK1/RPS3/EGR1	9
BP	GO:0001822	kidney development	13/308	276/17913	0.00102831	0.0172073	0.0137478	AGT/PLCE1/ID2/WWTR1/SOX11/POU3F3/SOX9/PBX1/CITED1/CD24/HES1/SOX4/EGR1	13
BP	GO:0070997	neuron death	15/308	347/17913	0.00103948	0.0173133	0.0138325	TOX3/DDIT3/CSF1/CLU/JUN/CASP3/TRIM2/STAT3/MCL1/CITED1/RACK1/FOS/BTG2/ASCL1/EGR1	15
BP	GO:0065004	protein-DNA complex assembly	11/308	210/17913	0.00105953	0.0175656	0.0140341	BRD2/HIST1H4C/HMGB1/NASP/H1FX/SOX9/UBA52/TCF4/H1F0/CENPV/RPS27A	11
BP	GO:0048732	gland development	17/308	422/17913	0.00107125	0.0176781	0.014124	CDKN1B/SRSF5/CSF1/ID2/JUN/ITGA2/SOX9/SOX3/PBX1/SERPINE2/NFIB/COX2/RPL30/HES1/EGFR/ASCL1/IGFBP5	17
BP	GO:0009636	response to toxic substance	19/308	499/17913	0.00108118	0.0177601	0.0141895	ND4/APEX1/RHOB/SPARC/JUN/CASP3/DUSP1/STAT3/UBA52/CYTB/HNRNPA1/TXNIP/EEF2/RACK1/RPL10A/RPS3/FOS/EGR1/CRYAB	19
BP	GO:0046651	lymphocyte proliferation	12/308	244/17913	0.00110066	0.0177625	0.0141914	IMPDH2/HMGB1/SOX11/CASP3/CD38/ANXA1/CD24/HLA-E/IRF1/RPS6/HES1/RPS3	12
BP	GO:0072207	metanephric epithelium development	4/308	27/17913	0.00110078	0.0177625	0.0141914	WWTR1/POU3F3/SOX9/HES1	4
BP	GO:0009123	nucleoside monophosphate metabolic process	15/308	349/17913	0.00110089	0.0177625	0.0141914	ND4/IMPDH2/ND4L/UQCRB/ATP1B1/ATP6/STAT3/CYTB/COX3/ND2/ND1/COX1/ND3/COX2/ZBTB20	15
BP	GO:0002088	lens development in camera-type eye	6/308	68/17913	0.00110117	0.0177625	0.0141914	CDKN1B/SKIL/SOX11/ZEB2/CDON/CRYAB	6
BP	GO:0060711	labyrinthine layer development	5/308	46/17913	0.00111948	0.0178968	0.0142987	CITED1/ZFP36L1/HES1/CCN1/JUNB	5
BP	GO:0061614	pri-miRNA transcription by RNA polymerase II	5/308	46/17913	0.00111948	0.0178968	0.0142987	JUN/SOX9/STAT3/NFIB/FOS	5
BP	GO:0009205	purine ribonucleoside triphosphate metabolic process	14/308	314/17913	0.00113104	0.0180011	0.0143821	ND4/ND4L/UQCRB/ATP1B1/ATP6/STAT3/CYTB/COX3/ND2/ND1/COX1/ND3/COX2/ZBTB20	14
BP	GO:0045785	positive regulation of cell adhesion	16/308	388/17913	0.00117187	0.0185684	0.0148353	CD44/HMGB1/NEDD9/CSF1/ITGA2/ZMIZ1/NFKBIZ/DUSP10/ANXA1/CD24/HLA-E/CXCL12/SFRP2/HES1/RPS3/CCN1	16
BP	GO:0048709	oligodendrocyte differentiation	7/308	94/17913	0.00118479	0.0186085	0.0148673	SOX6/ID2/CLU/SOX11/DUSP10/HES1/ASCL1	7
BP	GO:2001243	negative regulation of intrinsic apoptotic signaling pathway	7/308	94/17913	0.00118479	0.0186085	0.0148673	HERPUD1/CD44/YBX3/CLU/TPT1/CXCL12/SFRP2	7
BP	GO:0070663	regulation of leukocyte proliferation	11/308	214/17913	0.00123392	0.0189191	0.0151154	HMGB1/CSF1/SOX11/CASP3/CD38/ANXA1/CD24/HLA-E/IRF1/HES1/RPS3	11
BP	GO:0045646	regulation of erythrocyte differentiation	5/308	47/17913	0.00123537	0.0189191	0.0151154	ID2/STAT3/B2M/ZFP36L1/ZFP36	5
BP	GO:2000059	negative regulation of ubiquitin-dependent protein catabolic process	5/308	47/17913	0.00123537	0.0189191	0.0151154	NOP53/RPS7/RPL23/RPL5/RPL11	5
BP	GO:1901990	regulation of mitotic cell cycle phase transition	17/308	428/17913	0.0012477	0.0189191	0.0151154	WEE1/APEX1/CCND2/CDKN1B/ID2/JADE1/TFDP2/DUSP1/RNASEH2B/PBX1/NOP53/GADD45A/ZFP36L1/RPL26/EGFR/BTG2/SOX4	17
BP	GO:0033273	response to vitamin	7/308	95/17913	0.00126058	0.0189191	0.0151154	SPARC/ITGA2/PIM1/CYTB/EEF2/EGFR/ASCL1	7
BP	GO:0060993	kidney morphogenesis	7/308	95/17913	0.00126058	0.0189191	0.0151154	AGT/WWTR1/SOX9/PBX1/CITED1/HES1/SOX4	7
BP	GO:0046500	S-adenosylmethionine metabolic process	3/308	13/17913	0.00126685	0.0189191	0.0151154	MAT2A/AMD1/MAT2B	3
BP	GO:0048715	negative regulation of oligodendrocyte differentiation	3/308	13/17913	0.00126685	0.0189191	0.0151154	ID2/DUSP10/HES1	3
BP	GO:0061029	eyelid development in camera-type eye	3/308	13/17913	0.00126685	0.0189191	0.0151154	JUN/SOX11/EGFR	3
BP	GO:0071850	mitotic cell cycle arrest	3/308	13/17913	0.00126685	0.0189191	0.0151154	CDKN1B/DUSP1/GADD45A	3
BP	GO:0045737	positive regulation of cyclin-dependent protein serine/threonine kinase activity	4/308	28/17913	0.00126703	0.0189191	0.0151154	CCND2/CDKN1B/PSRC1/EGFR	4
BP	GO:0042176	regulation of protein catabolic process	15/308	354/17913	0.00126796	0.0189191	0.0151154	HERPUD1/CDKN1B/CLU/SOX9/SERPINE2/IL33/NOP53/RPS7/RPL23/RPL5/RPL11/RACK1/EEF1A1/GFAP/EGFR	15
BP	GO:0090092	regulation of transmembrane receptor protein serine/threonine kinase signaling pathway	11/308	215/17913	0.00128103	0.0190347	0.0152078	LOX/WWTR1/SOX11/UBA52/CITED1/PMEPA1/LTBP1/RPS27A/SFRP2/HES1/CCN1	11
BP	GO:0090068	positive regulation of cell cycle process	13/308	283/17913	0.00128962	0.0190832	0.0152466	APEX1/CCND2/CDKN1B/ID2/TFDP2/PBX1/CENPV/GADD45A/RPL23/RPL26/EGFR/BTG2/SOX4	13
BP	GO:0009199	ribonucleoside triphosphate metabolic process	14/308	319/17913	0.00131359	0.0193578	0.015466	ND4/ND4L/UQCRB/ATP1B1/ATP6/STAT3/CYTB/COX3/ND2/ND1/COX1/ND3/COX2/ZBTB20	14
BP	GO:0071346	cellular response to interferon-gamma	9/308	153/17913	0.00134198	0.0196953	0.0157356	CD44/MT2A/HLA-A/AQP4/HLA-B/B2M/HLA-E/IRF1/RPL13A	9
BP	GO:0045637	regulation of myeloid cell differentiation	12/308	250/17913	0.00135437	0.0197959	0.015816	LOX/MEIS2/HIST1H4C/CSF1/ID2/JUN/TOB2/STAT3/B2M/ZFP36L1/FOS/ZFP36	12
BP	GO:0006414	translational elongation	8/308	124/17913	0.00136999	0.0198621	0.0158689	EEF1B2/EEF1D/EEF2/RPLP2/RPL30/RACK1/RPLP1/EEF1A1	8
BP	GO:2000134	negative regulation of G1/S transition of mitotic cell cycle	8/308	124/17913	0.00136999	0.0198621	0.0158689	WEE1/CDKN1B/JADE1/TFDP2/GADD45A/RPL26/BTG2/SOX4	8
BP	GO:0009144	purine nucleoside triphosphate metabolic process	14/308	321/17913	0.00139321	0.0201172	0.0160727	ND4/ND4L/UQCRB/ATP1B1/ATP6/STAT3/CYTB/COX3/ND2/ND1/COX1/ND3/COX2/ZBTB20	14
BP	GO:0071480	cellular response to gamma radiation	4/308	29/17913	0.00145006	0.020854	0.0166614	CYBA/RPL26/EGR1/CRYAB	4
BP	GO:0009314	response to radiation	17/308	435/17913	0.00148416	0.0212591	0.0169851	MEIS2/RHOB/CYBA/ID2/CASP3/DUSP1/ND3/EEF1D/GADD45A/JUND/CXCL12/SFRP2/RPL26/FOS/EGFR/EGR1/CRYAB	17
BP	GO:0060395	SMAD protein signal transduction	5/308	49/17913	0.00149343	0.0213067	0.017023	WWTR1/JUN/SMAD9/CITED1/FOS	5
BP	GO:0009895	negative regulation of catabolic process	13/308	288/17913	0.00150835	0.0214342	0.0171249	HNRNPA0/YBX3/STAT3/MCL1/PABPC1/SERPINE2/NOP53/RPS7/RPL23/RPL5/RPL11/EGFR/ZFP36	13
BP	GO:0032946	positive regulation of mononuclear cell proliferation	8/308	126/17913	0.0015176	0.0214804	0.0171618	HMGB1/CSF1/CD38/ANXA1/CD24/HLA-E/HES1/RPS3	8
BP	GO:0007519	skeletal muscle tissue development	9/308	156/17913	0.00153584	0.0216529	0.0172996	YBX3/SOX11/EEF2/CDON/ATF3/MAFF/FOS/BTG2/EGR1	9
BP	GO:0030098	lymphocyte differentiation	14/308	325/17913	0.00156459	0.0219718	0.0175544	HMGB1/ID2/ZMIZ1/NFKBIZ/STAT3/DUSP10/ANXA1/B2M/ZFP36L1/RPL22/IRF1/RPS6/SOX4/EGR1	14
BP	GO:0021781	glial cell fate commitment	3/308	14/17913	0.00159194	0.0220666	0.0176302	SOX6/SOX9/ASCL1	3
BP	GO:0072401	signal transduction involved in DNA integrity checkpoint	6/308	73/17913	0.00159451	0.0220666	0.0176302	CDKN1B/TFDP2/GADD45A/RPL26/BTG2/SOX4	6
BP	GO:0072422	signal transduction involved in DNA damage checkpoint	6/308	73/17913	0.00159451	0.0220666	0.0176302	CDKN1B/TFDP2/GADD45A/RPL26/BTG2/SOX4	6
BP	GO:0031333	negative regulation of protein complex assembly	8/308	127/17913	0.00159599	0.0220666	0.0176302	HMGB1/CLU/PRRT2/PMEPA1/NOP53/STMN2/RPL13A/CRYAB	8
BP	GO:0045444	fat cell differentiation	11/308	222/17913	0.00165384	0.0227784	0.0181989	DDIT3/ID2/WWTR1/DUSP10/RARRES2/ZFP36L1/SFRP2/NR4A1/HES1/CEBPD/ZFP36	11
BP	GO:1903320	regulation of protein modification by small protein conjugation or removal	11/308	223/17913	0.00171368	0.0234225	0.0187135	HERPUD1/TOPORS/NOP53/RPS7/RPL23/RPL5/RPL11/RPS2/RPS3/SOX4/EGR1	11
BP	GO:2001234	negative regulation of apoptotic signaling pathway	11/308	223/17913	0.00171368	0.0234225	0.0187135	HERPUD1/SGK3/C8orf44-SGK3/CD44/YBX3/CLU/SLC25A5/MCL1/TPT1/CXCL12/SFRP2	11
BP	GO:1901654	response to ketone	10/308	191/17913	0.00177552	0.0241754	0.019315	CYBA/NASP/CD38/DUSP1/TXNIP/RPL27/FBXO32/FOSB/FOS/EGFR	10
BP	GO:0048146	positive regulation of fibroblast proliferation	5/308	51/17913	0.00178911	0.0242681	0.0193891	AGT/JUN/ZMIZ1/RNASEH2B/EGFR	5
BP	GO:0048661	positive regulation of smooth muscle cell proliferation	7/308	101/17913	0.00179839	0.0243021	0.0194162	AGT/CYBA/ID2/JUN/ITGA2/EGFR/IGFBP5	7
BP	GO:0046683	response to organophosphorus	8/308	130/17913	0.00185057	0.0247091	0.0197414	APEX1/SPARC/DUSP1/CITED1/ZFP36L1/FOSB/FOS/IGFBP5	8
BP	GO:1902807	negative regulation of cell cycle G1/S phase transition	8/308	130/17913	0.00185057	0.0247091	0.0197414	WEE1/CDKN1B/JADE1/TFDP2/GADD45A/RPL26/BTG2/SOX4	8
BP	GO:0043010	camera-type eye development	13/308	295/17913	0.00186559	0.0247091	0.0197414	IMPDH2/CDKN1B/SKIL/ARID1A/TOPORS/JUN/SOX11/SOX9/ZEB2/RPL24/CDON/EGFR/CRYAB	13
BP	GO:1903037	regulation of leukocyte cell-cell adhesion	13/308	295/17913	0.00186559	0.0247091	0.0197414	CD44/HMGB1/CASP3/ZMIZ1/NFKBIZ/DUSP10/ANXA1/CD24/HLA-E/IRF1/CXCL12/HES1/RPS3	13
BP	GO:0051385	response to mineralocorticoid	4/308	31/17913	0.00186992	0.0247091	0.0197414	CYBA/RPL27/FOSB/FOS	4
BP	GO:1902253	regulation of intrinsic apoptotic signaling pathway by p53 class mediator	4/308	31/17913	0.00186992	0.0247091	0.0197414	CD44/RPS7/RPL11/RPL26	4
BP	GO:0007565	female pregnancy	10/308	193/17913	0.00191726	0.0251491	0.020093	STOX2/AGT/ARID1A/ITGA2/CD38/FOSB/RPL29/FOS/JUNB/IGFBP5	10
BP	GO:0060541	respiratory system development	10/308	193/17913	0.00191726	0.0251491	0.020093	LOX/SPARC/SOX11/SOX9/NFIB/ID1/HES1/EGFR/ASCL1/IGFBP5	10
BP	GO:0003281	ventricular septum development	6/308	76/17913	0.00196192	0.0254918	0.0203667	ID2/SOX11/LTBP1/HES1/SOX4/CCN1	6
BP	GO:0031397	negative regulation of protein ubiquitination	6/308	76/17913	0.00196192	0.0254918	0.0203667	RPS7/RPL23/RPL5/RPL11/RPS3/SOX4	6
BP	GO:0070935	3'-UTR-mediated mRNA stabilization	3/308	15/17913	0.00196474	0.0254918	0.0203667	HNRNPA0/YBX3/ZFP36	3
BP	GO:0030900	forebrain development	15/308	371/17913	0.00200413	0.025909	0.0207001	DIXDC1/ARID1A/TRA2B/ID2/POU3F3/CASP3/ZEB2/SOX3/NFIB/CDON/CXCL12/HES1/EGFR/BTG2/ASCL1	15
BP	GO:0031112	positive regulation of microtubule polymerization or depolymerization	4/308	32/17913	0.00210846	0.0270623	0.0216215	CDKN1B/STMN2/PSRC1/RPS3	4
BP	GO:1904031	positive regulation of cyclin-dependent protein kinase activity	4/308	32/17913	0.00210846	0.0270623	0.0216215	CCND2/CDKN1B/PSRC1/EGFR	4
BP	GO:0000077	DNA damage checkpoint	8/308	133/17913	0.00213616	0.0272503	0.0217717	CDKN1B/TFDP2/RNASEH2B/NOP53/GADD45A/RPL26/BTG2/SOX4	8
BP	GO:0015980	energy derivation by oxidation of organic compounds	12/308	264/17913	0.00213832	0.0272503	0.0217717	ND4/ND4L/UQCRB/PPP1R1A/CYTB/COX3/ND2/ND1/COX1/NOP53/ND3/COX2	12
BP	GO:0009141	nucleoside triphosphate metabolic process	14/308	337/17913	0.00218749	0.027778	0.0221933	ND4/ND4L/UQCRB/ATP1B1/ATP6/STAT3/CYTB/COX3/ND2/ND1/COX1/ND3/COX2/ZBTB20	14
BP	GO:0070665	positive regulation of leukocyte proliferation	8/308	134/17913	0.00223869	0.0283277	0.0226325	HMGB1/CSF1/CD38/ANXA1/CD24/HLA-E/HES1/RPS3	8
BP	GO:0060538	skeletal muscle organ development	9/308	165/17913	0.00225573	0.0284428	0.0227245	YBX3/SOX11/EEF2/CDON/ATF3/MAFF/FOS/BTG2/EGR1	9
BP	GO:0014706	striated muscle tissue development	15/308	376/17913	0.00227857	0.02863	0.0228741	LOX/SOX6/AGT/YBX3/ARID1A/ID2/SOX11/PIM1/EEF2/CDON/ATF3/MAFF/FOS/BTG2/EGR1	15
BP	GO:0002763	positive regulation of myeloid leukocyte differentiation	5/308	54/17913	0.00231002	0.0288229	0.0230282	CSF1/ID2/JUN/ZFP36L1/FOS	5
BP	GO:0061005	cell differentiation involved in kidney development	5/308	54/17913	0.00231002	0.0288229	0.0230282	WWTR1/POU3F3/CITED1/CD24/HES1	5
BP	GO:1902105	regulation of leukocyte differentiation	12/308	267/17913	0.00234717	0.0291115	0.0232587	HMGB1/CSF1/ID2/JUN/TOB2/ZMIZ1/NFKBIZ/DUSP10/ANXA1/ZFP36L1/IRF1/FOS	12
BP	GO:0021543	pallium development	9/308	166/17913	0.00234996	0.0291115	0.0232587	DIXDC1/TRA2B/POU3F3/CASP3/ZEB2/CDON/EGFR/BTG2/ASCL1	9
BP	GO:0071353	cellular response to interleukin-4	4/308	33/17913	0.0023672	0.0291115	0.0232587	IMPDH2/NFIL3/RPS2/RPL3	4
BP	GO:0030330	DNA damage response, signal transduction by p53 class mediator	7/308	106/17913	0.00236994	0.0291115	0.0232587	CDKN1B/CD44/TFDP2/GADD45A/RPL26/BTG2/SOX4	7
BP	GO:0061684	chaperone-mediated autophagy	3/308	16/17913	0.00238756	0.0291115	0.0232587	CLU/EEF1A1/GFAP	3
BP	GO:2001021	negative regulation of response to DNA damage stimulus	6/308	79/17913	0.00239003	0.0291115	0.0232587	CD44/CLU/TPT1/CXCL12/SFRP2/RPS3	6
BP	GO:0050670	regulation of lymphocyte proliferation	10/308	199/17913	0.00239818	0.0291115	0.0232587	HMGB1/SOX11/CASP3/CD38/ANXA1/CD24/HLA-E/IRF1/HES1/RPS3	10
BP	GO:0050679	positive regulation of epithelial cell proliferation	10/308	199/17913	0.00239818	0.0291115	0.0232587	HMGB1/CYBA/JUN/SOX11/SOX9/STAT3/CXCL12/ID1/NR4A1/EGFR	10
BP	GO:0030308	negative regulation of cell growth	9/308	167/17913	0.0024473	0.0296074	0.0236549	CDKN1B/AGT/JADE1/SERPINE2/RACK1/SFRP2/PSRC1/BTG1/CRYAB	9
BP	GO:0007254	JNK cascade	10/308	200/17913	0.002487	0.0299864	0.0239577	HMGB1/ZEB2/UBA52/DUSP10/GADD45A/GADD45B/RPS27A/SFRP2/RPS3/EGFR	10
BP	GO:0006120	mitochondrial electron transport, NADH to ubiquinone	5/308	55/17913	0.00250588	0.0301126	0.0240586	ND4/ND4L/ND2/ND1/ND3	5
BP	GO:1901991	negative regulation of mitotic cell cycle phase transition	11/308	235/17913	0.0025802	0.030902	0.0246892	WEE1/CDKN1B/JADE1/TFDP2/DUSP1/NOP53/GADD45A/ZFP36L1/RPL26/BTG2/SOX4	11
BP	GO:0045730	respiratory burst	4/308	34/17913	0.00264698	0.0315961	0.0252438	CYBA/DUSP10/CD24/RPS19	4
BP	GO:0031647	regulation of protein stability	12/308	272/17913	0.00273207	0.0325035	0.0259688	ATP1B1/CLU/PIM1/CASP3/NOP53/RPS7/RPL23/RPL5/RPL11/ID1/SOX4/CRYAB	12
BP	GO:0045165	cell fate commitment	11/308	238/17913	0.00284456	0.0333903	0.0266773	SOX6/ID2/CASP3/SOX9/GAS1/STAT3/MCL1/CDON/SFRP2/HES1/ASCL1	11
BP	GO:0032930	positive regulation of superoxide anion generation	3/308	17/17913	0.00286256	0.0333903	0.0266773	AGT/CYBA/EGFR	3
BP	GO:0048711	positive regulation of astrocyte differentiation	3/308	17/17913	0.00286256	0.0333903	0.0266773	ID2/SERPINE2/HES1	3
BP	GO:0050665	hydrogen peroxide biosynthetic process	3/308	17/17913	0.00286256	0.0333903	0.0266773	CYBA/STAT3/COX2	3
BP	GO:0061323	cell proliferation involved in heart morphogenesis	3/308	17/17913	0.00286256	0.0333903	0.0266773	PIM1/SOX9/HES1	3
BP	GO:2000136	regulation of cell proliferation involved in heart morphogenesis	3/308	17/17913	0.00286256	0.0333903	0.0266773	PIM1/SOX9/HES1	3
BP	GO:0045445	myoblast differentiation	6/308	82/17913	0.00288487	0.0335413	0.0267979	DDIT3/SOX9/ZFP36L1/CDON/BOC/BTG1	6
BP	GO:1901987	regulation of cell cycle phase transition	17/308	464/17913	0.00290712	0.0336906	0.0269172	WEE1/APEX1/CCND2/CDKN1B/ID2/JADE1/TFDP2/DUSP1/RNASEH2B/PBX1/NOP53/GADD45A/ZFP36L1/RPL26/EGFR/BTG2/SOX4	17
BP	GO:0035904	aorta development	5/308	57/17913	0.00293334	0.0337172	0.0269385	LOX/LOXL1/LTBP1/HES1/SOX4	5
BP	GO:0043525	positive regulation of neuron apoptotic process	5/308	57/17913	0.00293334	0.0337172	0.0269385	DDIT3/JUN/CASP3/MCL1/ASCL1	5
BP	GO:0072073	kidney epithelium development	8/308	140/17913	0.00293766	0.0337172	0.0269385	AGT/WWTR1/POU3F3/SOX9/PBX1/CITED1/CD24/HES1	8
BP	GO:0048660	regulation of smooth muscle cell proliferation	9/308	172/17913	0.00298307	0.034129	0.0272675	CDKN1B/AGT/SF1/CYBA/ID2/JUN/ITGA2/EGFR/IGFBP5	9
BP	GO:0031570	DNA integrity checkpoint	8/308	141/17913	0.00306906	0.035001	0.0279641	CDKN1B/TFDP2/RNASEH2B/NOP53/GADD45A/RPL26/BTG2/SOX4	8
BP	GO:0060562	epithelial tube morphogenesis	13/308	313/17913	0.0031152	0.0354144	0.0282944	AGT/RHOB/ARID1A/CSF1/SOX11/SOX9/ZEB2/PBX1/CITED1/RPS7/SFRP2/HES1/SOX4	13
BP	GO:0051090	regulation of DNA-binding transcription factor activity	16/308	429/17913	0.00321713	0.0363937	0.0290768	SGK3/C8orf44-SGK3/AGT/DDIT3/TCEAL7/ID2/CLU/JUN/BEX1/PIM1/STAT3/UBA52/RPS27A/ID1/RPS3/FOS	16
BP	GO:0048659	smooth muscle cell proliferation	9/308	174/17913	0.00322167	0.0363937	0.0290768	CDKN1B/AGT/SF1/CYBA/ID2/JUN/ITGA2/EGFR/IGFBP5	9
BP	GO:0048255	mRNA stabilization	4/308	36/17913	0.00327292	0.0368564	0.0294466	HNRNPA0/YBX3/PABPC1/ZFP36	4
BP	GO:0033002	muscle cell proliferation	11/308	243/17913	0.00333337	0.0373025	0.029803	CDKN1B/AGT/SF1/CYBA/ID2/JUN/ITGA2/PIM1/STAT3/EGFR/IGFBP5	11
BP	GO:0061448	connective tissue development	11/308	243/17913	0.00333337	0.0373025	0.029803	LOX/SOX6/CD44/CSF1/ID2/ITGB8/SOX9/NFIB/SFRP2/CCN1/EGR1	11
BP	GO:0006123	mitochondrial electron transport, cytochrome c to oxygen	3/308	18/17913	0.00339171	0.0376028	0.0300429	COX3/COX1/COX2	3
BP	GO:0019646	aerobic electron transport chain	3/308	18/17913	0.00339171	0.0376028	0.0300429	COX3/COX1/COX2	3
BP	GO:0042276	error-prone translesion synthesis	3/308	18/17913	0.00339171	0.0376028	0.0300429	REV3L/UBA52/RPS27A	3
BP	GO:0031330	negative regulation of cellular catabolic process	11/308	244/17913	0.00343878	0.038007	0.0303658	HNRNPA0/YBX3/STAT3/MCL1/PABPC1/NOP53/RPS7/RPL23/RPL5/RPL11/ZFP36	11
BP	GO:0035148	tube formation	8/308	144/17913	0.00349085	0.0384638	0.0307308	ARID1A/SOX11/SOX9/ZEB2/NFIB/RPS7/SFRP2/SOX4	8
BP	GO:0042098	T cell proliferation	9/308	177/17913	0.00360748	0.039627	0.0316601	HMGB1/CASP3/ANXA1/CD24/HLA-E/IRF1/RPS6/HES1/RPS3	9
BP	GO:0046006	regulation of activated T cell proliferation	4/308	37/17913	0.0036207	0.0396505	0.0316789	HMGB1/CASP3/CD24/RPS3	4
BP	GO:0014074	response to purine-containing compound	8/308	145/17913	0.00364099	0.0397076	0.0317246	APEX1/SPARC/DUSP1/CITED1/ZFP36L1/FOSB/FOS/IGFBP5	8
BP	GO:0048145	regulation of fibroblast proliferation	6/308	86/17913	0.00365918	0.0397076	0.0317246	DACH1/AGT/JUN/ZMIZ1/RNASEH2B/EGFR	6
BP	GO:1903321	negative regulation of protein modification by small protein conjugation or removal	6/308	86/17913	0.00365918	0.0397076	0.0317246	RPS7/RPL23/RPL5/RPL11/RPS3/SOX4	6
BP	GO:0017015	regulation of transforming growth factor beta receptor signaling pathway	7/308	115/17913	0.00374044	0.0402604	0.0321662	LOX/SOX11/UBA52/CITED1/PMEPA1/LTBP1/RPS27A	7
BP	GO:0043620	regulation of DNA-templated transcription in response to stress	7/308	115/17913	0.00374044	0.0402604	0.0321662	DDIT3/BCLAF1/JUN/UBA52/ATF3/RPS27A/EGR1	7
BP	GO:0061013	regulation of mRNA catabolic process	9/308	178/17913	0.00374384	0.0402604	0.0321662	APEX1/HNRNPA0/YBX3/UBA52/PABPC1/ZFP36L1/RPS27A/BTG2/ZFP36	9
BP	GO:0071496	cellular response to external stimulus	13/308	320/17913	0.00375631	0.0402734	0.0321766	AGT/CYBA/JUN/ITGA2/PIM1/SOX9/HNRNPA1/GADD45A/ATF3/IRF1/SFRP2/FOS/EGFR	13
BP	GO:0001892	embryonic placenta development	6/308	87/17913	0.00387476	0.0412741	0.0329761	CITED1/ZFP36L1/HES1/EGFR/CCN1/JUNB	6
BP	GO:0048144	fibroblast proliferation	6/308	87/17913	0.00387476	0.0412741	0.0329761	DACH1/AGT/JUN/ZMIZ1/RNASEH2B/EGFR	6
BP	GO:0007219	Notch signaling pathway	9/308	179/17913	0.00388422	0.0412741	0.0329761	CDKN1B/PRAG1/ZMIZ1/SOX9/STAT3/PBX1/HES1/EGFR/ASCL1	9
BP	GO:0032835	glomerulus development	5/308	61/17913	0.0039424	0.0413986	0.0330756	PLCE1/WWTR1/CD24/HES1/EGR1	5
BP	GO:0071772	response to BMP	8/308	147/17913	0.00395625	0.0413986	0.0330756	SOX11/SMAD9/SOX9/SFRP2/ID1/HES1/CCN1/EGR1	8
BP	GO:0071773	cellular response to BMP stimulus	8/308	147/17913	0.00395625	0.0413986	0.0330756	SOX11/SMAD9/SOX9/SFRP2/ID1/HES1/CCN1/EGR1	8
BP	GO:0045663	positive regulation of myoblast differentiation	3/308	19/17913	0.00397686	0.0413986	0.0330756	CDON/BOC/BTG1	3
BP	GO:0060716	labyrinthine layer blood vessel development	3/308	19/17913	0.00397686	0.0413986	0.0330756	HES1/CCN1/JUNB	3
BP	GO:0071294	cellular response to zinc ion	3/308	19/17913	0.00397686	0.0413986	0.0330756	MT2A/MT1X/MT1E	3
BP	GO:2000696	regulation of epithelial cell differentiation involved in kidney development	3/308	19/17913	0.00397686	0.0413986	0.0330756	WWTR1/CITED1/CD24	3
BP	GO:0042769	DNA damage response, detection of DNA damage	4/308	38/17913	0.00399272	0.0414432	0.0331112	UBA52/RPS27A/RPS3/SOX4	4
BP	GO:0071900	regulation of protein serine/threonine kinase activity	17/308	479/17913	0.0040053	0.0414537	0.0331196	CCND2/CDKN1B/PLCE1/CASP3/ZEB2/DUSP1/UBA52/DUSP10/CD24/GADD45A/GADD45B/CCNL1/RPS27A/SFRP2/PSRC1/RPS3/EGFR	17
BP	GO:1903039	positive regulation of leukocyte cell-cell adhesion	10/308	214/17913	0.00403153	0.0416049	0.0332404	CD44/HMGB1/ZMIZ1/NFKBIZ/DUSP10/ANXA1/CD24/HLA-E/HES1/RPS3	10
BP	GO:1903844	regulation of cellular response to transforming growth factor beta stimulus	7/308	117/17913	0.00411336	0.0423274	0.0338176	LOX/SOX11/UBA52/CITED1/PMEPA1/LTBP1/RPS27A	7
BP	GO:0051249	regulation of lymphocyte activation	15/308	401/17913	0.004161	0.0426949	0.0341113	HMGB1/ID2/SOX11/CASP3/ZMIZ1/NFKBIZ/CD38/DUSP10/ANXA1/CD24/HLA-E/ZFP36L1/IRF1/HES1/RPS3	15
BP	GO:0042129	regulation of T cell proliferation	8/308	149/17913	0.00429218	0.0439151	0.0350861	HMGB1/CASP3/ANXA1/CD24/HLA-E/IRF1/HES1/RPS3	8
BP	GO:0070371	ERK1 and ERK2 cascade	12/308	289/17913	0.00444144	0.0452164	0.0361258	CD44/HMGB1/AGT/AKAP12/JUN/SOX9/DUSP1/DUSP10/ZFP36L1/ATF3/EGFR/CCN1	12
BP	GO:0034249	negative regulation of cellular amide metabolic process	10/308	217/17913	0.00444461	0.0452164	0.0361258	CLU/STAT3/EIF3E/ZFP36L1/RACK1/RPL13A/RPS3/BTG2/IGFBP5/ZFP36	10
BP	GO:0002819	regulation of adaptive immune response	8/308	150/17913	0.00446817	0.0453272	0.0362143	HMGB1/NFKBIZ/DUSP10/ANXA1/B2M/IL33/HLA-E/IRF1	8
BP	GO:0070555	response to interleukin-1	9/308	183/17913	0.00448741	0.0453938	0.0362675	PELI2/AKAP12/CYBA/CD38/SOX9/UBA52/CITED1/RPS27A/EGR1	9
BP	GO:0045600	positive regulation of fat cell differentiation	5/308	63/17913	0.00453038	0.045571	0.0364091	ID2/RARRES2/ZFP36L1/SFRP2/ZFP36	5
BP	GO:0071277	cellular response to calcium ion	5/308	63/17913	0.00453038	0.045571	0.0364091	JUN/JUND/FOSB/FOS/JUNB	5
BP	GO:0042102	positive regulation of T cell proliferation	6/308	90/17913	0.00457806	0.0457934	0.0365868	HMGB1/ANXA1/CD24/HLA-E/HES1/RPS3	6
BP	GO:0045639	positive regulation of myeloid cell differentiation	6/308	90/17913	0.00457806	0.0457934	0.0365868	CSF1/ID2/JUN/STAT3/ZFP36L1/FOS	6
BP	GO:0007159	leukocyte cell-cell adhesion	13/308	328/17913	0.00461591	0.0458259	0.0366128	CD44/HMGB1/CASP3/ZMIZ1/NFKBIZ/DUSP10/ANXA1/CD24/HLA-E/IRF1/CXCL12/HES1/RPS3	13
BP	GO:0045655	regulation of monocyte differentiation	3/308	20/17913	0.0046197	0.0458259	0.0366128	CSF1/JUN/ZFP36L1	3
BP	GO:0060487	lung epithelial cell differentiation	3/308	20/17913	0.0046197	0.0458259	0.0366128	SOX9/NFIB/ASCL1	3
BP	GO:1901988	negative regulation of cell cycle phase transition	11/308	254/17913	0.00464697	0.045969	0.0367271	WEE1/CDKN1B/JADE1/TFDP2/DUSP1/NOP53/GADD45A/ZFP36L1/RPL26/BTG2/SOX4	11
BP	GO:0001819	positive regulation of cytokine production	16/308	446/17913	0.00467137	0.0460832	0.0368183	HMGB1/AGT/DDIT3/AKAP12/CYBA/CLU/STAT3/ANXA1/B2M/IL33/NOP53/HLA-E/IRF1/ZBTB20/RPS3/EGR1	16
BP	GO:0001838	embryonic epithelial tube formation	7/308	120/17913	0.00472469	0.0463537	0.0370345	ARID1A/SOX11/SOX9/ZEB2/RPS7/SFRP2/SOX4	7
BP	GO:0051101	regulation of DNA binding	7/308	120/17913	0.00472469	0.0463537	0.0370345	HMGB1/DDIT3/JUN/SOX11/ITGA2/H1F0/HES1	7
BP	GO:0051098	regulation of binding	14/308	368/17913	0.00479193	0.0468849	0.0374589	LOX/HERPUD1/HMGB1/DDIT3/JUN/SOX11/ITGA2/EIF3E/B2M/H1F0/RPL11/CDON/ID1/HES1	14
BP	GO:0060337	type I interferon signaling pathway	6/308	91/17913	0.00483213	0.0470214	0.0375679	IFITM3/HLA-A/HLA-B/HLA-E/IRF1/EGR1	6
BP	GO:0071357	cellular response to type I interferon	6/308	91/17913	0.00483213	0.0470214	0.0375679	IFITM3/HLA-A/HLA-B/HLA-E/IRF1/EGR1	6
BP	GO:2001022	positive regulation of response to DNA damage stimulus	6/308	92/17913	0.00509642	0.0494588	0.0395153	SKIL/HMGB1/BCLAF1/RPL26/RPS3/EGFR	6
CC	GO:0022626	cytosolic ribosome	77/312	95/18678	5.24199e-123	1.95002e-120	1.66088e-120	RPS4Y1/RPS10/RPS26/RPS20/RPL36A/RPL15/RPL35/UBA52/RPS28/RPL36/RPL27/RPSA/RPL41/RPS15/RPS7/RPL28/RPS29/RPS19/RPL24/RPL31/RPL9/RPLP2/RPL14/RPL38/RPL8/RPL23/RPL4/RPL5/RPL23A/RPL30/RPL11/RPS5/RPLP0/RPL27A/RPL22/RPS25/RPL7/RPL21/RPS27/RPL10/RPL18/RPLP1/RPL12/RPS24/RPL37/RPL7A/RPL6/RPL37A/RPS13/RPS14/RPS9/RPS15A/RPL10A/RPL13/RPS8/RPS21/RPL35A/RPS27A/RPL19/RPS18/RPL13A/RPS6/RPS2/RPL18A/RPL3/RPS3A/RPL29/…	77
CC	GO:0044391	ribosomal subunit	78/312	173/18678	7.17198e-94	1.33399e-91	1.13619e-91	RPS4Y1/RPS10/RPS26/RPS20/RPL36A/RPL15/RPL35/UBA52/RPS28/RPL36/RPL27/RPSA/RPL41/RPS15/RPS7/RPL28/RPS29/RPS19/RPL24/RPL31/RPL9/RPLP2/RPL14/RPL38/RPL8/RPL23/RPL4/RPL5/RPL23A/RPL30/RPL11/RPS5/RPLP0/RPL27A/RPL22/RACK1/RPS25/RPL7/RPL21/RPS27/RPL10/RPL18/RPLP1/RPL12/RPS24/RPL37/RPL7A/RPL6/RPL37A/RPS13/RPS14/RPS9/RPS15A/RPL10A/RPL13/RPS8/RPS21/RPL35A/RPS27A/RPL19/RPS18/RPL13A/RPS6/RPS2/RPL18A/RPL3/RPS3A/…	78
CC	GO:0044445	cytosolic part	77/312	207/18678	1.42047e-84	1.76139e-82	1.50022e-82	RPS4Y1/RPS10/RPS26/RPS20/RPL36A/RPL15/RPL35/UBA52/RPS28/RPL36/RPL27/RPSA/RPL41/RPS15/RPS7/RPL28/RPS29/RPS19/RPL24/RPL31/RPL9/RPLP2/RPL14/RPL38/RPL8/RPL23/RPL4/RPL5/RPL23A/RPL30/RPL11/RPS5/RPLP0/RPL27A/RPL22/RPS25/RPL7/RPL21/RPS27/RPL10/RPL18/RPLP1/RPL12/RPS24/RPL37/RPL7A/RPL6/RPL37A/RPS13/RPS14/RPS9/RPS15A/RPL10A/RPL13/RPS8/RPS21/RPL35A/RPS27A/RPL19/RPS18/RPL13A/RPS6/RPS2/RPL18A/RPL3/RPS3A/RPL29/…	77
CC	GO:0005840	ribosome	81/312	252/18678	5.00848e-83	4.65788e-81	3.96724e-81	APEX1/RPS4Y1/RPS10/RPS26/SF1/RPS20/RPL36A/RPL15/RPL35/UBA52/RPS28/RPL36/RPL27/RPSA/RPL41/RPS15/RPS7/RPL28/RPS29/EEF2/RPS19/RPL24/RPL31/RPL9/RPLP2/RPL14/RPL38/RPL8/RPL23/RPL4/RPL5/RPL23A/RPL30/RPL11/RPS5/RPLP0/RPL27A/RPL22/RACK1/RPS25/RPL7/RPL21/RPS27/RPL10/RPL18/RPLP1/RPL12/RPS24/RPL37/RPL7A/RPL6/RPL37A/RPS13/RPS14/RPS9/RPS15A/RPL10A/RPL13/RPS8/RPS21/RPL35A/RPS27A/RPL19/RPS18/RPL13A/RPS6/RPS2/RPL…	81
CC	GO:0022625	cytosolic large ribosomal subunit	46/312	52/18678	1.07091e-76	7.96755e-75	6.78617e-75	RPL36A/RPL15/RPL35/UBA52/RPL36/RPL27/RPL41/RPL28/RPL24/RPL31/RPL9/RPLP2/RPL14/RPL38/RPL8/RPL23/RPL4/RPL5/RPL23A/RPL30/RPL11/RPLP0/RPL27A/RPL22/RPL7/RPL21/RPL10/RPL18/RPLP1/RPL12/RPL37/RPL7A/RPL6/RPL37A/RPL10A/RPL13/RPL35A/RPL19/RPL13A/RPL18A/RPL3/RPL29/RPL32/RPL39/RPL26/RPL34	46
CC	GO:0015934	large ribosomal subunit	46/312	108/18678	1.82761e-53	1.13312e-51	9.65109e-52	RPL36A/RPL15/RPL35/UBA52/RPL36/RPL27/RPL41/RPL28/RPL24/RPL31/RPL9/RPLP2/RPL14/RPL38/RPL8/RPL23/RPL4/RPL5/RPL23A/RPL30/RPL11/RPLP0/RPL27A/RPL22/RPL7/RPL21/RPL10/RPL18/RPLP1/RPL12/RPL37/RPL7A/RPL6/RPL37A/RPL10A/RPL13/RPL35A/RPL19/RPL13A/RPL18A/RPL3/RPL29/RPL32/RPL39/RPL26/RPL34	46
CC	GO:0022627	cytosolic small ribosomal subunit	31/312	39/18678	9.70193e-49	5.15588e-47	4.3914e-47	RPS4Y1/RPS10/RPS26/RPS20/RPS28/RPSA/RPS15/RPS7/RPS29/RPS19/RPS5/RPS25/RPS27/RPS24/RPS13/RPS14/RPS9/RPS15A/RPS8/RPS21/RPS27A/RPS18/RPS6/RPS2/RPS3A/RPS12/RPS16/RPS23/RPS4X/RPS11/RPS3	31
CC	GO:0015935	small ribosomal subunit	32/312	67/18678	2.14508e-39	9.97463e-38	8.49566e-38	RPS4Y1/RPS10/RPS26/RPS20/RPS28/RPSA/RPS15/RPS7/RPS29/RPS19/RPS5/RACK1/RPS25/RPS27/RPS24/RPS13/RPS14/RPS9/RPS15A/RPS8/RPS21/RPS27A/RPS18/RPS6/RPS2/RPS3A/RPS12/RPS16/RPS23/RPS4X/RPS11/RPS3	32
CC	GO:0042788	polysomal ribosome	23/312	30/18678	1.07932e-35	4.46118e-34	3.7997e-34	RPS26/RPL36A/RPS28/RPL36/RPL41/RPS29/EEF2/RPL24/RPL31/RPL38/RPL8/RPL30/RPL11/RPL18/RPL7A/RPL6/RPL10A/RPS21/RPL19/RPL18A/RPL32/RPL39/RPS23	23
CC	GO:0005925	focal adhesion	54/312	397/18678	1.66973e-33	6.21139e-32	5.2904e-32	ENAH/PRAG1/CD44/NEDD9/PPFIA1/DIXDC1/RHOB/RPS10/AKAP12/CYBA/ITGA2/PABPC1/ANXA1/RPL27/B2M/RPS15/RPS7/RPS29/RPS19/RPL31/RPL9/RPLP2/RPL38/RPL8/RPL23/RPL4/RPL5/RPL30/RPS5/RPLP0/RPL22/RPL7/RPL18/RPLP1/RPL12/RPL7A/RPL6/RPL37A/RPS13/RPS14/RPS9/RPL10A/RPS8/RPL19/RPS18/RPL13A/RPS2/RPL3/RPS3A/RPS16/RPS4X/RPS11/RPS3/EGFR	54
CC	GO:0005924	cell-substrate adherens junction	54/312	399/18678	2.17285e-33	7.34819e-32	6.25864e-32	ENAH/PRAG1/CD44/NEDD9/PPFIA1/DIXDC1/RHOB/RPS10/AKAP12/CYBA/ITGA2/PABPC1/ANXA1/RPL27/B2M/RPS15/RPS7/RPS29/RPS19/RPL31/RPL9/RPLP2/RPL38/RPL8/RPL23/RPL4/RPL5/RPL30/RPS5/RPLP0/RPL22/RPL7/RPL18/RPLP1/RPL12/RPL7A/RPL6/RPL37A/RPS13/RPS14/RPS9/RPL10A/RPS8/RPL19/RPS18/RPL13A/RPS2/RPL3/RPS3A/RPS16/RPS4X/RPS11/RPS3/EGFR	54
CC	GO:0030055	cell-substrate junction	54/312	404/18678	4.16896e-33	1.29238e-31	1.10075e-31	ENAH/PRAG1/CD44/NEDD9/PPFIA1/DIXDC1/RHOB/RPS10/AKAP12/CYBA/ITGA2/PABPC1/ANXA1/RPL27/B2M/RPS15/RPS7/RPS29/RPS19/RPL31/RPL9/RPLP2/RPL38/RPL8/RPL23/RPL4/RPL5/RPL30/RPS5/RPLP0/RPL22/RPL7/RPL18/RPLP1/RPL12/RPL7A/RPL6/RPL37A/RPS13/RPS14/RPS9/RPL10A/RPS8/RPL19/RPS18/RPL13A/RPS2/RPL3/RPS3A/RPS16/RPS4X/RPS11/RPS3/EGFR	54
CC	GO:0005844	polysome	27/312	60/18678	1.79074e-32	5.12428e-31	4.36448e-31	RPS4Y1/RPS26/RPL36A/RPS28/RPL36/RPL41/RPS29/EEF2/RPL24/RPL31/RPL38/RPL8/RPL30/RPL11/RPL18/RPL7A/RPL6/RPL10A/RPS21/RPL19/RPS6/RPL18A/RPL32/RPL39/RPS23/RPS4X/RPS3	27
CC	GO:0005912	adherens junction	56/312	496/18678	1.98365e-30	5.27085e-29	4.48932e-29	STXBP6/ENAH/PRAG1/KLHL24/CD44/NEDD9/PPFIA1/DIXDC1/RHOB/RPS10/AKAP12/CYBA/ITGA2/PABPC1/ANXA1/RPL27/B2M/RPS15/RPS7/RPS29/RPS19/RPL31/RPL9/RPLP2/RPL38/RPL8/RPL23/RPL4/RPL5/RPL30/RPS5/RPLP0/RPL22/RPL7/RPL18/RPLP1/RPL12/RPL7A/RPL6/RPL37A/RPS13/RPS14/RPS9/RPL10A/RPS8/RPL19/RPS18/RPL13A/RPS2/RPL3/RPS3A/RPS16/RPS4X/RPS11/RPS3/EGFR	56
CC	GO:0014069	postsynaptic density	24/312	290/18678	1.28579e-10	3.18877e-09	2.71596e-09	EPB41L3/PLPPR4/PRRT2/STAT3/ND2/RPS19/RPL14/RPL38/RPL8/RPL23/RPL30/RPLP0/RPS25/RPL7/RPS27/RPL12/RPL6/RPS13/RPS14/RPL10A/RPS18/RPL18A/RPS3/CRYAB	24
CC	GO:0032279	asymmetric synapse	24/312	294/18678	1.70529e-10	3.96481e-09	3.37693e-09	EPB41L3/PLPPR4/PRRT2/STAT3/ND2/RPS19/RPL14/RPL38/RPL8/RPL23/RPL30/RPLP0/RPS25/RPL7/RPS27/RPL12/RPL6/RPS13/RPS14/RPL10A/RPS18/RPL18A/RPS3/CRYAB	24
CC	GO:0098984	neuron to neuron synapse	24/312	315/18678	6.95863e-10	1.52271e-08	1.29693e-08	EPB41L3/PLPPR4/PRRT2/STAT3/ND2/RPS19/RPL14/RPL38/RPL8/RPL23/RPL30/RPLP0/RPS25/RPL7/RPS27/RPL12/RPL6/RPS13/RPS14/RPL10A/RPS18/RPL18A/RPS3/CRYAB	24
CC	GO:0099572	postsynaptic specialization	24/312	316/18678	7.41822e-10	1.5331e-08	1.30578e-08	EPB41L3/PLPPR4/PRRT2/STAT3/ND2/RPS19/RPL14/RPL38/RPL8/RPL23/RPL30/RPLP0/RPS25/RPL7/RPS27/RPL12/RPL6/RPS13/RPS14/RPL10A/RPS18/RPL18A/RPS3/CRYAB	24
CC	GO:0070469	respiratory chain	10/312	88/18678	2.09054e-06	4.09306e-05	3.48617e-05	ND4/ND4L/UQCRB/CYTB/COX3/ND2/ND1/COX1/ND3/COX2	10
CC	GO:0098803	respiratory chain complex	9/312	70/18678	2.40035e-06	4.46465e-05	3.80266e-05	ND4/ND4L/CYTB/COX3/ND2/ND1/COX1/ND3/COX2	9
CC	GO:0005791	rough endoplasmic reticulum	9/312	74/18678	3.84781e-06	6.81612e-05	5.80547e-05	RPS26/RPS28/RPL27/RPS29/RPL4/RPL18/RPL6/RPS21/RPS23	9
CC	GO:0005667	transcription factor complex	16/312	270/18678	1.33538e-05	0.0002258	0.00019232	APEX1/DDIT3/WWTR1/JUN/SMAD9/TFDP2/BEX1/SOX9/STAT3/PBX1/TLE3/TCF4/JUND/FOS/HES6/JUNB	16
CC	GO:0044798	nuclear transcription factor complex	11/312	140/18678	2.37356e-05	0.000383898	0.000326976	DDIT3/JUN/TFDP2/SOX9/STAT3/PBX1/TLE3/TCF4/JUND/FOS/JUNB	11
CC	GO:0090575	RNA polymerase II transcription factor complex	10/312	124/18678	4.45411e-05	0.000690387	0.000588021	DDIT3/JUN/TFDP2/STAT3/PBX1/TLE3/TCF4/JUND/FOS/JUNB	10
CC	GO:0005746	mitochondrial respiratory chain	8/312	79/18678	5.16632e-05	0.000768749	0.000654763	ND4/ND4L/UQCRB/CYTB/ND2/ND1/COX1/ND3	8
CC	GO:0033290	eukaryotic 48S preinitiation complex	4/312	14/18678	6.69787e-05	0.00095831	0.000816218	EIF3H/EIF3F/EIF3E/EIF3L	4
CC	GO:0005852	eukaryotic translation initiation factor 3 complex	4/312	15/18678	9.01357e-05	0.00115622	0.000984786	EIF3H/EIF3F/EIF3E/EIF3L	4
CC	GO:0070993	translation preinitiation complex	4/312	15/18678	9.01357e-05	0.00115622	0.000984786	EIF3H/EIF3F/EIF3E/EIF3L	4
CC	GO:0098554	cytoplasmic side of endoplasmic reticulum membrane	4/312	15/18678	9.01357e-05	0.00115622	0.000984786	RPS26/RPS28/RPL27/RPS29	4
CC	GO:0098800	inner mitochondrial membrane protein complex	9/312	115/18678	0.000134734	0.0016707	0.00142298	ND4/ND4L/SLC25A6/ATP6/CYTB/ND2/ND1/COX1/ND3	9
CC	GO:1990204	oxidoreductase complex	8/312	93/18678	0.000164846	0.00197816	0.00168485	ND4/ND4L/CYBA/CYTB/ND2/ND1/COX1/ND3	8
CC	GO:0070069	cytochrome complex	4/312	19/18678	0.000242787	0.0028224	0.00240391	CYTB/COX3/COX1/COX2	4
CC	GO:0030867	rough endoplasmic reticulum membrane	4/312	23/18678	0.000526208	0.0059318	0.00505227	RPS26/RPS28/RPL27/RPS29	4
CC	GO:0042611	MHC protein complex	4/312	25/18678	0.000732221	0.00801136	0.00682348	HLA-A/HLA-B/B2M/HLA-E	4
CC	GO:0036464	cytoplasmic ribonucleoprotein granule	10/312	176/18678	0.000773378	0.00818811	0.00697403	NFKBIZ/SYNE1/PABPC1/RPL28/ZFP36L1/RPLP0/RPL6/RPS6/RPS4X/ZFP36	10
CC	GO:0000785	chromatin	19/312	500/18678	0.000792398	0.00818811	0.00697403	CCND2/HIST1H4C/SINHCAF/BAZ1A/AFF4/ARID1A/MYCN/NASP/JUN/H1FX/ZEB2/STAT3/TCF4/EIF3E/H1F0/NOP53/IRF1/JUND/JUNB	19
CC	GO:0045277	respiratory chain complex IV	3/312	12/18678	0.000908086	0.00912994	0.00777621	COX3/COX1/COX2	3
CC	GO:0035770	ribonucleoprotein granule	10/312	188/18678	0.0012775	0.012506	0.0106517	NFKBIZ/SYNE1/PABPC1/RPL28/ZFP36L1/RPLP0/RPL6/RPS6/RPS4X/ZFP36	10
CC	GO:0005747	mitochondrial respiratory chain complex I	5/312	50/18678	0.00144226	0.0129818	0.011057	ND4/ND4L/ND2/ND1/ND3	5
CC	GO:0030964	NADH dehydrogenase complex	5/312	50/18678	0.00144226	0.0129818	0.011057	ND4/ND4L/ND2/ND1/ND3	5
CC	GO:0045271	respiratory chain complex I	5/312	50/18678	0.00144226	0.0129818	0.011057	ND4/ND4L/ND2/ND1/ND3	5
CC	GO:0016282	eukaryotic 43S preinitiation complex	3/312	14/18678	0.00146569	0.0129818	0.011057	EIF3F/EIF3E/EIF3L	3
CC	GO:0019866	organelle inner membrane	18/312	489/18678	0.00154193	0.0133395	0.0113616	ND4/ND4L/UQCRB/TRA2B/SLC25A6/LBR/CLU/SLC25A5/ATP6/STAT3/CYTB/COX3/ND2/ND1/COX1/ND3/COX2/RPS3	18
CC	GO:0044455	mitochondrial membrane part	10/312	199/18678	0.00194922	0.0164797	0.0140362	ND4/ND4L/UQCRB/SLC25A6/ATP6/CYTB/ND2/ND1/COX1/ND3	10
CC	GO:0005743	mitochondrial inner membrane	16/312	445/18678	0.00348079	0.0287745	0.024508	ND4/ND4L/UQCRB/SLC25A6/CLU/SLC25A5/ATP6/STAT3/CYTB/COX3/ND2/ND1/COX1/ND3/COX2/RPS3	16
CC	GO:0016607	nuclear speck	14/312	386/18678	0.00565538	0.0457348	0.0389535	BRD2/APEX1/PNN/SRSF5/TOPORS/BCLAF1/JADE1/PNISR/ZMIZ1/NFKBIZ/RBBP6/DUSP10/GADD45A/CCNL1	14
MF	GO:0003735	structural constituent of ribosome	62/308	157/16969	1.57241e-67	6.79281e-65	6.17378e-65	RPS4Y1/RPS20/RPL36A/RPL15/RPL35/UBA52/RPL36/RPL27/RPL41/RPS7/RPL28/RPS29/RPS19/RPL24/RPL31/RPL9/RPLP2/RPL14/RPL38/RPL8/RPL23/RPL4/RPL5/RPL23A/RPL30/RPL11/RPS5/RPLP0/RPL27A/RPL22/RPL7/RPL21/RPL10/RPL18/RPLP1/RPL12/RPS24/RPL37/RPL7A/RPL6/RPL37A/RPS15A/RPL10A/RPL13/RPL35A/RPS27A/RPL19/RPS18/RPL13A/RPS6/RPS2/RPL18A/RPL3/RPS3A/RPL29/RPL32/RPL39/RPS23/RPL26/RPS4X/RPS3/RPL34	62
MF	GO:0019843	rRNA binding	14/308	44/16969	2.21121e-14	4.7762e-12	4.34095e-12	RPS4Y1/NOP53/EEF2/RPL9/RPL8/RPL5/RPL23A/RPL11/RPL37/RPS18/RPL3/RPS4X/RPS11/RPS3	14
MF	GO:0001228	DNA-binding transcription activator activity, RNA polymerase II-specific	27/308	390/16969	2.84486e-09	4.09659e-07	3.72327e-07	MEIS2/DDIT3/CSRNP1/MYCN/JUN/SOX11/TFDP2/NFIA/SOX9/ZEB2/STAT3/PBX1/TCF4/NFIB/TFAP2C/ATF3/IRF1/JUND/MAFF/FOSB/NR4A1/FOS/CEBPD/SOX4/IER2/EGR1/JUNB	27
MF	GO:0048027	mRNA 5'-UTR binding	7/308	23/16969	1.15837e-07	1.25104e-05	1.13703e-05	RPL41/RPS7/RPL5/RPS13/RPS14/RPS3A/RPL26	7
MF	GO:0008097	5S rRNA binding	5/308	11/16969	8.05678e-07	6.96106e-05	6.32669e-05	NOP53/EEF2/RPL5/RPL11/RPL3	5
MF	GO:0045296	cadherin binding	19/308	297/16969	2.21514e-06	0.00015949	0.000144955	STXBP6/RPS26/H1FX/RPL15/EIF3E/ANXA1/CALD1/EEF1D/EEF2/RPL24/RPL14/RPL23A/RACK1/RPL7A/RPL6/RPS2/RPL29/EGFR/RPL34	19
MF	GO:0000978	RNA polymerase II proximal promoter sequence-specific DNA binding	23/308	432/16969	4.37485e-06	0.000269991	0.000245386	SOX6/TOX3/MEIS2/SKIL/DACH1/DDIT3/MYCN/JUN/SOX11/TGIF1/NFIA/SOX9/STAT3/NFIL3/PBX1/TCF4/NFIB/TFAP2C/IRF1/HES1/CEBPD/SOX4/ASCL1	23
MF	GO:0050839	cell adhesion molecule binding	23/308	444/16969	6.86224e-06	0.000370561	0.000336792	STXBP6/HMGB1/RPS26/ITGA2/H1FX/RPL15/EIF3E/ANXA1/CALD1/EEF1D/EEF2/RPL24/RPL14/RPL23A/RACK1/RPL7A/RPL6/CXCL12/RPS2/RPL29/SFRP2/EGFR/RPL34	23
MF	GO:0000987	proximal promoter sequence-specific DNA binding	23/308	452/16969	9.17292e-06	0.0004403	0.000400175	SOX6/TOX3/MEIS2/SKIL/DACH1/DDIT3/MYCN/JUN/SOX11/TGIF1/NFIA/SOX9/STAT3/NFIL3/PBX1/TCF4/NFIB/TFAP2C/IRF1/HES1/CEBPD/SOX4/ASCL1	23
MF	GO:0003730	mRNA 3'-UTR binding	8/308	67/16969	2.76875e-05	0.0011961	0.0010871	HNRNPA0/YBX3/PABPC1/RPL41/RPS7/RPL5/ZFP36L1/ZFP36	8
MF	GO:0001227	DNA-binding transcription repressor activity, RNA polymerase II-specific	14/308	224/16969	6.25505e-05	0.00245653	0.00223266	SOX6/SKIL/DACH1/YBX3/TGIF1/ZEB2/NFIL3/TFAP2C/ATF3/ZBTB20/HES1/BTG2/ASCL1/HES6	14
MF	GO:0003712	transcription coregulator activity	22/308	494/16969	0.000105695	0.003805	0.00345825	APEX1/MEIS2/ZHX1/HMGB1/YBX3/DDIT3/ARID1A/SF1/WWTR1/JADE1/JUN/SOX11/TFDP2/TGIF1/NFIL3/SOX3/CITED1/ATF3/BTG1/SOX4/HES6/JUNB	22
MF	GO:0055106	ubiquitin-protein transferase regulator activity	4/308	16/16969	0.00016304	0.00541796	0.00492422	RPS7/RPL23/RPL5/RPL11	4
MF	GO:0008135	translation factor activity, RNA binding	7/308	67/16969	0.00020755	0.00633754	0.00576	EIF3H/EEF1B2/EIF3F/EIF3E/EIF3L/EEF1D/EEF1A1	7
MF	GO:0045182	translation regulator activity	6/308	48/16969	0.000220053	0.00633754	0.00576	SAMD4A/PABPC1/RPL22/RPL10/RPS14/RPS9	6
MF	GO:0003729	mRNA binding	19/308	425/16969	0.000297011	0.0080193	0.0072885	HNRNPA0/YBX3/TRA2B/RPS26/PABPC1/RPL41/RPS7/RPL5/ZFP36L1/RPL30/RPS5/RPL7/RPS13/RPS14/RPS2/RPS3A/RPL26/RPS3/ZFP36	19
MF	GO:0003714	transcription corepressor activity	12/308	205/16969	0.000378913	0.00962884	0.00875136	APEX1/MEIS2/ZHX1/YBX3/DDIT3/SF1/WWTR1/TGIF1/NFIL3/SOX3/ATF3/JUNB	12
MF	GO:0070412	R-SMAD binding	4/308	23/16969	0.000717622	0.0172229	0.0156534	JUN/ZEB2/PMEPA1/FOS	4
MF	GO:0003746	translation elongation factor activity	3/308	12/16969	0.00115364	0.0252428	0.0229424	EEF1B2/EEF1D/EEF1A1	3
MF	GO:0003954	NADH dehydrogenase activity	5/308	45/16969	0.00128551	0.0252428	0.0229424	ND4/ND4L/ND2/ND1/ND3	5
MF	GO:0008137	NADH dehydrogenase (ubiquinone) activity	5/308	45/16969	0.00128551	0.0252428	0.0229424	ND4/ND4L/ND2/ND1/ND3	5
MF	GO:0050136	NADH dehydrogenase (quinone) activity	5/308	45/16969	0.00128551	0.0252428	0.0229424	ND4/ND4L/ND2/ND1/ND3	5
MF	GO:0046332	SMAD binding	6/308	72/16969	0.00194862	0.0366001	0.0332647	JUN/TGIF1/ZEB2/CITED1/PMEPA1/FOS	6
