# Supplementary material for: BMP7 expression in mammalian cortical radial glial cells increases the length of the neurogenic period
Source: Protein Cell. 2023 Jun 10;15(1):21–35. doi: 10.1093/procel/pwad036 (PMC10762677; doi:10.1093/procel/pwad036)
Supplement: pwad036_suppl_Supplementary_Materials [file pwad036_suppl_supplementary_materials.zip › PAC-23144-YZG-Supplementary file (2).xlsx]

## Sheet: mouse_E15.Markers
scRNA-Seq analysis of E15.5 mouse cortex
gene	p_val	avg_log2FC	pct.1	pct.2	p_val_adj	cluster
NRP1	0	1.98108	0.767	0.18	0	0
PCP4	0	1.71321	0.566	0.17	0	0
RND2	0	1.70213	0.813	0.288	0	0
IGFBPL1	0	1.54359	1	0.769	0	0
TSC22D1	0	1.53558	0.996	0.881	0	0
TAGLN3	0	1.36791	0.979	0.675	0	0
NEUROD1	0	1.32917	0.498	0.109	0	0
SOX11	0	1.2629	1	0.947	0	0
NEUROD2	0	1.22464	0.952	0.579	0	0
ITM2B	0	1.13521	0.976	0.803	0	0
PODXL2	0	1.11336	0.877	0.585	0	0
HIST3H2BA	0	1.11215	0.955	0.767	0	0
UNC5D	0	1.10333	0.391	0.071	0	0
EPHA3	0	1.09409	0.526	0.179	0	0
NEUROD6	0	1.04509	0.998	0.675	0	0
DDAH2	0	1.00042	0.938	0.788	0	0
CD24A	0	0.996457	0.99	0.827	0	0
6330403K07RIK	0	0.970596	0.983	0.8	0	0
H3F3B	0	0.628246	1	0.995	0	0
TTC28	3.704e-296	1.04215	0.717	0.393	2.32041e-291	0
CITED2	1.44859e-295	0.983854	0.809	0.477	9.07487e-291	0
STMN1	1.7368e-280	0.48491	1	0.993	1.08803e-275	0
LDHB	4.04163e-278	0.80519	0.918	0.784	2.53192e-273	0
EPHA5	1.56146e-277	0.962529	0.835	0.642	9.7819e-273	0
NFIB	1.34441e-269	0.693294	0.986	0.873	8.42218e-265	0
BHLHE22	5.93796e-268	1.03156	0.679	0.322	3.7199e-263	0
ABRACL	1.80451e-262	0.671294	0.94	0.716	1.13045e-257	0
RCOR2	6.32213e-261	0.91688	0.752	0.447	3.96056e-256	0
POU3F1	1.33071e-259	1.13892	0.685	0.355	8.33639e-255	0
PDZRN3	1.72985e-259	0.794963	0.255	0.037	1.08368e-254	0
ROBO2	1.08575e-256	1.01456	0.486	0.182	6.80176e-252	0
LHX2	4.48954e-251	0.841923	0.931	0.666	2.81252e-246	0
BASP1	1.21733e-250	0.743057	0.946	0.774	7.62607e-246	0
JUND	1.0632e-248	0.742046	0.97	0.916	6.66054e-244	0
NNAT	1.10942e-238	0.573869	0.963	0.847	6.95007e-234	0
TMEFF1	1.71724e-238	0.855439	0.799	0.608	1.07578e-233	0
FAM114A2	3.2529e-237	1.00691	0.678	0.431	2.03781e-232	0
PRDX2	1.29343e-233	0.488898	0.996	0.989	8.10279e-229	0
SHB	2.48666e-232	0.833727	0.323	0.08	1.55779e-227	0
NRN1	2.97038e-220	0.980785	0.58	0.283	1.86082e-215	0
DDX5	3.44076e-219	0.527423	0.99	0.973	2.1555e-214	0
MARCKSL1	9.51412e-213	0.365192	1	0.992	5.96022e-208	0
SSTR2	3.10278e-208	1.0215	0.502	0.209	1.94377e-203	0
LMO1	1.59824e-203	0.889489	0.696	0.431	1.00123e-198	0
NFIX	9.35585e-203	0.70599	0.932	0.804	5.86107e-198	0
GRIA2	1.33355e-200	0.845317	0.737	0.474	8.35417e-196	0
DUSP14	6.37659e-195	0.868938	0.345	0.111	3.99468e-190	0
MALAT1	8.27426e-192	0.430472	1	0.995	5.18349e-187	0
TCF4	4.76658e-189	0.569529	0.964	0.892	2.98607e-184	0
FRMD4A	5.30697e-188	0.890476	0.456	0.207	3.3246e-183	0
CLMP	7.3971e-187	0.89355	0.538	0.273	4.63399e-182	0
HIST3H2A	5.39779e-186	0.819403	0.742	0.537	3.3815e-181	0
CTTNBP2	1.19887e-185	0.875982	0.597	0.361	7.51046e-181	0
H3F3A	1.98829e-183	0.340917	1	0.996	1.24558e-178	0
PPP2R1B	6.17134e-183	0.921062	0.484	0.242	3.8661e-178	0
PPP2R2B	1.15004e-176	0.621874	0.913	0.663	7.20456e-172	0
GPM6B	5.70871e-176	0.657558	0.878	0.775	3.57628e-171	0
PLEKHF2	7.96816e-176	0.908046	0.541	0.292	4.99174e-171	0
SOX4	6.52538e-173	0.485196	1	0.979	4.08789e-168	0
PLXNA4	4.2145e-172	0.731282	0.276	0.076	2.64022e-167	0
MN1	1.23719e-169	0.812869	0.756	0.568	7.75048e-165	0
GPM6A	5.48953e-168	0.721241	0.739	0.508	3.43897e-163	0
ARPC5	1.91068e-164	0.676325	0.815	0.68	1.19697e-159	0
MEIS2	1.81596e-161	0.661745	0.885	0.701	1.13762e-156	0
RASGEF1B	6.73946e-159	0.843354	0.413	0.182	4.222e-154	0
RAB3A	2.36577e-157	0.681853	0.737	0.485	1.48206e-152	0
HN1	1.39097e-156	0.42048	0.995	0.971	8.71388e-152	0
DYNLL1	4.16792e-155	0.453424	0.992	0.95	2.61103e-150	0
MAP1LC3B	5.48232e-150	0.496567	0.944	0.892	3.43445e-145	0
HS3ST1	9.84253e-150	0.840127	0.427	0.2	6.16595e-145	0
SRRM4	8.01664e-149	0.727745	0.623	0.397	5.02211e-144	0
BCL7A	2.91187e-146	0.729249	0.64	0.451	1.82417e-141	0
LRPAP1	4.56843e-143	0.985143	0.491	0.295	2.86194e-138	0
MLLT3	1.18488e-141	0.830423	0.523	0.318	7.42282e-137	0
CDK2AP1	2.49665e-138	0.527172	0.913	0.811	1.56405e-133	0
ACTG1	8.73264e-138	0.398967	1	0.988	5.47065e-133	0
DBN1	2.8445e-134	0.591167	0.827	0.725	1.78196e-129	0
CHD3	5.53351e-133	0.594933	0.818	0.663	3.46652e-128	0
VAT1	4.87954e-132	0.727128	0.319	0.127	3.05683e-127	0
TUBA1A	1.90181e-131	0.398796	1	0.995	1.1914e-126	0
LAPTM4A	5.35715e-128	0.54735	0.845	0.77	3.35604e-123	0
PPDPF	1.47744e-120	0.515689	0.873	0.809	9.25555e-116	0
TUBB3	8.61003e-119	0.452749	0.997	0.772	5.39384e-114	0
CDK5R1	3.67286e-116	0.577174	0.677	0.455	2.3009e-111	0
TMSB4X	2.13657e-115	0.36808	1	0.997	1.33847e-110	0
BCL11A	2.634e-114	0.60662	0.753	0.613	1.65009e-109	0
ELAVL3	7.09638e-114	0.504348	0.86	0.689	4.4456e-109	0
CYTH2	1.48571e-113	0.599765	0.72	0.581	9.30735e-109	0
ZBTB18	3.89343e-113	0.666199	0.601	0.418	2.43908e-108	0
CHGA	4.20016e-112	0.649809	0.317	0.137	2.63123e-107	0
PLCB1	1.88083e-110	0.654455	0.31	0.132	1.17827e-105	0
CIRBP	7.16363e-110	0.452488	0.916	0.797	4.48773e-105	0
ITPK1	1.72286e-108	0.670488	0.419	0.231	1.07931e-103	0
FOXG1	3.83782e-107	0.483645	0.873	0.804	2.40424e-102	0
KIF21B	8.77293e-106	0.691249	0.41	0.227	5.49589e-101	0
MYT1L	1.07116e-104	0.703999	0.45	0.26	6.71039e-100	0
DNAJA1	8.13378e-104	0.38579	0.963	0.939	5.09549e-99	0
KIF5C	3.996e-103	0.587238	0.725	0.614	2.50333e-98	0
TTC3	6.82288e-100	0.389605	0.951	0.89	4.27426e-95	0
MPV17L2	9.52436e-100	0.647499	0.359	0.189	5.96663e-95	0
SBK1	4.19022e-96	0.53523	0.731	0.606	2.62501e-91	0
DCX	6.30604e-96	0.591053	0.609	0.429	3.95048e-91	0
TMEM178	7.20869e-96	0.624493	0.462	0.288	4.51596e-91	0
ARF4	1.09722e-95	0.421713	0.885	0.84	6.87361e-91	0
MLLT11	4.7274e-94	0.373355	0.963	0.705	2.96153e-89	0
PRDM8	3.56782e-92	0.588085	0.321	0.155	2.2351e-87	0
OLFM1	4.26448e-91	0.636675	0.436	0.263	2.67153e-86	0
IGSF3	5.50816e-91	0.690413	0.379	0.214	3.45064e-86	0
SCG5	1.06356e-90	0.551903	0.589	0.429	6.66276e-86	0
PANTR1	1.95705e-90	0.417462	0.985	0.822	1.22601e-85	0
HDAC2	7.35853e-89	0.421076	0.875	0.836	4.60982e-84	0
CCL27A	8.41467e-88	0.617435	0.474	0.313	5.27146e-83	0
LMO4	5.98974e-87	0.696868	0.441	0.283	3.75233e-82	0
TENM4	2.77227e-86	0.647689	0.429	0.274	1.73671e-81	0
FRMD4B	7.6549e-86	0.564841	0.274	0.125	4.79549e-81	0
PARP6	8.52022e-85	0.571104	0.515	0.349	5.33758e-80	0
CCNG2	3.91941e-84	0.617247	0.522	0.378	2.45535e-79	0
PTPRS	3.99387e-84	0.597605	0.54	0.406	2.502e-79	0
YPEL3	4.10059e-81	0.458166	0.768	0.678	2.56886e-76	0
WBP1	6.62674e-81	0.61693	0.55	0.427	4.15139e-76	0
TTC9B	2.42786e-80	0.562316	0.56	0.409	1.52096e-75	0
INSM1	7.13339e-80	0.514202	0.539	0.368	4.46878e-75	0
KLHDC2	5.15054e-78	0.496991	0.725	0.648	3.22661e-73	0
PLPPR1	9.08213e-77	0.610545	0.47	0.317	5.68959e-72	0
DPYSL3	2.6762e-76	0.412144	0.776	0.605	1.67653e-71	0
ELAVL4	3.5908e-76	0.462566	0.586	0.413	2.24949e-71	0
H1F0	1.02296e-74	0.36503	0.894	0.772	6.40845e-70	0
RTN4	4.32827e-74	0.45088	0.761	0.691	2.71149e-69	0
NREP	9.00815e-74	0.466132	0.644	0.487	5.64324e-69	0
CDC42EP3	1.67776e-73	0.646004	0.281	0.14	1.05105e-68	0
ACTB	5.22547e-72	0.409527	0.995	0.977	3.27355e-67	0
RTN1	8.5279e-72	0.256458	0.982	0.838	5.34239e-67	0
RBFOX3	1.01382e-71	0.524846	0.367	0.213	6.3512e-67	0
CHCHD2	3.12314e-71	0.2525	0.995	0.988	1.95652e-66	0
CD1D1	4.89605e-70	0.475808	0.25	0.117	3.06718e-65	0
AP3S1	8.80321e-69	0.577236	0.748	0.702	5.51486e-64	0
LIX1	1.82277e-68	0.585401	0.399	0.261	1.14189e-63	0
FLRT3	2.67914e-67	0.609292	0.278	0.146	1.67838e-62	0
LZTS1	4.41522e-67	0.528743	0.511	0.364	2.76596e-62	0
POU3F2	2.12469e-66	0.607573	0.487	0.353	1.33104e-61	0
PAIP2	3.5062e-66	0.375615	0.876	0.859	2.19649e-61	0
EMX1	4.61446e-66	0.468224	0.57	0.436	2.89077e-61	0
WNT7B	1.17061e-64	0.457653	0.351	0.198	7.3334e-60	0
ELAVL2	1.25964e-64	0.341491	0.713	0.561	7.89113e-60	0
ATP6V0E	1.27944e-64	0.458668	0.633	0.543	8.01521e-60	0
CHN1	2.2163e-64	0.532323	0.466	0.34	1.38842e-59	0
AUTS2	3.07896e-64	0.484161	0.644	0.554	1.92885e-59	0
COTL1	1.33451e-62	0.469418	0.662	0.555	8.36019e-58	0
GNG3	3.88236e-62	0.581882	0.52	0.397	2.43215e-57	0
MIR124-2HG	3.66518e-61	0.570282	0.444	0.316	2.29609e-56	0
RUNDC3A	3.96052e-61	0.47952	0.53	0.401	2.48111e-56	0
PPIB	8.29909e-61	0.409099	0.729	0.665	5.19905e-56	0
H2AFY2	2.4519e-60	0.399016	0.759	0.711	1.53602e-55	0
GM3764	3.27736e-59	0.417952	0.765	0.7	2.05313e-54	0
TAX1BP3	3.47196e-59	0.522497	0.408	0.283	2.17504e-54	0
ANKRD10	2.15609e-58	0.524765	0.4	0.28	1.3507e-53	0
F2R	2.46107e-58	0.546759	0.339	0.209	1.54176e-53	0
TSG101	3.7752e-58	0.371734	0.804	0.759	2.36501e-53	0
SOGA3	6.22483e-58	0.474161	0.48	0.353	3.89961e-53	0
TOP1	1.28352e-57	0.356971	0.841	0.815	8.04075e-53	0
GDI1	1.62568e-57	0.440107	0.623	0.511	1.01842e-52	0
SELK	2.32129e-57	0.300147	0.934	0.916	1.4542e-52	0
BZW2	5.26296e-57	0.426848	0.75	0.69	3.29704e-52	0
CACNA2D1	1.16903e-56	0.461578	0.259	0.139	7.32349e-52	0
STARD3	8.52644e-56	0.551669	0.265	0.15	5.34147e-51	0
ILF2	9.21123e-56	0.370873	0.777	0.735	5.77047e-51	0
IP6K2	1.0897e-55	0.508425	0.527	0.43	6.82652e-51	0
PLXNA2	2.31558e-55	0.522722	0.361	0.239	1.45062e-50	0
UBE2B	5.71472e-55	0.364924	0.81	0.782	3.58004e-50	0
CNTN2	6.13919e-55	0.493825	0.31	0.184	3.84596e-50	0
GRINA	1.5695e-54	0.548424	0.382	0.263	9.8323e-50	0
PAM	3.14599e-54	0.539245	0.251	0.133	1.97084e-49	0
MFAP4	2.29679e-53	0.509612	0.376	0.234	1.43885e-48	0
NSG1	7.18489e-53	0.262058	0.865	0.708	4.50105e-48	0
HNRNPDL	1.29544e-52	0.347001	0.811	0.769	8.11542e-48	0
MAGED1	5.66937e-52	0.343894	0.836	0.815	3.55163e-47	0
FAM107B	3.88616e-51	0.529569	0.314	0.201	2.43452e-46	0
CDK4	1.71032e-50	0.254478	0.97	0.948	1.07145e-45	0
POU3F3	2.60423e-50	0.465265	0.506	0.4	1.63144e-45	0
MKRN1	6.63716e-49	0.362233	0.668	0.583	4.15791e-44	0
MEX3B	9.41494e-49	0.49185	0.464	0.363	5.89809e-44	0
CELF2	1.52393e-48	0.293869	0.899	0.853	9.54681e-44	0
ATXN7L3B	4.72821e-46	0.278315	0.931	0.924	2.96204e-41	0
NAE1	5.01275e-46	0.482383	0.472	0.387	3.14029e-41	0
TRAF4	1.63376e-45	0.478768	0.458	0.359	1.02349e-40	0
CPE	1.83186e-45	0.440575	0.558	0.483	1.14759e-40	0
PNRC1	5.39173e-45	0.368789	0.738	0.701	3.3777e-40	0
RAE1	6.80537e-45	0.471064	0.487	0.406	4.26329e-40	0
UBALD2	1.33758e-44	0.377685	0.685	0.622	8.37943e-40	0
DAZAP1	1.55793e-44	0.332784	0.761	0.728	9.75982e-40	0
TNRC6C	2.88739e-44	0.430998	0.546	0.472	1.80883e-39	0
KMT2E	3.48506e-44	0.391776	0.649	0.59	2.18325e-39	0
RUFY3	8.7577e-44	0.390215	0.547	0.445	5.48635e-39	0
CUL1	1.13391e-43	0.438741	0.583	0.52	7.10352e-39	0
NSG2	7.6493e-43	0.361064	0.626	0.509	4.79198e-38	0
CRMP1	2.60788e-42	0.265475	0.718	0.544	1.63374e-37	0
CELF3	6.49363e-42	0.410337	0.379	0.267	4.068e-37	0
CSNK1E	1.29476e-40	0.363608	0.664	0.621	8.11117e-36	0
RSRP1	1.40695e-40	0.351284	0.74	0.722	8.81396e-36	0
ZFAND5	2.06133e-40	0.387286	0.667	0.637	1.29134e-35	0
RBFOX2	5.49163e-40	0.416247	0.461	0.368	3.44029e-35	0
DNAJB6	2.77095e-39	0.269159	0.834	0.815	1.73589e-34	0
KDM5B	3.65577e-39	0.471348	0.428	0.339	2.29019e-34	0
RBM4B	4.71401e-39	0.333155	0.721	0.694	2.95314e-34	0
NPC2	9.82106e-39	0.335797	0.717	0.689	6.1525e-34	0
LIMCH1	1.67392e-38	0.466351	0.341	0.247	1.04864e-33	0
NOL4	4.65661e-38	0.415662	0.298	0.198	2.91718e-33	0
KDM1A	6.28745e-38	0.422515	0.502	0.431	3.93884e-33	0
MPPED1	7.55358e-38	0.331799	0.587	0.47	4.73201e-33	0
NUAK1	8.2485e-38	0.411047	0.279	0.181	5.16736e-33	0
APLP1	8.97236e-38	0.270979	0.627	0.482	5.62083e-33	0
TRIM2	1.78556e-37	0.449863	0.472	0.399	1.11858e-32	0
FSCN1	2.09701e-37	0.290692	0.807	0.79	1.31369e-32	0
SERPINI1	3.2669e-37	0.395985	0.331	0.229	2.04658e-32	0
IGSF8	8.6631e-37	0.358624	0.466	0.362	5.42709e-32	0
IER5	1.22819e-36	0.36423	0.591	0.509	7.69412e-32	0
GDPD1	6.95672e-36	0.375715	0.526	0.452	4.35811e-31	0
PHF20L1	7.79176e-36	0.442352	0.349	0.258	4.88123e-31	0
PCDH8	1.06677e-35	0.413833	0.282	0.186	6.6829e-31	0
ACIN1	1.68137e-35	0.331929	0.672	0.637	1.05331e-30	0
KCNK2	2.83397e-35	0.423834	0.342	0.242	1.77537e-30	0
MDH2	8.43343e-35	0.269985	0.845	0.845	5.28321e-30	0
PAK7	1.55443e-34	0.394657	0.262	0.17	9.7379e-30	0
SORBS2	6.54375e-34	0.413975	0.258	0.168	4.0994e-29	0
G3BP2	7.04921e-34	0.390152	0.593	0.561	4.41605e-29	0
FABP5	1.05894e-33	0.255952	0.872	0.849	6.63382e-29	0
NT5DC2	3.8322e-33	0.431149	0.636	0.555	2.40072e-28	0
CDKN1B	5.51409e-33	0.424104	0.321	0.232	3.45436e-28	0
MGAT5B	6.68404e-33	0.395215	0.253	0.164	4.18728e-28	0
LSM14B	8.7511e-33	0.359787	0.597	0.553	5.48221e-28	0
MXI1	4.95146e-32	0.39936	0.334	0.249	3.10189e-27	0
MIEN1	5.13857e-32	0.316164	0.631	0.577	3.21911e-27	0
RNF165	5.92922e-32	0.363208	0.53	0.469	3.71442e-27	0
SCG3	7.81896e-32	0.38051	0.304	0.215	4.89826e-27	0
ID2	1.2231e-31	0.26198	0.63	0.523	7.66222e-27	0
SMARCE1	3.71286e-31	0.324384	0.672	0.665	2.32596e-26	0
RAB3C	3.88337e-31	0.366451	0.361	0.268	2.43278e-26	0
WDR47	6.46619e-31	0.407006	0.31	0.225	4.05081e-26	0
FKBP4	6.71849e-31	0.290134	0.754	0.755	4.20887e-26	0
MFAP3	3.37364e-30	0.421093	0.323	0.242	2.11345e-25	0
MTCH1	7.67341e-30	0.278047	0.798	0.784	4.80709e-25	0
PDIA6	1.4282e-29	0.295624	0.708	0.68	8.94712e-25	0
HS6ST2	2.49333e-29	0.390086	0.256	0.171	1.56197e-24	0
SAMD14	3.83593e-29	0.384965	0.446	0.383	2.40306e-24	0
TBPL1	3.95258e-29	0.365278	0.533	0.49	2.47614e-24	0
HNRNPH3	5.58772e-29	0.31818	0.642	0.62	3.50048e-24	0
FAM110A	7.55193e-29	0.393958	0.349	0.268	4.73099e-24	0
NXF1	9.15049e-29	0.319609	0.65	0.631	5.73241e-24	0
TM2D2	9.16975e-29	0.332004	0.572	0.542	5.74448e-24	0
KDM6B	1.21504e-28	0.438382	0.345	0.261	7.61174e-24	0
NEDD4L	1.71113e-28	0.393043	0.31	0.232	1.07195e-23	0
PPP3CA	2.93608e-28	0.331797	0.561	0.504	1.83934e-23	0
TIA1	1.47276e-27	0.333845	0.645	0.623	9.22627e-23	0
ATXN10	1.94602e-27	0.292892	0.714	0.702	1.2191e-22	0
IER2	3.50744e-27	0.385493	0.436	0.367	2.19727e-22	0
CRIPT	5.62667e-26	0.302074	0.641	0.635	3.52488e-21	0
RNF146	1.00985e-25	0.352218	0.461	0.408	6.32631e-21	0
BC031181	1.19512e-25	0.262094	0.701	0.691	7.48693e-21	0
AHSA2	1.26993e-25	0.329597	0.553	0.512	7.95557e-21	0
SMIM18	1.66972e-25	0.341726	0.252	0.175	1.04601e-20	0
MYEF2	1.9692e-25	0.344512	0.565	0.527	1.23363e-20	0
AKAP9	2.09527e-25	0.32967	0.587	0.558	1.31261e-20	0
TBR1	4.65344e-25	0.257286	0.398	0.304	2.91519e-20	0
PHF21B	1.15356e-24	0.344135	0.262	0.187	7.22659e-20	0
NAV1	1.40621e-24	0.370659	0.354	0.282	8.80937e-20	0
RAB11B	2.95746e-24	0.280967	0.695	0.692	1.85273e-19	0
HSPA5	4.4629e-24	0.360352	0.586	0.559	2.79583e-19	0
CDKN1C	6.21458e-24	0.361031	0.406	0.326	3.89318e-19	0
SYT4	6.76497e-24	0.286768	0.252	0.171	4.23799e-19	0
PELI1	1.25079e-23	0.285167	0.586	0.536	7.83569e-19	0
ATP6V0B	2.064e-23	0.255685	0.671	0.634	1.29301e-18	0
DLGAP4	3.36779e-23	0.264687	0.581	0.528	2.10979e-18	0
CEBPG	5.20462e-23	0.355614	0.42	0.374	3.26049e-18	0
CDK12	6.47471e-23	0.391583	0.268	0.2	4.05614e-18	0
MPND	1.47957e-22	0.326987	0.563	0.543	9.26891e-18	0
ZFP637	1.8581e-22	0.291848	0.577	0.556	1.16402e-17	0
DUSP1	1.85951e-22	0.381041	0.384	0.328	1.16491e-17	0
PLGRKT	3.77457e-22	0.322938	0.46	0.419	2.36461e-17	0
VOPP1	9.68861e-22	0.357687	0.317	0.254	6.06953e-17	0
JKAMP	9.69419e-22	0.328169	0.441	0.394	6.07302e-17	0
ARID4B	1.21239e-21	0.343963	0.453	0.415	7.59511e-17	0
BDH1	1.25834e-21	0.346802	0.334	0.271	7.88298e-17	0
BAZ2B	2.20473e-21	0.358972	0.263	0.196	1.38118e-16	0
ATAT1	2.77844e-21	0.285309	0.532	0.483	1.74058e-16	0
ANK3	5.42335e-21	0.298341	0.355	0.279	3.39751e-16	0
RTF1	5.60301e-21	0.255544	0.674	0.675	3.51006e-16	0
SMARCD3	5.70349e-21	0.327102	0.522	0.487	3.57301e-16	0
TULP4	7.87693e-21	0.359643	0.409	0.364	4.93458e-16	0
FIS1	1.00961e-19	0.254051	0.668	0.676	6.32478e-15	0
GSK3B	1.54526e-19	0.279923	0.593	0.583	9.68046e-15	0
CAPRIN1	2.62851e-19	0.25644	0.635	0.638	1.64666e-14	0
VPS72	2.64811e-19	0.273945	0.582	0.567	1.65894e-14	0
UBE2D1	5.05703e-19	0.312558	0.495	0.472	3.16803e-14	0
MIDN	6.20423e-19	0.339759	0.381	0.334	3.8867e-14	0
ALG2	6.59261e-19	0.314016	0.309	0.248	4.13001e-14	0
THTPA	9.20996e-19	0.320577	0.256	0.196	5.76967e-14	0
MTF2	9.22721e-19	0.317338	0.36	0.31	5.78048e-14	0
ZFAND6	1.79739e-18	0.262844	0.6	0.589	1.12599e-13	0
IDNK	1.7995e-18	0.327147	0.324	0.266	1.12731e-13	0
UBQLN2	2.76264e-18	0.321427	0.463	0.435	1.73068e-13	0
TSPAN13	3.93883e-18	0.272039	0.62	0.608	2.46752e-13	0
STRIP1	4.70548e-18	0.315129	0.284	0.225	2.94779e-13	0
CIAPIN1	7.15985e-18	0.323096	0.351	0.303	4.48536e-13	0
SNAPC3	8.04515e-18	0.317532	0.295	0.237	5.03997e-13	0
CHMP7	8.41522e-18	0.291575	0.4	0.356	5.2718e-13	0
ZC2HC1A	8.76547e-18	0.303309	0.383	0.336	5.49122e-13	0
ZFP68	1.00064e-17	0.333263	0.395	0.357	6.26863e-13	0
RTN2	1.47112e-17	0.298781	0.39	0.337	9.21598e-13	0
NIPSNAP1	1.57933e-17	0.318722	0.347	0.297	9.8939e-13	0
RAP2B	1.68694e-17	0.338932	0.264	0.207	1.0568e-12	0
CALR	2.05896e-17	0.323991	0.49	0.47	1.28986e-12	0
GRAMD1A	2.9471e-17	0.317199	0.339	0.288	1.84624e-12	0
STX6	3.96513e-17	0.334283	0.36	0.318	2.484e-12	0
RALGDS	8.84087e-17	0.319081	0.26	0.203	5.53845e-12	0
UBA1	9.93171e-17	0.284162	0.488	0.466	6.22182e-12	0
SIAH1A	1.00637e-16	0.281428	0.526	0.516	6.30449e-12	0
MYL12B	2.46829e-16	0.253492	0.565	0.552	1.54629e-11	0
MANF	3.64192e-16	0.286319	0.571	0.576	2.28151e-11	0
APBB1	6.75679e-16	0.286162	0.421	0.384	4.23286e-11	0
KIF21A	1.94497e-15	0.25483	0.489	0.456	1.21845e-10	0
DTX3	2.0701e-15	0.325822	0.367	0.331	1.29683e-10	0
TDG	2.21414e-15	0.259053	0.597	0.613	1.38707e-10	0
XBP1	2.39847e-15	0.311748	0.289	0.238	1.50255e-10	0
POLB	2.85972e-15	0.312624	0.369	0.332	1.7915e-10	0
GTF2F2	2.8683e-15	0.360071	0.289	0.244	1.79688e-10	0
ZFP292	7.53864e-15	0.320579	0.405	0.376	4.72266e-10	0
TCF25	8.11544e-15	0.253458	0.514	0.505	5.084e-10	0
CIB2	1.23959e-14	0.305171	0.282	0.234	7.76551e-10	0
RND3	1.38779e-14	0.317539	0.282	0.229	8.69396e-10	0
MYCL	1.47785e-14	0.302937	0.397	0.361	9.25815e-10	0
NCAN	1.64292e-14	0.281377	0.468	0.443	1.02922e-09	0
WSB1	3.77997e-14	0.293232	0.408	0.38	2.368e-09	0
ZFP57	4.73803e-14	0.291303	0.266	0.216	2.96819e-09	0
DDR1	4.76549e-14	0.260224	0.263	0.21	2.98539e-09	0
FAM60A	6.21556e-14	0.293201	0.414	0.383	3.8938e-09	0
VPS37B	6.79438e-14	0.270309	0.422	0.391	4.25641e-09	0
DHRS4	9.11051e-14	0.273873	0.315	0.262	5.70737e-09	0
HDAC5	9.19944e-14	0.304222	0.269	0.223	5.76308e-09	0
TAX1BP1	1.07148e-13	0.26343	0.481	0.468	6.71241e-09	0
ZFP821	1.10125e-13	0.277726	0.333	0.291	6.8989e-09	0
PARD6G	1.5866e-13	0.314085	0.338	0.302	9.93943e-09	0
PLPPR3	1.66857e-13	0.273073	0.281	0.232	1.04529e-08	0
TMEM57	2.08783e-13	0.302118	0.354	0.319	1.30794e-08	0
TSPYL1	2.49258e-13	0.266177	0.368	0.331	1.5615e-08	0
DPYSL5	2.50133e-13	0.306025	0.313	0.272	1.56698e-08	0
MEX3A	3.22391e-13	0.317619	0.39	0.362	2.01965e-08	0
PSME2	6.69842e-13	0.281068	0.419	0.402	4.19629e-08	0
SMARCA4	6.79982e-13	0.257865	0.491	0.482	4.25982e-08	0
ARID4A	7.90492e-13	0.28067	0.296	0.253	4.95211e-08	0
TTLL1	9.68666e-13	0.29315	0.3	0.259	6.06831e-08	0
SMARCC1	1.12053e-12	0.254916	0.539	0.538	7.0197e-08	0
DNPEP	1.67954e-12	0.279639	0.35	0.32	1.05216e-07	0
ACLY	2.53417e-12	0.279834	0.32	0.282	1.58756e-07	0
PRR13	2.61861e-12	0.291273	0.313	0.274	1.64046e-07	0
SPG21	2.77841e-12	0.262617	0.469	0.46	1.74056e-07	0
ENC1	3.62547e-12	0.274445	0.343	0.301	2.27121e-07	0
SMAP1	5.04942e-12	0.253154	0.463	0.454	3.16326e-07	0
GLG1	5.23339e-12	0.278334	0.284	0.244	3.27851e-07	0
TCAF1	6.01966e-12	0.302081	0.311	0.278	3.77108e-07	0
ZCCHC18	6.75569e-12	0.267363	0.385	0.352	4.23217e-07	0
CLIP3	7.97896e-12	0.274207	0.423	0.409	4.9985e-07	0
TMEM184C	9.95293e-12	0.276955	0.312	0.277	6.23511e-07	0
KDM2B	1.00864e-11	0.266365	0.405	0.387	6.3187e-07	0
ZFP462	1.08744e-11	0.321175	0.335	0.305	6.81241e-07	0
2022-09-03	1.11404e-11	0.263354	0.372	0.343	6.97902e-07	0
USP3	1.20327e-11	0.287016	0.368	0.34	7.53801e-07	0
AMER2	1.89043e-11	0.264182	0.416	0.395	1.18428e-06	0
EPHA4	2.07611e-11	0.259759	0.394	0.363	1.3006e-06	0
DCAF11	2.66512e-11	0.286009	0.284	0.249	1.66959e-06	0
PROSER1	4.7825e-11	0.268923	0.293	0.257	2.99604e-06	0
MAPK7	5.65474e-11	0.288384	0.287	0.253	3.54247e-06	0
FDFT1	6.96426e-11	0.274657	0.441	0.431	4.36283e-06	0
FBXO11	7.8815e-11	0.265955	0.291	0.257	4.93744e-06	0
VANGL2	9.5508e-11	0.283807	0.355	0.331	5.9832e-06	0
FAM171B	2.40324e-10	0.305383	0.357	0.334	1.50553e-05	0
MAT2B	2.51686e-10	0.270896	0.334	0.31	1.57671e-05	0
TMCC1	2.71472e-10	0.301763	0.264	0.23	1.70066e-05	0
YRDC	3.2412e-10	0.25993	0.374	0.354	2.03048e-05	0
PSME1	3.57657e-10	0.259926	0.347	0.322	2.24058e-05	0
MTA2	4.72651e-10	0.26489	0.336	0.309	2.96097e-05	0
VRK1	7.97875e-10	0.302413	0.308	0.283	4.99837e-05	0
OS9	1.65541e-09	0.250308	0.289	0.258	0.000103705	0
GMCL1	2.5776e-09	0.27099	0.346	0.33	0.000161476	0
NTMT1	3.71595e-09	0.266612	0.405	0.399	0.000232789	0
ING4	1.4161e-08	0.2516	0.361	0.346	0.000887132	0
TSC22D3	3.79145e-08	0.259918	0.306	0.282	0.00237519	0
OGT	3.88187e-07	0.251928	0.28	0.259	0.0243184	0
STMN2	0	1.55739	0.989	0.467	0	1
NTM	0	1.49012	0.698	0.101	0	1
RUNX1T1	0	1.48667	0.737	0.145	0	1
GPR85	0	1.48219	0.817	0.211	0	1
TMSB4X	0	1.48157	1	0.998	0	1
BHLHE22	0	1.46168	0.903	0.322	0	1
ID2	0	1.36548	0.946	0.481	0	1
DAB1	0	1.2586	0.846	0.284	0	1
TUBA1A	0	1.22355	1	0.996	0	1
KHDRBS2	0	1.18728	0.75	0.233	0	1
LY6H	0	1.17486	0.956	0.347	0	1
STMN4	0	1.14505	0.845	0.33	0	1
TUBB3	0	1.12759	0.999	0.794	0	1
MAPT	0	1.12655	0.873	0.317	0	1
RSPO3	0	1.12045	0.569	0.112	0	1
NAP1L5	0	1.12005	0.502	0.11	0	1
OPCML	0	1.07455	0.629	0.174	0	1
CNIH2	0	1.00255	0.934	0.469	0	1
NELL2	0	0.993279	0.641	0.168	0	1
SHTN1	0	0.933647	0.698	0.198	0	1
MAP1B	0	0.930703	0.999	0.874	0	1
TMSB10	0	0.910322	1	0.996	0	1
LDB2	0	0.869539	0.439	0.078	0	1
TUBB2B	0	0.863978	1	0.976	0	1
JAKMIP1	0	0.860765	0.54	0.125	0	1
NDRG1	0	0.828629	0.383	0.05	0	1
ACTG1	0	0.748495	1	0.989	0	1
STMN3	7.45469e-308	0.984267	0.973	0.582	4.67007e-303	1
OMA1	4.80726e-299	0.71707	0.327	0.044	3.01156e-294	1
GRIA2	1.59164e-294	1.03072	0.915	0.471	9.97098e-290	1
MLLT11	4.7987e-294	0.918311	0.998	0.726	3.0062e-289	1
NEUROD6	7.7534e-288	0.958213	0.999	0.708	4.85719e-283	1
GAP43	2.00013e-287	0.938691	0.905	0.437	1.253e-282	1
CRMP1	1.58646e-282	0.948213	0.947	0.524	9.93853e-278	1
CSRP2	5.14481e-282	0.993126	0.828	0.358	3.22302e-277	1
MEF2C	1.87109e-281	0.879609	0.78	0.276	1.17216e-276	1
CD24A	9.12189e-279	0.81979	0.999	0.842	5.7145e-274	1
RTN1	1.47974e-276	0.819919	0.999	0.85	9.26998e-272	1
NSG1	4.89468e-267	0.858269	0.987	0.704	3.06632e-262	1
CNTN2	4.41522e-265	0.833849	0.561	0.155	2.76596e-260	1
ATPIF1	5.71818e-260	0.621093	0.998	0.973	3.58221e-255	1
PLK2	9.60107e-260	0.842331	0.636	0.197	6.01469e-255	1
HIVEP2	5.91938e-257	0.787527	0.553	0.154	3.70826e-252	1
BZW2	4.25167e-252	0.876017	0.949	0.663	2.6635e-247	1
DYNC1I1	1.72211e-251	0.791181	0.544	0.149	1.07883e-246	1
STMN1	1.65606e-248	0.526973	1	0.994	1.03746e-243	1
TUBB5	2.71808e-248	0.554846	1	0.993	1.70277e-243	1
FAM49A	7.21664e-245	0.785731	0.582	0.179	4.52094e-240	1
CLMP	1.45961e-243	0.798101	0.732	0.268	9.14389e-239	1
DPYSL3	3.61463e-239	0.845772	0.948	0.594	2.26442e-234	1
LRRTM1	2.38256e-238	0.685547	0.386	0.083	1.49258e-233	1
THRA	8.46728e-228	0.767087	0.943	0.517	5.30441e-223	1
PPP2R2B	7.56789e-226	0.805796	0.974	0.678	4.74098e-221	1
RAC3	3.12932e-224	0.795921	0.584	0.193	1.96039e-219	1
IFNGR2	7.68436e-224	0.829982	0.739	0.306	4.81394e-219	1
DOK5	1.75344e-223	1.01272	0.664	0.277	1.09846e-218	1
SLA	7.92492e-218	0.712132	0.399	0.095	4.96465e-213	1
UCHL1	2.77326e-217	0.830492	0.892	0.537	1.73733e-212	1
FABP5	3.83099e-216	0.70358	0.982	0.833	2.39996e-211	1
SYT4	2.24006e-209	0.922663	0.477	0.142	1.40331e-204	1
GNG2	2.96209e-207	0.743329	0.815	0.375	1.85563e-202	1
CDK5R1	2.884e-206	0.757385	0.873	0.445	1.80671e-201	1
INA	7.38556e-206	0.699295	0.688	0.25	4.62676e-201	1
GPM6A	2.24455e-204	0.916	0.876	0.509	1.40612e-199	1
PRNP	6.20816e-201	0.858674	0.634	0.256	3.88916e-196	1
NEUROD2	5.53276e-199	0.73775	0.982	0.612	3.46605e-194	1
BASP1	1.58258e-195	0.67907	0.983	0.785	9.91422e-191	1
ACTL6B	3.14233e-194	0.679194	0.679	0.259	1.96855e-189	1
RBFOX1	3.8677e-194	0.679265	0.612	0.215	2.42296e-189	1
HS6ST2	3.39621e-192	0.790517	0.465	0.146	2.12759e-187	1
REEP1	5.14742e-191	0.653673	0.494	0.156	3.22465e-186	1
TUBB2A	1.13651e-186	0.621708	0.905	0.491	7.11975e-182	1
MYT1L	1.17129e-186	0.720839	0.641	0.248	7.33767e-182	1
ITSN1	1.28673e-179	0.696396	0.555	0.204	8.06084e-175	1
EIF4A2	1.37612e-179	0.634454	0.971	0.707	8.62086e-175	1
CNR1	5.39814e-177	0.602364	0.408	0.116	3.38172e-172	1
GM1673	2.02416e-176	0.586019	0.991	0.852	1.26806e-171	1
CABP1	2.6095e-175	0.57397	0.395	0.108	1.63475e-170	1
RABGAP1L	2.32412e-174	0.625122	0.416	0.121	1.45597e-169	1
SATB2	7.40291e-174	0.657356	0.344	0.086	4.63763e-169	1
PRDM8	4.95381e-173	0.680843	0.463	0.148	3.10336e-168	1
PAK3	6.12661e-173	0.715348	0.571	0.222	3.83808e-168	1
SOX5	7.14319e-173	0.743341	0.665	0.291	4.47492e-168	1
IGSF3	1.86056e-171	0.659796	0.553	0.202	1.16556e-166	1
PTP4A1	2.19904e-171	0.687463	0.953	0.738	1.37761e-166	1
NME1	9.25438e-169	0.535018	0.993	0.909	5.7975e-164	1
MACROD2	7.72193e-166	0.742683	0.582	0.242	4.83748e-161	1
HECW1	2.42104e-165	0.57436	0.426	0.129	1.51668e-160	1
FEZF2	2.59306e-165	0.970305	0.717	0.404	1.62445e-160	1
RAB3A	2.96121e-165	0.642993	0.893	0.484	1.85508e-160	1
PTMA	1.07134e-164	0.32588	1	0.997	6.71153e-160	1
NCAM1	1.69292e-164	0.715863	0.792	0.418	1.06054e-159	1
S100A10	6.78904e-164	0.64932	0.337	0.088	4.25306e-159	1
MGST3	1.07453e-162	0.697181	0.687	0.312	6.73149e-158	1
ACOT7	3.45193e-160	0.610964	0.455	0.154	2.16249e-155	1
SNAP25	9.09421e-160	0.637113	0.609	0.238	5.69716e-155	1
APLP1	9.52693e-156	0.627799	0.867	0.457	5.96824e-151	1
3110039M20RIK.1	1.66351e-154	0.747605	0.725	0.377	1.04212e-149	1
DPF1	7.25288e-154	0.598244	0.461	0.158	4.54364e-149	1
CPLX1	6.17991e-153	0.488177	0.327	0.086	3.87147e-148	1
CFL1	2.65208e-151	0.420195	0.999	0.982	1.66142e-146	1
SEPW1	4.26612e-151	0.472858	0.996	0.966	2.67255e-146	1
LRFN5	5.81585e-151	0.524699	0.304	0.076	3.6434e-146	1
CRIP2	9.10812e-150	0.690731	0.88	0.579	5.70588e-145	1
RNF182	2.36466e-149	0.653141	0.544	0.218	1.48136e-144	1
LMO1	1.14458e-148	0.759401	0.793	0.442	7.17033e-144	1
ELAVL3	6.19999e-148	0.603144	0.964	0.689	3.88404e-143	1
IER5	8.95303e-148	0.781903	0.798	0.484	5.60872e-143	1
MAP1LC3A	9.69681e-148	0.628342	0.902	0.58	6.07467e-143	1
ISLR2	4.87144e-147	0.828627	0.49	0.186	3.05176e-142	1
PTPRD	4.87459e-147	0.611216	0.544	0.217	3.05373e-142	1
MYCN	1.27498e-146	0.721342	0.827	0.516	7.98725e-142	1
JPH4	2.61612e-146	0.50609	0.345	0.098	1.63889e-141	1
TTC28	8.95981e-146	0.687438	0.772	0.417	5.61296e-141	1
PRKAR2B	4.41896e-145	0.589977	0.551	0.223	2.7683e-140	1
SULT4A1	1.31073e-144	0.482832	0.356	0.102	8.2112e-140	1
ZEB2	4.38318e-144	0.656656	0.669	0.315	2.74588e-139	1
EFNA3	7.97267e-144	0.46745	0.327	0.089	4.99456e-139	1
SVBP	2.74748e-142	0.633629	0.903	0.629	1.72119e-137	1
AIG1	1.47576e-140	0.518674	0.421	0.14	9.24504e-136	1
NENF	4.78397e-136	0.601267	0.764	0.396	2.99696e-131	1
GRIN2B	1.55577e-134	0.502441	0.423	0.143	9.74626e-130	1
MPPED1	3.18555e-134	0.619419	0.81	0.445	1.99562e-129	1
CDH13	1.68751e-132	0.431863	0.404	0.13	1.05716e-127	1
SRGAP1	2.63755e-132	0.492986	0.331	0.098	1.65232e-127	1
RAB3C	1.01139e-131	0.575323	0.572	0.243	6.33597e-127	1
UBE2QL1	1.76522e-131	0.493265	0.316	0.091	1.10584e-126	1
SLC25A4	1.85759e-131	0.420597	0.997	0.957	1.1637e-126	1
TIAM2	2.23063e-130	0.462659	0.342	0.103	1.3974e-125	1
TAOK3	3.13737e-129	0.499602	0.447	0.163	1.96544e-124	1
PTMS	9.69759e-129	0.533817	0.962	0.752	6.07515e-124	1
MIF	7.26274e-128	0.445729	0.996	0.922	4.54982e-123	1
SHANK1	2.02189e-127	0.471433	0.318	0.093	1.26663e-122	1
GM9844	5.08938e-126	0.591912	0.771	0.421	3.18829e-121	1
SH3BP5	1.82825e-125	0.49724	0.497	0.194	1.14532e-120	1
ACP1	5.07661e-124	0.649449	0.902	0.685	3.18029e-119	1
LINGO1	7.16005e-122	0.436271	0.323	0.097	4.48548e-117	1
DYNLL1	4.93016e-119	0.405276	0.999	0.953	3.08855e-114	1
TUBB4A	6.5242e-117	0.465401	0.431	0.162	4.08715e-112	1
SNAP47	6.90368e-117	0.566961	0.705	0.376	4.32488e-112	1
ZNRF2	1.52075e-115	0.433966	0.309	0.096	9.52687e-111	1
CIRBP	2.07624e-115	0.48375	0.972	0.8	1.30068e-110	1
BCL11A	3.72293e-115	0.570695	0.901	0.603	2.33227e-110	1
KLF7	8.84232e-114	0.531466	0.608	0.288	5.53936e-109	1
SH3BP1	1.91876e-112	0.562846	0.748	0.424	1.20203e-107	1
CAMKK2	2.21705e-112	0.506397	0.415	0.16	1.38889e-107	1
SERP2	4.82265e-110	0.528843	0.538	0.242	3.02119e-105	1
GSTO1	5.14183e-110	0.522471	0.478	0.202	3.22115e-105	1
ZBTB18	1.81113e-109	0.556312	0.733	0.414	1.1346e-104	1
FDFT1	7.62069e-109	0.582382	0.702	0.389	4.77406e-104	1
GDI1	8.29487e-109	0.552796	0.803	0.493	5.1964e-104	1
MCTS1	9.77814e-108	0.553855	0.66	0.35	6.12561e-103	1
PPP3CA	2.03772e-107	0.586504	0.78	0.474	1.27655e-102	1
EIF4A1	4.84519e-106	0.32102	1	0.99	3.03532e-101	1
TOX	9.41083e-106	0.492388	0.318	0.109	5.89551e-101	1
MAP2	1.01991e-105	0.513827	0.684	0.352	6.38935e-101	1
HIST3H2A	1.9024e-103	0.523823	0.836	0.542	1.19178e-98	1
1110008P14RIK	1.95254e-103	0.512232	0.508	0.229	1.22319e-98	1
PTPRZ1	1.66353e-102	0.532536	0.565	0.272	1.04213e-97	1
DBNDD1	2.74863e-102	0.459832	0.442	0.178	1.72191e-97	1
GM14964	1.16568e-101	0.436505	0.383	0.143	7.30255e-97	1
CELF2	1.95234e-101	0.452989	0.981	0.844	1.22306e-96	1
KCNQ3	9.70955e-101	0.417329	0.291	0.093	6.08264e-96	1
PAK1	3.99768e-100	0.473925	0.548	0.255	2.50439e-95	1
ARMC6	1.05333e-99	0.38731	0.297	0.097	6.59869e-95	1
RAB33A	3.51602e-97	0.419262	0.49	0.21	2.20265e-92	1
PTP4A3	9.96433e-97	0.413765	0.349	0.13	6.24225e-92	1
SYT5	2.51906e-96	0.38199	0.301	0.101	1.57809e-91	1
2610001J05RIK	7.05131e-96	0.592726	0.568	0.299	4.41737e-91	1
CACNB3	1.93961e-95	0.41901	0.46	0.194	1.21509e-90	1
CAMK2B	2.47115e-95	0.379475	0.257	0.078	1.54808e-90	1
SNRPN	4.5991e-95	0.461038	0.867	0.57	2.88115e-90	1
ACTB	8.18568e-95	0.58516	1	0.978	5.128e-90	1
SSBP2	1.05361e-94	0.593199	0.644	0.356	6.60044e-90	1
CORO1A	1.30864e-94	0.388101	0.275	0.089	8.19811e-90	1
YWHAG	7.48485e-94	0.494261	0.736	0.419	4.68896e-89	1
CBARP	7.11323e-93	0.372685	0.298	0.101	4.45615e-88	1
PCSK1N	8.11199e-93	0.324821	0.586	0.273	5.08184e-88	1
PPIA	1.16779e-92	0.35393	0.999	0.982	7.31572e-88	1
EVL	2.21579e-92	0.444246	0.921	0.676	1.3881e-87	1
TTC9B	6.55522e-92	0.475642	0.713	0.399	4.10658e-87	1
FOXG1	7.57993e-92	0.447522	0.957	0.798	4.74852e-87	1
BBC3	8.29129e-92	0.349064	0.268	0.085	5.19416e-87	1
EEF1A2	6.2358e-90	0.31224	0.302	0.103	3.90648e-85	1
KCTD13	3.23519e-89	0.442594	0.561	0.273	2.02672e-84	1
KCNN2	7.19221e-89	0.448154	0.343	0.134	4.50563e-84	1
BCL11B	2.8658e-88	0.661165	0.638	0.378	1.79531e-83	1
FAM8A1	3.86681e-88	0.497538	0.454	0.208	2.4224e-83	1
ABR	5.13491e-88	0.360248	0.26	0.085	3.21682e-83	1
BOK	1.48586e-87	0.470553	0.398	0.17	9.30834e-83	1
FABP3	1.57045e-87	0.353137	0.279	0.094	9.83824e-83	1
CDKN1C	2.44304e-87	0.290666	0.613	0.3	1.53047e-82	1
HN1	4.77588e-86	0.313308	1	0.973	2.9919e-81	1
TENM2	3.00949e-85	0.372552	0.3	0.108	1.88533e-80	1
POU3F1	4.04437e-85	0.546812	0.68	0.39	2.53363e-80	1
CALM1	1.08745e-84	0.332607	0.995	0.97	6.81244e-80	1
TMEM35	1.86625e-84	0.368178	0.384	0.157	1.16913e-79	1
FOXP1	7.29882e-84	0.490823	0.479	0.234	4.57242e-79	1
SEZ6	9.127e-84	0.389519	0.449	0.197	5.7177e-79	1
2900011O08RIK	1.43658e-83	0.371362	0.417	0.177	8.99958e-79	1
NFIX	3.57872e-83	0.425957	0.973	0.811	2.24192e-78	1
BDH1	2.01125e-82	0.424235	0.515	0.248	1.25997e-77	1
ANK2	1.8534e-81	0.435515	0.429	0.197	1.16108e-76	1
EID1	1.87406e-81	0.430878	0.913	0.694	1.17402e-76	1
KLHL8	4.0764e-81	0.342808	0.286	0.102	2.5537e-76	1
SOBP	9.79506e-81	0.407511	0.361	0.15	6.13621e-76	1
ADD2	1.59342e-80	0.373444	0.331	0.129	9.98212e-76	1
CTXN1	1.59782e-80	0.444361	0.656	0.367	1.00097e-75	1
PPP2R1B	2.13354e-80	0.445814	0.521	0.26	1.33657e-75	1
RUNDC3A	4.94683e-80	0.432038	0.693	0.388	3.09899e-75	1
NREP	3.94304e-79	0.382907	0.796	0.478	2.47016e-74	1
GUK1	4.27355e-79	0.460657	0.673	0.393	2.67721e-74	1
ANK3	8.97985e-79	0.386303	0.537	0.257	5.62552e-74	1
PHACTR1	1.02259e-78	0.37141	0.359	0.147	6.40615e-74	1
SH3GL2	1.38698e-78	0.33667	0.314	0.118	8.68886e-74	1
CELF3	1.48211e-76	0.376984	0.524	0.254	9.28483e-72	1
REEP5	2.06755e-76	0.450484	0.586	0.317	1.29524e-71	1
PRR7	2.43334e-76	0.421069	0.419	0.194	1.52439e-71	1
APRT	3.07853e-76	0.469788	0.72	0.446	1.92858e-71	1
RUFY3	1.5422e-75	0.408698	0.721	0.427	9.66127e-71	1
SLC6A15	2.14399e-75	0.3845	0.348	0.148	1.34312e-70	1
SYT16	2.96823e-75	0.324813	0.31	0.12	1.85948e-70	1
CTSB	3.07639e-75	0.430451	0.642	0.371	1.92724e-70	1
SERF1	8.04788e-75	0.390998	0.963	0.831	5.04167e-70	1
SYNGR3	1.10568e-74	0.330784	0.331	0.133	6.92666e-70	1
MIEN1	1.58183e-74	0.427782	0.818	0.552	9.90955e-70	1
ANKRD12	2.05447e-74	0.416429	0.579	0.306	1.28704e-69	1
TSC22D1	2.24123e-74	0.293336	0.984	0.895	1.40404e-69	1
SV2A	4.02838e-74	0.305093	0.268	0.097	2.52362e-69	1
TSPAN13	5.23284e-74	0.487172	0.807	0.579	3.27816e-69	1
TAGLN3	7.70395e-74	0.312876	0.966	0.708	4.82622e-69	1
ABHD11	1.23004e-73	0.367898	0.35	0.149	7.70574e-69	1
NFIL3	1.34215e-73	0.304217	0.258	0.091	8.40803e-69	1
RHOB	2.27219e-73	0.399442	0.481	0.235	1.42343e-68	1
ARL6IP5	2.42972e-73	0.44438	0.635	0.364	1.52212e-68	1
EPB41L3	3.80713e-73	0.370878	0.279	0.108	2.38502e-68	1
NBEA	3.5606e-72	0.358909	0.406	0.184	2.23057e-67	1
ATP2B1	5.14667e-72	0.401581	0.509	0.264	3.22418e-67	1
SOX4	6.898e-72	0.355656	1	0.981	4.32132e-67	1
ARL8A	1.55701e-71	0.414242	0.784	0.497	9.75407e-67	1
CHD3	2.66964e-71	0.394544	0.907	0.664	1.67242e-66	1
NUDT19	3.09042e-71	0.403317	0.581	0.316	1.93603e-66	1
COMMD3	1.33612e-70	0.43624	0.857	0.632	8.37026e-66	1
TNIK	3.672e-70	0.417294	0.632	0.352	2.30036e-65	1
MPC1	1.25569e-69	0.402594	0.883	0.677	7.86642e-65	1
PRMT2	1.30056e-69	0.397555	0.637	0.36	8.14746e-65	1
2022-09-06	1.39921e-69	0.320711	0.275	0.106	8.76552e-65	1
FAM57B	1.6343e-69	0.310602	0.306	0.121	1.02382e-64	1
CLTB	2.25257e-69	0.356513	0.464	0.228	1.41114e-64	1
NUAK1	5.44578e-69	0.382842	0.381	0.174	3.41157e-64	1
RUSC1	6.93129e-69	0.284922	0.257	0.094	4.34217e-64	1
CLCN4	8.11584e-69	0.389064	0.495	0.253	5.08425e-64	1
ATP5G1	1.86936e-68	0.353985	0.967	0.85	1.17108e-63	1
DFNA5	4.66284e-68	0.476616	0.452	0.232	2.92108e-63	1
CELF5	5.35945e-68	0.29822	0.291	0.114	3.35748e-63	1
ARPC3	8.03196e-68	0.409227	0.864	0.649	5.0317e-63	1
MTURN	1.14662e-67	0.337939	0.291	0.117	7.1831e-63	1
SH3BGRL3	1.45135e-67	0.413267	0.802	0.544	9.09215e-63	1
DPY19L1	1.47889e-67	0.362222	0.283	0.114	9.26467e-63	1
TMEM50B	2.06036e-67	0.353515	0.302	0.125	1.29074e-62	1
PAFAH1B3	5.33292e-67	0.366094	0.928	0.734	3.34086e-62	1
NRXN2	2.82568e-66	0.32894	0.406	0.189	1.77018e-61	1
MTCH1	9.14827e-66	0.371756	0.934	0.763	5.73102e-61	1
UBA1	1.46513e-65	0.411715	0.695	0.434	9.17844e-61	1
2022-09-03	5.39563e-65	0.386623	0.57	0.313	3.38015e-60	1
UCHL3	6.08377e-65	0.406165	0.838	0.61	3.81124e-60	1
DLGAP4	1.25928e-64	0.388756	0.778	0.501	7.88887e-60	1
KIFAP3	1.5105e-64	0.401808	0.636	0.373	9.46269e-60	1
CD200	2.93307e-64	0.277555	0.366	0.16	1.83745e-59	1
SH3GL3	6.12658e-64	0.317664	0.274	0.109	3.83805e-59	1
INPP5F	9.3428e-64	0.348544	0.42	0.204	5.85289e-59	1
MYL6B	1.52883e-63	0.304067	0.307	0.128	9.57753e-59	1
MSRA	3.76687e-63	0.402951	0.345	0.162	2.3598e-58	1
SRM	4.49378e-63	0.415066	0.625	0.375	2.81517e-58	1
SSBP3	6.19681e-63	0.382114	0.709	0.445	3.88205e-58	1
BEND5	8.39448e-63	0.288808	0.328	0.14	5.25881e-58	1
BEND6	1.05384e-62	0.275739	0.285	0.115	6.60189e-58	1
CHST10	1.14118e-62	0.278494	0.252	0.096	7.14905e-58	1
FAM177A	1.4188e-62	0.32881	0.436	0.214	8.88823e-58	1
ATP5B	2.06258e-62	0.333057	0.98	0.929	1.29213e-57	1
USMG5	1.2985e-61	0.339965	0.961	0.842	8.13456e-57	1
PDZD4	7.84868e-61	0.295856	0.324	0.142	4.91688e-56	1
AP3B2	1.62615e-60	0.285536	0.272	0.109	1.01872e-55	1
TMEM108	2.71931e-60	0.295428	0.523	0.278	1.70354e-55	1
NIPSNAP3B	9.06034e-60	0.388732	0.602	0.356	5.67594e-55	1
CNRIP1	1.17561e-59	0.330811	0.517	0.274	7.3647e-55	1
ATL1	1.40211e-59	0.276523	0.27	0.109	8.78364e-55	1
RTN4	1.62256e-59	0.367571	0.886	0.678	1.01647e-54	1
KLC1	1.84583e-59	0.373333	0.654	0.398	1.15634e-54	1
DPYSL5	2.47421e-59	0.336609	0.479	0.249	1.54999e-54	1
PRKCE	5.65998e-59	0.28814	0.25	0.1	3.54575e-54	1
DUSP8	7.14693e-59	0.299522	0.304	0.132	4.47727e-54	1
GM17750	8.56769e-59	0.435045	0.765	0.537	5.36732e-54	1
PCDH9	1.0662e-58	0.342915	0.379	0.183	6.67935e-54	1
TTC3	2.35985e-58	0.287072	0.989	0.89	1.47835e-53	1
TMEM44	3.78641e-58	0.303653	0.347	0.159	2.37204e-53	1
YWHAH	7.46054e-58	0.382669	0.888	0.696	4.67373e-53	1
ADGRL1	1.04341e-57	0.319051	0.36	0.171	6.53652e-53	1
TPM3	1.09084e-57	0.385315	0.834	0.599	6.83367e-53	1
ATAT1	2.19132e-57	0.366951	0.717	0.457	1.37277e-52	1
2010107G23RIK	2.25247e-57	0.262733	0.394	0.185	1.41108e-52	1
DCLK1	5.27264e-57	0.330167	0.512	0.277	3.3031e-52	1
ZFP462	9.99261e-57	0.361591	0.504	0.28	6.25997e-52	1
SMPD3	3.5978e-56	0.271804	0.269	0.112	2.25388e-51	1
CHURC1	3.72784e-56	0.359688	0.496	0.275	2.33534e-51	1
SMYD2	3.78121e-56	0.282828	0.264	0.11	2.36878e-51	1
HCFC1R1	7.88741e-56	0.357204	0.627	0.373	4.94115e-51	1
1500009C09RIK	9.48394e-56	0.306536	0.334	0.156	5.94131e-51	1
POLR1D	1.44148e-55	0.359659	0.867	0.659	9.03031e-51	1
ACAT1	2.10236e-55	0.418258	0.743	0.514	1.31704e-50	1
9330159F19RIK	5.7825e-55	0.277881	0.27	0.114	3.6225e-50	1
MAPRE2	8.57955e-55	0.336075	0.454	0.24	5.37475e-50	1
NKAIN3	1.75858e-54	0.260765	0.26	0.107	1.10168e-49	1
MYL12B	2.35926e-54	0.381381	0.756	0.522	1.47798e-49	1
TUSC3	3.74185e-54	0.359887	0.521	0.294	2.34412e-49	1
DYNLRB1	6.05403e-54	0.278851	0.978	0.915	3.79261e-49	1
NOP10	1.5164e-53	0.32165	0.955	0.808	9.49963e-49	1
TBCB	1.71601e-53	0.360927	0.892	0.676	1.07501e-48	1
DBN1	3.06282e-53	0.322083	0.905	0.722	1.91873e-48	1
TBC1D14	3.66e-53	0.298495	0.312	0.144	2.29284e-48	1
CAMK2G	3.88331e-53	0.315808	0.362	0.179	2.43274e-48	1
DNAJA1	8.85735e-53	0.282065	0.988	0.937	5.54877e-48	1
FYN	9.62328e-53	0.377282	0.703	0.456	6.0286e-48	1
NSG2	2.22817e-52	0.316189	0.774	0.497	1.39586e-47	1
FAM20C	2.90879e-52	0.252392	0.262	0.111	1.82224e-47	1
STXBP1	8.49847e-52	0.275062	0.321	0.15	5.32395e-47	1
SMIM15	9.06661e-52	0.342038	0.36	0.181	5.67987e-47	1
ATP5O	1.063e-51	0.290666	0.978	0.908	6.6593e-47	1
RALYL	2.05382e-51	0.253943	0.3	0.135	1.28663e-46	1
1110065P20RIK	5.23083e-51	0.350687	0.492	0.277	3.27691e-46	1
FAM213A	7.77083e-51	0.328963	0.479	0.264	4.86811e-46	1
SOGA3	7.91221e-51	0.314832	0.596	0.346	4.95668e-46	1
IDH1	1.46289e-50	0.363611	0.713	0.472	9.16444e-46	1
KLF6	1.67544e-50	0.337112	0.31	0.15	1.04959e-45	1
BIN1	5.65346e-50	0.263261	0.299	0.138	3.54167e-45	1
DCTN3	6.54761e-50	0.305118	0.895	0.702	4.10181e-45	1
PEBP1	8.6455e-50	0.253446	0.987	0.956	5.41606e-45	1
C1QTNF4	1.01891e-49	0.276808	0.398	0.203	6.38308e-45	1
CCL27A	2.03993e-49	0.312976	0.547	0.318	1.27794e-44	1
CTNND2	2.72157e-49	0.283848	0.298	0.14	1.70496e-44	1
PLPPR3	4.83672e-49	0.271718	0.417	0.215	3.03001e-44	1
DAP3	5.97293e-49	0.319159	0.549	0.324	3.7418e-44	1
HSDL1	7.17196e-49	0.274095	0.379	0.194	4.49294e-44	1
FAM171A2	1.03897e-48	0.297845	0.611	0.362	6.50873e-44	1
DDA1	1.12739e-48	0.338944	0.684	0.448	7.06266e-44	1
CTTNBP2	1.78687e-48	0.331975	0.617	0.382	1.1194e-43	1
TEX264	2.45214e-48	0.268172	0.26	0.116	1.53617e-43	1
ZCCHC18	2.53181e-48	0.309221	0.558	0.326	1.58608e-43	1
MKRN1	2.72897e-48	0.313993	0.808	0.569	1.70959e-43	1
RBFOX2	3.15572e-48	0.300352	0.605	0.354	1.97693e-43	1
STX7	3.85623e-48	0.314773	0.666	0.413	2.41578e-43	1
BEX2	5.20798e-48	0.283751	0.963	0.84	3.26259e-43	1
MORN4	5.53276e-48	0.280697	0.378	0.194	3.46605e-43	1
VASH2	6.15587e-48	0.276164	0.349	0.173	3.85641e-43	1
DNAJB6	1.96124e-47	0.271504	0.946	0.799	1.22864e-42	1
TRAPPC4	2.82472e-47	0.323584	0.854	0.654	1.76958e-42	1
NUDT10	4.87762e-47	0.254658	0.361	0.181	3.05563e-42	1
PPP2R5B	5.04569e-47	0.264967	0.32	0.154	3.16093e-42	1
DAZAP1	6.77645e-47	0.325732	0.888	0.71	4.24518e-42	1
0610010F05RIK	9.18009e-47	0.28495	0.341	0.169	5.75096e-42	1
GARS	1.2226e-46	0.344304	0.568	0.349	7.65909e-42	1
NFIB	1.23372e-46	0.281582	0.989	0.884	7.72874e-42	1
ZNRF1	2.01873e-46	0.292981	0.526	0.305	1.26466e-41	1
ELOVL6	2.05059e-46	0.296428	0.333	0.169	1.28461e-41	1
MAPK8	7.96809e-46	0.286183	0.412	0.22	4.99169e-41	1
TAX1BP3	8.60369e-46	0.259307	0.502	0.281	5.38987e-41	1
NTRK3	1.07858e-45	0.256426	0.326	0.161	6.75686e-41	1
PANX1	1.61884e-45	0.254483	0.282	0.132	1.01414e-40	1
PPA1	2.89468e-45	0.3189	0.762	0.532	1.8134e-40	1
CHN1	3.49722e-45	0.355829	0.548	0.339	2.19087e-40	1
ATXN10	4.01565e-45	0.318392	0.871	0.677	2.51564e-40	1
COX6A1	8.94156e-45	0.275325	0.97	0.9	5.60153e-40	1
COTL1	1.42812e-44	0.299644	0.78	0.546	8.9466e-40	1
TECR	2.47504e-44	0.331392	0.861	0.684	1.55052e-39	1
TTL	2.62546e-44	0.263346	0.258	0.118	1.64475e-39	1
ROBO2	2.79182e-44	0.266595	0.419	0.224	1.74896e-39	1
4921524J17RIK	3.87156e-44	0.324559	0.645	0.42	2.42537e-39	1
ENC1	4.76174e-44	0.362006	0.479	0.282	2.98304e-39	1
PARP6	2.98801e-43	0.26505	0.592	0.354	1.87187e-38	1
BC029214	3.82766e-43	0.256041	0.366	0.189	2.39788e-38	1
TONSL	4.67237e-43	0.306375	0.766	0.539	2.92705e-38	1
NUDT3	5.39462e-43	0.280908	0.373	0.2	3.37952e-38	1
ARPC5	8.39772e-43	0.273095	0.867	0.685	5.26083e-38	1
FLRT3	1.13036e-42	0.333865	0.306	0.155	7.08127e-38	1
NOP56	1.18826e-42	0.328497	0.683	0.458	7.44396e-38	1
SNX16	1.27115e-42	0.255491	0.337	0.173	7.96326e-38	1
RAB4A	1.57594e-42	0.276859	0.435	0.243	9.8726e-38	1
TTLL1	3.34394e-42	0.265517	0.435	0.241	2.09484e-37	1
BMYC	3.89341e-42	0.286447	0.524	0.31	2.43906e-37	1
TNRC6C	4.85672e-42	0.303608	0.683	0.457	3.04254e-37	1
GDPD1	5.22352e-42	0.289795	0.669	0.436	3.27232e-37	1
HSP90AA1	6.76037e-42	0.285113	0.968	0.873	4.2351e-37	1
KIDINS220	1.50492e-41	0.252895	0.334	0.172	9.42773e-37	1
NANS	2.19328e-41	0.313472	0.463	0.277	1.374e-36	1
GABBR1	4.17005e-41	0.258221	0.405	0.225	2.61237e-36	1
NCS1	4.49695e-41	0.274694	0.409	0.227	2.81716e-36	1
NT5C3	4.69404e-41	0.274094	0.584	0.362	2.94063e-36	1
FKBP1A	1.12613e-40	0.266911	0.955	0.864	7.05475e-36	1
CACNA2D1	1.31484e-40	0.263715	0.293	0.146	8.23695e-36	1
SMARCA2	2.20519e-40	0.285279	0.574	0.355	1.38146e-35	1
NEDD4L	3.05757e-40	0.254479	0.406	0.225	1.91544e-35	1
SMAP2	3.69592e-40	0.255416	0.406	0.226	2.31535e-35	1
LAPTM4A	4.15231e-40	0.272968	0.915	0.766	2.60126e-35	1
BACH2	1.21309e-39	0.29063	0.327	0.176	7.59954e-35	1
MN1	1.51922e-39	0.34839	0.773	0.584	9.51731e-35	1
SLC38A1	2.38474e-39	0.30854	0.546	0.343	1.49394e-34	1
CYTH2	2.71404e-39	0.26641	0.802	0.582	1.70024e-34	1
MATR3	3.51826e-39	0.30195	0.821	0.631	2.20405e-34	1
SLC35B1	3.66843e-39	0.274041	0.52	0.315	2.29812e-34	1
KIF3A	3.13001e-38	0.287068	0.519	0.318	1.96083e-33	1
MAPRE1	4.34807e-38	0.289955	0.873	0.692	2.72389e-33	1
TRIM32	5.57724e-38	0.294758	0.535	0.336	3.49392e-33	1
PPP2R1A	6.29792e-38	0.327697	0.638	0.44	3.94539e-33	1
PALM	6.72529e-38	0.251383	0.506	0.3	4.21313e-33	1
ATP6V0B	9.62193e-38	0.265124	0.824	0.612	6.02775e-33	1
ATP6V1E1	1.26313e-37	0.288315	0.661	0.444	7.91301e-33	1
APC	1.97295e-37	0.261003	0.338	0.183	1.23597e-32	1
ZFP428	2.10349e-37	0.291252	0.837	0.646	1.31775e-32	1
USP22	2.21995e-37	0.276082	0.456	0.269	1.39071e-32	1
SMS	2.27832e-37	0.307722	0.659	0.442	1.42728e-32	1
LIX1	2.38025e-37	0.263429	0.454	0.266	1.49113e-32	1
ATP6V0E2	3.9887e-37	0.294619	0.584	0.382	2.49876e-32	1
CADM4	6.1451e-37	0.251501	0.624	0.406	3.84966e-32	1
CCT7	7.43864e-37	0.291325	0.931	0.798	4.66001e-32	1
CMAS	1.99887e-36	0.266773	0.574	0.367	1.25222e-31	1
CUEDC2	2.63951e-36	0.302378	0.824	0.636	1.65355e-31	1
GABARAPL1	3.81821e-36	0.25426	0.488	0.295	2.39195e-31	1
WSB2	4.55017e-36	0.257574	0.474	0.282	2.8505e-31	1
FSD1	1.72495e-35	0.263648	0.417	0.244	1.08061e-30	1
TMEM160	8.14998e-35	0.273277	0.567	0.36	5.10564e-30	1
LSM14B	1.09492e-34	0.26327	0.742	0.533	6.85925e-30	1
PFDN4	1.15338e-34	0.27796	0.822	0.644	7.22544e-30	1
TALDO1	3.61793e-34	0.297233	0.845	0.675	2.26649e-29	1
MRPL23	5.66637e-34	0.284433	0.788	0.578	3.54976e-29	1
FGFR1	5.80858e-34	0.2751	0.321	0.181	3.63884e-29	1
RNF187	6.14667e-34	0.256014	0.893	0.745	3.85064e-29	1
CBR1	6.9362e-34	0.276521	0.554	0.363	4.34525e-29	1
GDE1	9.13771e-34	0.260898	0.531	0.338	5.72441e-29	1
TRAPPC3	9.62154e-34	0.269657	0.648	0.44	6.02751e-29	1
PGRMC1	1.66801e-33	0.254131	0.761	0.567	1.04494e-28	1
FEZ1	1.74871e-33	0.2639	0.934	0.78	1.0955e-28	1
AP1AR	1.84085e-33	0.2604	0.576	0.37	1.15322e-28	1
SERINC1	2.73083e-33	0.268656	0.754	0.535	1.71075e-28	1
BC031181	3.64115e-33	0.260731	0.851	0.667	2.28104e-28	1
RTN3	4.4517e-33	0.27666	0.855	0.676	2.78881e-28	1
BLOC1S2	8.6828e-33	0.267055	0.562	0.365	5.43943e-28	1
DPYSL2	1.64326e-32	0.333908	0.888	0.769	1.02944e-27	1
CDC42	2.2485e-32	0.251063	0.932	0.815	1.4086e-27	1
FDPS	3.38636e-32	0.293674	0.655	0.462	2.12142e-27	1
R3HDM4	6.77748e-32	0.256655	0.616	0.415	4.24582e-27	1
BEX1	3.63597e-31	0.268421	0.715	0.504	2.27779e-26	1
AHSA2	4.78408e-31	0.250883	0.692	0.493	2.99704e-26	1
LMO4	2.55842e-30	0.321605	0.46	0.296	1.60275e-25	1
RAB6A	3.72921e-30	0.25797	0.784	0.59	2.3362e-25	1
ARPC1A	7.13269e-30	0.254815	0.769	0.579	4.46835e-25	1
PSMD14	1.67103e-29	0.251658	0.793	0.615	1.04684e-24	1
RAE1	2.2072e-29	0.261927	0.589	0.397	1.38273e-24	1
YWHAB	2.71478e-29	0.2519	0.837	0.65	1.7007e-24	1
HRAS	4.95226e-29	0.273413	0.579	0.402	3.10239e-24	1
HMGCS1	1.44565e-28	0.330386	0.59	0.417	9.05639e-24	1
ATP6V0D1	1.04451e-27	0.251227	0.688	0.488	6.54345e-23	1
CYP51	2.11943e-27	0.256544	0.394	0.249	1.32774e-22	1
BBIP1	2.59929e-27	0.264895	0.765	0.573	1.62835e-22	1
MEG3	0	2.28789	0.946	0.237	0	2
OPCML	0	1.97776	0.841	0.156	0	2
MEF2C	0	1.96992	0.92	0.268	0	2
RPRM	0	1.96176	0.916	0.364	0	2
ISLR2	0	1.88122	0.877	0.14	0	2
STMN2	0	1.84768	0.998	0.477	0	2
SYBU	0	1.74658	0.718	0.096	0	2
GAP43	0	1.73942	0.975	0.438	0	2
INA	0	1.67462	0.902	0.23	0	2
LY6H	0	1.64145	0.97	0.359	0	2
DYNC1I1	0	1.6361	0.774	0.126	0	2
THRA	0	1.61693	0.983	0.521	0	2
TUBB2A	0	1.56665	0.956	0.493	0	2
CSRP2	0	1.56353	0.886	0.361	0	2
MAPT	0	1.54693	0.939	0.321	0	2
CDH13	0	1.53832	0.692	0.097	0	2
CADM1	0	1.51336	0.842	0.269	0	2
BCL11B	0	1.49632	0.909	0.347	0	2
SNAP25	0	1.45297	0.807	0.219	0	2
B3GAT1	0	1.42188	0.684	0.111	0	2
TMEM108	0	1.38883	0.747	0.253	0	2
SSBP2	0	1.36425	0.838	0.335	0	2
TLE4	0	1.3558	0.575	0.091	0	2
PCSK1N	0	1.3339	0.785	0.252	0	2
PLK2	0	1.32225	0.75	0.191	0	2
BEND6	0	1.31432	0.602	0.075	0	2
HIVEP2	0	1.31083	0.679	0.145	0	2
TBR1	0	1.29289	0.779	0.263	0	2
HS3ST4	0	1.2872	0.493	0.014	0	2
GRIN2B	0	1.273	0.653	0.118	0	2
SOX5	0	1.256	0.786	0.283	0	2
LINGO1	0	1.25547	0.546	0.071	0	2
CNIH2	0	1.24581	0.943	0.479	0	2
EEF1A2	0	1.23381	0.551	0.073	0	2
GAS7	0	1.19376	0.478	0.084	0	2
EIF4A2	0	1.19189	0.98	0.712	0	2
SHTN1	0	1.16055	0.714	0.208	0	2
SLA	0	1.14063	0.507	0.087	0	2
SH3GL2	0	1.13484	0.551	0.09	0	2
XPR1	0	1.12533	0.653	0.188	0	2
TMSB10	0	1.10344	1	0.996	0	2
CRYM	0	1.09853	0.308	0.013	0	2
TUBB3	0	1.06814	0.999	0.799	0	2
MLLT11	0	1.03364	0.996	0.732	0	2
KCTD12	0	1.01554	0.442	0.043	0	2
NETO2	0	1.00864	0.512	0.104	0	2
PPP1R1B	0	0.995397	0.431	0.062	0	2
MAP1B	0	0.981872	0.996	0.878	0	2
PHACTR1	0	0.981806	0.544	0.127	0	2
CALY	0	0.962103	0.401	0.034	0	2
TUBB2B	0	0.946596	1	0.977	0	2
CAMKV	0	0.927137	0.394	0.039	0	2
ARPP21	0	0.922368	0.431	0.059	0	2
SNCB	0	0.92106	0.395	0.041	0	2
LRFN5	0	0.915067	0.43	0.064	0	2
LRRTM3	0	0.88486	0.347	0.037	0	2
CNIH3	0	0.851658	0.41	0.069	0	2
IGFBP3	0	0.850354	0.363	0.029	0	2
TUBB5	0	0.834084	1	0.993	0	2
EPHB1	0	0.792863	0.346	0.037	0	2
NXPH3	0	0.754344	0.285	0.011	0	2
NFE2L3	0	0.734702	0.285	0.023	0	2
2900009J06RIK	0	0.73073	0.319	0.035	0	2
CACNA1E	0	0.706794	0.299	0.022	0	2
ADCY1	0	0.68117	0.262	0.016	0	2
PRICKLE1	0	0.678651	0.277	0.014	0	2
RGS6	0	0.677633	0.274	0.017	0	2
SYT6	0	0.642927	0.255	0.016	0	2
FABP3	3.16179e-305	0.864249	0.431	0.077	1.98074e-300	2
BAIAP2	2.88567e-301	0.808574	0.4	0.067	1.80776e-296	2
GNG2	3.90163e-294	1.07792	0.848	0.38	2.44421e-289	2
RBFOX1	1.28617e-293	1.00994	0.689	0.214	8.05737e-289	2
STMN3	9.11037e-292	1.07463	0.976	0.591	5.70728e-287	2
RTN1	4.47512e-291	0.972121	1	0.853	2.80348e-286	2
SEZ6	4.88786e-287	1.01983	0.613	0.18	3.06205e-282	2
IFNGR2	5.34954e-286	1.17061	0.768	0.312	3.35127e-281	2
KIF26A	6.66526e-284	0.790727	0.378	0.063	4.17552e-279	2
GLRA2	1.14441e-283	0.797986	0.374	0.058	7.16927e-279	2
HSPA12A	4.73318e-283	0.723204	0.341	0.049	2.96515e-278	2
TSHZ3	7.50471e-280	0.73744	0.346	0.051	4.7014e-275	2
ACP1	8.6554e-279	1.0567	0.952	0.683	5.42226e-274	2
DUSP6	7.12423e-277	0.764505	0.357	0.056	4.46305e-272	2
KHDRBS2	3.29851e-275	1.0204	0.725	0.248	2.06639e-270	2
PRKAR2B	2.95615e-271	1.01335	0.652	0.217	1.85191e-266	2
VCAN	1.10732e-267	0.732995	0.306	0.04	6.93694e-263	2
CLEC2L	2.0111e-262	0.688034	0.339	0.053	1.25987e-257	2
FXYD6	5.12795e-262	1.11333	0.848	0.439	3.21245e-257	2
NIN	3.10028e-253	0.620067	0.282	0.036	1.9422e-248	2
ACTL6B	7.19245e-252	0.958919	0.719	0.263	4.50578e-247	2
SNRPN	6.14593e-248	0.990141	0.918	0.57	3.85018e-243	2
AIG1	8.56722e-248	0.859831	0.508	0.135	5.36702e-243	2
ADGRB3	1.74281e-247	0.779932	0.382	0.075	1.0918e-242	2
GM1673	3.57756e-243	0.799954	0.99	0.855	2.2412e-238	2
SPOCK1	8.60546e-243	0.718295	0.34	0.058	5.39098e-238	2
NENF	4.73316e-242	1.01936	0.822	0.396	2.96514e-237	2
APLP1	3.59641e-241	0.971918	0.888	0.464	2.25301e-236	2
CAMK2N1	1.7808e-240	1.00374	0.662	0.243	1.1156e-235	2
DAB1	3.42961e-232	1.01934	0.734	0.313	2.14851e-227	2
WNT7B	1.3536e-230	1.05031	0.577	0.186	8.47974e-226	2
SYT16	2.48582e-230	0.779137	0.44	0.106	1.55727e-225	2
MGST3	8.81305e-227	0.964479	0.732	0.314	5.52102e-222	2
SEPW1	5.25471e-225	0.658582	0.998	0.966	3.29187e-220	2
PRKCE	9.48062e-224	0.736288	0.386	0.084	5.93923e-219	2
CD200	1.53029e-223	0.830077	0.51	0.145	9.58668e-219	2
LMO3	2.8086e-221	0.860366	0.401	0.093	1.75948e-216	2
EVL	7.26222e-220	0.873013	0.939	0.679	4.54949e-215	2
NRXN1	2.83287e-217	0.85182	0.488	0.138	1.77468e-212	2
KIRREL3	2.12585e-215	0.607886	0.277	0.042	1.33176e-210	2
CAMK2B	1.04932e-212	0.668929	0.348	0.07	6.57356e-208	2
MALAT1	8.58118e-208	0.609145	0.997	0.996	5.37577e-203	2
TENM2	7.10989e-206	0.732567	0.404	0.098	4.45406e-201	2
ITSN1	1.1316e-205	0.885214	0.588	0.208	7.08903e-201	2
PCDH9	1.00598e-204	0.861368	0.526	0.168	6.30206e-200	2
STMN4	9.09328e-204	0.994043	0.774	0.351	5.69658e-199	2
RPS7	1.72592e-203	0.4282	1	0.996	1.08122e-198	2
SYT5	1.27952e-202	0.71132	0.391	0.093	8.01565e-198	2
ANK3	4.4207e-200	0.888313	0.639	0.249	2.76939e-195	2
ELMO1	4.43622e-200	0.653574	0.446	0.115	2.77911e-195	2
2900011O08RIK	1.7949e-199	0.78652	0.526	0.167	1.12443e-194	2
PPP2R2B	1.83389e-199	0.814391	0.979	0.684	1.14886e-194	2
DPYSL3	2.35297e-199	0.842871	0.946	0.603	1.47404e-194	2
CHL1	2.85124e-198	0.815168	0.483	0.142	1.78619e-193	2
AP1S2	3.49108e-197	0.887074	0.562	0.196	2.18702e-192	2
MMD	1.39878e-195	0.919384	0.712	0.335	8.76283e-191	2
NELL2	1.66159e-195	0.763702	0.564	0.19	1.04092e-190	2
2010107G23RIK	2.32992e-195	0.812446	0.526	0.172	1.4596e-190	2
ZFOS1	4.31526e-192	0.972119	0.917	0.67	2.70334e-187	2
MAP1LC3A	7.18632e-192	0.842131	0.896	0.588	4.50194e-187	2
MT-CO3	5.51833e-191	0.403305	1	0.998	3.45701e-186	2
NSG1	5.96246e-190	0.769918	0.975	0.712	3.73525e-185	2
TUBA1A	6.34774e-190	0.719209	1	0.996	3.97661e-185	2
PTPRD	2.60394e-189	0.810697	0.593	0.218	1.63127e-184	2
SLC6A15	6.69694e-187	0.744322	0.46	0.138	4.19537e-182	2
LDB2	7.31167e-185	0.698662	0.379	0.094	4.58047e-180	2
CRMP1	9.42526e-184	0.815064	0.912	0.539	5.90455e-179	2
MT-CO1	2.65375e-180	0.472301	1	0.998	1.66247e-175	2
CALM2	2.91325e-180	0.498101	0.999	0.986	1.82503e-175	2
RORB	1.94662e-179	0.6819	0.275	0.051	1.21948e-174	2
FAM110B	2.24259e-177	0.835829	0.672	0.291	1.40489e-172	2
DLGAP1	4.38151e-177	0.566916	0.262	0.045	2.74484e-172	2
SMARCD3	1.15445e-175	0.900576	0.798	0.453	7.23216e-171	2
CELF4	9.47844e-171	0.906563	0.738	0.367	5.93786e-166	2
SOCS2	1.8829e-170	0.842855	0.635	0.272	1.17956e-165	2
HECW1	2.25218e-170	0.714408	0.439	0.134	1.4109e-165	2
NLGN1	2.03883e-169	0.623247	0.327	0.078	1.27725e-164	2
ATPIF1	5.31946e-169	0.533787	0.998	0.973	3.33243e-164	2
MAP2	2.16839e-166	0.836873	0.716	0.356	1.35841e-161	2
CASK	2.19544e-166	0.905283	0.525	0.199	1.37536e-161	2
SOBP	8.84746e-166	0.708899	0.451	0.142	5.54258e-161	2
CNRIP1	5.92734e-165	0.761821	0.633	0.263	3.71324e-160	2
RAC3	6.70047e-165	0.803023	0.548	0.207	4.19758e-160	2
MT-ATP6	6.74929e-165	0.355452	1	0.998	4.22816e-160	2
TNIK	2.8423e-162	0.852181	0.709	0.347	1.78058e-157	2
NDN	1.48227e-161	1.05223	0.794	0.505	9.28584e-157	2
PELI1	4.77715e-158	0.826399	0.827	0.509	2.99269e-153	2
RSPO3	1.54506e-155	0.691606	0.443	0.14	9.67917e-151	2
KIDINS220	4.73887e-155	0.702881	0.462	0.158	2.96871e-150	2
SERF1	2.04146e-154	0.637802	0.979	0.832	1.27889e-149	2
NFIB	7.31682e-153	0.612246	0.998	0.885	4.5837e-148	2
ATP1B1	7.29165e-152	0.657687	0.285	0.063	4.56793e-147	2
GPR85	2.51135e-151	0.710711	0.628	0.251	1.57326e-146	2
CPLX1	9.89076e-151	0.575705	0.338	0.09	6.19616e-146	2
SVBP	1.98707e-150	0.735698	0.893	0.637	1.24482e-145	2
RABGAP1L	1.50984e-148	0.674083	0.409	0.129	9.45855e-144	2
SHANK1	2.95366e-147	0.60328	0.346	0.094	1.85035e-142	2
ARL8A	4.67978e-147	0.754957	0.824	0.498	2.9317e-142	2
RALYL	8.73364e-147	0.623304	0.403	0.124	5.47128e-142	2
MT-CYTB	3.24362e-145	0.388511	1	0.996	2.032e-140	2
ZFP428	5.10652e-144	0.724799	0.896	0.642	3.19903e-139	2
FEZF2	2.7164e-142	1.00197	0.709	0.412	1.70172e-137	2
4430402I18RIK	5.75254e-142	0.544715	0.318	0.082	3.60374e-137	2
EIF3E	6.91898e-142	0.579157	0.978	0.908	4.33447e-137	2
PRNP	1.15361e-140	0.757223	0.605	0.269	7.22694e-136	2
SMARCA2	5.84084e-140	0.76769	0.679	0.345	3.65905e-135	2
JUNB	1.14028e-138	0.52127	0.263	0.058	7.14337e-134	2
TOX	2.98206e-138	0.578161	0.362	0.107	1.86814e-133	2
WASF1	9.90161e-138	0.654864	0.475	0.176	6.20296e-133	2
SOX4	5.41854e-136	0.512698	1	0.982	3.3945e-131	2
SPTBN1	6.06956e-134	0.641231	0.436	0.157	3.80233e-129	2
CSPG5	3.69557e-133	0.629331	0.394	0.13	2.31513e-128	2
GM9844	3.04093e-131	0.681567	0.77	0.429	1.90502e-126	2
HOMER1	3.21025e-131	0.501823	0.289	0.074	2.01109e-126	2
TRIM67	4.94626e-131	0.499679	0.258	0.06	3.09864e-126	2
MT-CO2	2.37399e-130	0.36854	1	0.994	1.48721e-125	2
GPR162	1.87974e-128	0.51505	0.318	0.089	1.17758e-123	2
NBEA	6.18974e-128	0.63449	0.472	0.18	3.87763e-123	2
JPH4	2.28463e-127	0.545415	0.344	0.104	1.43123e-122	2
MPPED1	1.1921e-126	0.66799	0.814	0.453	7.46801e-122	2
NCAM1	1.09994e-125	0.732178	0.752	0.432	6.89071e-121	2
CHST2	2.50565e-125	0.632055	0.318	0.094	1.56969e-120	2
RPL38	2.65298e-125	0.373612	0.999	0.993	1.66199e-120	2
RAB3A	3.46836e-123	0.635847	0.848	0.5	2.17279e-118	2
POLR1D	8.36286e-123	0.664193	0.886	0.661	5.239e-118	2
CAMKK2	7.14261e-122	0.604199	0.436	0.163	4.47456e-117	2
CHST1	1.1554e-121	0.463604	0.262	0.065	7.23812e-117	2
SSBP3	9.93928e-121	0.724839	0.747	0.445	6.22656e-116	2
REEP1	2.92517e-120	0.591268	0.449	0.17	1.8325e-115	2
YWHAG	6.77151e-120	0.688453	0.731	0.427	4.24208e-115	2
EID1	2.21629e-119	0.598341	0.913	0.699	1.38842e-114	2
BCL2	7.62792e-119	0.685671	0.372	0.131	4.77858e-114	2
UBE3A	2.2056e-118	0.701711	0.814	0.547	1.38172e-113	2
TUBB4A	1.56726e-117	0.580079	0.441	0.167	9.81828e-113	2
MYL6B	3.75299e-117	0.552662	0.368	0.124	2.3511e-112	2
CIRBP	5.05248e-117	0.53845	0.972	0.804	3.16517e-112	2
NFIA	1.04762e-116	0.880005	0.923	0.701	6.56293e-112	2
FAM177A	8.19687e-116	0.631085	0.498	0.211	5.13501e-111	2
PFDN5	6.37137e-115	0.462772	0.987	0.933	3.99141e-110	2
HCFC1R1	2.02438e-114	0.670059	0.683	0.371	1.26819e-109	2
UBE2E2	7.2971e-112	0.690961	0.633	0.331	4.57134e-107	2
NYAP1	1.15399e-111	0.541537	0.386	0.136	7.22927e-107	2
NAV1	1.18187e-111	0.629323	0.564	0.262	7.40396e-107	2
UCHL1	1.45206e-111	0.673822	0.831	0.553	9.09658e-107	2
NREP	5.47568e-111	0.6294	0.797	0.486	3.4303e-106	2
NFIX	1.39431e-110	0.527968	0.969	0.815	8.73477e-106	2
REEP5	2.1928e-110	0.645419	0.618	0.319	1.3737e-105	2
STX7	7.46542e-110	0.640025	0.719	0.412	4.67679e-105	2
BBC3	8.11144e-109	0.492315	0.291	0.086	5.08149e-104	2
KCTD13	5.93687e-108	0.590789	0.585	0.276	3.71921e-103	2
NEUROD6	1.82609e-107	0.613355	0.989	0.716	1.14397e-102	2
ACTG1	3.43432e-107	0.401105	1	0.989	2.15146e-102	2
NTRK3	5.16411e-107	0.577279	0.401	0.154	3.23511e-102	2
CNR1	5.33334e-107	0.522276	0.366	0.129	3.34112e-102	2
CDH2	8.94195e-106	0.642588	0.77	0.485	5.60177e-101	2
SPOP	2.56693e-105	0.683394	0.738	0.469	1.60808e-100	2
NRXN2	6.34126e-105	0.546924	0.459	0.186	3.97255e-100	2
GNAO1	6.34844e-104	0.609361	0.495	0.224	3.97705e-99	2
IER5	9.97195e-104	0.655489	0.781	0.493	6.24703e-99	2
ANKRD12	1.48548e-103	0.593496	0.613	0.307	9.30592e-99	2
EFNA3	1.64485e-103	0.520458	0.305	0.097	1.03044e-98	2
DST	1.76723e-103	0.50922	0.314	0.103	1.1071e-98	2
ABR	4.2177e-102	0.432545	0.285	0.085	2.64222e-97	2
FTH1	1.19474e-101	0.449465	0.998	0.966	7.48456e-97	2
SNCA	2.85027e-101	0.448383	0.263	0.075	1.78558e-96	2
EEF2	1.0994e-100	0.382454	0.998	0.98	6.88729e-96	2
CACNB3	8.80794e-100	0.581461	0.465	0.2	5.51782e-95	2
TMSB4X	3.10037e-99	0.278308	1	0.998	1.94226e-94	2
DLGAP4	4.08846e-98	0.588239	0.803	0.504	2.56126e-93	2
CRIP2	1.0578e-96	0.599537	0.837	0.592	6.62668e-92	2
TAOK3	4.28836e-96	0.536824	0.423	0.173	2.68649e-91	2
PHACTR3	1.57146e-95	0.440509	0.311	0.103	9.84456e-91	2
KLF7	1.61193e-95	0.56659	0.594	0.297	1.00981e-90	2
RPL37	1.92869e-95	0.278197	1	0.996	1.20825e-90	2
PTMS	6.34944e-95	0.514135	0.948	0.759	3.97767e-90	2
CTNND2	9.20013e-95	0.523392	0.356	0.136	5.76351e-90	2
LRRTM1	4.44751e-94	0.471627	0.303	0.101	2.78619e-89	2
TTC3	5.87432e-94	0.443801	0.986	0.893	3.68003e-89	2
EEF1A1	6.21779e-94	0.281286	1	0.995	3.8952e-89	2
ZEB2	2.67516e-93	0.614992	0.614	0.331	1.67588e-88	2
KIFAP3	3.45105e-92	0.580991	0.661	0.376	2.16194e-87	2
NSG2	8.8202e-90	0.575609	0.785	0.502	5.5255e-85	2
SPTBN2	1.66333e-89	0.418616	0.271	0.086	1.04201e-84	2
NOL4	2.89638e-89	0.52702	0.442	0.191	1.81447e-84	2
BEX2	5.4055e-89	0.469732	0.963	0.843	3.38633e-84	2
ANK2	5.538e-89	0.553944	0.443	0.201	3.46934e-84	2
L1CAM	1.12743e-88	0.426449	0.321	0.114	7.06289e-84	2
C1QTNF4	1.35919e-88	0.512432	0.455	0.2	8.51475e-84	2
CTXN1	2.11265e-88	0.588731	0.654	0.374	1.32349e-83	2
MT-ND4	3.90979e-88	0.349675	1	0.991	2.44933e-83	2
EEF1G	7.77633e-88	0.361006	0.998	0.976	4.87156e-83	2
BEX1	1.79979e-87	0.598073	0.75	0.504	1.1275e-82	2
TRP53I11	2.08602e-87	0.579696	0.641	0.352	1.30681e-82	2
SNAP47	2.00345e-86	0.56148	0.67	0.388	1.25508e-81	2
RPL17	3.21882e-86	0.288762	0.999	0.995	2.01646e-81	2
KIF5A	3.78991e-86	0.391158	0.254	0.078	2.37423e-81	2
ADGRL1	4.63767e-86	0.508167	0.4	0.17	2.90532e-81	2
TBCA	5.51279e-86	0.447176	0.953	0.843	3.45355e-81	2
SV2A	1.34033e-85	0.406766	0.29	0.098	8.39662e-81	2
PAFAH1B3	2.30813e-85	0.493272	0.916	0.74	1.44595e-80	2
NAP1L5	5.08895e-85	0.619896	0.354	0.139	3.18802e-80	2
FAM49A	1.6898e-84	0.505343	0.457	0.205	1.05859e-79	2
FNBP1L	1.80132e-83	0.565096	0.644	0.376	1.12845e-78	2
PTP4A3	1.9746e-83	0.462341	0.346	0.136	1.23701e-78	2
KCNQ3	3.3164e-83	0.442797	0.285	0.099	2.07759e-78	2
NEUROD2	1.1312e-82	0.437198	0.948	0.625	7.0865e-78	2
DCLK1	2.94329e-82	0.536982	0.541	0.278	1.84385e-77	2
BACH2	1.21883e-81	0.513936	0.39	0.171	7.63545e-77	2
CELF5	2.7182e-81	0.434987	0.311	0.115	1.70285e-76	2
DPF1	6.55417e-81	0.461121	0.403	0.173	4.10593e-76	2
CTNNA2	2.10411e-79	0.415293	0.327	0.124	1.31814e-74	2
SYNGR3	5.14931e-79	0.453755	0.34	0.137	3.22583e-74	2
S100A10	1.80241e-78	0.513704	0.281	0.101	1.12914e-73	2
ID2	8.7375e-78	0.582853	0.771	0.516	5.4737e-73	2
CHD3	2.69451e-77	0.482343	0.904	0.67	1.688e-72	2
DPYSL2	2.08866e-76	0.584801	0.912	0.769	1.30846e-71	2
NDRG3	1.56755e-75	0.500892	0.429	0.202	9.82005e-71	2
DLG4	2.08354e-74	0.400672	0.316	0.123	1.30525e-69	2
GNB4	3.61673e-74	0.383422	0.265	0.094	2.26574e-69	2
MAPRE2	6.56499e-74	0.491211	0.485	0.241	4.1127e-69	2
RUFY3	1.44479e-73	0.494322	0.712	0.435	9.05101e-69	2
DFNA5	7.86198e-73	0.527531	0.469	0.235	4.92522e-68	2
PISD.1	8.57202e-73	0.462699	0.404	0.184	5.37003e-68	2
RUNX1T1	8.72539e-73	0.483902	0.439	0.2	5.46611e-68	2
SNX16	1.0139e-72	0.436932	0.383	0.17	6.35171e-68	2
NNAT	1.39475e-72	0.441599	0.945	0.863	8.73756e-68	2
AHI1	2.05448e-72	0.547047	0.498	0.265	1.28705e-67	2
SERPINI1	4.34817e-72	0.453844	0.466	0.223	2.72396e-67	2
GABBR1	6.73259e-72	0.484096	0.452	0.222	4.2177e-67	2
GPRIN1	1.15647e-71	0.389047	0.283	0.105	7.24482e-67	2
CAMK2N2	1.76003e-71	0.481148	0.326	0.134	1.10259e-66	2
NT5C3	4.36367e-71	0.52399	0.613	0.364	2.73367e-66	2
MATR3	8.51015e-71	0.478755	0.848	0.632	5.33127e-66	2
RAB33A	9.82811e-71	0.461816	0.456	0.221	6.15692e-66	2
STXBP1	3.38251e-70	0.40975	0.352	0.15	2.11901e-65	2
LGALSL	4.0754e-70	0.473333	0.322	0.136	2.55307e-65	2
6330403K07RIK	7.28916e-70	0.418592	0.982	0.823	4.56637e-65	2
RAB3C	1.82039e-69	0.422472	0.516	0.258	1.1404e-64	2
TRIM32	1.17873e-68	0.495894	0.577	0.334	7.38429e-64	2
NUB1	1.85511e-68	0.449944	0.386	0.176	1.16215e-63	2
ATAT1	2.22856e-68	0.466484	0.724	0.463	1.39611e-63	2
3110039M20RIK.1	7.95989e-68	0.540795	0.64	0.397	4.98655e-63	2
MAP9	1.34356e-67	0.388673	0.277	0.106	8.41688e-63	2
FAM57B	4.83904e-67	0.383576	0.31	0.125	3.03146e-62	2
BC029214	6.84183e-67	0.452798	0.403	0.188	4.28613e-62	2
ARXES1	7.701e-67	0.382921	0.29	0.114	4.82437e-62	2
KLC1	1.42496e-66	0.483524	0.656	0.403	8.92679e-62	2
CYB5A	1.57508e-66	0.559143	0.748	0.524	9.86726e-62	2
RTN2	2.11697e-66	0.467644	0.574	0.318	1.3262e-61	2
CHCHD6	3.19736e-66	0.523677	0.597	0.356	2.00302e-61	2
GDAP1	4.6156e-66	0.393545	0.317	0.13	2.89149e-61	2
9330159F19RIK	1.33265e-65	0.37748	0.291	0.115	8.3485e-61	2
PRMT2	1.50462e-65	0.486544	0.618	0.369	9.42584e-61	2
ELAVL3	3.42593e-65	0.412824	0.913	0.702	2.14621e-60	2
MTURN	1.43367e-64	0.378134	0.296	0.12	8.98134e-60	2
4921524J17RIK	6.04388e-64	0.487451	0.665	0.422	3.78625e-59	2
SRGAP1	1.31993e-63	0.366057	0.281	0.111	8.26885e-59	2
HSPB11	2.48796e-63	0.472196	0.465	0.248	1.55861e-58	2
TUSC3	3.50481e-62	0.495037	0.52	0.3	2.19562e-57	2
ARHGAP33	4.13466e-62	0.391051	0.327	0.144	2.5902e-57	2
TMEM132A	4.1938e-62	0.437913	0.372	0.174	2.62725e-57	2
CHD3OS	1.43078e-61	0.439648	0.42	0.212	8.96327e-57	2
CCT4	2.59841e-61	0.411471	0.936	0.836	1.6278e-56	2
ARF5	7.41482e-61	0.34414	0.972	0.898	4.64509e-56	2
ATP6V0B	1.42209e-60	0.436547	0.835	0.616	8.90885e-56	2
CMIP	2.01601e-60	0.446344	0.454	0.238	1.26295e-55	2
MYEOV2	2.74438e-60	0.407284	0.91	0.776	1.71924e-55	2
ATP2B1	3.95792e-60	0.471836	0.489	0.273	2.47948e-55	2
COMMD3	6.05326e-60	0.431897	0.86	0.637	3.79212e-55	2
SMAP2	2.42786e-59	0.439649	0.436	0.226	1.52096e-54	2
SMPD3	3.4471e-59	0.356641	0.281	0.114	2.15947e-54	2
VASH2	5.07788e-59	0.399175	0.371	0.174	3.18109e-54	2
DBNDD1	6.78368e-59	0.383364	0.398	0.19	4.2497e-54	2
CLTB	8.13101e-59	0.425184	0.448	0.236	5.09375e-54	2
PTP4A1	9.61518e-59	0.424424	0.9	0.75	6.02353e-54	2
TMSB15B1	9.90223e-59	0.390482	0.332	0.149	6.20335e-54	2
PAK7	1.01471e-58	0.370558	0.364	0.167	6.35673e-54	2
PCMTD1	1.16376e-58	0.384433	0.348	0.16	7.29049e-54	2
TSPYL4	1.67522e-58	0.320114	0.273	0.108	1.04946e-53	2
SNHG12	1.8579e-58	0.434983	0.442	0.233	1.1639e-53	2
CELF3	2.60297e-58	0.387929	0.502	0.263	1.63065e-53	2
HSPA8	2.67402e-58	0.251534	1	0.993	1.67516e-53	2
NUDT19	1.10148e-57	0.458162	0.555	0.326	6.90031e-53	2
RAB11FIP2	1.77792e-57	0.451344	0.498	0.273	1.1138e-52	2
ATP5L	2.98868e-57	0.303648	0.988	0.961	1.87229e-52	2
HN1	3.12835e-57	0.289776	0.999	0.974	1.95978e-52	2
NAGK	3.18369e-57	0.421558	0.441	0.23	1.99446e-52	2
STARD3NL	7.84627e-57	0.470017	0.579	0.359	4.91538e-52	2
DCX	1.37821e-56	0.392854	0.699	0.439	8.63393e-52	2
ARAF	1.7002e-56	0.409897	0.46	0.246	1.06511e-51	2
LEPROT	4.48237e-56	0.422808	0.428	0.226	2.80803e-51	2
SH3BP5	6.94792e-56	0.3734	0.421	0.211	4.3526e-51	2
MIEN1	9.97956e-56	0.424193	0.777	0.564	6.25179e-51	2
BMYC	1.27366e-55	0.438194	0.538	0.313	7.97895e-51	2
INPP5F	4.47046e-55	0.38978	0.41	0.211	2.80056e-50	2
SH3BP1	5.30418e-55	0.434069	0.681	0.441	3.32286e-50	2
PDZD4	8.0323e-55	0.341158	0.323	0.146	5.03191e-50	2
APC	2.95915e-54	0.383352	0.37	0.182	1.85379e-49	2
JAKMIP1	4.12567e-54	0.357157	0.345	0.162	2.58457e-49	2
NPDC1	4.78212e-54	0.419617	0.695	0.469	2.99581e-49	2
GNB2	6.32859e-54	0.347217	0.957	0.884	3.96461e-49	2
ENC1	1.23606e-53	0.420656	0.5	0.284	7.74343e-49	2
PAM16	1.97481e-53	0.44938	0.715	0.496	1.23714e-48	2
TMOD2	2.28445e-53	0.360442	0.335	0.159	1.43112e-48	2
PRR7	7.39007e-53	0.371758	0.396	0.202	4.62958e-48	2
RBFOX2	1.99345e-52	0.388817	0.597	0.361	1.24882e-47	2
GABARAP	4.98735e-52	0.342213	0.953	0.875	3.12437e-47	2
ACAT1	1.23017e-50	0.434695	0.732	0.52	7.70649e-46	2
CELF2	5.35193e-50	0.355924	0.956	0.851	3.35277e-45	2
SLC35B1	9.85521e-50	0.447035	0.525	0.319	6.17389e-45	2
COX7C	2.66939e-49	0.269299	0.996	0.978	1.67227e-44	2
RNF182	3.3315e-49	0.38475	0.439	0.24	2.08705e-44	2
ABI2	3.60169e-49	0.366108	0.308	0.147	2.25632e-44	2
SPTAN1	5.20526e-49	0.38345	0.38	0.197	3.26089e-44	2
ATP9A	5.72546e-49	0.344939	0.302	0.139	3.58677e-44	2
CDK5R1	7.06083e-49	0.341701	0.735	0.474	4.42333e-44	2
GABARAPL1	7.99396e-49	0.366082	0.51	0.296	5.00789e-44	2
PITPNC1	2.09297e-48	0.391799	0.397	0.212	1.31116e-43	2
FAM171A2	4.55876e-48	0.412986	0.587	0.371	2.85588e-43	2
1500009C09RIK	9.95885e-48	0.356878	0.329	0.16	6.23882e-43	2
TIAM2	1.04595e-47	0.325738	0.268	0.119	6.55245e-43	2
SLC25A4	1.1099e-47	0.268119	0.994	0.958	6.9531e-43	2
MSRA	1.61076e-47	0.39311	0.333	0.168	1.00908e-42	2
CALM3	1.61469e-47	0.32491	0.947	0.866	1.01154e-42	2
TRAPPC4	2.69422e-47	0.394267	0.834	0.661	1.68782e-42	2
2700060E02RIK	6.89233e-47	0.29802	0.959	0.884	4.31777e-42	2
LDHA	8.22174e-47	0.350605	0.831	0.614	5.15059e-42	2
DYNLRB1	1.20683e-46	0.298533	0.97	0.917	7.56028e-42	2
LIX1	1.87214e-46	0.384184	0.466	0.269	1.17282e-41	2
GDI1	1.88089e-46	0.385857	0.734	0.51	1.1783e-41	2
NOVA2	2.3154e-46	0.36303	0.337	0.17	1.4505e-41	2
GNG3	2.80411e-46	0.363767	0.631	0.396	1.75666e-41	2
GDE1	4.12932e-46	0.415903	0.541	0.341	2.58685e-41	2
NICN1	4.65407e-46	0.338897	0.349	0.177	2.91559e-41	2
MYCBP2	8.13098e-46	0.393346	0.47	0.275	5.09374e-41	2
KIF3A	8.96708e-46	0.377282	0.529	0.321	5.61752e-41	2
EIF3F	2.34431e-45	0.271519	0.989	0.959	1.46862e-40	2
GUK1	4.69341e-45	0.398672	0.617	0.407	2.94023e-40	2
COTL1	6.58849e-45	0.356945	0.767	0.554	4.12742e-40	2
ARXES2	7.00302e-45	0.351663	0.342	0.176	4.38711e-40	2
SOD1	1.34489e-44	0.403684	0.487	0.292	8.42517e-40	2
ATP6V0E2	1.44403e-44	0.403883	0.59	0.386	9.04627e-40	2
RTN4	2.44517e-44	0.357815	0.855	0.687	1.5318e-39	2
LRRC4B	4.44994e-44	0.304302	0.276	0.128	2.78771e-39	2
RAB9	5.97766e-44	0.433113	0.487	0.298	3.74477e-39	2
TBC1D14	6.6277e-44	0.330626	0.304	0.149	4.15199e-39	2
2210016L21RIK	6.92977e-44	0.38042	0.562	0.354	4.34122e-39	2
GM9493	7.61123e-44	0.370069	0.843	0.672	4.76813e-39	2
SERINC1	9.1651e-44	0.373368	0.745	0.541	5.74157e-39	2
ARL6IP5	1.03886e-43	0.420718	0.582	0.377	6.50805e-39	2
CISD1	3.02737e-43	0.365938	0.837	0.657	1.89653e-38	2
TMEM106C	3.06982e-43	0.348199	0.327	0.168	1.92312e-38	2
MKRN1	3.63764e-43	0.34814	0.783	0.578	2.27884e-38	2
CETN3	5.01012e-43	0.39072	0.907	0.775	3.13864e-38	2
NSMF	5.82463e-43	0.342629	0.361	0.191	3.6489e-38	2
NDUFA6	7.14825e-43	0.335323	0.892	0.767	4.47809e-38	2
UBL5	7.60468e-43	0.304665	0.946	0.878	4.76403e-38	2
2022-09-03	1.18144e-42	0.348828	0.531	0.324	7.40127e-38	2
SH3GL3	1.91899e-42	0.272128	0.256	0.115	1.20217e-37	2
DUSP8	2.88247e-42	0.294209	0.289	0.138	1.80575e-37	2
1110008P14RIK	3.40935e-42	0.344833	0.43	0.246	2.13582e-37	2
PRKAG2	6.14231e-42	0.345455	0.33	0.17	3.84791e-37	2
VAMP2	9.07205e-42	0.335406	0.393	0.215	5.68328e-37	2
CIB2	1.27484e-41	0.348368	0.403	0.223	7.98639e-37	2
AMZ2	1.66696e-41	0.358374	0.484	0.293	1.04429e-36	2
ARPC3	6.30595e-41	0.341156	0.844	0.657	3.95043e-36	2
BCL11A	1.64123e-40	0.345449	0.808	0.623	1.02817e-35	2
FAM213A	2.70618e-40	0.358457	0.454	0.273	1.69531e-35	2
DPY19L1	2.74134e-40	0.318183	0.257	0.122	1.71734e-35	2
GDPD1	5.44401e-40	0.333663	0.665	0.442	3.41046e-35	2
0610010F05RIK	9.7476e-40	0.321999	0.332	0.175	6.10648e-35	2
SOX12	1.8011e-39	0.347846	0.42	0.245	1.12832e-34	2
ST3GAL5	2.66012e-39	0.304149	0.377	0.205	1.66646e-34	2
MCTS1	4.68461e-39	0.360685	0.569	0.37	2.93472e-34	2
SULT4A1	4.95382e-39	0.271907	0.258	0.122	3.10337e-34	2
BIN1	7.06998e-39	0.320979	0.286	0.144	4.42906e-34	2
PPP3CA	9.44055e-39	0.343608	0.696	0.492	5.91413e-34	2
RP9	2.16292e-38	0.393897	0.653	0.458	1.35499e-33	2
AP3B2	2.39104e-38	0.259002	0.25	0.116	1.49789e-33	2
SH3BGRL3	2.43634e-38	0.350168	0.743	0.558	1.52627e-33	2
NUAK1	1.04722e-37	0.320735	0.343	0.184	6.56044e-33	2
NUDT10	1.07328e-37	0.289236	0.349	0.187	6.72369e-33	2
DYNLL2	2.19536e-37	0.342733	0.706	0.515	1.37531e-32	2
TEX264	2.26576e-37	0.27637	0.252	0.12	1.41941e-32	2
ZCCHC18	2.52866e-37	0.325336	0.529	0.336	1.58411e-32	2
USP22	2.74017e-37	0.350227	0.449	0.274	1.71661e-32	2
PLD3	2.78339e-37	0.296678	0.255	0.123	1.74368e-32	2
NANS	3.33218e-37	0.319189	0.462	0.281	2.08748e-32	2
AGPAT4	4.65589e-37	0.293105	0.303	0.156	2.91673e-32	2
NMT2	7.22616e-37	0.335065	0.407	0.239	4.5269e-32	2
ATP6V1E1	7.97597e-37	0.355799	0.644	0.451	4.99662e-32	2
PAK1	1.45554e-36	0.316137	0.457	0.274	9.11837e-32	2
STAU2	6.46986e-36	0.317824	0.344	0.192	4.05311e-31	2
DPYSL5	6.91409e-36	0.314792	0.437	0.26	4.3314e-31	2
TMEM35	7.16514e-36	0.259338	0.324	0.17	4.48867e-31	2
CHURC1	7.30798e-36	0.351678	0.461	0.285	4.57816e-31	2
THYN1	1.00345e-35	0.364965	0.491	0.319	6.2862e-31	2
PAK3	1.11052e-35	0.33212	0.423	0.25	6.95699e-31	2
CMPK1	1.47433e-35	0.366535	0.771	0.598	9.23607e-31	2
WSB2	2.14972e-35	0.341435	0.465	0.288	1.34671e-30	2
ARPC2	4.44382e-35	0.338317	0.877	0.765	2.78387e-30	2
TMEM50B	7.99527e-35	0.308135	0.265	0.134	5.00872e-30	2
BEX4	8.65356e-35	0.344296	0.702	0.516	5.42111e-30	2
0610012G03RIK	1.34995e-34	0.365126	0.742	0.577	8.45688e-30	2
CFAP36	1.44327e-34	0.320106	0.462	0.286	9.0415e-30	2
SMARCC2	1.45395e-34	0.298459	0.41	0.242	9.1084e-30	2
RABAC1	1.56427e-34	0.360053	0.516	0.338	9.79955e-30	2
SERP2	2.13313e-34	0.313965	0.436	0.263	1.33632e-29	2
BDH1	3.03741e-34	0.297384	0.442	0.264	1.90282e-29	2
ATXN10	4.85175e-34	0.310335	0.834	0.687	3.03942e-29	2
ITFG1	8.08498e-34	0.341101	0.468	0.297	5.06491e-29	2
ACTR2	8.89021e-34	0.312236	0.373	0.217	5.56936e-29	2
HRAS	1.13071e-33	0.340505	0.583	0.405	7.08343e-29	2
RAB4A	1.30754e-33	0.30987	0.417	0.25	8.19119e-29	2
CCSER2	2.10748e-33	0.265183	0.265	0.135	1.32025e-28	2
RNF14	6.43982e-33	0.314016	0.505	0.328	4.03429e-28	2
CEP170	6.52636e-33	0.320643	0.398	0.239	4.08851e-28	2
FABP5	9.96576e-33	0.265545	0.946	0.841	6.24315e-28	2
MACF1	1.15181e-32	0.305121	0.462	0.289	7.21566e-28	2
RUNDC3A	1.66069e-32	0.305909	0.609	0.406	1.04036e-27	2
ALCAM	1.93554e-32	0.374976	0.271	0.147	1.21254e-27	2
EIF3K	2.20016e-32	0.262968	0.956	0.888	1.37831e-27	2
2700081O15RIK	2.527e-32	0.30519	0.344	0.195	1.58306e-27	2
OGFRL1	3.28851e-32	0.386436	0.299	0.168	2.06012e-27	2
SRI	3.30982e-32	0.314745	0.416	0.256	2.07347e-27	2
ATP6V1F	9.71538e-32	0.283563	0.866	0.737	6.08629e-27	2
RAB2A	1.8091e-31	0.271585	0.88	0.733	1.13333e-26	2
NCS1	2.50071e-31	0.286759	0.392	0.233	1.56659e-26	2
TMEM63B	3.7047e-31	0.262262	0.288	0.154	2.32085e-26	2
NIPSNAP3B	5.37712e-31	0.320049	0.55	0.369	3.36855e-26	2
VTI1B	6.19734e-31	0.317166	0.528	0.356	3.88239e-26	2
SEC11C	7.14868e-31	0.254166	0.278	0.147	4.47836e-26	2
MTSS1	9.16201e-31	0.28292	0.348	0.202	5.73963e-26	2
MORN4	2.02431e-30	0.283141	0.349	0.202	1.26815e-25	2
MED13L	5.00116e-30	0.259348	0.261	0.138	3.13303e-25	2
TSPAN5	5.70316e-30	0.293821	0.48	0.308	3.5728e-25	2
GM26735	7.40518e-30	0.259349	0.403	0.24	4.63905e-25	2
TLN1	1.004e-29	0.305238	0.481	0.311	6.28966e-25	2
TBCB	1.18108e-29	0.282971	0.842	0.688	7.39896e-25	2
IFT46	1.8899e-29	0.282494	0.376	0.224	1.18395e-24	2
JAKMIP2	2.63493e-29	0.25569	0.316	0.179	1.65068e-24	2
VDAC1	3.00591e-29	0.290574	0.819	0.675	1.88308e-24	2
ARPC1A	6.77876e-29	0.320357	0.748	0.587	4.24662e-24	2
ATOX1	6.83277e-29	0.300464	0.801	0.664	4.28046e-24	2
PMM1	7.36653e-29	0.287127	0.403	0.251	4.61483e-24	2
MRPL52	1.09446e-28	0.281768	0.874	0.767	6.85633e-24	2
USE1	2.3398e-28	0.32702	0.62	0.453	1.46579e-23	2
PALM	3.07884e-28	0.283326	0.476	0.309	1.92877e-23	2
FSD1	3.46129e-28	0.268581	0.406	0.249	2.16836e-23	2
ARID4A	3.89824e-28	0.268548	0.396	0.245	2.44209e-23	2
ANKRA2	4.15337e-28	0.285948	0.475	0.312	2.60192e-23	2
YKT6	5.47508e-28	0.263885	0.309	0.178	3.42992e-23	2
SDHAF4	9.94794e-28	0.282673	0.604	0.428	6.23199e-23	2
ERGIC3	1.12922e-27	0.346224	0.654	0.504	7.07409e-23	2
MGAT4B	1.54771e-27	0.254055	0.337	0.199	9.69577e-23	2
PIGP	1.63636e-27	0.3022	0.542	0.373	1.02511e-22	2
BLOC1S2	1.73665e-27	0.309113	0.531	0.374	1.08794e-22	2
GRB2	2.19626e-27	0.321526	0.692	0.527	1.37587e-22	2
BBIP1	2.21606e-27	0.297212	0.736	0.581	1.38827e-22	2
MPC1	4.60169e-27	0.287214	0.836	0.688	2.88277e-22	2
BLMH	5.13e-27	0.34238	0.485	0.335	3.21374e-22	2
CCDC88A	5.74401e-27	0.284787	0.546	0.38	3.59839e-22	2
IRF2BPL	1.71045e-26	0.262477	0.521	0.352	1.07153e-21	2
ZNHIT1	4.71888e-26	0.298271	0.58	0.414	2.95619e-21	2
SP3OS	5.67234e-26	0.264845	0.28	0.16	3.5535e-21	2
VPS26B	5.86084e-26	0.250352	0.321	0.191	3.67158e-21	2
LCMT1	6.84378e-26	0.282029	0.452	0.3	4.28735e-21	2
MED30	1.28485e-25	0.268489	0.419	0.273	8.0491e-21	2
SDF2	1.39897e-25	0.268351	0.327	0.196	8.76398e-21	2
KIF1A	1.61956e-25	0.251285	0.404	0.256	1.01459e-20	2
CXADR	1.72478e-25	0.261606	0.301	0.176	1.0805e-20	2
ARF3	2.27838e-25	0.258266	0.341	0.207	1.42732e-20	2
NDFIP2	2.85248e-25	0.276694	0.428	0.28	1.78696e-20	2
VOPP1	3.17495e-25	0.265154	0.397	0.251	1.98898e-20	2
SARAF	3.22747e-25	0.284576	0.577	0.419	2.02188e-20	2
FAM3C	3.30838e-25	0.253246	0.29	0.17	2.07257e-20	2
GM17750	3.31931e-25	0.317686	0.693	0.552	2.07942e-20	2
MAPK8IP1	3.40441e-25	0.263735	0.425	0.276	2.13273e-20	2
R3HDM4	1.00106e-24	0.275612	0.59	0.423	6.27125e-20	2
SNX10	2.1811e-24	0.264101	0.293	0.173	1.36637e-19	2
B230219D22RIK	2.84389e-24	0.281212	0.551	0.393	1.78158e-19	2
YWHAH	6.86324e-24	0.272864	0.844	0.706	4.29954e-19	2
NDUFV3	9.02517e-24	0.269855	0.833	0.705	5.65391e-19	2
KDELR1	3.12874e-23	0.270005	0.409	0.271	1.96003e-18	2
RTN3	3.72199e-23	0.256639	0.808	0.686	2.33168e-18	2
AAMDC	4.72052e-23	0.254259	0.343	0.214	2.95722e-18	2
MYL12B	2.09023e-22	0.285417	0.677	0.538	1.30944e-17	2
ZNRF1	2.10281e-22	0.25217	0.465	0.318	1.31733e-17	2
DYNC1I2	1.92805e-21	0.267861	0.765	0.627	1.20785e-16	2
DCTN1	2.94698e-21	0.256063	0.339	0.218	1.84617e-16	2
ERI3	3.30496e-21	0.273353	0.59	0.442	2.07042e-16	2
NDUFAF2	9.64591e-21	0.258947	0.518	0.373	6.04278e-16	2
ESD	1.26441e-20	0.265338	0.806	0.696	7.92104e-16	2
AP1S1	4.61839e-20	0.255298	0.588	0.446	2.89324e-15	2
ALDOC	0	2.41455	0.908	0.221	0	3
FABP7	0	2.31472	0.998	0.645	0	3
DBI	0	2.07233	1	0.67	0	3
MT3	0	2.04731	0.848	0.237	0	3
HES5	0	1.75555	0.68	0.163	0	3
VIM	0	1.68097	0.978	0.434	0	3
DDAH1	0	1.6631	0.88	0.25	0	3
HES1	0	1.65189	0.727	0.158	0	3
ID4	0	1.64658	0.764	0.203	0	3
PTN	0	1.54674	0.991	0.615	0	3
MT1	0	1.52868	0.615	0.133	0	3
RGCC	0	1.50994	0.705	0.157	0	3
PHGDH	0	1.48777	0.769	0.224	0	3
GAS1	0	1.43622	0.762	0.204	0	3
NDRG2	0	1.39922	0.8	0.277	0	3
MFGE8	0	1.32675	0.624	0.145	0	3
UNG	0	1.20374	0.433	0.065	0	3
PEA15A	1.42944e-305	1.45731	0.88	0.4	8.95489e-301	3
SLC1A3	6.61287e-291	1.29386	0.651	0.182	4.1427e-286	3
HMGN3	6.82145e-272	1.24801	0.957	0.586	4.27337e-267	3
ENO1	1.15362e-270	1.21656	0.959	0.701	7.22698e-266	3
PRDX1	1.36888e-265	1.17337	0.971	0.678	8.57547e-261	3
ZFP36L1	4.14473e-265	1.14446	0.586	0.151	2.59651e-260	3
MT2	1.36176e-254	1.22317	0.446	0.089	8.53091e-250	3
SIVA1	2.15634e-251	1.2236	0.776	0.329	1.35086e-246	3
JUN	5.58917e-246	1.2537	0.845	0.386	3.50139e-241	3
MIF	1.55489e-240	0.901257	0.995	0.926	9.74077e-236	3
RPL14	1.23272e-235	0.605117	1	0.994	7.72253e-231	3
H2AFZ	4.22684e-234	0.991786	1	0.975	2.64794e-229	3
GNAI2	3.11569e-227	1.12541	0.898	0.54	1.95185e-222	3
RPLP1	5.86663e-227	0.647224	1	0.988	3.67521e-222	3
RPS2	2.53148e-224	0.611159	1	0.996	1.58587e-219	3
SOX9	2.99315e-223	1.0594	0.568	0.165	1.87509e-218	3
SFRP1	4.7022e-222	1.15755	0.818	0.378	2.94574e-217	3
FGFBP3	1.116e-221	1.33784	0.576	0.184	6.99132e-217	3
PDPN	2.63714e-216	0.909233	0.397	0.082	1.65206e-211	3
CDCA7	3.5977e-216	1.13628	0.569	0.177	2.25381e-211	3
RANBP1	1.59683e-213	0.902384	0.986	0.891	1.00035e-208	3
RPLP0	2.81864e-213	0.527002	1	0.998	1.76577e-208	3
RPL22L1	1.37301e-211	0.850207	0.996	0.936	8.60133e-207	3
SOX2	8.38956e-210	1.02181	0.786	0.299	5.25572e-205	3
RPL41	3.67568e-206	0.472211	1	1	2.30267e-201	3
RPS18	1.43502e-204	0.556782	1	0.995	8.98981e-200	3
CREB5	6.49411e-202	0.993359	0.501	0.139	4.0683e-197	3
ACOT1	1.24867e-201	1.09262	0.658	0.244	7.82242e-197	3
SLC25A5	5.95662e-198	0.866888	0.991	0.874	3.73159e-193	3
PFN1	2.89092e-196	0.797732	0.991	0.899	1.81104e-191	3
GNG5	2.85031e-191	0.93899	0.945	0.675	1.78561e-186	3
PAX6	2.9072e-191	1.03651	0.826	0.367	1.82124e-186	3
H2AFV	3.76966e-191	0.86189	0.994	0.912	2.36154e-186	3
MDK	5.86498e-189	0.926888	0.98	0.637	3.67417e-184	3
NR2E1	1.27304e-183	0.942124	0.505	0.152	7.97507e-179	3
RPS19	2.01732e-180	0.434573	1	0.998	1.26377e-175	3
PPP1R1A	3.6342e-179	1.04998	0.71	0.324	2.27668e-174	3
SERPINH1	6.59932e-178	0.91022	0.576	0.2	4.13421e-173	3
PSAT1	1.15612e-177	0.939432	0.547	0.175	7.24264e-173	3
MCM3	2.89741e-176	1.00756	0.401	0.103	1.81511e-171	3
CCND2	1.04877e-174	0.905331	0.937	0.527	6.57014e-170	3
RCN1	3.81548e-170	0.905201	0.483	0.149	2.39024e-165	3
LDHA	1.14716e-169	1.03802	0.909	0.612	7.18648e-165	3
RPS27L	9.68431e-165	0.801761	0.959	0.787	6.06683e-160	3
QK	2.22382e-163	0.944681	0.586	0.22	1.39314e-158	3
RPL13	3.11949e-161	0.395787	1	0.997	1.95424e-156	3
MCM6	1.74506e-160	1.01364	0.466	0.148	1.09321e-155	3
CKB	1.26713e-158	0.866688	0.954	0.756	7.93804e-154	3
GLO1	3.96624e-158	0.964809	0.773	0.445	2.48469e-153	3
RAN	2.15956e-157	0.684591	0.992	0.904	1.35288e-152	3
TTYH1	2.16508e-157	0.869698	0.434	0.13	1.35634e-152	3
RPL8	3.99455e-154	0.482234	1	0.991	2.50242e-149	3
GINS2	6.54609e-152	0.849793	0.334	0.08	4.10087e-147	3
HMGN2	4.49309e-150	0.72176	0.994	0.907	2.81474e-145	3
GM11627	5.91904e-148	0.723937	0.319	0.073	3.70804e-143	3
ANP32B	1.5764e-146	0.885728	0.83	0.485	9.87554e-142	3
MCM2	2.91546e-146	0.861679	0.421	0.128	1.82642e-141	3
REXO2	3.01164e-145	0.933552	0.649	0.314	1.88667e-140	3
EIF5A	6.66358e-144	0.627637	0.984	0.933	4.17446e-139	3
CCDC80	3.12784e-143	0.689217	0.279	0.058	1.95947e-138	3
NOTCH2	5.17463e-143	0.961335	0.336	0.083	3.2417e-138	3
RPS6	2.69982e-142	0.425739	1	0.995	1.69133e-137	3
E130114P18RIK	2.28411e-141	0.908477	0.624	0.27	1.4309e-136	3
RPL32	2.97505e-141	0.39345	1	0.997	1.86375e-136	3
RPS8	1.48014e-138	0.409235	1	0.995	9.27249e-134	3
ERH	5.26304e-137	0.508878	0.999	0.981	3.29709e-132	3
CNBP	6.85132e-137	0.724712	0.953	0.828	4.29208e-132	3
GPX8	8.38539e-137	0.752129	0.378	0.109	5.25311e-132	3
TOX3	2.01305e-133	0.927953	0.591	0.252	1.26109e-128	3
CYR61	9.98553e-130	0.768961	0.332	0.088	6.25553e-125	3
RPSA	3.51728e-129	0.515807	0.998	0.979	2.20343e-124	3
HNRNPF	4.39704e-129	0.758056	0.925	0.741	2.75457e-124	3
HMGN1	4.70401e-128	0.5773	0.999	0.96	2.94688e-123	3
HELLS	5.41685e-128	0.782894	0.339	0.094	3.39344e-123	3
RPS16	5.70617e-128	0.413163	1	0.995	3.57469e-123	3
PRDX6	1.488e-127	0.855667	0.76	0.458	9.32171e-123	3
RPL35A	4.03711e-126	0.426171	1	0.993	2.52909e-121	3
ELAVL1	7.52872e-125	0.827714	0.754	0.423	4.71644e-120	3
PSPH	1.57776e-124	0.829507	0.506	0.202	9.88404e-120	3
FAM210B	1.60253e-124	0.837451	0.801	0.491	1.00392e-119	3
EEF1D	7.79877e-124	0.867355	0.753	0.467	4.88562e-119	3
NPM1	2.48208e-123	0.580428	0.989	0.948	1.55492e-118	3
MCM4	3.90509e-120	0.790108	0.338	0.1	2.44638e-115	3
PANTR1	4.70812e-120	0.651523	0.996	0.845	2.94945e-115	3
CNN3	2.27071e-117	0.777517	0.886	0.677	1.42251e-112	3
HSPE1	6.05574e-117	0.665868	0.961	0.841	3.79368e-112	3
PKM	1.2905e-116	0.607194	0.988	0.914	8.08447e-112	3
NIM1K	1.75343e-116	0.688751	0.3	0.08	1.09845e-111	3
FKBP3	2.51495e-116	0.646976	0.952	0.835	1.57552e-111	3
RPS26	6.01844e-116	0.448592	1	0.991	3.77031e-111	3
SUB1	8.12019e-115	0.575982	0.978	0.933	5.08697e-110	3
PLAGL1	3.24227e-114	0.784262	0.458	0.176	2.03115e-109	3
YBX1	9.49216e-114	0.425478	0.998	0.989	5.94646e-109	3
RPS29	6.97756e-113	0.338786	1	0.998	4.37116e-108	3
LPAR1	2.08423e-112	0.718693	0.348	0.106	1.30569e-107	3
ALYREF	2.11554e-112	0.644216	0.949	0.81	1.3253e-107	3
MCM5	5.83442e-112	0.767719	0.344	0.108	3.65503e-107	3
TFAP2C	1.51271e-109	0.729596	0.434	0.159	9.47655e-105	3
SLC9A3R1	1.32587e-108	0.645661	0.292	0.08	8.30605e-104	3
GRB10	1.37843e-107	0.699923	0.413	0.15	8.63534e-103	3
SERF2	2.7732e-107	0.497695	0.997	0.964	1.7373e-102	3
TRIP6	2.23997e-105	0.595384	0.268	0.07	1.40325e-100	3
RPS24	3.08979e-105	0.384138	0.998	0.995	1.93563e-100	3
PHACTR2	2.41061e-104	0.585563	0.26	0.067	1.51015e-99	3
RPL13A	1.32911e-102	0.345701	1	0.996	8.32634e-98	3
PLPP3	1.34643e-101	0.696911	0.354	0.12	8.43487e-97	3
SOX21	1.92809e-101	0.676334	0.357	0.119	1.20787e-96	3
RPS20	2.19892e-101	0.464681	0.994	0.975	1.37754e-96	3
RPL12	6.37401e-101	0.539203	0.979	0.906	3.99306e-96	3
CD63	8.08145e-100	0.75905	0.614	0.32	5.0627e-95	3
DCTPP1	1.83571e-99	0.746803	0.816	0.607	1.15e-94	3
GSTM5	8.92314e-99	0.772012	0.695	0.424	5.58999e-94	3
TEAD2	8.97501e-99	0.674179	0.664	0.33	5.62249e-94	3
RPL27A	2.33157e-98	0.369106	1	0.994	1.46064e-93	3
FAM162A	3.48756e-98	0.814331	0.688	0.427	2.18482e-93	3
SNHG18	5.21017e-98	0.71556	0.487	0.204	3.26396e-93	3
DTL	2.08052e-97	0.641807	0.28	0.081	1.30336e-92	3
ATP5E	5.33841e-97	0.503106	0.982	0.931	3.3443e-92	3
TIPIN	2.73679e-95	0.845661	0.617	0.354	1.71449e-90	3
THBS3	4.78434e-95	0.648371	0.314	0.101	2.9972e-90	3
MRFAP1	1.61357e-93	0.601657	0.937	0.796	1.01083e-88	3
OAZ1	2.53913e-93	0.416617	0.999	0.989	1.59066e-88	3
GLI3	8.71474e-92	0.614016	0.278	0.083	5.45944e-87	3
SCRN1	7.01824e-91	0.750818	0.617	0.342	4.39664e-86	3
E530001K10RIK	7.18345e-91	0.587536	0.266	0.078	4.50014e-86	3
GCSH	3.51141e-90	0.76278	0.524	0.265	2.19976e-85	3
RPL18	2.73875e-89	0.406563	1	0.986	1.71572e-84	3
NES	1.10616e-88	0.627804	0.33	0.116	6.92964e-84	3
RPL19	2.78652e-88	0.363623	0.999	0.992	1.74565e-83	3
NOTCH1	6.17326e-88	0.631679	0.334	0.118	3.8673e-83	3
ASRGL1	6.8001e-88	0.685667	0.376	0.147	4.25999e-83	3
DCT	8.11584e-88	0.668169	0.255	0.073	5.08425e-83	3
HINT1	1.20745e-87	0.424734	0.994	0.961	7.56422e-83	3
MID1IP1	2.22786e-87	0.766849	0.44	0.196	1.39567e-82	3
RHOC	2.57796e-86	0.623666	0.286	0.091	1.61499e-81	3
RPL3	3.31158e-86	0.363734	1	0.992	2.07457e-81	3
HMGB1	8.991e-86	0.38202	1	0.987	5.6325e-81	3
RPS11	2.06014e-85	0.304844	1	0.995	1.2906e-80	3
PRKCDBP	5.31533e-85	0.527182	0.257	0.076	3.32984e-80	3
IDI1	1.38163e-84	0.67808	0.387	0.159	8.65539e-80	3
SOX3	3.23741e-84	0.571429	0.279	0.089	2.02811e-79	3
DEK	1.2986e-83	0.678952	0.733	0.474	8.13518e-79	3
EFHD2	2.75546e-83	0.619499	0.378	0.15	1.72618e-78	3
HADH	5.0077e-83	0.555054	0.282	0.091	3.13712e-78	3
METTL1	7.98065e-83	0.667955	0.372	0.152	4.99956e-78	3
DUT	1.29672e-82	0.712054	0.651	0.391	8.12343e-78	3
GM29260	1.21067e-81	0.637032	0.319	0.115	7.58434e-77	3
RPL21	1.85386e-81	0.326263	0.999	0.993	1.16137e-76	3
RPS27A	1.60589e-80	0.301289	1	0.996	1.00603e-75	3
PCNA	1.83983e-80	0.781089	0.489	0.248	1.15258e-75	3
ZBTB20	2.26325e-80	0.654915	0.737	0.435	1.41784e-75	3
FXN	2.8465e-80	0.689049	0.423	0.191	1.78322e-75	3
EIF1B	1.07712e-79	0.534498	0.929	0.763	6.74771e-75	3
RPL29	1.25903e-79	0.371016	0.997	0.984	7.88732e-75	3
RPA2	6.55726e-79	0.717691	0.385	0.163	4.10786e-74	3
NRARP	1.21874e-78	0.627723	0.484	0.226	7.63492e-74	3
MRPS14	1.56319e-78	0.606977	0.819	0.621	9.79273e-74	3
AK3	2.42959e-78	0.612902	0.306	0.11	1.52204e-73	3
EFNB1	3.32218e-78	0.663564	0.629	0.366	2.08121e-73	3
1810037I17RIK	1.31329e-77	0.647042	0.766	0.542	8.22721e-73	3
SFR1	3.23463e-76	0.587359	0.871	0.717	2.02637e-71	3
MYL12A	2.84275e-75	0.635403	0.653	0.394	1.78087e-70	3
APOE	8.62714e-75	0.408696	0.252	0.08	5.40456e-70	3
RPL18A	9.15595e-75	0.29213	1	0.998	5.73584e-70	3
SRSF9	3.64788e-73	0.719064	0.652	0.427	2.28525e-68	3
RBM3	6.61383e-73	0.496901	0.947	0.876	4.1433e-68	3
PGAM1	7.55767e-73	0.606109	0.813	0.626	4.73458e-68	3
RPLP2	9.79302e-73	0.33192	1	0.993	6.13494e-68	3
GMNN	3.00323e-72	0.6645	0.347	0.139	1.88141e-67	3
RPS12	7.90457e-72	0.420829	0.992	0.957	4.9519e-67	3
TGFB2	1.05616e-71	0.548109	0.255	0.084	6.61644e-67	3
RPS3A1	1.83276e-71	0.297106	0.999	0.995	1.14815e-66	3
TXN1	4.7153e-71	0.561052	0.879	0.715	2.95395e-66	3
SMCO4	6.19235e-71	0.574518	0.364	0.153	3.87926e-66	3
LIG1	8.37957e-71	0.678643	0.337	0.135	5.24946e-66	3
LITAF	8.72702e-71	0.601863	0.332	0.135	5.46713e-66	3
2700094K13RIK	1.1535e-70	0.569005	0.858	0.688	7.22621e-66	3
TPBG	1.4363e-70	0.519092	0.254	0.084	8.99782e-66	3
GAPDH	1.57988e-70	0.515466	0.957	0.876	9.89731e-66	3
TPI1	5.65324e-70	0.64646	0.732	0.527	3.54153e-65	3
ATP5G2	1.05396e-69	0.502788	0.952	0.841	6.60265e-65	3
PARK7	1.43126e-68	0.456137	0.951	0.885	8.96627e-64	3
MPPED2	2.69973e-68	0.583304	0.871	0.705	1.69127e-63	3
HAT1	2.57699e-67	0.606351	0.374	0.168	1.61438e-62	3
LSM5	3.45323e-67	0.562127	0.8	0.6	2.16331e-62	3
TAGLN2	4.74122e-67	0.482014	0.31	0.116	2.97019e-62	3
NAA50	2.64142e-66	0.612916	0.552	0.319	1.65474e-61	3
FIGNL1	3.2232e-66	0.554708	0.262	0.094	2.0192e-61	3
RPS3	1.11513e-65	0.292644	1	0.994	6.98583e-61	3
SLBP	1.69173e-65	0.732294	0.568	0.351	1.0598e-60	3
BTG1	3.52608e-65	0.523319	0.862	0.706	2.20895e-60	3
RNASEH2B	9.30474e-65	0.613272	0.437	0.219	5.82905e-60	3
2310039H08RIK	1.26169e-64	0.621727	0.5	0.278	7.90398e-60	3
SNRPB	1.66382e-64	0.507246	0.892	0.784	1.04231e-59	3
OST4	2.19812e-64	0.607936	0.662	0.449	1.37704e-59	3
FAM181B	2.82087e-64	0.624308	0.32	0.133	1.76716e-59	3
MEIS2	3.75668e-64	0.504929	0.909	0.726	2.35341e-59	3
RPL17	3.66051e-63	0.289046	1	0.995	2.29316e-58	3
BOLA3	4.51568e-63	0.599256	0.499	0.276	2.82889e-58	3
MEST	9.73628e-63	0.772893	0.393	0.194	6.09939e-58	3
RPS15	1.33449e-62	0.303032	1	0.991	8.36002e-58	3
BCL7C	1.52544e-62	0.590741	0.45	0.235	9.55628e-58	3
2022-09-15	5.46646e-62	0.52909	0.851	0.726	3.42452e-57	3
PRDX4	9.96336e-62	0.583976	0.462	0.249	6.24165e-57	3
NOP10	1.62962e-61	0.47915	0.927	0.819	1.02089e-56	3
RPS13	2.7741e-61	0.308756	0.999	0.992	1.73786e-56	3
ADK	3.34836e-61	0.607324	0.451	0.245	2.09762e-56	3
RPL22	5.264e-61	0.426753	0.979	0.93	3.29769e-56	3
RPS17	3.06956e-60	0.306107	1	0.991	1.92296e-55	3
IMMP1L	6.14061e-60	0.600729	0.634	0.43	3.84684e-55	3
GALK1	4.1113e-59	0.557687	0.33	0.148	2.57557e-54	3
FSTL1	4.28839e-59	0.540007	0.321	0.138	2.68651e-54	3
RPL36A	6.25171e-59	0.323118	0.999	0.983	3.91645e-54	3
NEDD4	7.82758e-59	0.561504	0.73	0.533	4.90366e-54	3
NSMCE4A	1.10235e-58	0.560522	0.678	0.452	6.90575e-54	3
TLE1	1.43385e-58	0.571793	0.42	0.213	8.98247e-54	3
RPS25	4.9737e-58	0.309033	1	0.989	3.11583e-53	3
BCL2L12	1.00776e-57	0.451174	0.267	0.102	6.31321e-53	3
AIF1L	1.12271e-57	0.486699	0.263	0.101	7.03334e-53	3
AK2	1.14399e-57	0.572042	0.516	0.304	7.16664e-53	3
NME4	2.30698e-57	0.536274	0.365	0.171	1.44523e-52	3
OAT	3.11742e-57	0.580775	0.424	0.22	1.95294e-52	3
EIF1AX	4.56422e-57	0.557049	0.745	0.569	2.8593e-52	3
RPS10	6.4752e-57	0.335433	0.997	0.974	4.05645e-52	3
SNRPF	2.51309e-56	0.412225	0.973	0.914	1.57435e-51	3
SEC61B	6.97159e-56	0.53462	0.861	0.734	4.36743e-51	3
PDCD5	7.32539e-56	0.478256	0.873	0.768	4.58906e-51	3
MRPL42	6.78716e-55	0.533037	0.773	0.607	4.25188e-50	3
HN1L	7.31745e-55	0.586511	0.416	0.223	4.58409e-50	3
B3GAT2	1.15087e-54	0.512858	0.266	0.107	7.20976e-50	3
SFRP2	2.11131e-54	0.450357	0.259	0.1	1.32265e-49	3
RPL9	2.21539e-54	0.278992	1	0.992	1.38786e-49	3
TSEN15	3.37546e-54	0.47851	0.303	0.13	2.11459e-49	3
CNTFR	3.97916e-54	0.506184	0.294	0.124	2.49278e-49	3
SRSF2	4.7593e-54	0.474318	0.897	0.796	2.98151e-49	3
KRCC1	3.95319e-53	0.514259	0.318	0.144	2.47651e-48	3
RPS9	4.23758e-53	0.252184	1	0.996	2.65467e-48	3
SHFM1	5.82335e-53	0.358392	0.977	0.931	3.64809e-48	3
GNAS	7.5214e-53	0.342534	0.976	0.95	4.71186e-48	3
CD81	1.13437e-52	0.489042	0.803	0.648	7.1064e-48	3
ARX	2.31654e-52	0.280937	0.426	0.209	1.45122e-47	3
PABPC1	4.92787e-52	0.473128	0.9	0.803	3.08711e-47	3
CDO1	6.84637e-52	0.55256	0.329	0.154	4.28898e-47	3
TST	7.50242e-52	0.509235	0.283	0.123	4.69996e-47	3
RPL10A	9.064e-52	0.321239	0.997	0.979	5.67823e-47	3
RRP15	1.19464e-51	0.54073	0.364	0.184	7.48392e-47	3
NDUFA12	1.38901e-51	0.430835	0.903	0.795	8.70159e-47	3
1110001J03RIK	6.30174e-51	0.56487	0.613	0.421	3.94779e-46	3
DHFR	1.78668e-50	0.496952	0.26	0.106	1.11928e-45	3
SNX5	4.2825e-50	0.512651	0.367	0.185	2.68282e-45	3
SNRPD2	5.35703e-50	0.399648	0.942	0.874	3.35597e-45	3
RPL28	5.48051e-50	0.291065	0.999	0.986	3.43332e-45	3
PTPRZ1	5.63885e-50	0.567164	0.49	0.295	3.53251e-45	3
RPL23	7.37411e-50	0.250288	1	0.995	4.61959e-45	3
FHL1	7.77644e-50	0.521108	0.297	0.134	4.87163e-45	3
NACA	1.22349e-49	0.287849	0.997	0.989	7.6647e-45	3
IMPDH2	4.51043e-49	0.540395	0.632	0.453	2.8256e-44	3
PAICS	6.82668e-49	0.553245	0.576	0.396	4.27664e-44	3
TKT	1.16096e-48	0.551553	0.723	0.566	7.27292e-44	3
RPL31	1.25522e-48	0.279509	0.998	0.989	7.86343e-44	3
POLR3H	1.52411e-48	0.546031	0.408	0.226	9.54794e-44	3
DOK5	1.52515e-48	0.540642	0.511	0.313	9.55443e-44	3
TUBA1B	3.89483e-48	0.380202	0.851	0.736	2.43995e-43	3
HSD17B10	4.11419e-48	0.509801	0.677	0.495	2.57738e-43	3
USP1	9.11603e-48	0.535658	0.454	0.26	5.71083e-43	3
GM8730	1.143e-47	0.4535	0.852	0.728	7.16047e-43	3
FTH1	1.70132e-47	0.299837	0.989	0.968	1.06581e-42	3
DNAJC24	2.17788e-47	0.494222	0.36	0.182	1.36435e-42	3
TSPAN12	2.35809e-47	0.50016	0.296	0.136	1.47725e-42	3
NAP1L1	2.64384e-47	0.445338	0.857	0.737	1.65626e-42	3
1500011K16RIK	3.66615e-47	0.500517	0.352	0.178	2.2967e-42	3
ALDOA	7.48e-47	0.585061	0.655	0.495	4.68592e-42	3
GSR	9.2473e-47	0.522044	0.403	0.226	5.79306e-42	3
RFC1	1.47847e-46	0.475807	0.319	0.155	9.26204e-42	3
LAP3	2.29989e-46	0.504584	0.309	0.149	1.44079e-41	3
PSMG4	2.67124e-46	0.553834	0.587	0.412	1.67343e-41	3
POLD2	4.1333e-46	0.486305	0.335	0.168	2.58935e-41	3
LIMA1	3.40335e-45	0.504321	0.338	0.169	2.13206e-40	3
GM10073	4.61006e-45	0.536424	0.566	0.393	2.88802e-40	3
SNX3	4.91561e-45	0.495463	0.727	0.56	3.07943e-40	3
E2F1	5.78898e-45	0.44974	0.272	0.119	3.62657e-40	3
HEY1	5.82494e-45	0.472553	0.302	0.144	3.64909e-40	3
ATP5J	9.44832e-45	0.34327	0.964	0.934	5.919e-40	3
2810004N23RIK	1.04386e-44	0.518599	0.429	0.248	6.53936e-40	3
UMPS	1.67568e-44	0.475541	0.297	0.141	1.04975e-39	3
RBP1	3.5397e-44	0.54668	0.298	0.14	2.21748e-39	3
RRM2	4.71695e-44	0.535395	0.435	0.246	2.95498e-39	3
CST3	5.53005e-44	0.41839	0.851	0.734	3.46436e-39	3
TOMM7	5.6645e-44	0.440018	0.888	0.78	3.54858e-39	3
DTYMK	8.30608e-44	0.55242	0.621	0.449	5.20343e-39	3
BAG2	1.54292e-43	0.469883	0.261	0.118	9.66579e-39	3
TCF3	6.06265e-43	0.490198	0.597	0.41	3.79801e-38	3
TSC22D4	7.56724e-43	0.49128	0.355	0.189	4.74057e-38	3
SNRPD3	1.26862e-42	0.439008	0.864	0.749	7.9474e-38	3
LOCKD	2.00396e-42	0.27432	0.482	0.25	1.2554e-37	3
RBMXL1	8.62298e-42	0.483491	0.762	0.643	5.40195e-37	3
GAR1	1.32072e-41	0.517434	0.498	0.326	8.2738e-37	3
CDK6	2.12581e-41	0.48421	0.371	0.196	1.33173e-36	3
ECI1	1.07609e-40	0.448456	0.277	0.13	6.74125e-36	3
RLBP1	1.26022e-40	0.531948	0.487	0.311	7.8948e-36	3
HMGCS1	4.04995e-40	0.522319	0.604	0.425	2.53713e-35	3
B230118H07RIK	4.58252e-40	0.47103	0.352	0.194	2.87076e-35	3
PRIM1	8.69726e-40	0.464398	0.3	0.149	5.44849e-35	3
COX8A	3.92551e-39	0.304164	0.983	0.945	2.45918e-34	3
TMEM256	4.40165e-39	0.480955	0.765	0.644	2.75746e-34	3
EMX2	5.35316e-39	0.448659	0.379	0.207	3.35354e-34	3
CTNNA1	9.24321e-39	0.446172	0.366	0.2	5.7905e-34	3
NCL	5.91771e-38	0.434081	0.833	0.728	3.70721e-33	3
NPM3	7.31599e-38	0.471664	0.571	0.402	4.58318e-33	3
PGLS	9.60581e-38	0.467158	0.715	0.576	6.01766e-33	3
HSPD1	2.73951e-37	0.449719	0.8	0.697	1.71619e-32	3
SRSF1	2.84402e-37	0.42142	0.76	0.607	1.78167e-32	3
TBRG1	4.01345e-37	0.532241	0.446	0.287	2.51427e-32	3
NDUFC2	8.49523e-37	0.334613	0.948	0.9	5.32192e-32	3
PBDC1	1.11375e-36	0.485399	0.47	0.307	6.97723e-32	3
SNRPG	1.63564e-36	0.35024	0.941	0.887	1.02467e-31	3
DMRTA2	1.8459e-36	0.420316	0.465	0.28	1.15638e-31	3
EMG1	2.52001e-36	0.439658	0.763	0.626	1.57868e-31	3
SYT11	3.148e-36	0.479276	0.673	0.533	1.97209e-31	3
UQCR10	3.21837e-36	0.389643	0.881	0.786	2.01618e-31	3
VAMP3	3.59082e-36	0.413135	0.342	0.189	2.24951e-31	3
MCM7	5.77648e-36	0.55084	0.518	0.37	3.61873e-31	3
SRI	8.53679e-36	0.468648	0.417	0.261	5.34796e-31	3
AKR1B3	1.50818e-35	0.427058	0.307	0.162	9.44812e-31	3
ANAPC13	3.05851e-35	0.420797	0.757	0.636	1.91603e-30	3
ZFP422	5.75077e-35	0.394803	0.8	0.681	3.60263e-30	3
LSM4	8.66712e-35	0.4064	0.821	0.695	5.42961e-30	3
PPA1	1.1664e-34	0.438518	0.69	0.552	7.30704e-30	3
HIGD1A	1.23882e-34	0.457013	0.689	0.554	7.76069e-30	3
SMIM11	1.27899e-34	0.466705	0.559	0.4	8.01233e-30	3
DKC1	2.48314e-34	0.480716	0.374	0.224	1.55559e-29	3
UQCC2	3.03168e-34	0.436583	0.769	0.646	1.89923e-29	3
DNAJC9	4.65703e-34	0.499487	0.591	0.447	2.91744e-29	3
RPL36AL	5.06539e-34	0.35349	0.908	0.853	3.17327e-29	3
TMEM165	5.72908e-34	0.436995	0.435	0.276	3.58904e-29	3
UBE2D3	6.53878e-34	0.334215	0.927	0.868	4.09628e-29	3
AI854517	9.4097e-34	0.452085	0.449	0.285	5.8948e-29	3
TMPO	1.01518e-33	0.367655	0.633	0.434	6.35973e-29	3
GM10076	2.19228e-33	0.383288	0.876	0.792	1.37338e-28	3
SPTSSA	2.24493e-33	0.453347	0.641	0.502	1.40636e-28	3
GKAP1	2.24719e-33	0.41528	0.321	0.176	1.40777e-28	3
PTP4A2	2.40119e-33	0.411351	0.753	0.625	1.50425e-28	3
ARHGAP5	4.47018e-33	0.444629	0.319	0.177	2.80039e-28	3
IFT74	1.18129e-32	0.442412	0.322	0.184	7.40033e-28	3
2810417H13RIK	2.78268e-32	0.479775	0.381	0.212	1.74324e-27	3
ARL6IP6	3.90015e-32	0.442248	0.491	0.336	2.44329e-27	3
GDI2	5.63422e-32	0.374684	0.862	0.776	3.52961e-27	3
ADGRB1	7.83011e-32	0.402364	0.251	0.127	4.90525e-27	3
STOX2	1.09523e-31	0.430442	0.35	0.205	6.86118e-27	3
HNRNPA3	1.72652e-31	0.317306	0.937	0.866	1.08159e-26	3
SRSF7	2.2954e-31	0.381612	0.854	0.778	1.43798e-26	3
NUDT5	4.90697e-31	0.4364	0.347	0.204	3.07402e-26	3
NT5DC2	6.44355e-31	0.279293	0.753	0.555	4.03663e-26	3
PFKL	1.28495e-30	0.44478	0.37	0.23	8.0497e-26	3
9130401M01RIK	1.35159e-30	0.388215	0.308	0.17	8.46717e-26	3
NEDD8	1.46339e-30	0.310523	0.957	0.911	9.16758e-26	3
AP4S1	1.56645e-30	0.432874	0.385	0.239	9.8132e-26	3
MFAP2	1.58157e-30	0.379303	0.773	0.634	9.90793e-26	3
RANGRF	4.49339e-30	0.424708	0.322	0.188	2.81493e-25	3
VEGFB	8.1318e-30	0.413141	0.33	0.196	5.09425e-25	3
RFC2	1.03017e-29	0.479464	0.439	0.297	6.45363e-25	3
RPP25L	1.18843e-29	0.420518	0.376	0.236	7.44501e-25	3
EXOSC5	1.23781e-29	0.416722	0.318	0.183	7.7544e-25	3
CD3EAP	1.39192e-29	0.434086	0.28	0.156	8.71983e-25	3
FAM96A	1.94761e-29	0.440409	0.515	0.37	1.2201e-24	3
TYMS	2.12107e-29	0.417743	0.344	0.2	1.32877e-24	3
HDGF	2.74406e-29	0.397582	0.816	0.726	1.71905e-24	3
ELP4	6.94328e-29	0.411342	0.3	0.172	4.34969e-24	3
SWI5	1.1467e-28	0.349059	0.885	0.808	7.18359e-24	3
SERBP1	3.9413e-28	0.290121	0.959	0.899	2.46907e-23	3
CHD7	4.54802e-28	0.407954	0.304	0.173	2.84915e-23	3
RAP1A	5.66911e-28	0.394033	0.553	0.412	3.55147e-23	3
LYAR	7.6677e-28	0.404284	0.522	0.375	4.80351e-23	3
EHBP1	9.78151e-28	0.376065	0.38	0.234	6.12772e-23	3
UNC119	1.02439e-27	0.412634	0.477	0.334	6.41737e-23	3
SFXN1	1.18935e-27	0.439076	0.453	0.319	7.4508e-23	3
TPM4	2.32199e-27	0.354713	0.54	0.384	1.45464e-22	3
PTGES3	2.33361e-27	0.383165	0.703	0.587	1.46192e-22	3
HS2ST1	3.28635e-27	0.418606	0.387	0.254	2.05876e-22	3
LSM2	3.71086e-27	0.396686	0.59	0.445	2.3247e-22	3
LAGE3	4.05007e-27	0.415034	0.528	0.398	2.53721e-22	3
MARCKS	4.60302e-27	0.31223	0.883	0.791	2.88361e-22	3
UBE2N	7.69449e-27	0.308159	0.892	0.827	4.82029e-22	3
BOLA2	1.12401e-26	0.373142	0.721	0.616	7.04148e-22	3
LSM6	1.38933e-26	0.35776	0.77	0.657	8.70357e-22	3
ZFP219	2.21316e-26	0.368744	0.261	0.142	1.38646e-21	3
HSD17B12	2.51121e-26	0.421571	0.47	0.341	1.57317e-21	3
KRTCAP2	2.93231e-26	0.327827	0.743	0.644	1.83697e-21	3
DPM3	6.93679e-26	0.396682	0.521	0.387	4.34562e-21	3
MRPL33	8.25099e-26	0.355016	0.699	0.584	5.16892e-21	3
UQCR11	1.05325e-25	0.29375	0.933	0.88	6.59822e-21	3
POLR2F	1.43921e-25	0.35517	0.742	0.63	9.0161e-21	3
FAM171B	1.8517e-25	0.393428	0.465	0.326	1.16001e-20	3
TSPAN7	1.85425e-25	0.377903	0.324	0.194	1.16162e-20	3
HDDC2	1.99097e-25	0.388995	0.354	0.225	1.24727e-20	3
CCDC86	2.28034e-25	0.371853	0.282	0.163	1.42854e-20	3
POLE3	2.71809e-25	0.429994	0.435	0.307	1.70278e-20	3
CCDC58	3.51646e-25	0.394842	0.348	0.223	2.20292e-20	3
SCP2	3.52368e-25	0.389323	0.668	0.559	2.20744e-20	3
GNL3	3.64077e-25	0.390984	0.344	0.218	2.2808e-20	3
TBL1X	4.58059e-25	0.345993	0.283	0.164	2.86956e-20	3
CKS1B	5.32919e-25	0.26312	0.522	0.342	3.33853e-20	3
NXT1	5.66956e-25	0.403595	0.408	0.277	3.55175e-20	3
NDUFA2	5.71964e-25	0.277779	0.922	0.872	3.58312e-20	3
ZCCHC3	1.00213e-24	0.377236	0.261	0.148	6.27793e-20	3
MED25	1.66678e-24	0.425637	0.399	0.276	1.04417e-19	3
TMA7	1.79916e-24	0.29236	0.95	0.909	1.1271e-19	3
PDE1B	1.87881e-24	0.347219	0.258	0.143	1.177e-19	3
CENPM	2.09256e-24	0.310942	0.291	0.164	1.31091e-19	3
GM13889	2.27164e-24	0.265473	0.349	0.209	1.42309e-19	3
MSMO1	2.76571e-24	0.385616	0.27	0.156	1.73261e-19	3
RPL5	2.80624e-24	0.259277	0.965	0.935	1.758e-19	3
EXOSC7	4.57533e-24	0.391095	0.479	0.353	2.86626e-19	3
MRPL17	4.95998e-24	0.409971	0.474	0.35	3.10723e-19	3
RBBP7	7.78474e-24	0.381282	0.503	0.374	4.87683e-19	3
CETN2	8.24007e-24	0.39321	0.424	0.299	5.16208e-19	3
FUBP1	1.51444e-23	0.330693	0.825	0.746	9.48735e-19	3
DARS	1.58469e-23	0.41824	0.399	0.281	9.92746e-19	3
SSBP1	1.80563e-23	0.342188	0.624	0.503	1.13115e-18	3
GPX1	2.03764e-23	0.334932	0.587	0.462	1.2765e-18	3
NASP	2.0629e-23	0.373977	0.578	0.449	1.29232e-18	3
MRPS28	2.13514e-23	0.38153	0.327	0.207	1.33758e-18	3
EXOSC3	2.31592e-23	0.363839	0.306	0.187	1.45083e-18	3
NOL7	2.68136e-23	0.356546	0.704	0.603	1.67976e-18	3
ETFA	4.33148e-23	0.384717	0.401	0.277	2.7135e-18	3
SHISA2	4.64702e-23	0.321676	0.339	0.208	2.91117e-18	3
MRPL54	5.00798e-23	0.400571	0.507	0.382	3.1373e-18	3
TSPAN3	5.22751e-23	0.32233	0.811	0.738	3.27482e-18	3
RPS12-PS3	6.02662e-23	0.361946	0.621	0.511	3.77544e-18	3
SPR	8.56124e-23	0.374988	0.28	0.17	5.36328e-18	3
CARNMT1	8.65655e-23	0.37329	0.359	0.236	5.42298e-18	3
FAM136A	9.11668e-23	0.370254	0.544	0.419	5.71123e-18	3
ST13	9.25036e-23	0.329066	0.788	0.697	5.79498e-18	3
ABCD3	9.33071e-23	0.349733	0.292	0.178	5.84532e-18	3
PMM1	3.06476e-22	0.432434	0.373	0.258	1.91995e-17	3
RRS1	3.47745e-22	0.387965	0.415	0.298	2.17848e-17	3
TPM1	4.31023e-22	0.357455	0.288	0.175	2.70018e-17	3
FZD2	8.02585e-22	0.334929	0.335	0.212	5.02788e-17	3
RSL1D1	1.01785e-21	0.336271	0.665	0.557	6.37642e-17	3
SRSF6	1.07303e-21	0.337502	0.767	0.687	6.72208e-17	3
SNRPA	1.20025e-21	0.359644	0.621	0.513	7.51907e-17	3
RHOA	1.57384e-21	0.352003	0.614	0.5	9.85949e-17	3
TMED2	1.60297e-21	0.307276	0.819	0.739	1.0042e-16	3
UQCRB	1.62974e-21	0.298871	0.9	0.834	1.02097e-16	3
CDV3	1.76518e-21	0.407572	0.484	0.368	1.10582e-16	3
EIF3J1	2.21607e-21	0.37616	0.529	0.414	1.38828e-16	3
NHP2	2.22955e-21	0.365964	0.598	0.505	1.39673e-16	3
LARP7	3.45784e-21	0.356892	0.393	0.269	2.1662e-16	3
ARL2BP	3.81719e-21	0.326254	0.676	0.587	2.39132e-16	3
GFER	3.93353e-21	0.38577	0.337	0.223	2.4642e-16	3
HNRNPM	4.42503e-21	0.277239	0.837	0.744	2.77211e-16	3
AKR7A5	5.41734e-21	0.363556	0.308	0.198	3.39375e-16	3
TGIF2	8.07032e-21	0.328795	0.313	0.196	5.05573e-16	3
2022-09-11	1.20576e-20	0.375641	0.323	0.215	7.55363e-16	3
APRT	1.26179e-20	0.367517	0.578	0.475	7.90462e-16	3
PHB2	1.55252e-20	0.318149	0.765	0.687	9.72591e-16	3
PPIL1	1.9123e-20	0.371195	0.427	0.316	1.19798e-15	3
CANX	2.83202e-20	0.359467	0.485	0.371	1.77415e-15	3
FDPS	4.1992e-20	0.459633	0.572	0.481	2.63063e-15	3
PGPEP1	4.72717e-20	0.32364	0.264	0.158	2.96138e-15	3
DCPS	6.30783e-20	0.336009	0.34	0.226	3.9516e-15	3
C1QBP	7.04788e-20	0.343751	0.647	0.559	4.41522e-15	3
PTBP1	7.84802e-20	0.345778	0.322	0.21	4.91647e-15	3
RBM7	8.4063e-20	0.338068	0.555	0.445	5.26621e-15	3
U2AF1	8.63202e-20	0.304539	0.847	0.794	5.40761e-15	3
NUDT21	1.01144e-19	0.285511	0.771	0.681	6.33625e-15	3
MRPL35	1.42415e-19	0.350543	0.405	0.291	8.92172e-15	3
ECHS1	1.58556e-19	0.334482	0.49	0.373	9.93289e-15	3
HIST1H2BC	1.86756e-19	0.481699	0.287	0.188	1.16995e-14	3
TMED10	2.79004e-19	0.357911	0.536	0.417	1.74785e-14	3
ANAPC11	3.0756e-19	0.313058	0.722	0.633	1.92674e-14	3
RDX	3.12089e-19	0.318362	0.656	0.54	1.95511e-14	3
EMC8	3.68676e-19	0.336001	0.483	0.364	2.30961e-14	3
TMBIM6	3.93514e-19	0.32761	0.644	0.546	2.4652e-14	3
CXXC5	3.94575e-19	0.329996	0.328	0.217	2.47186e-14	3
DHX32	4.74528e-19	0.330263	0.278	0.175	2.97273e-14	3
BBX	4.94483e-19	0.342188	0.297	0.189	3.09774e-14	3
1810043H04RIK	5.41799e-19	0.351924	0.416	0.308	3.39416e-14	3
ACAT2	5.50582e-19	0.342364	0.688	0.601	3.44917e-14	3
SRP9	6.58311e-19	0.30517	0.747	0.67	4.12405e-14	3
1810058I24RIK	6.88344e-19	0.339141	0.569	0.467	4.3122e-14	3
TTYH3	9.32544e-19	0.325812	0.38	0.271	5.84201e-14	3
ALDH2	1.04392e-18	0.32471	0.253	0.155	6.53975e-14	3
NDUFA13	1.20974e-18	0.259166	0.88	0.838	7.57851e-14	3
ETFB	1.53731e-18	0.35622	0.475	0.371	9.6306e-14	3
RAB28	2.96069e-18	0.354691	0.408	0.3	1.85475e-13	3
TAF10	4.67186e-18	0.352042	0.607	0.52	2.92674e-13	3
DDX18	4.7214e-18	0.350707	0.459	0.353	2.95777e-13	3
HMBS	5.85419e-18	0.289113	0.263	0.165	3.66742e-13	3
MYL6	6.21106e-18	0.265543	0.856	0.785	3.89098e-13	3
NDUFAB1	8.13727e-18	0.288733	0.803	0.748	5.09767e-13	3
SRSF10	8.8429e-18	0.284262	0.664	0.568	5.53972e-13	3
POLR2H	9.10985e-18	0.351774	0.435	0.331	5.70696e-13	3
NDUFA3	9.35321e-18	0.295579	0.825	0.78	5.85941e-13	3
D8ERTD738E	9.43619e-18	0.267503	0.814	0.754	5.91139e-13	3
WDR43	1.03398e-17	0.374199	0.357	0.256	6.47748e-13	3
INSIG1	1.67695e-17	0.333553	0.308	0.202	1.05054e-12	3
CTSL	1.78677e-17	0.339751	0.313	0.213	1.11934e-12	3
NDUFS6	2.38174e-17	0.277633	0.811	0.742	1.49206e-12	3
DAZAP2	2.50865e-17	0.351559	0.418	0.312	1.57157e-12	3
PPIE	3.01063e-17	0.298067	0.338	0.233	1.88604e-12	3
CHTOP	3.1676e-17	0.332475	0.589	0.491	1.98438e-12	3
MRPL13	3.39326e-17	0.336267	0.479	0.377	2.12574e-12	3
DESI2	3.7029e-17	0.325931	0.269	0.173	2.31972e-12	3
PPP1CA	4.78591e-17	0.263204	0.85	0.781	2.99818e-12	3
SLC35A4	5.66369e-17	0.314041	0.269	0.171	3.54807e-12	3
FAM92A	5.96056e-17	0.316444	0.491	0.385	3.73405e-12	3
HIBADH	1.33317e-16	0.310873	0.276	0.18	8.3518e-12	3
EIF2S2	1.34887e-16	0.261462	0.875	0.818	8.45011e-12	3
POLE4	1.96075e-16	0.317519	0.452	0.35	1.22833e-11	3
PNN	2.37884e-16	0.312649	0.521	0.419	1.49025e-11	3
DDT	2.38895e-16	0.367286	0.355	0.261	1.49658e-11	3
WDR77	2.39252e-16	0.3251	0.311	0.216	1.49882e-11	3
REEP3	4.48493e-16	0.298362	0.26	0.168	2.80963e-11	3
ABHD14A	4.5357e-16	0.343809	0.278	0.187	2.84144e-11	3
FDX1L	4.80105e-16	0.320188	0.344	0.247	3.00767e-11	3
MRPL36	4.90127e-16	0.334499	0.481	0.386	3.07045e-11	3
B9D1	6.51068e-16	0.303393	0.291	0.196	4.07868e-11	3
MORN2	8.30709e-16	0.287836	0.264	0.173	5.20406e-11	3
ETF1	1.0679e-15	0.309842	0.392	0.292	6.68997e-11	3
FEN1	1.47382e-15	0.283517	0.27	0.175	9.23288e-11	3
0610007P14RIK	1.5682e-15	0.322656	0.477	0.39	9.82415e-11	3
MMD2	1.76705e-15	0.337529	0.422	0.324	1.10698e-10	3
SSR1	2.47034e-15	0.321498	0.43	0.334	1.54757e-10	3
BEX4	2.60807e-15	0.316462	0.617	0.53	1.63385e-10	3
PEX2	2.66637e-15	0.288256	0.406	0.297	1.67037e-10	3
2810001G20RIK	2.84354e-15	0.295224	0.278	0.186	1.78136e-10	3
TRNAU1AP	3.45437e-15	0.2818	0.446	0.346	2.16402e-10	3
SQLE	4.28872e-15	0.325178	0.451	0.35	2.68671e-10	3
PCNP	4.6085e-15	0.275058	0.603	0.514	2.88704e-10	3
ILK	4.86091e-15	0.298383	0.34	0.242	3.04517e-10	3
RFC4	6.05009e-15	0.324547	0.355	0.256	3.79014e-10	3
DCAF8	6.67197e-15	0.315107	0.371	0.275	4.17972e-10	3
TOMM5	6.74845e-15	0.315131	0.509	0.421	4.22763e-10	3
RWDD1	8.95705e-15	0.253326	0.699	0.622	5.61124e-10	3
PYCR2	1.17835e-14	0.299728	0.3	0.209	7.38189e-10	3
CUTA	1.549e-14	0.297816	0.544	0.452	9.7039e-10	3
SPCS2	1.58844e-14	0.253062	0.768	0.723	9.95092e-10	3
STOML2	2.02703e-14	0.319565	0.54	0.454	1.26985e-09	3
MRPL12	2.11426e-14	0.276303	0.59	0.507	1.3245e-09	3
DAD1	2.45144e-14	0.28082	0.694	0.629	1.53573e-09	3
LRRC59	2.84719e-14	0.292014	0.481	0.391	1.78365e-09	3
EBNA1BP2	5.59845e-14	0.290148	0.571	0.497	3.5072e-09	3
GM14698	6.12805e-14	0.331056	0.296	0.21	3.83898e-09	3
NUDC	6.20462e-14	0.275141	0.716	0.648	3.88694e-09	3
CBFB	7.48531e-14	0.306393	0.353	0.26	4.68925e-09	3
WDR61	7.66479e-14	0.272048	0.527	0.443	4.80168e-09	3
FAM58B	1.05142e-13	0.279081	0.282	0.194	6.58673e-09	3
CFAP20	1.15948e-13	0.28646	0.481	0.398	7.26366e-09	3
SYCE2	1.18835e-13	0.269745	0.321	0.228	7.44455e-09	3
2210013O21RIK	1.44024e-13	0.306232	0.405	0.311	9.02251e-09	3
SMC6	1.87847e-13	0.264368	0.542	0.437	1.17678e-08	3
SNRPA1	2.46682e-13	0.281955	0.596	0.512	1.54537e-08	3
COPS7A	2.71919e-13	0.293059	0.294	0.21	1.70346e-08	3
HSPA5	3.59273e-13	0.3192	0.625	0.559	2.2507e-08	3
PDCD4	3.63077e-13	0.312669	0.494	0.404	2.27453e-08	3
TIMM10	3.7147e-13	0.278807	0.378	0.289	2.32711e-08	3
EIF2S1	3.83423e-13	0.292524	0.542	0.464	2.40199e-08	3
WDR83OS	4.05528e-13	0.321603	0.496	0.417	2.54047e-08	3
CHRAC1	5.6016e-13	0.282035	0.299	0.211	3.50918e-08	3
TCEAL8	6.04002e-13	0.287275	0.591	0.514	3.78383e-08	3
CRLS1	7.23713e-13	0.310065	0.352	0.267	4.53377e-08	3
SETD8	7.42367e-13	0.301169	0.46	0.381	4.65063e-08	3
RUVBL1	7.46427e-13	0.308306	0.469	0.392	4.67606e-08	3
DNAJC15	7.69759e-13	0.286233	0.355	0.267	4.82224e-08	3
BET1	1.22621e-12	0.262422	0.275	0.191	7.6817e-08	3
VGLL4	1.23285e-12	0.267075	0.356	0.26	7.72332e-08	3
MTHFD2L	1.29337e-12	0.266972	0.506	0.42	8.10248e-08	3
HMG20B	1.39413e-12	0.254747	0.353	0.261	8.73369e-08	3
[truncated: 6,486 more rows]

## Sheet: ferret_E39.Markers
scRNA-Seq analysis of E39 ferret cortex
gene	p_val	avg_log2FC	pct.1	pct.2	p_val_adj	cluster
UNC5D	0	2.04861	0.878	0.407	0	0
LOC101689272	0	1.76556	0.732	0.293	0	0
DSCAM	0	1.7244	0.872	0.547	0	0
CCSER1	0	1.66275	0.838	0.468	0	0
SEMA3C	0	1.6451	0.672	0.238	0	0
DDAH2	0	1.52067	0.907	0.575	0	0
NRN1	0	1.4382	0.549	0.186	0	0
FRMD4A	0	1.38428	0.784	0.528	0	0
FBXW7	0	1.37539	0.788	0.506	0	0
EPHA3	0	1.35962	0.968	0.692	0	0
LOC101684630	0	1.32757	0.65	0.319	0	0
ANKS1B	0	1.3097	0.876	0.666	0	0
SORBS2	0	1.30936	0.892	0.64	0	0
NTM	0	1.30402	0.906	0.661	0	0
MEIS2	0	1.30311	0.95	0.64	0	0
DPY19L1	0	1.29267	0.715	0.389	0	0
CNTN5	0	1.28124	0.771	0.49	0	0
TENM4	0	1.27345	0.628	0.316	0	0
TNFAIP8	0	1.24483	0.466	0.161	0	0
MLLT3	0	1.20286	0.919	0.732	0	0
TTC28	0	1.19077	0.925	0.701	0	0
SLC44A5	0	1.16864	0.58	0.307	0	0
ROBO2	0	1.15114	0.931	0.662	0	0
LOC101687561	0	1.07915	0.585	0.356	0	0
NRP1	0	1.05858	0.289	0.075	0	0
FRMD4B	0	1.04235	0.724	0.474	0	0
PPP2R2B	0	1.03135	0.669	0.465	0	0
PRKX	0	1.02674	0.548	0.32	0	0
LOC123394363	0	1.02447	0.711	0.468	0	0
JUND	0	0.919843	0.72	0.53	0	0
LOC123390719	0	0.895959	0.827	0.643	0	0
NFIB	0	0.85927	0.972	0.85	0	0
LOC106005567	0	0.850923	0.831	0.703	0	0
GPM6A	0	0.836414	0.923	0.808	0	0
SOX11	0	0.812739	0.865	0.726	0	0
LOC101694508	0	0.767002	0.96	0.913	0	0
SOX4	0	0.748538	0.984	0.913	0	0
AUTS2	0	0.64031	0.925	0.87	0	0
LOC101675486	0	0.475039	0.987	0.963	0	0
LOC123391354	1.76357e-306	0.912215	0.661	0.452	1.10481e-301	0
ROBO1	6.49325e-303	0.809199	0.836	0.702	4.06776e-298	0
ENC1	8.72499e-300	0.904001	0.649	0.455	5.46586e-295	0
CSMD1	4.82871e-296	0.817781	0.886	0.802	3.02499e-291	0
CTTNBP2	2.26238e-283	0.864322	0.706	0.562	1.41729e-278	0
SLC17A6	7.65297e-281	1.00953	0.395	0.18	4.79428e-276	0
CUX2	1.68104e-273	0.847997	0.594	0.351	1.05311e-268	0
CLIC1	9.09739e-267	0.97595	0.486	0.26	5.69915e-262	0
IGFBPL1	1.94232e-258	0.828982	0.613	0.402	1.21678e-253	0
FABP7	2.55351e-254	0.318484	0.999	0.961	1.59967e-249	0
PTPDC1	4.05091e-247	0.936493	0.303	0.116	2.53773e-242	0
PHLDA1	7.99653e-244	0.908081	0.426	0.218	5.0095e-239	0
RPS24	1.08283e-240	0.352644	0.999	0.99	6.7835e-236	0
KCNQ3	7.3653e-237	1.04191	0.389	0.188	4.61407e-232	0
DNER	3.61595e-236	0.665134	0.76	0.655	2.26525e-231	0
KCNMB2	1.59512e-234	0.925055	0.604	0.406	9.99277e-230	0
NEGR1	9.46205e-225	0.799782	0.58	0.363	5.9276e-220	0
LOC101686884	1.02107e-215	0.338364	0.997	0.973	6.39663e-211	0
RPL10	2.7853e-210	0.475327	0.976	0.955	1.74488e-205	0
SETBP1	6.49842e-209	0.702762	0.71	0.596	4.071e-204	0
BTG1	1.95688e-205	0.818608	0.382	0.191	1.22591e-200	0
CDC42EP3	2.00061e-199	0.880197	0.451	0.276	1.2533e-194	0
POU3F2	5.10917e-195	0.815374	0.554	0.407	3.20069e-190	0
HIVEP3	4.18446e-190	0.789606	0.543	0.384	2.6214e-185	0
DLGAP1	1.92112e-189	0.596998	0.876	0.824	1.2035e-184	0
QSER1	1.34563e-184	0.890492	0.456	0.294	8.42982e-180	0
IL1RAPL1	3.04268e-181	1.00867	0.596	0.457	1.90612e-176	0
BCL11A	9.38113e-178	0.607275	0.752	0.645	5.8769e-173	0
MYT1L	5.48875e-177	0.698718	0.648	0.536	3.43848e-172	0
FMNL2	9.66879e-176	0.820587	0.5	0.356	6.05711e-171	0
MAP2	2.75404e-175	0.441738	0.926	0.891	1.72529e-170	0
LOC101689992	1.31333e-168	0.543936	0.854	0.792	8.22751e-164	0
TCF4	6.34985e-168	0.370088	0.961	0.931	3.97793e-163	0
PTMA	4.32385e-165	0.261332	0.999	0.993	2.70872e-160	0
SOX5	7.93899e-165	0.511113	0.805	0.713	4.97346e-160	0
PID1	2.17513e-159	0.769103	0.531	0.377	1.36263e-154	0
LOC101683036	4.82828e-158	0.892145	0.472	0.337	3.02472e-153	0
LRRC7	3.94966e-157	0.506903	0.86	0.769	2.4743e-152	0
NLGN4X	9.62237e-153	0.593806	0.759	0.69	6.02803e-148	0
GPR137C	7.19685e-147	0.775081	0.319	0.169	4.50854e-142	0
RPL26	1.68598e-145	0.263366	0.998	0.986	1.0562e-140	0
RPL24	3.70517e-142	0.358542	0.981	0.954	2.32114e-137	0
EMX2	4.97582e-142	0.747763	0.466	0.321	3.11715e-137	0
FOXG1	1.50649e-140	0.535075	0.798	0.763	9.43759e-136	0
PAFAH1B3	2.48503e-140	0.551471	0.738	0.687	1.55677e-135	0
LOC101693155	4.93401e-139	0.599074	0.649	0.572	3.09096e-134	0
BAZ2B	5.61934e-138	0.727656	0.514	0.38	3.52029e-133	0
RPL19	2.54203e-137	0.28775	0.993	0.98	1.59248e-132	0
INSM1	2.43697e-135	0.657116	0.326	0.175	1.52666e-130	0
WDFY3	2.14681e-134	0.724006	0.492	0.369	1.34489e-129	0
EPHA5	2.92175e-133	0.458419	0.84	0.804	1.83036e-128	0
NKAIN3	7.32201e-133	0.71369	0.394	0.235	4.58695e-128	0
PTPN4	1.02651e-132	0.755203	0.405	0.265	6.43067e-128	0
PDE1C	6.99753e-128	0.582152	0.52	0.355	4.38368e-123	0
PHF20L1	4.15257e-127	0.783586	0.54	0.459	2.60142e-122	0
EEF1A1	1.05804e-123	0.3023	0.987	0.979	6.62823e-119	0
POU3F3	7.62248e-123	0.58859	0.618	0.545	4.77518e-118	0
PTPRK	1.0703e-122	0.492453	0.679	0.561	6.70502e-118	0
CTNNA2	1.02728e-116	0.369812	0.829	0.762	6.43548e-112	0
TMEM117	1.98509e-115	0.670969	0.256	0.131	1.24358e-110	0
RERE	1.73492e-114	0.505702	0.678	0.632	1.08686e-109	0
PPFIA2	1.14912e-112	0.58652	0.605	0.515	7.19879e-108	0
NACA	5.18086e-106	0.264319	0.993	0.977	3.2456e-101	0
AKT3	8.52075e-106	0.519878	0.666	0.616	5.33791e-101	0
RPS11	1.03699e-104	0.304154	0.977	0.958	6.49631e-100	0
RPL37	4.04301e-102	0.252258	0.997	0.986	2.53278e-97	0
RPL27A	3.12801e-101	0.341336	0.956	0.938	1.95957e-96	0
CPE	7.35445e-101	0.505854	0.628	0.581	4.60727e-96	0
LOC101687418	1.55715e-100	0.756721	0.429	0.32	9.75491e-96	0
ZNF704	1.56008e-100	0.480002	0.522	0.402	9.77326e-96	0
NEUROD2	9.59304e-100	0.475878	0.656	0.559	6.00966e-95	0
AFF2	3.3808e-99	0.707775	0.34	0.225	2.11793e-94	0
RPS26	7.03068e-98	0.288532	0.982	0.958	4.40444e-93	0
ARHGAP21	2.72792e-97	0.596675	0.52	0.438	1.70893e-92	0
ARHGAP20	3.88389e-97	0.76211	0.387	0.279	2.4331e-92	0
NHSL1	7.89361e-97	0.671273	0.285	0.172	4.94503e-92	0
LOC101690571	3.89038e-95	0.505	0.649	0.569	2.43717e-90	0
SEMA6D	2.82778e-93	0.578589	0.527	0.434	1.77149e-88	0
ACTG1	3.30356e-93	0.335395	0.952	0.942	2.06955e-88	0
CNTN4	7.78792e-93	0.869919	0.385	0.279	4.87882e-88	0
SORBS1	1.14414e-92	0.653173	0.443	0.352	7.16757e-88	0
ZNF827	2.6549e-89	0.613579	0.492	0.414	1.66319e-84	0
RPL34	1.27187e-88	0.259824	0.983	0.965	7.96774e-84	0
SELENOH	2.91203e-88	0.308182	0.898	0.886	1.82427e-83	0
ZNF711	7.13509e-86	0.621585	0.488	0.418	4.46985e-81	0
SRRM4	9.22259e-86	0.576309	0.479	0.388	5.77759e-81	0
LRRN3	3.57229e-84	0.653158	0.393	0.297	2.23789e-79	0
TCF12	2.76031e-81	0.435172	0.594	0.524	1.72923e-76	0
RBFOX1	2.80306e-79	0.299513	0.904	0.838	1.756e-74	0
DOK6	7.6213e-79	0.444836	0.682	0.64	4.77444e-74	0
LDLRAD4	1.24079e-78	0.494602	0.588	0.534	7.77304e-74	0
NETO2	1.30986e-78	0.496305	0.579	0.516	8.20572e-74	0
EIF3F	3.63213e-78	0.471705	0.677	0.675	2.27538e-73	0
PPM1L	4.59883e-78	0.592654	0.408	0.315	2.88098e-73	0
ZBTB18	3.28365e-77	0.385799	0.726	0.663	2.05708e-72	0
HECTD4	6.85999e-74	0.594763	0.433	0.356	4.29751e-69	0
KALRN	3.49216e-71	0.455794	0.567	0.514	2.1877e-66	0
SLC35F1	1.01558e-68	0.346123	0.673	0.623	6.36222e-64	0
NFASC	4.77012e-68	0.594389	0.337	0.252	2.98829e-63	0
HNRNPDL	2.80615e-67	0.372637	0.776	0.787	1.75794e-62	0
ZNF462	1.62305e-66	0.439917	0.623	0.584	1.01677e-61	0
NEDD4L	1.74884e-64	0.565943	0.423	0.352	1.09558e-59	0
PAIP2	3.78992e-62	0.404056	0.623	0.619	2.37423e-57	0
SCAND1	3.09599e-58	0.264932	0.915	0.9	1.93951e-53	0
MPPED2	8.81312e-58	0.393649	0.573	0.528	5.52106e-53	0
XPR1	1.36678e-57	0.523803	0.442	0.383	8.56236e-53	0
CBFA2T2	4.73931e-56	0.523588	0.34	0.26	2.96899e-51	0
TAGLN3	6.08717e-56	0.349014	0.709	0.687	3.81337e-51	0
GPHN	3.50466e-55	0.385651	0.628	0.618	2.19553e-50	0
EPHB1	1.98257e-53	0.508329	0.433	0.366	1.242e-48	0
DPYSL5	6.26074e-53	0.479756	0.462	0.423	3.9221e-48	0
PDE3B	6.65926e-53	0.585848	0.308	0.229	4.17176e-48	0
ZBTB20	1.09144e-51	0.326676	0.402	0.297	6.83743e-47	0
LDHB	7.59303e-50	0.255917	0.681	0.613	4.75673e-45	0
SMARCD3	1.01489e-49	0.547457	0.314	0.244	6.35786e-45	0
SMIM18	2.91131e-48	0.464037	0.471	0.436	1.82382e-43	0
LOC101687504	1.52298e-47	0.481714	0.404	0.342	9.54088e-43	0
CUNH1orf21	4.10667e-47	0.525589	0.321	0.254	2.57267e-42	0
NFIX	5.47234e-47	0.363395	0.659	0.661	3.4282e-42	0
CNKSR2	6.68244e-46	0.51992	0.357	0.297	4.18628e-41	0
PTPRS	3.57028e-44	0.460554	0.453	0.42	2.23664e-39	0
ID4	6.20142e-44	0.471733	0.49	0.429	3.88494e-39	0
LHX2	4.00029e-43	0.447841	0.407	0.351	2.50602e-38	0
FYN	1.66886e-42	0.442582	0.496	0.474	1.04547e-37	0
CHD3	3.73297e-42	0.332144	0.629	0.635	2.33855e-37	0
PKIA	6.60076e-40	0.382146	0.591	0.599	4.13511e-35	0
ILF2	1.91534e-39	0.266188	0.75	0.781	1.19989e-34	0
HNRNPF	4.22106e-39	0.441268	0.466	0.441	2.64432e-34	0
ZFHX4	2.8443e-38	0.431477	0.372	0.307	1.78184e-33	0
KDM5B	2.09507e-37	0.460264	0.407	0.372	1.31248e-32	0
LOC123388618	1.34344e-36	0.356229	0.53	0.516	8.41609e-32	0
RBFOX2	1.42048e-36	0.340773	0.556	0.558	8.89872e-32	0
MN1	6.5093e-36	0.441899	0.418	0.386	4.07782e-31	0
CORO2B	8.11818e-36	0.449212	0.327	0.273	5.08571e-31	0
ITM2B	1.12133e-35	0.356135	0.612	0.628	7.0247e-31	0
LOC101693633	5.13233e-35	0.287269	0.705	0.736	3.2152e-30	0
CDKN1B	1.07794e-34	0.465708	0.311	0.26	6.75283e-30	0
CHD9	1.67007e-34	0.389216	0.484	0.47	1.04623e-29	0
TNRC6B	2.11397e-34	0.385949	0.521	0.525	1.32432e-29	0
EPHA4	2.79171e-34	0.478755	0.257	0.198	1.7489e-29	0
ARID1B	6.12652e-34	0.326507	0.521	0.509	3.83802e-29	0
PSME2	6.88457e-34	0.469678	0.273	0.217	4.31291e-29	0
ELMO1	7.6583e-34	0.459759	0.37	0.324	4.79762e-29	0
NEO1	3.04185e-33	0.466787	0.334	0.286	1.90559e-28	0
ELF2	1.97857e-31	0.426094	0.401	0.373	1.2395e-26	0
GSTA4	6.36558e-30	0.313852	0.634	0.668	3.98778e-25	0
MAPK10	1.83882e-29	0.453237	0.366	0.327	1.15194e-24	0
TRIM2	3.3342e-29	0.402958	0.426	0.409	2.08874e-24	0
ZSWIM5	5.92509e-29	0.401545	0.415	0.384	3.71183e-24	0
SYNE2	4.55414e-28	0.406915	0.324	0.276	2.85299e-23	0
FOXN3	1.57711e-27	0.385149	0.35	0.305	9.87994e-23	0
HECW1	5.38382e-27	0.394534	0.42	0.397	3.37275e-22	0
LSM6	2.46716e-26	0.337211	0.556	0.581	1.54558e-21	0
IP6K2	3.90192e-26	0.391611	0.433	0.43	2.4444e-21	0
PIK3R3	5.19038e-26	0.423489	0.257	0.209	3.25156e-21	0
L1CAM	1.0374e-25	0.400707	0.382	0.359	6.49889e-21	0
DOCK4	1.82237e-25	0.422346	0.305	0.264	1.14164e-20	0
SEZ6	1.59502e-24	0.40363	0.302	0.264	9.99214e-20	0
ELAVL4	4.99045e-24	0.360576	0.356	0.319	3.12632e-19	0
RTL5	1.25544e-23	0.420406	0.31	0.275	7.86484e-19	0
SLC4A10	2.909e-23	0.42276	0.27	0.227	1.82237e-18	0
CDH2	1.16536e-22	0.289133	0.543	0.564	7.30051e-18	0
CNN3	4.6819e-22	0.319078	0.429	0.41	2.93302e-17	0
NIPBL	7.92801e-21	0.356658	0.422	0.42	4.96658e-16	0
SH3D19	1.1589e-20	0.38012	0.251	0.211	7.26007e-16	0
CABCOCO1	1.31926e-20	0.423791	0.329	0.306	8.26462e-16	0
PLXNA2	2.80379e-20	0.255768	0.495	0.485	1.75646e-15	0
PHACTR4	1.34558e-19	0.376918	0.392	0.382	8.42951e-15	0
WDR47	1.49063e-19	0.401073	0.359	0.348	9.33822e-15	0
KLHL29	1.8709e-19	0.373995	0.344	0.316	1.17204e-14	0
CLASP2	6.79917e-19	0.325511	0.504	0.529	4.25941e-14	0
KCNB2	1.48257e-18	0.360045	0.377	0.358	9.28773e-14	0
PHACTR1	5.11443e-17	0.267728	0.496	0.507	3.20399e-12	0
CHD2	8.8631e-17	0.311576	0.497	0.534	5.55238e-12	0
RNF24	9.76795e-17	0.366682	0.353	0.344	6.11923e-12	0
PCDH9	1.54502e-16	0.271477	0.492	0.474	9.67892e-12	0
IGF1R	2.46385e-16	0.28344	0.504	0.532	1.5435e-11	0
KMT2E	6.94388e-16	0.345073	0.428	0.445	4.35006e-11	0
TUT4	1.09352e-15	0.324481	0.425	0.435	6.85049e-11	0
DDX6	1.77861e-15	0.326366	0.446	0.469	1.11423e-10	0
ZNF292	4.54564e-15	0.324057	0.426	0.445	2.84766e-10	0
DCX	7.27382e-15	0.321043	0.356	0.345	4.55676e-10	0
CEP170	8.05387e-15	0.285354	0.46	0.482	5.04543e-10	0
MEX3A	1.47903e-14	0.364255	0.343	0.338	9.26555e-10	0
TAF7	1.69802e-14	0.356239	0.338	0.331	1.06374e-09	0
LOC123386922	2.09044e-14	0.384369	0.316	0.295	1.30958e-09	0
CLIP3	2.36697e-14	0.349943	0.366	0.372	1.48281e-09	0
SEMA3A	2.91028e-14	0.2981	0.26	0.229	1.82318e-09	0
CHN1	3.63523e-14	0.339855	0.371	0.374	2.27732e-09	0
IGBP1	9.43903e-14	0.367601	0.366	0.375	5.91318e-09	0
LSM8	9.48009e-14	0.251442	0.529	0.563	5.9389e-09	0
PNRC1	1.07311e-13	0.338532	0.348	0.343	6.72259e-09	0
AP3S1	1.29995e-13	0.358857	0.417	0.441	8.14365e-09	0
CDC5L	1.41088e-13	0.319657	0.462	0.5	8.83857e-09	0
KIF5C	4.9558e-13	0.290021	0.466	0.498	3.10461e-08	0
TAOK1	6.00693e-13	0.264071	0.493	0.532	3.7631e-08	0
APC2	8.15951e-13	0.351039	0.345	0.344	5.1116e-08	0
GNG3	8.21326e-13	0.366892	0.377	0.39	5.14528e-08	0
EPC1	1.09873e-12	0.317982	0.412	0.43	6.88308e-08	0
ZMIZ1	2.34885e-12	0.317484	0.349	0.347	1.47146e-07	0
LOC101681817	2.48253e-12	0.343775	0.337	0.334	1.55521e-07	0
FAM107B	5.05284e-12	0.359977	0.345	0.35	3.1654e-07	0
PTBP2	1.14306e-11	0.25687	0.543	0.603	7.1608e-07	0
EXOC4	1.28404e-11	0.296025	0.398	0.41	8.044e-07	0
TMEFF1	3.72731e-11	0.289051	0.395	0.408	2.33501e-06	0
KAT6B	1.24384e-10	0.282979	0.423	0.449	7.79214e-06	0
GTF2I	2.28889e-10	0.290556	0.443	0.479	1.4339e-05	0
CLK1	2.74142e-10	0.341938	0.297	0.292	1.71739e-05	0
ZNF609	1.07352e-09	0.255682	0.429	0.452	6.72516e-05	0
USP47	1.40105e-09	0.320486	0.335	0.342	8.777e-05	0
USP3	3.55852e-09	0.275128	0.401	0.424	0.000222927	0
LOC101686245	5.69226e-09	0.335928	0.332	0.343	0.000356597	0
GSE1	1.25783e-08	0.306614	0.257	0.245	0.000787981	0
ARID2	2.68826e-08	0.311499	0.285	0.281	0.00168409	0
PLXNA4	8.39155e-08	0.259002	0.357	0.355	0.00525697	0
KLHL7	8.54739e-08	0.27162	0.409	0.44	0.0053546	0
NSD3	8.80059e-08	0.295087	0.378	0.404	0.00551322	0
NCOA2	2.77203e-07	0.272069	0.312	0.315	0.0173657	0
HNRNPA0	2.95377e-07	0.318881	0.314	0.327	0.0185042	0
EFNB2	3.38549e-07	0.266665	0.407	0.433	0.0212088	0
TIAM2	4.36601e-07	0.265428	0.428	0.462	0.0273513	0
ARID4B	5.76712e-07	0.306448	0.325	0.338	0.0361287	0
KCNQ2	6.97441e-07	0.292499	0.296	0.301	0.0436919	0
TLE5	8.60885e-07	0.252162	0.406	0.445	0.053931	0
LOC106006347	1.12007e-06	0.261333	0.338	0.349	0.0701679	0
ZNF638	1.89302e-06	0.255302	0.369	0.395	0.11859	0
PPP3CA	3.16331e-06	0.256456	0.414	0.447	0.198169	0
RNF180	3.47072e-06	0.293627	0.284	0.286	0.217427	0
SEPTIN3	3.56132e-06	0.292293	0.342	0.367	0.223103	0
RASA1	4.00239e-06	0.258979	0.289	0.293	0.250734	0
ZMYM2	4.79474e-06	0.284997	0.295	0.304	0.300371	0
TNKS	9.29844e-06	0.290227	0.331	0.351	0.58251	0
DMAC1	1.14202e-05	0.30347	0.343	0.374	0.715428	0
SNRNP70	1.20031e-05	0.250664	0.394	0.438	0.751944	0
ZNF32	3.32577e-05	0.262625	0.382	0.421	1	0
LRP6	9.21602e-05	0.274231	0.295	0.308	1	0
LOC106005533	9.92083e-05	0.323488	0.251	0.259	1	0
EIF3H	0.000113102	0.275752	0.367	0.406	1	0
SMARCC2	0.000117917	0.28686	0.294	0.313	1	0
KANSL1	0.000127452	0.262206	0.319	0.337	1	0
CHD6	0.000190892	0.275561	0.252	0.257	1	0
PHF21A	0.000234601	0.250825	0.303	0.317	1	0
ACTL6B	0.000236901	0.258733	0.334	0.363	1	0
SAT2	0.000257986	0.277389	0.287	0.303	1	0
MTF2	0.000286223	0.269273	0.285	0.3	1	0
CYTH2	0.000472777	0.27835	0.252	0.263	1	0
RSBN1L	0.000498837	0.277536	0.276	0.292	1	0
EIF3L	0.000611793	0.268252	0.351	0.39	1	0
EIF4B	0.000626712	0.302606	0.291	0.315	1	0
C2CD5	0.00259058	0.259337	0.257	0.27	1	0
ZNF250	0.00266044	0.278923	0.271	0.291	1	0
CCNG2	0.00377046	0.261712	0.27	0.29	1	0
TMEM59	0.00388932	0.250163	0.271	0.287	1	0
RB1CC1	0.00435228	0.259724	0.249	0.262	1	0
EIF3M	0.00543784	0.270694	0.328	0.368	1	0
CSRP2	0	1.38118	0.915	0.55	0	1
RASGRF2	0	1.20375	0.617	0.235	0	1
THSD7A	0	1.14512	0.712	0.345	0	1
SATB2	0	1.13705	0.961	0.573	0	1
CALM1	0	1.1203	0.998	0.945	0	1
PDE1C	0	1.05703	0.647	0.297	0	1
DAB1	0	0.993033	0.783	0.393	0	1
RBFOX1	0	0.961877	0.993	0.802	0	1
HS6ST2	0	0.946645	0.525	0.203	0	1
NEUROD6	0	0.934651	0.943	0.591	0	1
ADGRL3	0	0.932363	0.942	0.714	0	1
TAFA1	0	0.861111	0.874	0.517	0	1
TMSB4X	0	0.817029	1	0.999	0	1
NEUROD2	0	0.781469	0.802	0.499	0	1
YWHAH	0	0.767878	0.857	0.592	0	1
LIMCH1	0	0.72614	0.827	0.58	0	1
CDKN1C	0	0.682395	0.665	0.398	0	1
SHTN1	0	0.640224	0.806	0.523	0	1
NKAIN2	0	0.614969	0.995	0.901	0	1
LOC101680362	0	0.595793	0.986	0.841	0	1
LOC123389978	0	0.579801	1	0.992	0	1
CADM2	0	0.549869	0.943	0.745	0	1
ACTB	0	0.528267	0.997	0.957	0	1
TMSB10	0	0.44106	1	0.999	0	1
FGF12	4.36845e-301	0.55403	0.804	0.5	2.73666e-296	1
DACT1	1.56526e-293	0.727786	0.374	0.152	9.80575e-289	1
LRFN5	1.78636e-290	0.650857	0.576	0.306	1.11908e-285	1
CUNH4orf48	9.18036e-278	0.480153	0.97	0.857	5.75113e-273	1
BHLHE22	1.78888e-273	0.714622	0.548	0.291	1.12066e-268	1
LOC106007201	1.34476e-268	0.563363	0.813	0.589	8.4244e-264	1
PTMA	1.73647e-264	0.276756	1	0.993	1.08783e-259	1
NME1	5.19268e-263	0.526301	0.895	0.694	3.253e-258	1
PTPRZ1	1.00626e-257	0.625443	0.675	0.429	6.3038e-253	1
CUX2	5.39637e-253	0.697385	0.587	0.335	3.38061e-248	1
RUNX1T1	4.05171e-252	0.523829	0.677	0.4	2.53823e-247	1
NTM	1.46944e-250	0.496379	0.88	0.651	9.20544e-246	1
VCAN	4.87384e-248	0.718446	0.46	0.237	3.05327e-243	1
STMN2	8.76095e-242	0.407524	0.992	0.887	5.48838e-237	1
MSRA	2.85844e-239	0.531072	0.789	0.556	1.7907e-234	1
ID2	1.04832e-237	0.688978	0.453	0.236	6.56728e-233	1
PLXNA4	2.47135e-234	0.653164	0.525	0.295	1.5482e-229	1
ABRACL	2.12561e-232	0.601273	0.648	0.416	1.33161e-227	1
BCL6	1.0706e-230	0.670723	0.316	0.13	6.70685e-226	1
ZBTB18	1.46741e-228	0.563373	0.819	0.625	9.19272e-224	1
NRIP1	2.08293e-227	0.697371	0.496	0.287	1.30487e-222	1
CELF2	1.76945e-220	0.299279	0.985	0.884	1.10849e-215	1
PLK2	4.26178e-215	0.609721	0.509	0.291	2.66983e-210	1
NLGN1	1.4804e-213	0.341546	0.938	0.763	9.2741e-209	1
BASP1	3.03414e-200	0.360561	0.983	0.916	1.90076e-195	1
AFF3	3.91735e-199	0.400357	0.885	0.718	2.45406e-194	1
CLSTN2	1.54413e-193	0.64884	0.286	0.121	9.67338e-189	1
BCL11A	6.42952e-181	0.517561	0.794	0.622	4.02784e-176	1
NSG1	6.46655e-176	0.507841	0.624	0.413	4.05103e-171	1
ZSWIM6	3.85414e-173	0.541043	0.598	0.406	2.41447e-168	1
SYT4	8.59618e-167	0.425614	0.559	0.33	5.38516e-162	1
RTN1	1.72836e-166	0.31857	0.981	0.897	1.08275e-161	1
CACNB2	7.13926e-162	0.524506	0.386	0.21	4.47246e-157	1
EIF1B	3.32306e-161	0.426487	0.842	0.714	2.08176e-156	1
GRAMD1B	5.12652e-161	0.562524	0.378	0.209	3.21156e-156	1
LOC101671634	4.28697e-158	0.489471	0.594	0.402	2.68562e-153	1
CFL1	2.04452e-157	0.319296	0.972	0.907	1.28081e-152	1
DOK5	4.53698e-157	0.505265	0.479	0.292	2.84224e-152	1
MGST3	1.40923e-152	0.404085	0.858	0.722	8.82827e-148	1
ZNF462	6.00342e-152	0.474379	0.71	0.55	3.7609e-147	1
SSBP2	5.96684e-146	0.360479	0.8	0.598	3.73798e-141	1
ZEB2	1.91744e-145	0.341846	0.855	0.701	1.2012e-140	1
MEF2C	1.44897e-144	0.287229	0.83	0.583	9.07725e-140	1
PFDN2	1.02529e-143	0.324783	0.946	0.862	6.42303e-139	1
CUNH12orf57	7.90682e-142	0.420724	0.802	0.657	4.95331e-137	1
MPPED1	2.55452e-139	0.449803	0.509	0.328	1.6003e-134	1
NAV3	5.87503e-139	0.314273	0.819	0.636	3.68047e-134	1
MARCKSL1	1.4271e-136	0.320076	0.939	0.847	8.94023e-132	1
FLRT2	2.70782e-135	0.478276	0.47	0.298	1.69634e-130	1
RAB3C	9.11437e-134	0.501353	0.604	0.428	5.70979e-129	1
SOX11	6.41932e-131	0.343254	0.854	0.719	4.02144e-126	1
MLLT11	3.97161e-129	0.393687	0.784	0.625	2.48806e-124	1
BCL2	4.35759e-129	0.494498	0.393	0.237	2.72986e-124	1
CTXN1	1.32032e-127	0.427882	0.615	0.436	8.27127e-123	1
DCC	1.75173e-127	0.292946	0.649	0.444	1.09739e-122	1
ATP5MK	3.05919e-127	0.342557	0.93	0.836	1.91646e-122	1
POLR3K	1.50464e-125	0.395839	0.735	0.58	9.42595e-121	1
DYNLRB1	5.60595e-125	0.37705	0.834	0.702	3.5119e-120	1
SEC61G	2.05521e-124	0.282773	0.97	0.916	1.28751e-119	1
NSG2	9.27183e-124	0.357835	0.78	0.591	5.80843e-119	1
ATP5MC1	3.03652e-122	0.363171	0.837	0.695	1.90226e-117	1
JPT1	3.25486e-122	0.290292	0.948	0.861	2.03904e-117	1
EPHA3	3.26907e-120	0.268614	0.888	0.699	2.04794e-115	1
TAGLN3	1.0074e-118	0.349158	0.804	0.651	6.31093e-114	1
ATP5PF	2.56276e-118	0.260725	0.977	0.933	1.60546e-113	1
YWHAE	1.48774e-115	0.347807	0.958	0.887	9.32007e-111	1
HS3ST1	1.65986e-114	0.45232	0.346	0.204	1.03983e-109	1
KCTD12	1.2067e-111	0.339098	0.476	0.302	7.55951e-107	1
PIK3R1	4.66084e-110	0.466661	0.276	0.151	2.91983e-105	1
MRPL18	1.30331e-109	0.363368	0.774	0.641	8.16472e-105	1
SELENOH	2.60117e-107	0.271858	0.94	0.871	1.62953e-102	1
SELENOW	2.80373e-107	0.267478	0.974	0.909	1.75642e-102	1
SMIM26	2.4547e-106	0.386895	0.657	0.514	1.53777e-101	1
LY6H	3.84617e-106	0.368605	0.629	0.456	2.40947e-101	1
GAP43	2.53119e-105	0.263548	0.853	0.656	1.58569e-100	1
KLF6	2.53528e-105	0.446956	0.342	0.21	1.58825e-100	1
ISLR2	2.89661e-105	0.386368	0.428	0.278	1.81461e-100	1
PDE4B	7.34667e-104	0.396904	0.434	0.284	4.60239e-99	1
ATOX1	4.11912e-103	0.364955	0.76	0.621	2.58046e-98	1
TUBB4A	6.21425e-103	0.398494	0.537	0.373	3.89298e-98	1
RAC3	6.58674e-103	0.37508	0.565	0.392	4.12633e-98	1
ARL3	2.88272e-102	0.361949	0.728	0.598	1.80591e-97	1
LOC101686513	3.89667e-102	0.360904	0.728	0.592	2.44111e-97	1
COPS9	1.36003e-101	0.324517	0.876	0.759	8.52006e-97	1
LOC101693652	1.78637e-100	0.271885	0.961	0.895	1.11909e-95	1
SH3RF3	7.14928e-100	0.387966	0.526	0.376	4.47874e-95	1
ACAT2	1.66718e-99	0.391446	0.689	0.559	1.04442e-94	1
DYNLT1	3.67036e-99	0.337217	0.792	0.669	2.29934e-94	1
ST8SIA4	7.65843e-98	0.398542	0.265	0.146	4.7977e-93	1
TMEM160	2.20277e-97	0.369146	0.668	0.527	1.37995e-92	1
SEC61B	5.33608e-97	0.320964	0.87	0.777	3.34284e-92	1
PRKD1	3.53544e-95	0.433314	0.523	0.379	2.21481e-90	1
CACNA2D1	6.37916e-95	0.303956	0.721	0.559	3.99629e-90	1
GNAI1	9.05275e-95	0.422332	0.372	0.239	5.67118e-90	1
BZW2	1.10063e-94	0.363509	0.704	0.578	6.89502e-90	1
YWHAB	3.0094e-94	0.291589	0.885	0.766	1.88527e-89	1
MIF	3.88585e-94	0.258676	0.967	0.884	2.43433e-89	1
SLC8A1	2.85606e-93	0.366472	0.695	0.567	1.78921e-88	1
FAM177A1	4.07913e-93	0.365104	0.519	0.371	2.55541e-88	1
ITPR1	4.16942e-91	0.389875	0.267	0.152	2.61198e-86	1
ATP5MG	4.99416e-91	0.272032	0.942	0.868	3.12864e-86	1
PID1	7.40591e-88	0.286533	0.526	0.366	4.6395e-83	1
SUB1	2.72234e-87	0.329519	0.832	0.732	1.70544e-82	1
EPB41L3	7.34235e-86	0.389335	0.303	0.184	4.59969e-81	1
ZNF428	1.08104e-85	0.313888	0.78	0.668	6.7723e-81	1
UNC5C	1.33261e-84	0.353767	0.288	0.165	8.34824e-80	1
PTPRO	1.37821e-81	0.289651	0.591	0.436	8.63394e-77	1
DENND4A	1.10292e-80	0.369646	0.275	0.165	6.90933e-76	1
LOC101673784	2.24894e-78	0.258918	0.904	0.822	1.40887e-73	1
MN1	7.90317e-78	0.340333	0.491	0.357	4.95102e-73	1
TXNDC17	1.46284e-73	0.276281	0.841	0.744	9.16411e-69	1
DYNLT2B	6.34533e-73	0.344625	0.56	0.432	3.97509e-68	1
YWHAG	1.34677e-72	0.273743	0.786	0.636	8.437e-68	1
NKAIN1	2.69413e-72	0.338542	0.336	0.222	1.68776e-67	1
SOD1	3.91425e-70	0.285084	0.775	0.665	2.45212e-65	1
SEPTIN5	5.7139e-70	0.314946	0.532	0.404	3.57953e-65	1
PLXNA2	8.36318e-69	0.263552	0.585	0.452	5.2392e-64	1
TOX3	9.45138e-68	0.366364	0.392	0.279	5.92091e-63	1
AIG1	4.25171e-67	0.312531	0.599	0.484	2.66352e-62	1
CAMK2N2	5.53548e-66	0.339926	0.281	0.179	3.46776e-61	1
EDF1	2.73445e-65	0.290584	0.729	0.625	1.71303e-60	1
TBCB	9.63097e-65	0.299674	0.63	0.509	6.03342e-60	1
EZR	3.47216e-64	0.374481	0.323	0.214	2.17517e-59	1
ZNF423	1.02538e-63	0.306819	0.28	0.178	6.42361e-59	1
ZNRF2	2.33862e-62	0.322066	0.369	0.262	1.46505e-57	1
STMN3	7.43373e-62	0.2968	0.467	0.346	4.65693e-57	1
LMO3	9.97336e-62	0.369078	0.261	0.166	6.24791e-57	1
DTD1	8.34297e-61	0.330026	0.473	0.367	5.22654e-56	1
MAPT	2.92265e-60	0.258385	0.522	0.39	1.83092e-55	1
DNAJC12	9.48622e-60	0.322081	0.385	0.279	5.94274e-55	1
NDUFA1	1.44541e-59	0.252134	0.846	0.756	9.05492e-55	1
NDUFS8	3.67999e-59	0.261197	0.782	0.682	2.30536e-54	1
CDC42EP3	4.56157e-59	0.282504	0.396	0.282	2.85764e-54	1
PBX1	4.23656e-58	0.281894	0.84	0.768	2.65403e-53	1
GNG10	1.49323e-57	0.278718	0.727	0.628	9.35448e-53	1
SCN3A	3.60807e-57	0.282471	0.256	0.164	2.26031e-52	1
TRAK1	8.25187e-57	0.306474	0.29	0.194	5.16946e-52	1
DCTPP1	1.281e-56	0.297449	0.42	0.316	8.02497e-52	1
ELOC	1.54145e-56	0.28685	0.617	0.515	9.65654e-52	1
CHD3	3.81594e-56	0.254521	0.708	0.608	2.39053e-51	1
SCG3	2.26206e-55	0.264503	0.501	0.384	1.41709e-50	1
AKR1B1	8.20239e-55	0.307578	0.361	0.261	5.13847e-50	1
UBE2QL1	2.09e-54	0.309732	0.287	0.194	1.3093e-49	1
LOC123389262	3.15214e-54	0.312108	0.461	0.359	1.97469e-49	1
DCTN3	2.88286e-53	0.274036	0.673	0.573	1.806e-48	1
GTF2A2	3.79798e-53	0.268558	0.651	0.552	2.37928e-48	1
ACOT7	6.80597e-53	0.296111	0.377	0.276	4.26367e-48	1
VDAC3	1.14107e-52	0.285964	0.621	0.525	7.14833e-48	1
SIAH1	1.42389e-52	0.289021	0.401	0.301	8.92009e-48	1
HIVEP2	2.37098e-52	0.32427	0.384	0.286	1.48532e-47	1
SLC24A3	2.68343e-52	0.316832	0.282	0.192	1.68106e-47	1
GADD45GIP1	3.9618e-52	0.278385	0.53	0.426	2.48191e-47	1
HRAS	1.95877e-51	0.279639	0.561	0.455	1.22709e-46	1
CNIH2	4.32938e-51	0.270471	0.533	0.425	2.71218e-46	1
MED13L	3.49569e-50	0.251246	0.614	0.51	2.18991e-45	1
MIEN1	2.56234e-49	0.280188	0.516	0.419	1.60521e-44	1
ARHGDIG	3.9183e-49	0.279943	0.363	0.265	2.45466e-44	1
ELAVL3	4.89317e-49	0.252453	0.717	0.615	3.06537e-44	1
CTNNBIP1	1.31157e-48	0.290947	0.486	0.392	8.21648e-44	1
FDPS	3.00207e-48	0.25566	0.609	0.501	1.88068e-43	1
ARF5	3.67642e-48	0.268335	0.478	0.379	2.30313e-43	1
CDK5R1	1.80371e-46	0.251646	0.482	0.377	1.12995e-41	1
NANOS3	1.87174e-46	0.275056	0.293	0.207	1.17257e-41	1
PSMG4	2.44016e-46	0.273347	0.42	0.326	1.52866e-41	1
DBN1	7.04024e-46	0.257823	0.622	0.529	4.41043e-41	1
MTURN	1.40417e-45	0.27386	0.406	0.309	8.79654e-41	1
APRT	9.93932e-45	0.262085	0.501	0.402	6.22659e-40	1
C1QTNF4	1.2696e-43	0.278681	0.364	0.273	7.95356e-39	1
EEF1E1	1.98202e-42	0.253883	0.512	0.421	1.24166e-37	1
TMEFF1	2.85217e-42	0.257226	0.474	0.38	1.78677e-37	1
CUNH15orf61	3.88004e-42	0.287311	0.36	0.277	2.43069e-37	1
SAMD1	1.56518e-41	0.287432	0.316	0.236	9.80521e-37	1
P4HA1	5.94815e-41	0.291497	0.291	0.212	3.72628e-36	1
USP46	2.93757e-40	0.26012	0.307	0.227	1.84027e-35	1
CTNNB1	5.46103e-39	0.297248	0.389	0.305	3.42112e-34	1
CCDC112	8.43772e-39	0.254574	0.43	0.342	5.28589e-34	1
GTF3A	3.07358e-38	0.26395	0.393	0.312	1.92547e-33	1
TIMM17A	1.26485e-37	0.277531	0.429	0.352	7.92376e-33	1
ST6GALNAC3	5.18215e-32	0.254587	0.31	0.236	3.24641e-27	1
TLE4	0	2.63793	0.875	0.313	0	2
ZFPM2	0	2.49933	0.692	0.13	0	2
MGAT4C	0	1.79245	0.655	0.141	0	2
ZNF385B	0	1.70972	0.761	0.245	0	2
MDGA2	0	1.63916	0.679	0.194	0	2
LDB2	0	1.5923	0.76	0.231	0	2
PDE1A	0	1.58019	0.604	0.11	0	2
PTPRD	0	1.54321	0.993	0.89	0	2
SYBU	0	1.48353	0.685	0.182	0	2
GRM1	0	1.47879	0.46	0.066	0	2
FEZF2	0	1.43667	0.544	0.079	0	2
PEX5L	0	1.36283	0.485	0.09	0	2
PCSK2	0	1.26416	0.542	0.103	0	2
GUCY1B1	0	1.23744	0.426	0.06	0	2
GUCY1A1	0	1.13816	0.38	0.031	0	2
PRICKLE2	0	1.06526	0.448	0.076	0	2
HSPA12A	0	0.828015	0.294	0.033	0	2
GRM3	1.70983e-305	1.02528	0.376	0.057	1.07114e-300	2
DLG2	3.30401e-305	1.6786	0.96	0.618	2.06983e-300	2
SATB1	3.61278e-300	1.42034	0.531	0.119	2.26326e-295	2
SESN3	5.49296e-286	1.51392	0.573	0.149	3.44112e-281	2
NRGN	1.7456e-274	1.26314	0.393	0.071	1.09355e-269	2
GABRB2	3.64455e-272	1.12855	0.496	0.11	2.28317e-267	2
B3GALT2	4.52641e-266	1.11048	0.564	0.142	2.83562e-261	2
GRIA2	4.7474e-263	1.32373	0.96	0.69	2.97406e-258	2
NEFL	1.06588e-260	1.1815	0.499	0.118	6.67733e-256	2
ARPP21	7.49791e-257	1.35486	0.894	0.451	4.69714e-252	2
WNT7B	1.07571e-252	0.682802	0.254	0.03	6.73891e-248	2
KHDRBS3	3.72584e-245	1.30147	0.888	0.432	2.33409e-240	2
DOCK3	1.81256e-243	1.52086	0.816	0.373	1.1355e-238	2
OPCML	2.86356e-229	1.32621	0.87	0.408	1.79391e-224	2
FOXP2	6.64282e-227	1.20756	0.4	0.085	4.16146e-222	2
NALF1	6.16657e-222	1.48813	0.74	0.311	3.86311e-217	2
LRP1B	1.44635e-217	1.32808	0.649	0.212	9.06081e-213	2
PRKG1	1.20206e-212	1.29847	0.41	0.095	7.53043e-208	2
HS3ST2	6.43209e-206	0.635429	0.276	0.044	4.02944e-201	2
KCTD12	1.49874e-201	1.25345	0.754	0.329	9.38902e-197	2
TSHZ3	3.71347e-198	0.848929	0.441	0.11	2.32634e-193	2
ICA1	1.78673e-186	0.855886	0.412	0.104	1.11931e-181	2
MCTP1	1.97284e-183	1.21089	0.485	0.146	1.23591e-178	2
NLGN1	3.07251e-183	1.12446	0.979	0.801	1.9248e-178	2
GRIA3	4.92416e-183	0.964905	0.593	0.199	3.08479e-178	2
DYNC1I1	1.21379e-180	1.05252	0.662	0.258	7.60391e-176	2
ADAMTSL1	3.33293e-180	0.788931	0.277	0.049	2.08795e-175	2
KCNQ5	2.14331e-177	1.18599	0.797	0.397	1.3427e-172	2
GABRA1	3.66976e-176	0.61681	0.253	0.043	2.29896e-171	2
TOX	5.9963e-172	1.18667	0.696	0.301	3.75644e-167	2
BCL11B	4.81317e-171	0.84224	0.438	0.117	3.01526e-166	2
FRMPD4	1.52902e-166	0.828973	0.463	0.134	9.57868e-162	2
TMEM108	2.92124e-164	1.18244	0.792	0.424	1.83004e-159	2
KHDRBS2	3.99652e-164	1.15424	0.696	0.305	2.50366e-159	2
NCALD	2.25813e-162	0.867897	0.345	0.082	1.41463e-157	2
LRRTM3	3.57778e-162	0.991305	0.512	0.17	2.24133e-157	2
FXYD7	1.30203e-161	0.828654	0.394	0.104	8.15668e-157	2
TAFA2	1.46034e-161	1.15379	0.423	0.121	9.14847e-157	2
SHISA9	2.66384e-159	0.7618	0.407	0.111	1.66879e-154	2
ABLIM1	3.07948e-155	0.804727	0.506	0.165	1.92917e-150	2
KAZN	4.84749e-153	0.942824	0.603	0.232	3.03676e-148	2
TEKT4	5.16339e-151	0.7877	0.392	0.108	3.23465e-146	2
NIN	8.40914e-150	0.819947	0.471	0.15	5.26799e-145	2
CACNA1E	1.08197e-147	0.894063	0.605	0.238	6.77809e-143	2
COL24A1	3.33927e-145	0.899106	0.544	0.193	2.09192e-140	2
EPHA7	2.19669e-142	0.893624	0.511	0.176	1.37614e-137	2
NRCAM	3.58022e-136	1.06561	0.625	0.279	2.24286e-131	2
C1QTNF4	1.9817e-134	0.956631	0.651	0.281	1.24146e-129	2
CNTN1	1.51842e-132	0.701706	0.483	0.166	9.51229e-128	2
SH3GL2	6.55159e-132	0.835723	0.478	0.164	4.10431e-127	2
NEFM	3.79394e-131	1.01761	0.55	0.218	2.37675e-126	2
PCDH17	1.05931e-130	0.930899	0.51	0.188	6.63614e-126	2
GRM5	2.02449e-130	0.791871	0.692	0.311	1.26826e-125	2
CTNNA3	1.72408e-128	0.802147	0.501	0.182	1.08007e-123	2
DOK6	6.22191e-128	0.829307	0.895	0.637	3.89778e-123	2
GLCCI1	3.26009e-125	0.866483	0.432	0.145	2.04232e-120	2
LMO7	2.71437e-124	0.732101	0.466	0.164	1.70044e-119	2
CSMD3	1.3542e-123	0.975625	0.611	0.271	8.48351e-119	2
RGS6	1.48152e-123	0.799947	0.262	0.061	9.2811e-119	2
CELF2	3.14826e-117	0.624923	0.99	0.907	1.97226e-112	2
NAV2	3.24586e-112	0.778392	0.72	0.37	2.0334e-107	2
NPAS2	7.76942e-112	0.593278	0.268	0.068	4.86723e-107	2
DOCK9	1.7515e-111	0.565518	0.29	0.077	1.09725e-106	2
EFNA5	4.83144e-110	0.771783	0.419	0.146	3.0267e-105	2
KITLG	5.11384e-110	0.665252	0.298	0.082	3.20361e-105	2
CBLB	1.0892e-109	0.860066	0.564	0.248	6.82343e-105	2
PRKAR2B	1.25627e-109	0.825924	0.661	0.323	7.87005e-105	2
IGSF21	5.72718e-109	0.755742	0.593	0.254	3.58785e-104	2
NRG3	1.83339e-106	0.713908	0.866	0.513	1.14854e-101	2
ADCY1	4.07422e-106	0.649055	0.365	0.12	2.55233e-101	2
ETV5	3.90051e-105	0.567045	0.257	0.066	2.44351e-100	2
CHL1	1.48256e-103	0.687474	0.857	0.547	9.28763e-99	2
UTRN	2.40705e-103	0.707715	0.309	0.092	1.50792e-98	2
FAT3	3.56341e-100	0.918809	0.497	0.211	2.23234e-95	2
SHISA6	1.04108e-99	0.602127	0.361	0.118	6.52193e-95	2
LOC101693742	2.04686e-99	0.5922	0.396	0.138	1.28227e-94	2
DAB1	2.25192e-99	0.810261	0.791	0.482	1.41073e-94	2
SLC24A2	7.78005e-99	0.533393	0.25	0.065	4.87389e-94	2
LOC123387313	1.45081e-97	0.776046	0.497	0.212	9.08875e-93	2
NECAB1	1.36839e-95	0.585614	0.288	0.085	8.57239e-91	2
LOC101682837	2.37789e-95	0.533177	0.386	0.136	1.48965e-90	2
SOX5	5.65926e-95	0.813527	0.9	0.724	3.5453e-90	2
ATP2B1	1.50057e-94	0.847873	0.587	0.288	9.40049e-90	2
B3GALT1	1.51562e-93	0.759019	0.803	0.511	9.49477e-89	2
PLPPR1	3.48341e-93	0.699431	0.584	0.274	2.18222e-88	2
STUM	1.07073e-91	0.515469	0.307	0.096	6.70767e-87	2
FRAS1	3.56951e-90	0.799006	0.647	0.342	2.23615e-85	2
CFAP299	1.26468e-89	0.46645	0.256	0.072	7.92272e-85	2
CTNND2	1.25892e-88	0.698482	0.919	0.812	7.88665e-84	2
LOC101687264	3.22674e-88	0.819634	0.632	0.33	2.02143e-83	2
CNTNAP5	2.36285e-87	0.77218	0.334	0.117	1.48023e-82	2
LYPD1	5.15961e-87	0.999989	0.499	0.218	3.23229e-82	2
NRXN1	1.19663e-86	0.481437	0.955	0.833	7.49642e-82	2
LMO3	5.52392e-84	0.750053	0.434	0.18	3.46051e-79	2
FAM81A	1.94946e-83	0.575004	0.358	0.131	1.22126e-78	2
AGBL4	3.98719e-83	0.659584	0.402	0.159	2.49781e-78	2
PCDH10	5.3049e-83	0.530155	0.303	0.101	3.32331e-78	2
LOC101677505	8.11256e-82	0.819367	0.647	0.367	5.0822e-77	2
WASF1	1.13326e-80	0.685189	0.567	0.281	7.09944e-76	2
MEF2C	1.92006e-79	0.569034	0.934	0.635	1.20284e-74	2
PHYHIPL	6.40599e-79	0.607091	0.382	0.148	4.0131e-74	2
SELENOM	3.29862e-78	0.583467	0.384	0.15	2.06645e-73	2
ANO4	3.29951e-78	0.63159	0.35	0.133	2.06701e-73	2
NCKAP5	7.65848e-78	0.631037	0.538	0.258	4.79773e-73	2
RYR2	8.49335e-76	0.66937	0.507	0.238	5.32074e-71	2
LMO4	1.88642e-75	0.89228	0.747	0.476	1.18177e-70	2
RAP1GAP2	9.32203e-75	0.434997	0.255	0.08	5.83988e-70	2
AFF3	5.8392e-74	0.617715	0.908	0.756	3.65802e-69	2
RAB3C	1.51765e-72	0.700427	0.732	0.463	9.50749e-68	2
NDRG3	1.81368e-72	0.554071	0.436	0.189	1.1362e-67	2
CACNA1A	2.00881e-72	0.443629	0.29	0.1	1.25844e-67	2
NXPH2	1.41026e-71	0.351708	0.265	0.085	8.83468e-67	2
TENM2	3.18204e-71	0.724286	0.71	0.428	1.99342e-66	2
SOX4	4.64273e-71	0.484088	0.984	0.925	2.90849e-66	2
FAT4	4.78133e-71	0.620435	0.545	0.271	2.99531e-66	2
LRRTM4	1.34414e-70	0.775958	0.5	0.246	8.42051e-66	2
PRKCB	1.74942e-70	0.484327	0.395	0.162	1.09594e-65	2
CAMK2N1	3.9622e-70	0.678706	0.83	0.633	2.48216e-65	2
CDH13	6.01605e-70	0.613886	0.3	0.11	3.76882e-65	2
ADGRB2	2.0978e-68	0.539902	0.334	0.13	1.31419e-63	2
CADM1	1.32003e-65	0.814646	0.603	0.354	8.26948e-61	2
B3GAT1	1.46536e-65	0.539458	0.507	0.251	9.17992e-61	2
KCNN2	1.77068e-65	0.509563	0.311	0.116	1.10926e-60	2
STXBP5	1.88983e-65	0.605889	0.535	0.276	1.18391e-60	2
PRKCE	1.61706e-64	0.47339	0.408	0.179	1.01303e-59	2
EEF1A2	2.75774e-64	0.4761	0.356	0.145	1.72761e-59	2
PCDH7	6.86946e-64	0.679252	0.567	0.309	4.30344e-59	2
PRKACB	7.40366e-64	0.590309	0.62	0.349	4.6381e-59	2
ZBTB38	3.21223e-63	0.440039	0.385	0.164	2.01233e-58	2
SNCB	3.38587e-63	0.512104	0.27	0.098	2.12111e-58	2
APBA1	2.11706e-62	0.498829	0.375	0.161	1.32625e-57	2
CACNA1C	3.33029e-62	0.512698	0.517	0.257	2.08629e-57	2
NECTIN3	6.33992e-62	0.535361	0.356	0.151	3.97171e-57	2
LRRC4C	9.17107e-62	0.538152	0.275	0.102	5.74531e-57	2
CYRIA	1.6746e-61	0.46974	0.45	0.21	1.04907e-56	2
CUNH3orf70	2.13912e-61	0.388922	0.265	0.093	1.34007e-56	2
GRID2	1.25472e-60	0.738193	0.575	0.321	7.86031e-56	2
CALY	3.80401e-60	0.529093	0.376	0.166	2.38306e-55	2
TANC2	1.59098e-59	0.505108	0.677	0.4	9.96683e-55	2
KCNMB4	7.35746e-59	0.48416	0.381	0.168	4.60915e-54	2
ATP1B1	1.68918e-58	0.533228	0.53	0.274	1.05821e-53	2
EPHB1	3.51773e-58	0.552029	0.631	0.368	2.20372e-53	2
ANKRD44	3.98642e-58	0.444444	0.378	0.167	2.49733e-53	2
BACH2	4.8665e-58	0.499383	0.632	0.36	3.04867e-53	2
STMN2	4.27659e-57	0.434969	0.996	0.911	2.67911e-52	2
RUNDC3B	1.66745e-56	0.400916	0.314	0.127	1.04459e-51	2
CAMKV	1.14392e-55	0.409325	0.272	0.104	7.16618e-51	2
FAM189A1	2.32945e-55	0.435863	0.251	0.093	1.45931e-50	2
ANKRD45	2.1128e-54	0.401235	0.265	0.101	1.32358e-49	2
LOC106007337	4.02445e-54	0.381274	0.318	0.131	2.52116e-49	2
MMP16	8.85044e-54	0.540083	0.719	0.478	5.54445e-49	2
IER5	1.06882e-53	0.391644	0.263	0.1	6.69572e-49	2
PCLO	6.77439e-53	0.468663	0.53	0.286	4.24389e-48	2
IGSF3	1.15565e-52	0.414139	0.351	0.154	7.23966e-48	2
RPLP0	1.02456e-51	0.409056	0.993	0.986	6.41847e-47	2
GRIK2	1.24624e-51	0.29694	0.538	0.294	7.80723e-47	2
LOC101685818	2.04394e-51	0.545605	0.764	0.525	1.28044e-46	2
SSBP2	2.60126e-51	0.521227	0.828	0.643	1.62958e-46	2
LOC101677760	4.2393e-51	0.36006	0.287	0.115	2.65575e-46	2
MAGI1	1.27976e-50	0.546505	0.572	0.332	8.01719e-46	2
LOC101671789	2.17091e-50	0.525853	0.782	0.564	1.35999e-45	2
NSG2	2.28255e-50	0.468869	0.849	0.631	1.42992e-45	2
LOC101671954	3.38958e-50	0.366841	0.355	0.158	2.12344e-45	2
BICD1	3.52294e-50	0.454585	0.458	0.232	2.20698e-45	2
PLEKHA5	7.32926e-50	0.60865	0.517	0.286	4.59149e-45	2
MARCHF1	1.18902e-49	0.52492	0.496	0.264	7.44871e-45	2
KCNMA1	1.86104e-49	0.385347	0.4	0.191	1.16586e-44	2
CUNH3orf14	3.12664e-48	0.445838	0.326	0.146	1.95872e-43	2
SNCA	5.61451e-48	0.513946	0.366	0.176	3.51727e-43	2
LOC101686034	5.83213e-48	0.415042	0.393	0.19	3.6536e-43	2
GAS7	3.22626e-47	0.368161	0.278	0.116	2.02112e-42	2
ZDHHC14	4.38666e-47	0.379998	0.27	0.112	2.74807e-42	2
KLHL5	5.73257e-47	0.480446	0.541	0.308	3.59122e-42	2
PCDH9	6.47093e-47	0.52137	0.691	0.468	4.05378e-42	2
MAP7D2	7.20634e-47	0.381599	0.257	0.105	4.51448e-42	2
EPHA6	9.47087e-47	0.424751	0.416	0.206	5.93312e-42	2
LOC101683036	9.52725e-47	0.549415	0.579	0.355	5.96844e-42	2
PPM1E	1.31655e-46	0.501375	0.538	0.309	8.24766e-42	2
FRMD3	4.03975e-46	0.377511	0.293	0.126	2.53074e-41	2
EEF1B2	1.13822e-45	0.444429	0.901	0.79	7.13052e-41	2
EGFL7	1.13847e-45	0.341551	0.302	0.133	7.13205e-41	2
LOC101685067	2.31751e-45	0.375062	0.293	0.127	1.45183e-40	2
NPEPPS	3.01181e-45	0.493324	0.54	0.314	1.88678e-40	2
ARHGDIG	5.82573e-45	0.50235	0.504	0.281	3.64959e-40	2
LINGO1	9.13395e-45	0.372528	0.314	0.142	5.72205e-40	2
SNTG1	2.51026e-44	0.404732	0.599	0.362	1.57258e-39	2
TMEM150C	6.3844e-44	0.419428	0.396	0.2	3.99957e-39	2
STMN1	7.26528e-44	0.333554	0.999	0.988	4.55141e-39	2
TPK1	9.50263e-44	0.309508	0.281	0.12	5.95302e-39	2
CCDC112	1.52289e-43	0.422964	0.603	0.354	9.54032e-39	2
ROBO1	1.94977e-43	0.70234	0.835	0.725	1.22145e-38	2
HDAC9	7.15668e-43	0.671675	0.424	0.234	4.48337e-38	2
ELMOD1	1.66747e-42	0.384499	0.418	0.215	1.04461e-37	2
EML1	2.23565e-42	0.410402	0.471	0.259	1.40055e-37	2
LRFN5	3.96454e-42	0.508687	0.585	0.368	2.48363e-37	2
RAC3	4.77691e-42	0.405951	0.693	0.426	2.99254e-37	2
ARID4A	7.45761e-42	0.44077	0.708	0.472	4.6719e-37	2
NCAM1	2.31318e-41	0.387806	0.866	0.754	1.44911e-36	2
SSBP3	2.9401e-40	0.332399	0.317	0.148	1.84186e-35	2
NBEA	7.43345e-40	0.507138	0.842	0.697	4.65676e-35	2
FAM110B	1.05867e-39	0.415169	0.498	0.287	6.63213e-35	2
GPRIN1	2.06198e-39	0.365262	0.343	0.168	1.29175e-34	2
TENM1	2.96018e-39	0.50844	0.375	0.198	1.85444e-34	2
RGMA	3.07587e-39	0.388342	0.285	0.13	1.92691e-34	2
GRIN2B	5.69246e-39	0.352468	0.721	0.491	3.5661e-34	2
KCNT2	1.21084e-38	0.318993	0.46	0.253	7.5854e-34	2
OLFM1	1.50482e-38	0.394511	0.47	0.265	9.42708e-34	2
ADCY2	1.76637e-38	0.292424	0.256	0.111	1.10656e-33	2
UMAD1	4.10924e-38	0.371463	0.393	0.205	2.57428e-33	2
CDH11	4.99864e-38	0.369743	0.436	0.236	3.13145e-33	2
PLPPR5	5.44505e-38	0.316462	0.308	0.145	3.41111e-33	2
YWHAG	8.49172e-38	0.383869	0.858	0.667	5.31973e-33	2
OSBPL10	9.86232e-38	0.337019	0.279	0.125	6.17835e-33	2
GAB2	1.23178e-37	0.284663	0.26	0.114	7.71661e-33	2
PHACTR1	1.29075e-37	0.50392	0.699	0.496	8.08604e-33	2
XPR1	2.68372e-37	0.386769	0.621	0.385	1.68125e-32	2
MACROD2	5.81736e-37	0.415985	0.644	0.421	3.64435e-32	2
ISLR2	6.25388e-37	0.35509	0.53	0.308	3.91781e-32	2
CSRNP3	1.1814e-36	0.437276	0.722	0.512	7.40101e-32	2
USP46	1.59985e-36	0.357014	0.437	0.239	1.00225e-31	2
SRGAP1	1.81824e-36	0.399836	0.65	0.431	1.13905e-31	2
SERINC1	2.39548e-36	0.404447	0.662	0.443	1.50067e-31	2
VAMP2	3.1105e-36	0.425243	0.72	0.481	1.9486e-31	2
TMOD2	3.48944e-36	0.31318	0.329	0.162	2.186e-31	2
LOC101690102	7.48402e-36	0.35702	0.326	0.163	4.68844e-31	2
NUDT4	1.09426e-35	0.464042	0.663	0.442	6.85508e-31	2
LOC101671634	1.16588e-35	0.404671	0.666	0.443	7.30378e-31	2
GSTO1	1.18753e-35	0.318645	0.351	0.178	7.43939e-31	2
NTRK3	1.53075e-35	0.372569	0.377	0.201	9.58951e-31	2
SEL1L3	2.102e-35	0.330232	0.293	0.14	1.31682e-30	2
NFIA	2.44047e-35	0.427174	0.9	0.762	1.52886e-30	2
SGIP1	5.89742e-35	0.36485	0.596	0.373	3.6945e-30	2
FLRT2	6.4587e-35	0.35215	0.551	0.334	4.04612e-30	2
PDE4DIPP2	9.47655e-35	0.269978	0.464	0.259	5.93668e-30	2
FAM174B	1.04861e-34	0.342363	0.479	0.272	6.56914e-30	2
CHRNE	1.393e-34	0.335893	0.301	0.146	8.72658e-30	2
SCG5	3.05666e-34	0.381375	0.858	0.671	1.91488e-29	2
ANK3	1.16174e-33	0.374408	0.818	0.644	7.27782e-29	2
PITPNC1	1.49765e-33	0.284153	0.388	0.207	9.38217e-29	2
HOMER1	1.8881e-33	0.319236	0.331	0.167	1.18282e-28	2
DOK5	2.78327e-33	0.416867	0.534	0.332	1.74361e-28	2
LOC101673405	2.79907e-33	0.361803	0.298	0.147	1.75351e-28	2
KIFAP3	3.50962e-33	0.410326	0.756	0.532	2.19864e-28	2
PRXL2B	4.62695e-33	0.306854	0.329	0.167	2.8986e-28	2
NETO2	6.00538e-33	0.367907	0.728	0.52	3.76213e-28	2
RGS17	6.32489e-33	0.33145	0.413	0.228	3.96229e-28	2
NDFIP1	1.98068e-32	0.391909	0.815	0.645	1.24082e-27	2
STXBP5L	2.03843e-32	0.320051	0.3	0.149	1.27699e-27	2
DYNLT2B	3.41749e-32	0.413586	0.668	0.456	2.14092e-27	2
NAV3	3.90169e-32	0.321101	0.837	0.677	2.44425e-27	2
PNMA1	4.06436e-32	0.286183	0.286	0.14	2.54616e-27	2
PLD3	4.44621e-32	0.323497	0.374	0.203	2.78537e-27	2
RPL18	7.83709e-32	0.283755	0.995	0.984	4.90962e-27	2
PODXL2	8.9206e-32	0.352206	0.501	0.3	5.5884e-27	2
GABRG2	9.81094e-32	0.346955	0.582	0.368	6.14616e-27	2
TUBB4A	1.929e-31	0.333764	0.636	0.406	1.20844e-26	2
FAM241B	2.19033e-31	0.305797	0.28	0.138	1.37215e-26	2
NRXN2	2.50221e-31	0.311826	0.566	0.354	1.56753e-26	2
DCLK1	3.19218e-31	0.33527	0.803	0.632	1.99977e-26	2
AP1G2	5.299e-31	0.280684	0.287	0.142	3.31961e-26	2
SLC6A15	6.63603e-31	0.273492	0.348	0.183	4.15721e-26	2
FGF13	2.35863e-30	0.356904	0.481	0.291	1.47759e-25	2
ASCL1	2.55984e-30	0.387247	0.275	0.137	1.60363e-25	2
NTRK2	2.63235e-30	0.326656	0.387	0.219	1.64906e-25	2
KIT	5.85161e-30	0.258954	0.312	0.159	3.6658e-25	2
INA	1.08615e-29	0.309868	0.618	0.395	6.80432e-25	2
SHANK2	1.97174e-29	0.28016	0.357	0.192	1.23521e-24	2
CCPG1	2.74645e-29	0.266472	0.334	0.175	1.72054e-24	2
BLVRA	2.94892e-29	0.377683	0.427	0.254	1.84738e-24	2
CD47	3.15922e-29	0.343285	0.326	0.176	1.97912e-24	2
THRA	4.94936e-29	0.305934	0.393	0.221	3.10058e-24	2
ARL6IP5	6.07551e-29	0.309299	0.488	0.295	3.80606e-24	2
NOL4	6.72217e-29	0.316517	0.56	0.36	4.21117e-24	2
OXR1	6.96311e-29	0.300625	0.266	0.133	4.36211e-24	2
STMN3	1.69272e-28	0.302826	0.589	0.368	1.06042e-23	2
STXBP1	3.28916e-28	0.301479	0.393	0.225	2.06053e-23	2
NEUROD6	5.36905e-28	0.278621	0.908	0.673	3.36349e-23	2
PDS5B	7.83399e-28	0.349422	0.517	0.333	4.90768e-23	2
FBXL2	1.57496e-27	0.261399	0.292	0.152	9.86647e-23	2
SLC4A10	2.15848e-27	0.295587	0.399	0.229	1.3522e-22	2
FAU	4.33617e-27	0.305657	0.997	0.99	2.71644e-22	2
KRAS	5.03774e-27	0.356999	0.355	0.203	3.15594e-22	2
STMN4	7.1825e-27	0.357226	0.718	0.531	4.49955e-22	2
ABHD14A	9.78058e-27	0.320325	0.577	0.377	6.12715e-22	2
GRM7	1.10378e-26	0.366636	0.54	0.357	6.91474e-22	2
GLRX2	1.12729e-26	0.35633	0.54	0.35	7.06204e-22	2
TVP23A	1.40629e-26	0.327347	0.481	0.296	8.80986e-22	2
MAP1B	1.50981e-26	0.304391	0.902	0.802	9.45833e-22	2
SCG3	2.32237e-26	0.362158	0.596	0.406	1.45487e-21	2
COMMD3	2.65455e-26	0.358248	0.706	0.521	1.66297e-21	2
IL1RAPL1	3.00528e-26	0.302598	0.667	0.477	1.88269e-21	2
CRMP1	3.7648e-26	0.314861	0.807	0.632	2.3585e-21	2
GMDS	6.79234e-26	0.265816	0.328	0.18	4.25513e-21	2
OTUD7A	8.9347e-26	0.25117	0.271	0.141	5.59723e-21	2
CXXC4	9.62349e-26	0.420956	0.338	0.196	6.02873e-21	2
AKAP7	1.0765e-25	0.304806	0.279	0.149	6.74383e-21	2
IGBP1	1.14801e-25	0.312611	0.565	0.365	7.19183e-21	2
LOC101688808	1.23587e-25	0.361689	0.394	0.239	7.74225e-21	2
EEF1G	2.65435e-25	0.31725	0.818	0.673	1.66284e-20	2
RPS29	2.69204e-25	0.31236	0.991	0.98	1.68646e-20	2
RALGPS2	2.72615e-25	0.298216	0.385	0.225	1.70782e-20	2
LOC123392923	3.00572e-25	0.297899	0.48	0.295	1.88296e-20	2
NPTN	4.89318e-25	0.301878	0.573	0.376	3.06538e-20	2
RPS4X	6.68698e-25	0.282474	0.982	0.949	4.18912e-20	2
SLC25A26	8.76692e-25	0.297093	0.399	0.236	5.49212e-20	2
SYT4	1.18868e-24	0.304248	0.581	0.381	7.44663e-20	2
LOC123389262	1.48487e-24	0.33679	0.572	0.377	9.30211e-20	2
MAP9	1.95318e-24	0.26805	0.262	0.138	1.22359e-19	2
RRAGB	3.52445e-24	0.265297	0.304	0.166	2.20793e-19	2
GABARAPL1	5.00155e-24	0.253257	0.394	0.233	3.13327e-19	2
PICALM	5.05433e-24	0.274679	0.488	0.31	3.16634e-19	2
EXOC6	7.98701e-24	0.273844	0.418	0.254	5.00354e-19	2
TUBB2A	1.39204e-23	0.299537	0.795	0.624	8.72056e-19	2
ZNF804A	1.7246e-23	0.337333	0.513	0.34	1.08039e-18	2
AGTPBP1	1.77137e-23	0.251761	0.359	0.207	1.10969e-18	2
RAP2A	3.36965e-23	0.271591	0.252	0.133	2.11095e-18	2
DRAXIN	3.95196e-23	0.252964	0.25	0.131	2.47574e-18	2
BPNT1	8.80651e-23	0.252875	0.331	0.19	5.51693e-18	2
KRT10	1.57973e-22	0.434732	0.853	0.71	9.89638e-18	2
LOC123390907	2.04431e-22	0.286174	0.405	0.249	1.28068e-17	2
ENOPH1	8.76578e-22	0.294463	0.62	0.432	5.49141e-17	2
PPFIA2	1.14299e-21	0.304397	0.7	0.526	7.1604e-17	2
ID2	1.89991e-21	0.355639	0.44	0.286	1.19022e-16	2
UCHL1	2.89264e-21	0.274922	0.865	0.719	1.81212e-16	2
DSTN	3.121e-21	0.316104	0.549	0.374	1.95518e-16	2
ATP6V0B	7.99134e-21	0.297778	0.831	0.658	5.00625e-16	2
TRPV2	1.15051e-20	0.275712	0.309	0.179	7.20751e-16	2
RPL37	1.87516e-20	0.276681	0.997	0.988	1.17471e-15	2
MAP1LC3A	2.02506e-20	0.296609	0.86	0.69	1.26862e-15	2
TOMM7	2.09764e-20	0.263681	0.911	0.809	1.31409e-15	2
KLHL23	2.98371e-20	0.26815	0.484	0.313	1.86918e-15	2
FAM177A1	3.54257e-20	0.307326	0.585	0.402	2.21928e-15	2
PABPC1	3.56836e-20	0.258656	0.582	0.396	2.23544e-15	2
NOVA1	5.79977e-20	0.260359	0.804	0.638	3.63332e-15	2
PEG10	1.02501e-19	0.370648	0.415	0.272	6.4213e-15	2
SERP2	1.22397e-19	0.26718	0.566	0.388	7.66769e-15	2
NPM3	2.20377e-19	0.268747	0.534	0.368	1.38058e-14	2
SLC35F1	4.35497e-19	0.302244	0.78	0.626	2.72821e-14	2
MSL3	8.70585e-19	0.279876	0.516	0.356	5.45387e-14	2
TMEM132A	2.33037e-18	0.288468	0.519	0.355	1.45989e-13	2
SLC8A1	2.78982e-18	0.289803	0.729	0.595	1.74771e-13	2
SDK1	4.08678e-18	0.433425	0.269	0.163	2.56021e-13	2
LOC106003794	4.24272e-18	0.253435	0.51	0.346	2.6579e-13	2
EEF1E1	7.97925e-18	0.269655	0.607	0.437	4.99868e-13	2
PRDX5	2.3473e-16	0.260974	0.737	0.565	1.47049e-11	2
EIF4A2	2.52888e-16	0.258714	0.686	0.532	1.58424e-11	2
PPP1R2	5.39803e-16	0.277182	0.46	0.324	3.38165e-11	2
MPPED1	5.91112e-16	0.25132	0.525	0.369	3.70308e-11	2
TM9SF3	1.04933e-15	0.276879	0.285	0.178	6.57365e-11	2
LCORL	1.63368e-15	0.306293	0.392	0.264	1.02344e-10	2
LOC123389049	1.59496e-14	0.27613	0.623	0.471	9.9918e-10	2
PDE4B	1.64775e-13	0.279796	0.439	0.318	1.03225e-08	2
VIM	0	3.247	0.97	0.165	0	3
SLC1A3	0	3.16916	0.88	0.054	0	3
ACBD7	0	2.84755	0.884	0.167	0	3
PON2	0	2.73091	0.879	0.115	0	3
HOPX	0	2.63211	0.731	0.073	0	3
DBI	0	2.50775	0.989	0.74	0	3
PLPP3	0	2.25318	0.702	0.056	0	3
LYPD1	0	2.24502	0.866	0.206	0	3
PTN	0	2.19541	0.987	0.659	0	3
GLI3	0	2.18656	0.75	0.113	0	3
GDPD2	0	2.17499	0.588	0.028	0	3
FABP7	0	2.10774	1	0.968	0	3
SOX2	0	2.06411	0.787	0.12	0	3
ADGRV1	0	2.03557	0.834	0.248	0	3
SOX6	0	2.03294	0.837	0.156	0	3
GABRB1	0	1.97157	0.584	0.095	0	3
GNG5	0	1.95014	0.763	0.146	0	3
QKI	0	1.92515	0.908	0.332	0	3
TNC	0	1.90223	0.619	0.073	0	3
ZFP36L1	0	1.76073	0.564	0.05	0	3
SFRP1	0	1.76051	0.686	0.132	0	3
RASGRP2	0	1.72876	0.591	0.097	0	3
AIF1L	0	1.69949	0.654	0.107	0	3
JAM2	0	1.69785	0.705	0.131	0	3
GPC5	0	1.682	0.409	0.04	0	3
HES5	0	1.65639	0.475	0.047	0	3
NPAS3	0	1.54286	0.84	0.22	0	3
MAST4	0	1.53368	0.416	0.05	0	3
SPARCL1	0	1.53107	0.588	0.076	0	3
TTYH1	0	1.51691	0.458	0.068	0	3
SHROOM3	0	1.50639	0.465	0.055	0	3
FAM181B	0	1.48654	0.451	0.043	0	3
PTPRQ	0	1.48384	0.441	0.039	0	3
SOX9	0	1.4736	0.467	0.045	0	3
NFE2L2	0	1.47345	0.527	0.065	0	3
SCRG1	0	1.4521	0.537	0.081	0	3
ETV1	0	1.44377	0.464	0.044	0	3
RFTN2	0	1.43943	0.472	0.052	0	3
DACH1	0	1.41325	0.627	0.137	0	3
COBL	0	1.37574	0.439	0.062	0	3
TRPS1	0	1.36204	0.498	0.078	0	3
PARD3B	0	1.3311	0.42	0.035	0	3
ADAMTS6	0	1.32911	0.359	0.023	0	3
SCRN1	0	1.31605	0.463	0.078	0	3
GAS1	0	1.28367	0.391	0.044	0	3
NOTCH2	0	1.27619	0.396	0.031	0	3
ANXA5	0	1.24936	0.377	0.03	0	3
HES1	0	1.24136	0.344	0.019	0	3
LOC101678357	0	1.18662	0.351	0.019	0	3
PLCE1	0	1.15162	0.339	0.025	0	3
CREB5	0	1.1427	0.348	0.022	0	3
IQGAP2	0	1.09038	0.329	0.024	0	3
LOC101687661	0	1.07074	0.325	0.028	0	3
LOC101693490	0	1.06225	0.352	0.042	0	3
RFX4	0	1.02299	0.309	0.023	0	3
ITPR2	0	1.01645	0.305	0.031	0	3
BCAN	0	0.946102	0.293	0.02	0	3
CMTM5	0	0.913771	0.276	0.019	0	3
SPARC	0	0.879596	0.378	0.036	0	3
LRIG1	7.29926e-305	0.938522	0.271	0.026	4.5727e-300	3
LOC101680117	5.18482e-303	1.13588	0.26	0.023	3.24808e-298	3
HMGN3	2.36635e-301	1.82408	0.945	0.619	1.48242e-296	3
PHGDH	4.18421e-300	0.845031	0.27	0.026	2.62124e-295	3
SOX21	1.75301e-299	0.836669	0.252	0.022	1.09819e-294	3
SAMD4A	1.88145e-297	1.01459	0.315	0.036	1.17865e-292	3
NCKAP5	9.94751e-297	1.77635	0.76	0.251	6.23172e-292	3
MLC1	4.10035e-293	0.888931	0.264	0.025	2.5687e-288	3
LOC123393742	3.43906e-292	1.66224	0.975	0.769	2.15443e-287	3
TST	4.23915e-292	0.920068	0.294	0.032	2.65566e-287	3
SPINK2	5.98924e-288	0.99504	0.285	0.03	3.75202e-283	3
CCND2	4.73885e-275	1.27951	0.483	0.093	2.9687e-270	3
ID4	5.34061e-274	1.89709	0.892	0.424	3.34568e-269	3
LOC123394417	9.79735e-274	1.08319	0.502	0.096	6.13764e-269	3
ID1	1.44847e-273	1.35735	0.372	0.055	9.07408e-269	3
TSPAN7	6.60263e-273	1.62017	0.763	0.282	4.13628e-268	3
MGST1	2.20188e-269	0.917166	0.274	0.03	1.37939e-264	3
MSI2	7.47131e-269	1.47575	0.69	0.206	4.68048e-264	3
HMGA2	8.88839e-264	0.965111	0.298	0.036	5.56822e-259	3
RARRES2	6.43969e-263	1.02609	0.338	0.047	4.03421e-258	3
RCN1	3.80858e-258	1.10404	0.416	0.075	2.38593e-253	3
PARM1	5.06883e-258	0.93125	0.251	0.026	3.17542e-253	3
B2M	3.14726e-254	1.10262	0.537	0.119	1.97163e-249	3
FGFR2	2.00048e-251	0.995874	0.344	0.051	1.25322e-246	3
LOC101687323	1.75378e-245	1.26614	0.522	0.121	1.09867e-240	3
EFNB1	2.53841e-241	1.16997	0.416	0.079	1.59021e-236	3
THBS3	1.05653e-240	1.12808	0.398	0.073	6.61872e-236	3
LOC123390719	5.54857e-239	1.40255	0.96	0.67	3.47596e-234	3
ALDOC	7.87941e-233	1.31716	0.439	0.094	4.93613e-228	3
MGAT4C	7.9252e-231	1.53403	0.56	0.148	4.96482e-226	3
GLI2	3.11536e-228	0.948205	0.32	0.048	1.95165e-223	3
PELI2	7.31441e-224	1.20429	0.433	0.091	4.58218e-219	3
LDHB	1.47969e-223	1.3026	0.943	0.615	9.26965e-219	3
LOC101675320	7.21634e-223	0.85722	0.289	0.04	4.52075e-218	3
GSN	2.22366e-220	0.855982	0.265	0.035	1.39304e-215	3
RGS6	1.72436e-219	1.1501	0.348	0.059	1.08024e-214	3
TCEAL9	1.84924e-215	1.0168	0.407	0.082	1.15847e-210	3
NDRG2	3.4913e-214	1.01117	0.357	0.064	2.18716e-209	3
STON2	5.15501e-214	0.844676	0.28	0.039	3.22941e-209	3
PAX6	4.49454e-210	1.03549	0.357	0.065	2.81565e-205	3
EMID1	1.5768e-208	0.966607	0.323	0.055	9.878e-204	3
S100A1	4.63196e-206	0.932377	0.314	0.052	2.90174e-201	3
S100A11	7.07318e-206	1.26211	0.564	0.165	4.43107e-201	3
ZBTB20	7.14613e-203	1.45119	0.748	0.302	4.47677e-198	3
HAT1	2.90742e-202	1.02737	0.395	0.082	1.82138e-197	3
PEG3	3.79537e-199	1.47676	0.744	0.344	2.37765e-194	3
LOC106006319	5.02545e-199	0.881083	0.314	0.053	3.14824e-194	3
DNPH1	9.09382e-199	1.33789	0.538	0.159	5.69691e-194	3
FOS	2.95577e-198	1.67555	0.494	0.135	1.85167e-193	3
MAML2	1.25457e-197	1.15267	0.443	0.102	7.85939e-193	3
PLD5	5.07212e-195	0.917589	0.284	0.045	3.17748e-190	3
NAP1L1	3.51623e-192	1.16012	0.942	0.716	2.20277e-187	3
MEST	5.40281e-191	0.891114	0.303	0.051	3.38465e-186	3
CKB	1.52001e-190	1.43749	0.884	0.577	9.52226e-186	3
PDLIM3	9.9275e-188	0.781363	0.259	0.038	6.21918e-183	3
CCDC85A	1.67629e-187	0.866064	0.277	0.044	1.05013e-182	3
FABP5	3.44497e-182	1.63444	0.854	0.542	2.15814e-177	3
RBMS3	4.27827e-182	1.00449	0.375	0.078	2.68017e-177	3
PTGFRN	2.37817e-175	0.901419	0.329	0.065	1.48983e-170	3
FAAP20	8.54514e-175	0.924797	0.409	0.097	5.35319e-170	3
HEG1	3.27837e-173	0.907072	0.348	0.072	2.05377e-168	3
SNX3	5.30763e-173	1.26306	0.815	0.476	3.32502e-168	3
NCAM2	3.19237e-172	1.09582	0.502	0.145	1.99989e-167	3
SLITRK2	5.11862e-168	1.21982	0.42	0.109	3.20661e-163	3
JUN	4.83532e-163	1.13919	0.429	0.113	3.02914e-158	3
ITGB8	2.89945e-162	1.1067	0.482	0.143	1.81639e-157	3
HELLS	7.16709e-161	0.722787	0.257	0.043	4.48989e-156	3
NCALD	3.12773e-160	0.982732	0.361	0.084	1.9594e-155	3
SASH1	3.63832e-158	0.806655	0.281	0.053	2.27926e-153	3
NOTCH1	6.89445e-153	0.828665	0.323	0.069	4.3191e-148	3
HMGN2	5.9301e-152	0.986681	0.861	0.511	3.71497e-147	3
DGKB	7.72103e-150	0.967684	0.402	0.106	4.83691e-145	3
CNN3	1.04788e-149	1.17721	0.763	0.4	6.56453e-145	3
ACYP2	7.24265e-149	0.93689	0.373	0.095	4.53723e-144	3
CTNNA1	1.85971e-148	0.872359	0.353	0.084	1.16504e-143	3
RIDA	8.65147e-148	0.985294	0.41	0.115	5.4198e-143	3
FZD2	2.43714e-147	0.749417	0.25	0.044	1.52677e-142	3
GAPDH	3.17731e-147	0.913706	0.971	0.85	1.99046e-142	3
MID1	5.65983e-144	0.977197	0.349	0.084	3.54566e-139	3
MFAP2	4.28896e-143	0.942285	0.422	0.12	2.68686e-138	3
ZFHX4	4.93646e-143	1.1778	0.681	0.307	3.0925e-138	3
LHX2	2.70989e-142	1.13131	0.718	0.348	1.69764e-137	3
GRIK3	4.01982e-138	1.27919	0.34	0.084	2.51825e-133	3
MDK	8.40354e-138	1.00223	0.772	0.39	5.26448e-133	3
ATP1B2	5.71103e-135	0.943633	0.334	0.084	3.57773e-130	3
LOC106006491	9.70002e-135	0.746669	0.253	0.049	6.07667e-130	3
RALGAPA2	6.87188e-134	1.19101	0.586	0.249	4.30496e-129	3
SMPDL3A	1.85236e-132	0.780646	0.261	0.053	1.16043e-127	3
CHCHD2	1.55873e-131	0.830958	0.943	0.826	9.76484e-127	3
GCA	1.29847e-130	0.701497	0.255	0.051	8.13442e-126	3
RASAL2	1.09972e-128	1.21256	0.716	0.396	6.8893e-124	3
SHISA6	1.48239e-128	0.884939	0.406	0.118	9.28656e-124	3
CTHRC1	1.95722e-128	0.911214	0.4	0.116	1.22612e-123	3
PARD3	4.68723e-127	0.892506	0.393	0.113	2.93636e-122	3
PREX2	5.28498e-126	0.846048	0.282	0.064	3.31083e-121	3
RGS20	3.69067e-124	1.14396	0.464	0.164	2.31206e-119	3
ENOX2	1.04935e-123	0.833114	0.317	0.078	6.57378e-119	3
PCNA	1.05426e-123	1.15297	0.431	0.143	6.60452e-119	3
LOC101676300	6.41569e-122	0.894815	0.383	0.113	4.01917e-117	3
FHIT	7.76869e-122	0.824893	0.27	0.059	4.86677e-117	3
RALYL	1.33958e-121	1.28468	0.527	0.207	8.39194e-117	3
PALLD	2.5432e-121	0.893776	0.378	0.109	1.59322e-116	3
ZEB1	3.20324e-121	0.910094	0.34	0.09	2.0067e-116	3
LGALS1	1.42731e-120	0.929294	0.409	0.128	8.9415e-116	3
HMGN1	2.33484e-119	0.837333	0.937	0.778	1.46268e-114	3
HSP90B1	2.48141e-119	1.04978	0.823	0.549	1.5545e-114	3
PTPRZ1	1.27191e-118	1.02859	0.802	0.481	7.968e-114	3
RPS27L	3.45661e-118	0.958317	0.83	0.563	2.16543e-113	3
PPIC	1.75737e-117	0.65641	0.262	0.058	1.10092e-112	3
HSPE1	4.0414e-117	0.786349	0.951	0.851	2.53178e-112	3
SH3RF1	4.34198e-117	0.830828	0.32	0.084	2.72008e-112	3
GPAM	8.6595e-117	0.766068	0.298	0.074	5.42483e-112	3
ENO1	1.57248e-116	1.03151	0.845	0.615	9.85097e-112	3
ADGRG1	2.4294e-113	0.723477	0.267	0.061	1.52192e-108	3
LOC106005622	4.46193e-112	0.78562	0.299	0.076	2.79522e-107	3
CD63	4.8273e-111	1.00384	0.796	0.53	3.02411e-106	3
LAPTM4B	3.03757e-110	0.861798	0.346	0.101	1.90291e-105	3
NFIA	2.82282e-109	0.837961	0.95	0.762	1.76838e-104	3
SLC9A9	3.67205e-109	0.722762	0.252	0.057	2.30039e-104	3
CDK6	1.21417e-108	0.802234	0.373	0.11	7.6063e-104	3
RORA	1.63182e-107	0.970894	0.521	0.205	1.02227e-102	3
LOC123391185	3.13776e-105	0.675451	0.251	0.058	1.96568e-100	3
MMD	1.15703e-104	1.11273	0.575	0.287	7.24832e-100	3
PRDX4	1.73652e-104	1.01849	0.62	0.312	1.08786e-99	3
SEPTIN7	6.58694e-102	0.795819	0.923	0.796	4.12645e-97	3
SUCLG2	1.17446e-101	0.68624	0.265	0.066	7.35755e-97	3
PPIA	1.89326e-101	0.467408	0.995	0.993	1.18605e-96	3
GLUL	5.65373e-101	1.07142	0.485	0.207	3.54184e-96	3
GLUD1	2.88206e-98	0.83044	0.378	0.129	1.8055e-93	3
OAZ1	6.11611e-98	0.753014	0.917	0.793	3.8315e-93	3
SEPTIN9	8.1814e-98	0.903998	0.475	0.19	5.12532e-93	3
LOC101681550	2.48113e-97	0.750784	0.929	0.805	1.55433e-92	3
NPC2	4.40181e-97	0.615171	0.314	0.091	2.75755e-92	3
LOC101692062	6.61785e-97	0.659776	0.295	0.083	4.14582e-92	3
PEG10	5.00488e-95	0.922968	0.573	0.267	3.13536e-90	3
GAB1	2.55937e-94	0.620884	0.25	0.062	1.60334e-89	3
RPL7A	7.16691e-93	0.57144	0.98	0.956	4.48978e-88	3
LUZP2	2.02986e-91	1.23505	0.632	0.343	1.27163e-86	3
CUNH11orf54	2.24877e-91	0.834637	0.364	0.126	1.40877e-86	3
SEC11C	2.27009e-91	1.06842	0.747	0.513	1.42212e-86	3
CNTLN	3.9087e-91	0.721525	0.253	0.066	2.44865e-86	3
LOC101691097	8.48767e-91	0.924267	0.619	0.333	5.31718e-86	3
ARHGAP18	1.66227e-90	0.768302	0.271	0.075	1.04135e-85	3
ARHGAP5	4.90505e-90	0.876622	0.435	0.176	3.07282e-85	3
SLC25A5	1.94456e-88	0.753488	0.348	0.117	1.21819e-83	3
NME2	2.03314e-87	0.661119	0.955	0.848	1.27368e-82	3
CDH4	1.83239e-86	0.764462	0.458	0.185	1.14792e-81	3
DARS1	1.81757e-85	0.900669	0.583	0.306	1.13863e-80	3
ELP4	5.30355e-85	0.748304	0.32	0.104	3.32246e-80	3
HMGB2	6.80426e-85	0.329241	0.501	0.203	4.26259e-80	3
GRID2	2.28544e-84	0.641983	0.647	0.32	1.43174e-79	3
SETD7	5.91636e-84	0.77846	0.257	0.072	3.70636e-79	3
RPS15	2.44124e-83	0.373968	0.996	0.99	1.52934e-78	3
MMS22L	3.20212e-83	0.742227	0.299	0.092	2.006e-78	3
IQCB1	5.66897e-83	0.640185	0.265	0.076	3.55139e-78	3
BNIP3	6.74353e-83	1.05625	0.472	0.218	4.22455e-78	3
LAMP1	1.76461e-82	0.885279	0.507	0.241	1.10546e-77	3
CTNNA3	2.45793e-82	1.14057	0.435	0.187	1.5398e-77	3
ARX	1.3339e-81	0.454962	0.255	0.068	8.35635e-77	3
TYMS	9.90448e-80	0.693348	0.257	0.074	6.20476e-75	3
BTG3	1.02381e-79	0.590078	0.285	0.085	6.41373e-75	3
PCLAF	5.35914e-79	0.781366	0.311	0.098	3.35729e-74	3
FAM53B	7.3985e-79	0.695573	0.306	0.1	4.63487e-74	3
RGMA	2.36687e-76	0.741497	0.352	0.129	1.48275e-71	3
LOC101682432	4.91218e-75	0.727637	0.361	0.134	3.07729e-70	3
RPS7	1.58975e-74	0.442954	0.997	0.985	9.95917e-70	3
EEF1D	2.01222e-74	0.844037	0.53	0.272	1.26057e-69	3
LOC101673611	2.95373e-74	0.827301	0.475	0.215	1.8504e-69	3
ADGRB3	1.0082e-73	0.836971	0.797	0.573	6.31598e-69	3
AHCYL2	1.62704e-73	0.77196	0.339	0.126	1.01928e-68	3
ASAP1	1.86246e-73	0.877793	0.449	0.201	1.16676e-68	3
LOC101685818	8.71297e-73	0.58455	0.826	0.524	5.45833e-68	3
GPM6B	1.31015e-72	0.857287	0.69	0.449	8.20756e-68	3
REEP3	6.76781e-72	0.705588	0.34	0.126	4.23976e-67	3
MACIR	1.78529e-71	0.652129	0.28	0.093	1.11841e-66	3
HACD2	2.32149e-71	0.790332	0.352	0.136	1.45432e-66	3
CACNA2D3	7.08224e-71	0.522049	0.275	0.084	4.43674e-66	3
SIVA1	2.35282e-69	0.899538	0.512	0.27	1.47395e-64	3
PAICS	3.68444e-69	0.590038	0.251	0.078	2.30815e-64	3
CEP112	9.46985e-69	0.680963	0.304	0.107	5.93248e-64	3
ECI1	1.47679e-68	0.628827	0.286	0.097	9.25147e-64	3
GULP1	3.98283e-68	0.767956	0.387	0.164	2.49508e-63	3
LOC106005408	6.41308e-68	0.555119	0.955	0.906	4.01754e-63	3
RAI14	1.13311e-67	0.783474	0.367	0.149	7.0985e-63	3
TENM3	2.30549e-67	0.824044	0.482	0.23	1.4443e-62	3
CSMD3	2.89163e-67	0.682397	0.552	0.276	1.81149e-62	3
JUND	1.83434e-66	0.719282	0.801	0.56	1.14914e-61	3
MPST	2.44923e-65	0.760866	0.493	0.248	1.53435e-60	3
PSMA7	4.21154e-65	0.60763	0.884	0.751	2.63836e-60	3
NENF	2.29571e-64	0.683798	0.286	0.103	1.43817e-59	3
MRPS14	7.55717e-64	0.740589	0.615	0.366	4.73426e-59	3
ACSL6	8.99903e-64	0.698199	0.282	0.101	5.63753e-59	3
PTPRT	2.95487e-63	0.642464	0.388	0.165	1.8511e-58	3
PHLPP1	4.98511e-63	0.743349	0.359	0.148	3.12298e-58	3
SLC35F1	6.24383e-63	0.674434	0.827	0.625	3.91151e-58	3
SHC3	6.78926e-63	0.837603	0.419	0.197	4.2532e-58	3
TEAD1	1.04536e-62	0.644673	0.358	0.142	6.54876e-58	3
ALDOA	5.00897e-62	0.777259	0.488	0.258	3.13792e-57	3
PCBD2	1.33827e-61	0.725	0.66	0.422	8.3837e-57	3
ITGB1	1.60879e-61	0.730862	0.448	0.217	1.00784e-56	3
GPC6	1.95991e-61	0.447856	0.527	0.259	1.2278e-56	3
BBX	2.07922e-61	0.632062	0.286	0.103	1.30255e-56	3
PACRG	2.46498e-61	0.775545	0.353	0.15	1.54421e-56	3
LOC101687332	1.01629e-60	0.793432	0.482	0.258	6.36665e-56	3
JAM3	2.11995e-60	0.680464	0.354	0.149	1.32807e-55	3
TBC1D16	3.04046e-60	0.672683	0.38	0.164	1.90472e-55	3
FDPS	1.54261e-59	0.832552	0.72	0.522	9.66382e-55	3
PDIA6	1.97466e-59	0.763018	0.544	0.313	1.23705e-54	3
SDF2L1	1.48366e-58	0.970839	0.382	0.18	9.29452e-54	3
RPL8	2.52594e-58	0.512206	0.948	0.895	1.5824e-53	3
GNG12	3.52902e-58	0.583531	0.252	0.087	2.21079e-53	3
TMTC2	3.78237e-58	0.603346	0.284	0.103	2.36951e-53	3
CENPV	9.21122e-58	0.507164	0.927	0.841	5.77046e-53	3
CAMK2D	1.14128e-57	0.636738	0.298	0.113	7.14969e-53	3
E2F5	1.36169e-57	0.638298	0.293	0.112	8.53047e-53	3
HSPA5	1.60163e-57	0.872073	0.551	0.336	1.00336e-52	3
SEM1	3.82722e-57	0.623786	0.852	0.704	2.3976e-52	3
FAT3	1.68589e-56	0.774467	0.436	0.216	1.05615e-51	3
NUDT1	5.56666e-56	0.59785	0.322	0.131	3.48729e-51	3
RPL36	6.81003e-56	0.450715	0.972	0.939	4.26621e-51	3
RPL22L1	8.07542e-56	0.691004	0.757	0.551	5.05893e-51	3
ASCL1	2.45066e-55	0.706454	0.327	0.136	1.53524e-50	3
SYPL1	7.05819e-55	0.669908	0.383	0.179	4.42167e-50	3
PNRC2	2.55856e-54	0.583529	0.325	0.136	1.60284e-49	3
IGSF11	9.71011e-54	0.574026	0.284	0.107	6.08299e-49	3
NEO1	1.57494e-53	0.826855	0.509	0.288	9.86635e-49	3
ANP32B	3.02382e-53	0.709735	0.517	0.292	1.8943e-48	3
SCD	3.06102e-53	0.603621	0.315	0.133	1.9176e-48	3
PHPT1	3.67533e-53	0.592222	0.888	0.771	2.30245e-48	3
FDX1	1.62865e-51	0.700638	0.41	0.207	1.02029e-46	3
TRIM9	1.63935e-51	0.601282	0.275	0.107	1.02699e-46	3
SYNE2	2.19001e-51	0.715848	0.503	0.277	1.37195e-46	3
KLF3	3.58135e-51	0.559726	0.255	0.095	2.24357e-46	3
EMX2	3.82467e-51	0.599023	0.589	0.342	2.396e-46	3
CDK4	4.06813e-51	0.646138	0.609	0.388	2.54852e-46	3
MSI1	4.41768e-51	0.596286	0.327	0.141	2.7675e-46	3
RPS18	5.08457e-51	0.357624	0.985	0.976	3.18528e-46	3
LOC106006622	2.34734e-50	0.462799	0.952	0.914	1.47051e-45	3
LOC101680276	6.43617e-50	0.662504	0.805	0.654	4.032e-45	3
CXXC4	4.04122e-48	0.556418	0.402	0.194	2.53166e-43	3
MRPL36	1.46026e-47	0.596266	0.787	0.634	9.14797e-43	3
SDHD	2.49685e-47	0.625931	0.429	0.228	1.56418e-42	3
DHFR	6.09205e-47	0.597144	0.298	0.128	3.81643e-42	3
HMGB1	6.22885e-47	0.419866	0.967	0.937	3.90212e-42	3
DIAPH2	6.34409e-47	0.710106	0.445	0.243	3.97432e-42	3
PTPRG	7.99997e-47	0.540378	0.28	0.114	5.01166e-42	3
ARL6IP6	9.70931e-47	0.604202	0.335	0.153	6.08249e-42	3
TLK1	1.26061e-46	0.49844	0.259	0.1	7.89719e-42	3
LOC101675684	1.35649e-46	0.559202	0.343	0.156	8.49785e-42	3
RHOA	2.61237e-46	0.624446	0.66	0.462	1.63655e-41	3
AAMDC	5.95908e-46	0.565682	0.387	0.19	3.73312e-41	3
MYL6	6.19175e-46	0.491384	0.769	0.574	3.87888e-41	3
LOC101678001	7.94419e-46	0.525875	0.3	0.13	4.97672e-41	3
JTB	8.34654e-46	0.653866	0.683	0.513	5.22877e-41	3
TIMM10B	1.50175e-45	0.614637	0.479	0.266	9.40783e-41	3
TMED10	1.80832e-45	0.637858	0.443	0.241	1.13284e-40	3
CHD7	2.01145e-45	0.582514	0.344	0.156	1.26009e-40	3
NDUFC2	3.06529e-45	0.481848	0.909	0.836	1.92028e-40	3
KIF21A	3.29847e-45	0.746435	0.561	0.368	2.06636e-40	3
LOC101682684	1.1053e-44	0.628318	0.656	0.463	6.92424e-40	3
CCDC167	1.1366e-44	0.561111	0.359	0.175	7.12035e-40	3
PPP1R35	1.54202e-44	0.531621	0.29	0.124	9.66016e-40	3
MPDZ	2.09453e-44	0.560973	0.289	0.122	1.31214e-39	3
DAD1	4.83274e-44	0.648798	0.488	0.282	3.02752e-39	3
ST13	6.38096e-44	0.62139	0.637	0.448	3.99742e-39	3
PCBD1	9.02767e-44	0.681917	0.47	0.277	5.65548e-39	3
ATP5F1E	9.66245e-44	0.377998	0.987	0.962	6.05314e-39	3
GNAI2	1.43015e-43	0.586687	0.367	0.182	8.95934e-39	3
PIGBOS1	1.70431e-43	0.610731	0.491	0.288	1.06768e-38	3
LOC101672987	2.35364e-43	0.457918	0.272	0.111	1.47446e-38	3
ACADVL	4.45231e-43	0.59174	0.378	0.194	2.7892e-38	3
PMPCB	4.66068e-43	0.585785	0.281	0.123	2.91973e-38	3
FGFBP3	6.26196e-43	0.711251	0.446	0.251	3.92287e-38	3
BPHL	9.73793e-43	0.55787	0.299	0.135	6.10042e-38	3
IDI1	9.81801e-43	0.642458	0.536	0.34	6.15059e-38	3
SAP30	1.01313e-42	0.517415	0.46	0.248	6.34685e-38	3
PRKN	1.20904e-42	0.732732	0.451	0.26	7.57415e-38	3
AKAP7	1.26398e-42	0.629386	0.313	0.148	7.91833e-38	3
SEPTIN10	1.28107e-42	0.518794	0.252	0.102	8.02537e-38	3
RPLP2	1.83234e-42	0.352008	0.989	0.969	1.14789e-37	3
SYT16	2.43163e-42	0.614236	0.328	0.158	1.52332e-37	3
ITM2B	1.14206e-41	0.506565	0.783	0.619	7.15454e-37	3
HINT2	1.39434e-41	0.58368	0.459	0.263	8.73498e-37	3
LOC101674007	2.30183e-41	0.495122	0.256	0.107	1.44201e-36	3
GLO1	5.10647e-41	0.634808	0.545	0.356	3.199e-36	3
SMARCA5	7.08447e-41	0.610979	0.578	0.375	4.43814e-36	3
SPC24	1.01658e-40	0.31825	0.252	0.098	6.3685e-36	3
ZSCAN1	2.92176e-40	0.608423	0.633	0.468	1.83037e-35	3
SERF2	1.26329e-39	0.369916	0.961	0.928	7.91401e-35	3
NT5DC2	1.51431e-39	0.52163	0.264	0.114	9.48653e-35	3
FAM120A	2.25322e-39	0.468437	0.26	0.111	1.41155e-34	3
TIMM13	2.26286e-39	0.515981	0.774	0.627	1.41759e-34	3
ITM2C	2.84354e-39	0.577268	0.325	0.16	1.78136e-34	3
LOC101671415	3.673e-39	0.70038	0.465	0.288	2.30099e-34	3
RCN2	8.65676e-39	0.549217	0.712	0.558	5.42311e-34	3
EGR1	1.02588e-38	0.606249	0.26	0.113	6.42671e-34	3
SRSF9	1.52394e-38	0.56432	0.586	0.399	9.5469e-34	3
NDUFA2	1.61742e-38	0.494218	0.817	0.674	1.01325e-33	3
CALR	2.27828e-38	0.607572	0.488	0.302	1.42725e-33	3
HSPD1	2.54218e-38	0.625289	0.544	0.36	1.59258e-33	3
CDON	1.65861e-37	0.653171	0.48	0.298	1.03905e-32	3
RNASEH2B	2.37252e-37	0.609773	0.502	0.319	1.48629e-32	3
HMGCS1	2.85769e-37	0.69828	0.547	0.367	1.79023e-32	3
ATP5F1D	6.61538e-37	0.518579	0.71	0.546	4.14427e-32	3
LOC101690736	9.51941e-37	0.526579	0.799	0.684	5.96353e-32	3
RAB13	1.02279e-36	0.575998	0.564	0.389	6.40737e-32	3
TLE1	2.23946e-36	0.505012	0.27	0.122	1.40293e-31	3
LOC101683974	2.50861e-36	0.567736	0.656	0.499	1.57154e-31	3
SEMA6A	3.386e-36	0.524766	0.259	0.116	2.12119e-31	3
NDUFC1	3.82231e-36	0.518768	0.752	0.605	2.39452e-31	3
ARL13B	4.23107e-36	0.490144	0.3	0.144	2.65059e-31	3
BBIP1	1.19582e-35	0.63013	0.506	0.331	7.49136e-31	3
TMTC4	2.20117e-35	0.531959	0.294	0.14	1.37894e-30	3
SEPTIN2	4.12777e-35	0.450868	0.26	0.117	2.58588e-30	3
PPIB	5.4413e-35	0.494686	0.773	0.647	3.40876e-30	3
NOVA1	7.41296e-35	0.574959	0.773	0.641	4.64392e-30	3
LOC106005567	8.75397e-35	0.510552	0.839	0.725	5.48401e-30	3
PSIP1	1.17445e-34	0.493768	0.741	0.613	7.35744e-30	3
LOC101689272	2.18506e-34	0.32788	0.615	0.375	1.36885e-29	3
RPS8	4.8209e-34	0.291501	0.982	0.959	3.0201e-29	3
RPL22	5.0931e-34	0.35966	0.961	0.918	3.19062e-29	3
RAN	9.75165e-34	0.466202	0.835	0.718	6.10902e-29	3
MICOS10	2.02498e-33	0.441975	0.846	0.741	1.26857e-28	3
PRTFDC1	6.13697e-33	0.483066	0.262	0.122	3.84457e-28	3
ETFB	6.31549e-33	0.548182	0.443	0.271	3.9564e-28	3
ANAPC15	1.01238e-32	0.542014	0.666	0.504	6.34213e-28	3
ERH	1.0208e-32	0.353809	0.939	0.894	6.39488e-28	3
ASRGL1	2.60216e-32	0.591955	0.334	0.183	1.63015e-27	3
ALDH7A1	2.98167e-32	0.467195	0.387	0.215	1.8679e-27	3
TCEAL3	4.63906e-32	0.602189	0.478	0.315	2.90618e-27	3
DEK	4.81285e-32	0.555749	0.687	0.538	3.01506e-27	3
NRG1	4.96355e-32	0.582612	0.279	0.137	3.10946e-27	3
SSR4	5.96475e-32	0.418982	0.849	0.737	3.73668e-27	3
NLGN4X	8.14756e-32	0.432939	0.815	0.7	5.10412e-27	3
DNMT1	3.45552e-31	0.554805	0.449	0.283	2.16475e-26	3
PITPNC1	3.97727e-31	0.596587	0.367	0.209	2.4916e-26	3
MEIS2	4.08588e-31	0.289417	0.893	0.697	2.55964e-26	3
MPPED2	7.5564e-31	0.482346	0.702	0.531	4.73378e-26	3
SAT2	9.62852e-31	0.537278	0.462	0.293	6.03188e-26	3
LRPAP1	1.11078e-30	0.50818	0.425	0.259	6.95862e-26	3
MCM7	1.24837e-30	0.506341	0.262	0.126	7.82051e-26	3
CD81	1.81924e-30	0.436107	0.523	0.346	1.13968e-25	3
LOC101684668	5.25322e-30	0.553534	0.358	0.205	3.29094e-25	3
KLHL1	5.39777e-30	0.58933	0.264	0.129	3.38149e-25	3
RPL13	9.79974e-30	0.325601	0.968	0.928	6.13914e-25	3
FIS1	1.11839e-29	0.474786	0.749	0.632	7.00628e-25	3
AZIN1	1.60904e-29	0.612235	0.401	0.25	1.008e-24	3
MARCKS	1.67491e-29	0.385645	0.904	0.826	1.04926e-24	3
STAG2	1.93688e-29	0.468993	0.319	0.17	1.21338e-24	3
TBC1D5	3.53889e-29	0.530837	0.351	0.199	2.21698e-24	3
KRTCAP2	1.69405e-28	0.406508	0.835	0.732	1.06126e-23	3
LOC101682454	2.26354e-28	0.462155	0.25	0.123	1.41802e-23	3
MAGI1	4.20889e-28	0.533362	0.501	0.337	2.6367e-23	3
CANX	1.25985e-27	0.4849	0.512	0.353	7.89243e-23	3
PIN4	1.4735e-27	0.436157	0.34	0.191	9.23089e-23	3
TBCA	2.61557e-27	0.472587	0.73	0.607	1.63855e-22	3
BBLN	2.70835e-27	0.458709	0.682	0.53	1.69668e-22	3
PDIA3	2.99113e-27	0.521768	0.313	0.176	1.87382e-22	3
DAG1	3.95246e-27	0.422956	0.257	0.13	2.47606e-22	3
TMCO1	4.65578e-27	0.5297	0.469	0.315	2.91666e-22	3
BCAP31	4.68697e-27	0.504856	0.456	0.301	2.9362e-22	3
TMPO	1.37559e-26	0.431799	0.532	0.359	8.61752e-22	3
EHBP1	1.6951e-26	0.515239	0.614	0.465	1.06191e-21	3
ANP32E	1.88679e-26	0.385925	0.284	0.146	1.182e-21	3
DUT	1.88803e-26	0.405646	0.444	0.272	1.18277e-21	3
SRSF2	1.91236e-26	0.50424	0.308	0.174	1.19802e-21	3
ARHGAP21	2.13813e-26	0.499694	0.605	0.449	1.33946e-21	3
TMEM17	2.34447e-26	0.450901	0.313	0.176	1.46872e-21	3
PRKD1	2.51905e-26	0.460913	0.59	0.41	1.57808e-21	3
RND3	2.6154e-26	0.478961	0.361	0.209	1.63844e-21	3
CBX5	2.75763e-26	0.482386	0.502	0.345	1.72754e-21	3
CLNS1A	2.78415e-26	0.483154	0.446	0.293	1.74416e-21	3
TMEM256	2.80647e-26	0.514234	0.458	0.302	1.75814e-21	3
LOC101690338	7.6443e-26	0.47853	0.454	0.3	4.78885e-21	3
LOC101686987	1.62528e-25	0.420585	0.356	0.207	1.01818e-20	3
CDK2AP1	1.78909e-25	0.468103	0.546	0.383	1.12079e-20	3
TOX	2.26934e-25	0.385491	0.485	0.312	1.42165e-20	3
NCL	2.40558e-25	0.424462	0.762	0.667	1.507e-20	3
SLC3A2	2.57124e-25	0.351851	0.272	0.145	1.61078e-20	3
RABGGTB	3.58943e-25	0.456166	0.251	0.13	2.24863e-20	3
NDUFB8	4.99239e-25	0.368304	0.839	0.75	3.12753e-20	3
BRI3	5.523e-25	0.473781	0.578	0.443	3.45994e-20	3
OST4	6.65785e-25	0.412823	0.797	0.697	4.17088e-20	3
HNRNPA3	7.37402e-25	0.360105	0.826	0.74	4.61953e-20	3
EPHA4	7.4817e-25	0.43838	0.353	0.204	4.68698e-20	3
CHRAC1	7.52244e-25	0.51573	0.576	0.438	4.71251e-20	3
LOC101694386	1.5208e-24	0.445656	0.256	0.134	9.52718e-20	3
PGRMC1	1.60342e-24	0.493828	0.612	0.469	1.00448e-19	3
PTS	2.04621e-24	0.466134	0.346	0.207	1.28187e-19	3
ANAPC13	2.4729e-24	0.478466	0.464	0.316	1.54917e-19	3
HNRNPA2B1	3.47542e-24	0.350099	0.88	0.816	2.17721e-19	3
RDX	4.14482e-24	0.469399	0.477	0.326	2.59657e-19	3
RO60	4.6542e-24	0.477936	0.344	0.208	2.91567e-19	3
DNAJC19	5.43235e-24	0.468258	0.522	0.373	3.40315e-19	3
CUNH19orf53	6.68789e-24	0.412693	0.622	0.472	4.1897e-19	3
ANAPC16	1.05134e-23	0.445528	0.334	0.197	6.58624e-19	3
SF3B6	1.11934e-23	0.389205	0.759	0.654	7.01224e-19	3
PPDPF	1.55438e-23	0.365216	0.86	0.799	9.73756e-19	3
ARL1	1.66916e-23	0.416856	0.34	0.204	1.04566e-18	3
NDUFS6	2.37327e-23	0.395555	0.831	0.745	1.48676e-18	3
RSRP1	2.60469e-23	0.379001	0.261	0.138	1.63173e-18	3
MSMO1	2.78989e-23	0.539788	0.574	0.429	1.74775e-18	3
EIF4A3	3.59598e-23	0.47115	0.467	0.322	2.25274e-18	3
TSPAN5	3.73475e-23	0.52143	0.496	0.352	2.33967e-18	3
MICU2	4.74622e-23	0.45714	0.458	0.309	2.97331e-18	3
ENHO	5.19646e-23	0.476794	0.536	0.394	3.25538e-18	3
HADHA	7.6196e-23	0.461992	0.303	0.175	4.77337e-18	3
HNRNPF	9.07897e-23	0.490171	0.567	0.441	5.68761e-18	3
NDUFB7	1.24323e-22	0.368839	0.817	0.741	7.78837e-18	3
PFN1	1.60504e-22	0.397891	0.705	0.567	1.00549e-17	3
SELENOS	1.65099e-22	0.458984	0.501	0.361	1.03428e-17	3
TMBIM6	2.19542e-22	0.458263	0.407	0.266	1.37535e-17	3
OXR1	2.57051e-22	0.296224	0.257	0.135	1.61032e-17	3
PARL	2.7827e-22	0.426336	0.261	0.144	1.74325e-17	3
SSR3	4.43227e-22	0.44235	0.614	0.479	2.77664e-17	3
DPM3	4.99145e-22	0.399016	0.464	0.317	3.12695e-17	3
CLVS2	5.54908e-22	0.477709	0.309	0.184	3.47628e-17	3
CD47	6.09094e-22	0.41915	0.304	0.178	3.81573e-17	3
PRELID3A	6.44186e-22	0.44339	0.288	0.168	4.03557e-17	3
DCLK2	7.17703e-22	0.398326	0.3	0.17	4.49612e-17	3
LOC101687504	9.01572e-22	0.396369	0.504	0.348	5.64799e-17	3
HSP90AA1	1.0364e-21	0.34647	0.926	0.885	6.49261e-17	3
LOC101690468	1.47577e-21	0.47272	0.265	0.148	9.24511e-17	3
PIGF	1.9532e-21	0.404734	0.332	0.202	1.2236e-16	3
WWOX	2.06654e-21	0.461198	0.28	0.158	1.29461e-16	3
CXXC5	2.41061e-21	0.394	0.257	0.142	1.51015e-16	3
GNAO1	2.8445e-21	0.407166	0.257	0.142	1.78197e-16	3
IDH2	3.23641e-21	0.430624	0.405	0.272	2.02748e-16	3
HSD17B10	3.41177e-21	0.364113	0.279	0.155	2.13734e-16	3
FAM133B	3.53304e-21	0.452982	0.419	0.281	2.21331e-16	3
PFKL	3.61166e-21	0.424576	0.319	0.195	2.26256e-16	3
ADGRL2	6.94055e-21	0.433348	0.493	0.352	4.34798e-16	3
TFDP2	7.71987e-21	0.441964	0.276	0.159	4.83619e-16	3
TXNDC12	2.30098e-20	0.381559	0.277	0.16	1.44147e-15	3
TPI1	2.5738e-20	0.481202	0.731	0.629	1.61238e-15	3
METTL15	2.79209e-20	0.46583	0.294	0.175	1.74913e-15	3
ATXN10	2.94137e-20	0.452995	0.502	0.378	1.84265e-15	3
PPP1CB	3.43745e-20	0.45649	0.387	0.261	2.15342e-15	3
GMPS	4.74992e-20	0.382475	0.252	0.141	2.97563e-15	3
DTYMK	5.44563e-20	0.514227	0.328	0.21	3.41147e-15	3
BAZ2B	8.58549e-20	0.356843	0.562	0.402	5.37847e-15	3
LOC123393238	2.10798e-19	0.483668	0.306	0.189	1.32056e-14	3
NUDT21	2.12163e-19	0.445681	0.485	0.358	1.32912e-14	3
FERMT2	2.73118e-19	0.450385	0.25	0.142	1.71098e-14	3
GNA12	2.73981e-19	0.370613	0.25	0.141	1.71638e-14	3
RAB6B	3.05248e-19	0.423805	0.344	0.224	1.91226e-14	3
SYT11	3.36727e-19	0.448979	0.377	0.253	2.10946e-14	3
FHOD3	9.76127e-19	0.427559	0.3	0.186	6.11504e-14	3
NMNAT2	1.44456e-18	0.488753	0.353	0.232	9.04958e-14	3
ARGLU1	1.67675e-18	0.358972	0.744	0.649	1.05042e-13	3
FBLN1	1.78075e-18	0.391706	0.251	0.144	1.11557e-13	3
SMIM27	1.95857e-18	0.420462	0.377	0.251	1.22697e-13	3
STOML2	2.17632e-18	0.423355	0.453	0.328	1.36338e-13	3
NDUFAF3	2.39991e-18	0.430046	0.46	0.331	1.50345e-13	3
LSM6	2.45108e-18	0.34224	0.69	0.572	1.5355e-13	3
HSPA8	2.81618e-18	0.376675	0.76	0.675	1.76422e-13	3
UBXN4	2.85457e-18	0.39277	0.498	0.366	1.78827e-13	3
THOC7	2.88384e-18	0.344641	0.315	0.194	1.80661e-13	3
ATRAID	3.04292e-18	0.396001	0.266	0.157	1.90627e-13	3
TSPAN3	6.27352e-18	0.420879	0.53	0.41	3.93011e-13	3
LOC101688359	6.36105e-18	0.376142	0.282	0.171	3.98495e-13	3
STK39	6.55798e-18	0.374093	0.294	0.18	4.10831e-13	3
TPM1	6.8593e-18	0.53421	0.491	0.378	4.29708e-13	3
TRAPPC2L	7.51575e-18	0.346082	0.714	0.588	4.70832e-13	3
ELAVL1	1.01862e-17	0.399638	0.518	0.399	6.38126e-13	3
NF1	1.78759e-17	0.397274	0.451	0.324	1.11986e-12	3
CETN3	3.20048e-17	0.383652	0.458	0.328	2.00497e-12	3
SNRPB	3.32263e-17	0.366644	0.741	0.664	2.08149e-12	3
SPCS2	3.64278e-17	0.35104	0.629	0.523	2.28206e-12	3
RBM23	4.24321e-17	0.377299	0.315	0.202	2.6582e-12	3
PUF60	5.18756e-17	0.373405	0.482	0.359	3.2498e-12	3
SRRM2	7.12057e-17	0.3564	0.729	0.659	4.46075e-12	3
LOC101673521	8.50682e-17	0.381754	0.373	0.253	5.32918e-12	3
TXN	1.04848e-16	0.27782	0.889	0.826	6.5683e-12	3
AK1	1.5277e-16	0.427101	0.468	0.353	9.57046e-12	3
FRAS1	1.70142e-16	0.312002	0.487	0.35	1.06587e-11	3
LOC101686034	1.70267e-16	0.400758	0.305	0.195	1.06665e-11	3
TMEM18	2.07821e-16	0.402638	0.446	0.33	1.30191e-11	3
SMAD5	2.76427e-16	0.362449	0.407	0.284	1.7317e-11	3
LOC101670497	3.26336e-16	0.307332	0.729	0.63	2.04437e-11	3
ANAPC11	3.33245e-16	0.342245	0.757	0.677	2.08765e-11	3
SRGAP3	3.37627e-16	0.451141	0.502	0.4	2.1151e-11	3
PSMB6	5.50899e-16	0.263325	0.892	0.814	3.45116e-11	3
PRDX3	8.65299e-16	0.34284	0.301	0.192	5.42075e-11	3
RER1	1.0556e-15	0.35719	0.329	0.219	6.61292e-11	3
LOC101676730	1.08701e-15	0.349681	0.767	0.671	6.8097e-11	3
FKBP4	1.09114e-15	0.361838	0.347	0.236	6.83554e-11	3
HDAC9	1.09207e-15	0.270549	0.359	0.238	6.84135e-11	3
SAP18	1.17874e-15	0.310214	0.685	0.574	7.38432e-11	3
METTL5	1.36571e-15	0.387035	0.405	0.29	8.55564e-11	3
HNRNPK	1.60356e-15	0.342993	0.735	0.657	1.00457e-10	3
ACAT2	2.02887e-15	0.346647	0.701	0.589	1.271e-10	3
CISD2	2.77023e-15	0.339704	0.328	0.217	1.73544e-10	3
GLCCI1	3.23298e-15	0.432237	0.25	0.154	2.02533e-10	3
PRDX1	4.02269e-15	0.314153	0.776	0.69	2.52005e-10	3
DCTPP1	4.20197e-15	0.445686	0.441	0.34	2.63237e-10	3
PTGES3	5.07781e-15	0.336393	0.749	0.659	3.18105e-10	3
FYTTD1	5.50816e-15	0.338908	0.41	0.292	3.45064e-10	3
AHI1	6.35741e-15	0.379243	0.275	0.176	3.98267e-10	3
IFT27	1.15318e-14	0.353038	0.386	0.275	7.22423e-10	3
EFNB2	1.21735e-14	0.37879	0.532	0.424	7.62619e-10	3
IGF2BP3	1.30974e-14	0.336902	0.425	0.305	8.20501e-10	3
AK3	1.45707e-14	0.357665	0.285	0.187	9.12794e-10	3
BLOC1S1	1.66003e-14	0.31685	0.812	0.749	1.03994e-09	3
DST	1.66145e-14	0.310276	0.417	0.298	1.04083e-09	3
EPRS1	2.31159e-14	0.342664	0.344	0.238	1.44812e-09	3
PSMA2	3.31702e-14	0.368019	0.565	0.464	2.07798e-09	3
NDUFB10	3.97117e-14	0.324894	0.718	0.626	2.48778e-09	3
SNRPG	7.32256e-14	0.277217	0.854	0.814	4.58729e-09	3
LOC101687406	7.69111e-14	0.320302	0.614	0.51	4.81817e-09	3
ZNF706	7.79548e-14	0.350263	0.682	0.584	4.88356e-09	3
ARHGAP32	8.70103e-14	0.373802	0.427	0.318	5.45084e-09	3
POLA1	1.09141e-13	0.330429	0.267	0.171	6.83725e-09	3
BSG	1.29959e-13	0.285551	0.696	0.596	8.14139e-09	3
ANTKMT	1.31591e-13	0.340965	0.581	0.473	8.24363e-09	3
GNG10	1.42674e-13	0.309257	0.738	0.65	8.93793e-09	3
SH3RF3	1.5139e-13	0.34883	0.518	0.411	9.48399e-09	3
TIMP2	1.77614e-13	0.349358	0.333	0.233	1.11268e-08	3
ARFRP1	1.81105e-13	0.330701	0.31	0.21	1.13455e-08	3
GATD3	2.10718e-13	0.365544	0.402	0.301	1.32006e-08	3
ALYREF	2.15174e-13	0.28223	0.748	0.66	1.34798e-08	3
PJA1	2.17807e-13	0.380342	0.329	0.229	1.36447e-08	3
CCT3	2.50296e-13	0.346551	0.513	0.413	1.568e-08	3
CENPS	3.17473e-13	0.411748	0.286	0.195	1.98884e-08	3
MPC1	3.34809e-13	0.351768	0.564	0.464	2.09744e-08	3
ADH5	4.08423e-13	0.353901	0.288	0.193	2.55861e-08	3
DDX1	4.30191e-13	0.337691	0.409	0.307	2.69497e-08	3
NDUFA5	4.30479e-13	0.328969	0.549	0.451	2.69678e-08	3
SRSF6	6.04271e-13	0.367062	0.409	0.304	3.78552e-08	3
EZR	6.57871e-13	0.263085	0.352	0.238	4.1213e-08	3
DYNLT2	7.08727e-13	0.324555	0.269	0.177	4.43989e-08	3
POLE4	7.77459e-13	0.362168	0.405	0.304	4.87047e-08	3
IGFBP2	7.78602e-13	0.425826	0.784	0.713	4.87763e-08	3
NXT1	8.13052e-13	0.357412	0.305	0.211	5.09344e-08	3
LYRM4	8.62428e-13	0.26854	0.342	0.232	5.40277e-08	3
FARS2	8.73731e-13	0.314337	0.255	0.162	5.47357e-08	3
PGAM1	1.10707e-12	0.339663	0.343	0.243	6.93535e-08	3
UBA2	1.24751e-12	0.309519	0.383	0.278	7.81517e-08	3
ASAP2	1.50348e-12	0.311159	0.285	0.188	9.41871e-08	3
MRTO4	1.53673e-12	0.355368	0.45	0.35	9.62697e-08	3
FADS2	1.56981e-12	0.370322	0.383	0.286	9.83425e-08	3
NAA38	1.77802e-12	0.299199	0.55	0.448	1.11386e-07	3
CKS1B	1.94132e-12	0.271487	0.286	0.189	1.21616e-07	3
CNIH4	2.25303e-12	0.38701	0.286	0.195	1.41144e-07	3
SMC1A	2.81656e-12	0.311544	0.288	0.194	1.76446e-07	3
LOC123393526	2.89989e-12	0.338087	0.356	0.26	1.81666e-07	3
SPCS3	3.14357e-12	0.366368	0.364	0.271	1.96932e-07	3
NCAN	3.1894e-12	0.405617	0.376	0.284	1.99803e-07	3
DENND1A	3.98857e-12	0.319552	0.314	0.219	2.49868e-07	3
POU2F1	4.13831e-12	0.321564	0.328	0.227	2.59249e-07	3
ZNF664	4.25462e-12	0.301468	0.279	0.185	2.66535e-07	3
IFNGR2	4.2673e-12	0.338754	0.324	0.232	2.67329e-07	3
CMBL	4.74062e-12	0.318173	0.274	0.185	2.96981e-07	3
TFG	6.07835e-12	0.336221	0.261	0.175	3.80784e-07	3
APC	7.28717e-12	0.425186	0.574	0.503	4.56512e-07	3
PIK3C2A	7.74095e-12	0.273046	0.255	0.167	4.8494e-07	3
MZT2B	7.98098e-12	0.272261	0.726	0.624	4.99976e-07	3
NDUFB5	8.21641e-12	0.325794	0.406	0.311	5.14725e-07	3
LOC101691886	9.92683e-12	0.341586	0.296	0.207	6.21876e-07	3
PARP1	1.24353e-11	0.311904	0.286	0.195	7.79025e-07	3
LOC123389162	1.3576e-11	0.328679	0.291	0.203	8.50482e-07	3
LOC101686597	1.47528e-11	0.370667	0.427	0.337	9.24203e-07	3
BUD23	1.9426e-11	0.310993	0.274	0.185	1.21696e-06	3
ARPP19	2.26147e-11	0.354983	0.451	0.363	1.41672e-06	3
SSBP1	2.2758e-11	0.303783	0.34	0.246	1.4257e-06	3
HDDC2	2.32748e-11	0.319133	0.373	0.28	1.45807e-06	3
BOLA3	2.39415e-11	0.33571	0.43	0.342	1.49984e-06	3
PFN2	2.40556e-11	0.330782	0.43	0.337	1.50699e-06	3
ZMIZ1	2.41857e-11	0.341712	0.443	0.343	1.51514e-06	3
LSS	2.78596e-11	0.357862	0.277	0.192	1.74529e-06	3
RAB8B	2.88898e-11	0.338443	0.348	0.254	1.80983e-06	3
DLG1	2.98468e-11	0.286303	0.364	0.259	1.86978e-06	3
RPL3	3.17037e-11	0.327071	0.642	0.57	1.98611e-06	3
KLHL5	3.76413e-11	0.266774	0.415	0.315	2.35808e-06	3
MRPL12	4.18232e-11	0.349884	0.41	0.32	2.62005e-06	3
ZRANB2	4.54998e-11	0.290554	0.541	0.445	2.85038e-06	3
LOC101679413	4.68112e-11	0.307872	0.512	0.421	2.93253e-06	3
LOC101683221	4.94139e-11	0.259546	0.834	0.791	3.09559e-06	3
PRKDC	5.66893e-11	0.30459	0.318	0.225	3.55136e-06	3
NIFK	6.14225e-11	0.336443	0.531	0.46	3.84787e-06	3
FAM162A	6.78055e-11	0.438644	0.585	0.523	4.24775e-06	3
PTPRA	7.03828e-11	0.330557	0.372	0.278	4.4092e-06	3
EFCAB2	8.49415e-11	0.325665	0.342	0.25	5.32124e-06	3
RFC4	9.28676e-11	0.360093	0.314	0.23	5.81779e-06	3
RAB5A	9.3254e-11	0.318142	0.279	0.192	5.84199e-06	3
SEC62	9.36748e-11	0.300962	0.623	0.535	5.86835e-06	3
FKBP3	9.6304e-11	0.287073	0.588	0.498	6.03306e-06	3
TMEM167A	9.82421e-11	0.298328	0.491	0.4	6.15447e-06	3
HNRNPL	1.64501e-10	0.29018	0.472	0.382	1.03053e-05	3
LAPTM4A	1.68085e-10	0.346885	0.378	0.293	1.05299e-05	3
GET1	1.72633e-10	0.27315	0.265	0.183	1.08148e-05	3
SRSF10	1.79724e-10	0.288069	0.455	0.359	1.1259e-05	3
LOC101692673	2.21255e-10	0.273454	0.468	0.372	1.38607e-05	3
LOC123389897	2.44597e-10	0.312511	0.358	0.269	1.5323e-05	3
IAH1	2.99806e-10	0.292193	0.317	0.229	1.87816e-05	3
ATAD1	3.05252e-10	0.294962	0.289	0.205	1.91228e-05	3
MRPL16	3.96814e-10	0.303595	0.334	0.247	2.48588e-05	3
TRA2B	4.37762e-10	0.280816	0.517	0.424	2.7424e-05	3
RNF115	4.61734e-10	0.308977	0.269	0.188	2.89258e-05	3
RPN2	5.36895e-10	0.318683	0.294	0.211	3.36343e-05	3
BNIP3L	5.62774e-10	0.287964	0.431	0.351	3.52555e-05	3
SMC3	6.68421e-10	0.266396	0.453	0.356	4.18739e-05	3
HNRNPD	6.79116e-10	0.261991	0.629	0.559	4.25439e-05	3
SERBP1	7.27765e-10	0.268395	0.706	0.651	4.55916e-05	3
PSMD12	7.29136e-10	0.295924	0.323	0.239	4.56775e-05	3
GCSH	8.12809e-10	0.31785	0.29	0.209	5.09192e-05	3
PGRMC2	8.73757e-10	0.256901	0.264	0.183	5.47374e-05	3
G3BP1	9.47965e-10	0.289161	0.265	0.185	5.93862e-05	3
TMEM178B	1.14662e-09	0.288757	0.439	0.348	7.18314e-05	3
API5	1.2918e-09	0.297315	0.276	0.196	8.09262e-05	3
SETD5	1.4397e-09	0.285896	0.259	0.179	9.01916e-05	3
GPATCH8	1.67002e-09	0.296318	0.373	0.286	0.00010462	3
S100A13	1.83336e-09	0.264753	0.593	0.517	0.000114853	3
LOC101692211	2.32554e-09	0.337152	0.322	0.245	0.000145686	3
URI1	2.36604e-09	0.287662	0.291	0.209	0.000148223	3
PAPSS1	2.43567e-09	0.294043	0.255	0.179	0.000152585	3
COQ7	2.54624e-09	0.260246	0.284	0.204	0.000159512	3
WASHC3	2.77414e-09	0.289809	0.38	0.297	0.000173789	3
GPX4	4.71966e-09	0.260847	0.632	0.548	0.000295668	3
NSRP1	6.10079e-09	0.27292	0.276	0.197	0.00038219	3
SRRM1	6.89382e-09	0.261659	0.569	0.494	0.00043187	3
LOC101672513	6.98356e-09	0.276243	0.298	0.219	0.000437492	3
ATIC	8.52551e-09	0.267669	0.274	0.196	0.000534089	3
GOLGA7	8.74537e-09	0.263233	0.275	0.199	0.000547862	3
LOC106006715	1.14647e-08	0.271703	0.284	0.208	0.000718215	3
TUFM	1.40163e-08	0.282434	0.441	0.362	0.000878067	3
SSB	1.41136e-08	0.300737	0.453	0.384	0.000884161	3
GNPDA2	1.68311e-08	0.290119	0.342	0.265	0.0010544	3
CENPX	1.69896e-08	0.290032	0.33	0.253	0.00106433	3
SPAG9	2.32847e-08	0.26842	0.398	0.32	0.00145869	3
PKM	2.58875e-08	0.260495	0.445	0.37	0.00162175	3
SELENOT	2.70311e-08	0.312119	0.338	0.266	0.00169339	3
DDX18	2.83478e-08	0.287687	0.269	0.196	0.00177587	3
PAIP1	2.917e-08	0.290445	0.371	0.294	0.00182738	3
EXOSC4	3.06377e-08	0.283076	0.434	0.358	0.00191933	3
CLCN3	3.20482e-08	0.290772	0.276	0.204	0.00200769	3
PRXL2A	3.41906e-08	0.342628	0.262	0.194	0.0021419	3
GPAA1	3.4439e-08	0.267831	0.327	0.25	0.00215746	3
MTREX	3.82599e-08	0.293594	0.275	0.203	0.00239683	3
COMMD4	3.88603e-08	0.250393	0.315	0.239	0.00243444	3
MRPL13	3.96068e-08	0.27594	0.298	0.225	0.00248121	3
NOL7	4.13459e-08	0.274258	0.502	0.425	0.00259015	3
MAD2L2	4.5959e-08	0.268436	0.259	0.188	0.00287915	3
TPR	5.40409e-08	0.282884	0.354	0.282	0.00338545	3
RANBP1	6.63683e-08	0.290029	0.396	0.325	0.00415771	3
HNRNPU	7.71289e-08	0.305085	0.564	0.506	0.00483182	3
PCCA	8.54144e-08	0.280482	0.3	0.23	0.00535087	3
RSL1D1	1.04952e-07	0.27806	0.404	0.33	0.00657484	3
TAX1BP1	1.22837e-07	0.260873	0.303	0.232	0.00769525	3
BPNT2	1.23029e-07	0.277579	0.251	0.185	0.0077073	3
SRSF7	1.61037e-07	0.270199	0.585	0.534	0.0100883	3
LOC101670946	1.71218e-07	0.258059	0.369	0.298	0.0107261	3
SNX6	1.83585e-07	0.292176	0.409	0.341	0.0115009	3
TMEM9	2.02633e-07	0.284981	0.256	0.193	0.0126942	3
RTCA	2.10417e-07	0.269816	0.301	0.234	0.0131818	3
TEN1	2.42033e-07	0.263753	0.328	0.257	0.0151624	3
PSMA5	4.02656e-07	0.255888	0.439	0.369	0.0252248	3
SLC25A44	4.05397e-07	0.288542	0.289	0.222	0.0253965	3
MRPL14	7.5719e-07	0.268518	0.537	0.481	0.0474349	3
ADK	7.61488e-07	0.276687	0.367	0.301	0.0477042	3
SF3B5	8.14356e-07	0.276156	0.419	0.355	0.0510161	3
HOOK3	8.49757e-07	0.267054	0.275	0.211	0.0532339	3
RHOB	8.87571e-07	0.2551	0.323	0.257	0.0556028	3
MAGOH	1.30136e-06	0.255043	0.537	0.474	0.0815248	3
ERP29	1.80427e-06	0.262274	0.267	0.208	0.11303	3
PSMG3	1.99134e-06	0.269768	0.276	0.215	0.12475	3
TRIM2	2.32989e-06	0.257952	0.474	0.41	0.145958	3
ST7	2.63459e-06	0.274611	0.38	0.315	0.165046	3
NPM3	5.28011e-06	0.251187	0.43	0.373	0.330778	3
ZCRB1	1.23372e-05	0.258242	0.401	0.343	0.772877	3
SQLE	3.61789e-05	0.26093	0.401	0.348	1	3
ERGIC2	4.1616e-05	0.260529	0.377	0.322	1	3
PPP2CB	0.000136029	0.292057	0.327	0.28	1	3
NEGR1	0	2.21367	0.864	0.378	0	4
EOMES	0	2.08869	0.655	0.062	0	4
DACH1	0	1.62912	0.569	0.129	0	4
NRN1	0	1.56897	0.735	0.23	0	4
RND3	0	1.54969	0.618	0.189	0	4
ROBO2	0	1.49984	0.996	0.699	0	4
NEUROD4	0	1.42728	0.392	0.028	0	4
DLL3	0	1.27191	0.416	0.072	0	4
PARVG	0	1.15109	0.306	0.037	0	4
ZBTB20	1.55783e-297	1.37024	0.722	0.293	9.75918e-293	4
TMEM163	9.14367e-296	1.05644	0.29	0.045	5.72815e-291	4
MDK	3.4037e-291	1.46092	0.775	0.38	2.13228e-286	4
CDK6	2.34958e-247	1.13253	0.404	0.102	1.47192e-242	4
FTL	2.69329e-244	0.670241	0.999	0.983	1.68724e-239	4
PCDH9	5.0122e-244	1.5142	0.793	0.457	3.13994e-239	4
ELAVL4	6.32666e-242	1.30556	0.665	0.304	3.9634e-237	4
LOC123390419	5.09209e-241	1.2911	0.386	0.098	3.18999e-236	4
CPNE4	1.16678e-239	1.07667	0.274	0.049	7.3094e-235	4
DDAH2	4.29522e-239	1.2036	0.882	0.628	2.69078e-234	4
GADD45G	6.37304e-239	1.67527	0.533	0.189	3.99245e-234	4
RPS7	9.37809e-236	0.628226	0.999	0.984	5.875e-231	4
JUND	2.15295e-235	1.14484	0.854	0.551	1.34874e-230	4
RPL7A	2.20043e-216	0.671637	0.998	0.954	1.37848e-211	4
IGFBP2	5.89492e-216	1.11462	0.908	0.703	3.69293e-211	4
RPS27A	1.99277e-211	0.515425	1	0.991	1.24839e-206	4
SLC44A5	6.25347e-208	1.26836	0.683	0.343	3.91755e-203	4
IGFBPL1	3.56595e-206	1.12709	0.762	0.425	2.23393e-201	4
LOC123390719	5.18093e-205	1.01652	0.904	0.666	3.24564e-200	4
DBI	8.06897e-197	0.72079	0.938	0.737	5.05489e-192	4
RPL10	8.32276e-192	0.707257	0.985	0.958	5.21387e-187	4
MYT1	2.93564e-188	0.857846	0.316	0.078	1.83906e-183	4
RPS25	1.96148e-185	0.548398	0.996	0.973	1.22879e-180	4
HMGN2	9.12116e-184	0.944653	0.813	0.505	5.71404e-179	4
RPL22	7.88009e-180	0.676042	0.987	0.915	4.93656e-175	4
LOC101689992	1.36708e-178	0.925427	0.934	0.796	8.56424e-174	4
RPS18	8.61213e-178	0.537759	0.999	0.975	5.39515e-173	4
TNFAIP8	6.22015e-176	1.01582	0.524	0.204	3.89668e-171	4
CLIC1	6.22104e-176	1.13457	0.61	0.286	3.89724e-171	4
MPPED2	2.87775e-175	1.14452	0.767	0.522	1.80279e-170	4
RPS24	5.121e-170	0.467798	1	0.992	3.2081e-165	4
LOC101675486	6.1542e-170	0.600313	0.992	0.967	3.85536e-165	4
RPS15	9.42894e-170	0.4293	0.999	0.989	5.90686e-165	4
RPLP2	1.53866e-169	0.564446	0.998	0.968	9.63911e-165	4
SRRM3	4.532e-166	1.04381	0.426	0.155	2.83912e-161	4
LOC123394363	2.14364e-165	1.02978	0.771	0.502	1.3429e-160	4
RPL32	4.78796e-164	0.495877	1	0.977	2.99947e-159	4
LOC101681550	7.16043e-160	0.74496	0.932	0.801	4.48572e-155	4
MFAP2	5.36071e-158	0.942022	0.361	0.116	3.35827e-153	4
CMC1	7.87823e-155	0.896136	0.371	0.124	4.9354e-150	4
RPL21	1.06123e-153	0.476297	0.998	0.976	6.64819e-149	4
RPL19	7.76475e-149	0.451778	0.999	0.981	4.8643e-144	4
LOC101694508	1.4336e-143	0.649143	0.972	0.92	8.98095e-139	4
ADGRV1	1.34644e-140	0.959568	0.552	0.252	8.43493e-136	4
RPL18A	2.45729e-136	0.492225	0.989	0.96	1.53939e-131	4
LOC101689272	1.25024e-135	0.762152	0.694	0.364	7.83224e-131	4
HES6	1.66969e-135	0.917685	0.784	0.572	1.04599e-130	4
SERF2	9.5678e-135	0.559464	0.977	0.926	5.99385e-130	4
CHD7	1.33029e-133	0.872195	0.396	0.148	8.33376e-129	4
RPL35A	2.92245e-132	0.5224	0.988	0.949	1.8308e-127	4
LSM8	2.98852e-130	0.886816	0.766	0.543	1.87219e-125	4
NACA	3.05329e-130	0.467193	0.999	0.979	1.91277e-125	4
NKAIN3	3.24968e-130	0.924269	0.537	0.25	2.03579e-125	4
PPP1R14B	8.15735e-130	0.667385	0.939	0.857	5.11025e-125	4
PDE3B	6.05986e-129	1.07738	0.485	0.23	3.79626e-124	4
RPL27A	2.93535e-128	0.577397	0.976	0.939	1.83888e-123	4
EMX2	2.11425e-124	0.885735	0.608	0.334	1.32449e-119	4
MARCKS	3.90199e-123	0.673228	0.915	0.824	2.44444e-118	4
ATP5PO	6.9148e-123	0.599614	0.975	0.908	4.33185e-118	4
RPS8	9.14269e-122	0.48783	0.992	0.958	5.72753e-117	4
TENM4	6.21585e-121	0.907396	0.635	0.364	3.89398e-116	4
SLC35F1	7.19697e-120	0.825141	0.808	0.622	4.50861e-115	4
RCOR2	1.18127e-116	0.818458	0.382	0.154	7.4002e-112	4
RPS27L	8.0098e-115	0.898829	0.759	0.561	5.01782e-110	4
RPS10	4.76468e-114	0.405491	1	0.977	2.98488e-109	4
RPL37A	1.47259e-111	0.436057	1	0.984	9.22521e-107	4
BAZ2B	3.31619e-109	0.840527	0.641	0.392	2.07746e-104	4
HECTD4	5.50969e-109	0.898199	0.591	0.358	3.4516e-104	4
SSR4	2.79485e-107	0.655274	0.866	0.733	1.75086e-102	4
EIF3F	2.5319e-106	0.67038	0.813	0.667	1.58613e-101	4
INSM1	3.49634e-106	0.81265	0.431	0.192	2.19031e-101	4
DCC	1.67163e-105	1.11328	0.706	0.484	1.04721e-100	4
DLGAP1	1.70775e-105	1.02256	0.867	0.832	1.06984e-100	4
RPL9	2.96609e-103	0.357177	0.998	0.987	1.85814e-98	4
NFIA	2.35547e-102	0.655151	0.903	0.76	1.4756e-97	4
MEIS2	7.59198e-102	0.592281	0.899	0.691	4.75607e-97	4
RPL12	7.7685e-102	0.438569	0.988	0.951	4.86665e-97	4
ZNF704	1.30167e-97	0.777838	0.644	0.413	8.15446e-93	4
SCAND1	3.30259e-96	0.531385	0.971	0.899	2.06894e-91	4
LOC101675684	2.19092e-93	0.857448	0.347	0.151	1.37252e-88	4
LOC101686884	1.06337e-92	0.353488	0.997	0.976	6.66156e-88	4
TTC28	1.14118e-92	0.612123	0.876	0.739	7.14901e-88	4
RPS26	7.49566e-92	0.434899	0.992	0.961	4.69573e-87	4
ZFHX4	8.70386e-92	0.803241	0.54	0.306	5.45262e-87	4
EEF1A1	3.25703e-91	0.41671	0.994	0.979	2.0404e-86	4
RPS28	6.54731e-91	0.432958	0.999	0.985	4.10163e-86	4
RPS3A	8.68493e-91	0.366344	0.998	0.983	5.44076e-86	4
FABP5	5.24401e-90	0.722228	0.735	0.542	3.28517e-85	4
CDH8	1.2117e-89	0.776291	0.35	0.149	7.59083e-85	4
FRMD4B	2.70469e-89	0.791701	0.702	0.514	1.69438e-84	4
ASCL1	5.50918e-89	0.681368	0.325	0.131	3.45128e-84	4
NEUROG2	6.30063e-88	0.887642	0.35	0.152	3.94709e-83	4
MRPS6	1.41178e-85	0.782336	0.694	0.516	8.84427e-81	4
NFIB	3.27379e-85	0.524508	0.938	0.871	2.0509e-80	4
LOC101682432	7.31498e-85	0.714317	0.317	0.131	4.58254e-80	4
RPS27	1.29302e-84	0.368257	0.998	0.973	8.10023e-80	4
DCX	3.26197e-84	0.776052	0.541	0.334	2.04349e-79	4
LOC123389049	4.00602e-84	0.757826	0.643	0.467	2.50961e-79	4
RPL36	1.84606e-82	0.461527	0.979	0.938	1.15648e-77	4
RPL30	7.67208e-82	0.317728	1	0.99	4.80625e-77	4
ROBO1	1.21245e-79	0.546955	0.849	0.722	7.59549e-75	4
RPL24	1.41872e-79	0.419745	0.981	0.959	8.88772e-75	4
PLXNA2	7.98941e-79	0.758834	0.662	0.476	5.00505e-74	4
SOX6	1.16196e-78	0.338823	0.388	0.168	7.27919e-74	4
CENPV	3.9003e-77	0.508064	0.921	0.84	2.44338e-72	4
BTG1	4.61601e-75	0.664108	0.428	0.217	2.89175e-70	4
ENC1	6.80374e-75	0.739796	0.659	0.484	4.26227e-70	4
NME4	9.0294e-75	0.666733	0.304	0.133	5.65656e-70	4
RPL23	1.57123e-73	0.343212	0.998	0.976	9.84313e-69	4
RPS11	2.26222e-73	0.415151	0.981	0.961	1.41719e-68	4
LOC101674270	2.58108e-73	0.305858	1	0.988	1.61694e-68	4
LDHB	3.62858e-73	0.574534	0.793	0.616	2.27316e-68	4
PRDX2	6.36437e-73	0.463897	0.965	0.905	3.98702e-68	4
HSD17B10	1.29582e-72	0.723004	0.322	0.149	8.1178e-68	4
RPL26	1.93704e-72	0.287506	0.999	0.988	1.21348e-67	4
MLLT3	6.18794e-72	0.606682	0.843	0.766	3.87649e-67	4
PALLD	2.9478e-71	0.633551	0.269	0.11	1.84668e-66	4
JAM2	1.10874e-70	0.605235	0.321	0.142	6.94579e-66	4
QSER1	2.87083e-70	0.676076	0.514	0.315	1.79846e-65	4
LOC123391354	3.56211e-70	0.606252	0.675	0.484	2.23152e-65	4
SLCO5A1	1.22052e-69	0.668611	0.335	0.157	7.64606e-65	4
RPS15A	1.43825e-69	0.398904	0.996	0.977	9.01005e-65	4
RPL11	3.51138e-69	0.348833	0.998	0.975	2.19974e-64	4
LSM6	4.68843e-69	0.574314	0.723	0.566	2.93711e-64	4
GLI3	8.77522e-69	0.452489	0.301	0.126	5.49732e-64	4
RAI14	6.84595e-68	0.668013	0.315	0.147	4.28871e-63	4
RPS9	7.40469e-67	0.492403	0.886	0.804	4.63874e-62	4
HMGN1	1.13434e-66	0.517867	0.868	0.778	7.10617e-62	4
RPL37	2.62846e-66	0.304861	0.999	0.987	1.64662e-61	4
RPL27	4.65126e-66	0.326116	0.995	0.972	2.91383e-61	4
EPHB1	2.09758e-65	0.656937	0.561	0.368	1.31405e-60	4
RPL6	3.30703e-64	0.407367	0.988	0.947	2.07172e-59	4
CBFA2T2	4.47583e-64	0.710191	0.448	0.265	2.80393e-59	4
LOC123393742	7.459e-64	0.403603	0.874	0.77	4.67276e-59	4
PTPDC1	2.02175e-63	0.609078	0.31	0.144	1.26655e-58	4
SRRM4	5.14806e-63	0.657339	0.573	0.396	3.22505e-58	4
ST8SIA1	1.78772e-62	0.564179	0.261	0.111	1.11994e-57	4
CFL2	2.58617e-62	0.709683	0.409	0.237	1.62013e-57	4
RPS29	5.48148e-62	0.336327	0.999	0.979	3.43392e-57	4
RPS21	1.53636e-61	0.353652	0.993	0.966	9.62466e-57	4
RPL28	9.93725e-61	0.279059	1	0.987	6.22529e-56	4
PRKX	3.51132e-60	0.62852	0.535	0.356	2.1997e-55	4
CPE	3.658e-60	0.557707	0.713	0.583	2.29159e-55	4
RBM8A	6.38325e-59	0.598274	0.699	0.571	3.99885e-54	4
MSI2	7.17921e-59	0.590797	0.395	0.213	4.49749e-54	4
LOC106005567	5.90272e-57	0.533444	0.812	0.724	3.69782e-52	4
SOX11	9.94966e-57	0.477431	0.831	0.75	6.23306e-52	4
DPY19L3	3.16511e-56	0.621231	0.287	0.139	1.98281e-51	4
ZMIZ1	5.91473e-56	0.635701	0.5	0.337	3.70534e-51	4
LHX2	3.25899e-55	0.616598	0.524	0.352	2.04163e-50	4
FOXN3	4.68402e-55	0.638765	0.477	0.304	2.93435e-50	4
RPL8	2.52733e-54	0.404436	0.933	0.895	1.58327e-49	4
PCBD2	2.85765e-54	0.631993	0.578	0.421	1.7902e-49	4
LRP8	4.4681e-54	0.569737	0.322	0.166	2.79909e-49	4
RPS2	8.85892e-54	0.300605	0.998	0.969	5.54976e-49	4
RPS23	1.53027e-53	0.28717	0.998	0.979	9.58652e-49	4
MYL6	3.83405e-53	0.483013	0.702	0.574	2.40188e-48	4
KCNQ3	1.8916e-51	0.664693	0.383	0.219	1.18501e-46	4
CTTNBP2	3.90261e-51	0.5257	0.699	0.585	2.44483e-46	4
HSP90AB1	3.64845e-49	0.342592	0.973	0.94	2.28561e-44	4
SLC25A3	1.06098e-48	0.424901	0.871	0.804	6.64662e-44	4
RPS17	1.47137e-48	0.284179	0.996	0.973	9.21755e-44	4
WBP1	4.00033e-47	0.60986	0.374	0.226	2.50604e-42	4
CDK2AP1	1.14014e-46	0.572638	0.527	0.38	7.14254e-42	4
RPL35	1.48969e-46	0.254926	1	0.983	9.33231e-42	4
TENM3	1.56906e-46	0.567666	0.388	0.23	9.82956e-42	4
LYRM4	3.20691e-46	0.564612	0.379	0.227	2.009e-41	4
ANP32B	3.2625e-46	0.555114	0.449	0.291	2.04383e-41	4
PPDPF	1.04362e-45	0.39998	0.87	0.797	6.53785e-41	4
SYNE2	1.37594e-45	0.516431	0.439	0.275	8.61971e-41	4
RPL15	2.37882e-45	0.347273	0.931	0.891	1.49024e-40	4
LOC101673611	8.01883e-45	0.557625	0.366	0.216	5.02347e-40	4
NSA2	1.99086e-44	0.491343	0.681	0.575	1.2472e-39	4
MAML3	6.51117e-44	0.559997	0.3	0.16	4.07899e-39	4
SPOCK1	6.77468e-44	0.666951	0.382	0.242	4.24406e-39	4
PCBP4	1.48631e-42	0.602059	0.371	0.232	9.31114e-38	4
LOC123386922	1.54485e-42	0.751473	0.429	0.291	9.67788e-38	4
DPY19L1	3.01807e-42	0.41501	0.618	0.446	1.8907e-37	4
SLC25A6	4.48598e-42	0.310068	0.961	0.93	2.81028e-37	4
RPS13	7.72688e-42	0.253964	0.99	0.975	4.84058e-37	4
RPL7	3.94845e-41	0.451834	0.794	0.732	2.47355e-36	4
CNTN5	2.86486e-40	0.98293	0.62	0.543	1.79472e-35	4
KCNMB2	3.05916e-40	0.682574	0.567	0.439	1.91644e-35	4
ATP5F1D	9.41863e-40	0.483098	0.652	0.545	5.9004e-35	4
SF3B6	1.14015e-39	0.455792	0.729	0.653	7.14256e-35	4
ABHD16A	1.98306e-39	0.598988	0.322	0.195	1.24231e-34	4
CISD1	2.94009e-39	0.548356	0.634	0.542	1.84185e-34	4
TCF12	4.8948e-39	0.409345	0.655	0.531	3.0664e-34	4
PRDX1	9.57211e-39	0.459868	0.775	0.688	5.99655e-34	4
BCL11A	4.27734e-38	0.416412	0.754	0.661	2.67958e-33	4
RPS14	8.40445e-38	0.260367	0.988	0.965	5.26505e-33	4
GABRB3	9.18009e-38	0.637891	0.52	0.404	5.75096e-33	4
SEPTIN9	1.05213e-37	0.507339	0.324	0.193	6.59115e-33	4
RPL13	7.58362e-37	0.302733	0.963	0.927	4.75083e-32	4
CDK4	7.84747e-37	0.513501	0.516	0.389	4.91612e-32	4
RCN2	1.00829e-36	0.477725	0.643	0.559	6.31654e-32	4
RPS6	1.07032e-36	0.404907	0.816	0.761	6.70511e-32	4
EDIL3	1.07767e-36	0.419002	0.44	0.295	6.75116e-32	4
RPL23A	1.38997e-36	0.334391	0.958	0.921	8.70761e-32	4
RPL10A	1.43666e-36	0.41165	0.808	0.742	9.00013e-32	4
EPHA4	2.15817e-36	0.483488	0.335	0.202	1.35201e-31	4
ASAP1	2.44634e-36	0.532887	0.332	0.203	1.53253e-31	4
LOC101674217	4.15954e-36	0.485461	0.261	0.143	2.60578e-31	4
FIS1	4.91178e-36	0.416944	0.71	0.631	3.07703e-31	4
RPS3	7.85882e-36	0.389342	0.825	0.768	4.92324e-31	4
SMARCA5	9.24389e-36	0.533424	0.494	0.375	5.79093e-31	4
TIMM50	1.56687e-35	0.529684	0.251	0.138	9.81582e-31	4
SEZ6	2.62731e-35	0.530246	0.395	0.264	1.64591e-30	4
FARS2	9.55349e-35	0.452553	0.278	0.158	5.98488e-30	4
SEMA3A	1.36315e-34	0.517045	0.359	0.227	8.53958e-30	4
TAF7	1.1003e-33	0.533107	0.446	0.325	6.89291e-29	4
ZFAND5	1.28826e-33	0.54939	0.393	0.274	8.07042e-29	4
RPSA	2.60129e-33	0.333286	0.915	0.881	1.6296e-28	4
SRGAP2	2.87657e-33	0.554334	0.367	0.246	1.80206e-28	4
TRMT112	3.22787e-33	0.350205	0.907	0.861	2.02213e-28	4
TIMM10B	7.47378e-33	0.548513	0.389	0.267	4.68202e-28	4
SNRPD2	8.93232e-33	0.306152	0.945	0.9	5.59574e-28	4
PIK3R3	1.38377e-32	0.4841	0.337	0.211	8.66878e-28	4
LYPD1	1.8943e-32	0.348848	0.368	0.222	1.1867e-27	4
HNRNPDL	3.4393e-32	0.360896	0.831	0.782	2.15458e-27	4
RPL3	2.43279e-31	0.444517	0.645	0.569	1.52405e-26	4
RNF180	2.68937e-31	0.489572	0.4	0.278	1.68479e-26	4
AAMDC	8.02444e-31	0.504119	0.306	0.191	5.02699e-26	4
PSME2	1.24572e-30	0.478789	0.342	0.221	7.80393e-26	4
SOX5	2.02386e-30	0.278724	0.802	0.727	1.26787e-25	4
RPL5	1.02846e-29	0.317997	0.904	0.863	6.44288e-25	4
PFDN5	2.05304e-29	0.360821	0.803	0.742	1.28615e-24	4
ST13	9.76679e-29	0.468699	0.539	0.45	6.1185e-24	4
HNRNPH3	1.08368e-28	0.392106	0.721	0.656	6.78879e-24	4
AGMAT	1.17519e-28	0.466195	0.334	0.221	7.36212e-24	4
MAGI1	1.47515e-28	0.400449	0.463	0.335	9.24123e-24	4
LOC101683700	7.89863e-27	0.464739	0.443	0.338	4.94818e-22	4
ARHGAP42	1.55929e-26	0.411616	0.251	0.146	9.76833e-22	4
RAB8B	1.66629e-26	0.470101	0.357	0.251	1.04386e-21	4
RPL13A	1.93732e-26	0.31377	0.884	0.835	1.21366e-21	4
ANAPC15	2.01635e-26	0.434777	0.581	0.505	1.26316e-21	4
MAGI2	2.28877e-26	0.358384	0.698	0.628	1.43382e-21	4
LOC101687418	2.3742e-26	0.535744	0.443	0.336	1.48734e-21	4
LOC101693169	3.329e-26	0.298427	0.953	0.906	2.08548e-21	4
FRMD4A	8.5033e-26	0.3362	0.65	0.576	5.32698e-21	4
PNRC1	9.41524e-26	0.428779	0.443	0.338	5.89827e-21	4
ROMO1	1.44765e-25	0.295931	0.918	0.882	9.06896e-21	4
ELAVL2	1.47492e-25	0.424501	0.408	0.299	9.23979e-21	4
LOC101694119	2.01505e-25	0.280041	0.927	0.901	1.26235e-20	4
LOC101691097	2.76633e-25	0.455579	0.442	0.337	1.733e-20	4
GNG5	6.77055e-25	0.332106	0.274	0.162	4.24148e-20	4
ST7	8.36973e-25	0.482981	0.411	0.311	5.2433e-20	4
SESN3	5.68125e-24	0.279711	0.266	0.161	3.55907e-19	4
PIN4	9.8303e-24	0.45064	0.289	0.191	6.15829e-19	4
PHF14	3.74692e-23	0.358824	0.611	0.548	2.3473e-18	4
TIAM2	5.17058e-23	0.400248	0.542	0.45	3.23916e-18	4
SELENOH	7.93414e-23	0.276236	0.917	0.887	4.97042e-18	4
DOK6	1.75142e-22	0.535406	0.675	0.647	1.09719e-17	4
SCOC	3.27962e-22	0.475743	0.464	0.379	2.05455e-17	4
EHBP1	3.49877e-22	0.41442	0.54	0.466	2.19184e-17	4
PHLDA1	5.77535e-22	0.341589	0.369	0.254	3.61803e-17	4
KCNH7	1.0111e-21	0.402023	0.668	0.609	6.33416e-17	4
DCLK2	1.15708e-21	0.370748	0.266	0.169	7.24863e-17	4
JARID2	2.71951e-21	0.446734	0.366	0.271	1.70366e-16	4
SEM1	3.88915e-21	0.346463	0.763	0.706	2.4364e-16	4
SAT2	5.24436e-21	0.439062	0.387	0.294	3.28538e-16	4
HINT2	5.60694e-21	0.440494	0.355	0.265	3.51253e-16	4
LOC123393238	5.73516e-21	0.435218	0.277	0.188	3.59285e-16	4
HNRNPA2B1	5.85028e-21	0.307394	0.845	0.817	3.66497e-16	4
RBPJ	6.39625e-21	0.42808	0.398	0.309	4.00699e-16	4
PAK3	7.36653e-21	0.413008	0.386	0.292	4.61484e-16	4
RNASEH2B	8.47214e-21	0.464981	0.41	0.32	5.30745e-16	4
SMAD5	8.55592e-21	0.43532	0.374	0.283	5.35994e-16	4
PAIP2	1.26484e-20	0.302872	0.675	0.617	7.92375e-16	4
LOC101678249	5.38502e-20	0.363181	0.648	0.598	3.3735e-15	4
RBX1	5.42811e-20	0.342873	0.737	0.701	3.40049e-15	4
MEX3A	6.77489e-20	0.388972	0.422	0.334	4.2442e-15	4
LOC101671619	1.00943e-19	0.402676	0.51	0.438	6.32365e-15	4
ACADVL	2.17882e-19	0.448064	0.281	0.196	1.36494e-14	4
FDX1	2.22531e-19	0.425236	0.295	0.21	1.39407e-14	4
GSE1	2.42941e-19	0.377041	0.335	0.242	1.52193e-14	4
LOC123390405	2.68639e-19	0.274848	0.877	0.838	1.68292e-14	4
NELL2	2.82987e-19	0.316874	0.683	0.61	1.7728e-14	4
DENND5B	6.38476e-19	0.387859	0.297	0.208	3.9998e-14	4
HNRNPK	6.93451e-19	0.339512	0.694	0.657	4.3442e-14	4
SNRPE	1.15841e-18	0.25911	0.86	0.831	7.25698e-14	4
NR2F1	2.67997e-18	0.439842	0.382	0.298	1.67889e-13	4
POU3F2	5.35028e-18	0.358101	0.513	0.432	3.35174e-13	4
FMC1	1.0133e-17	0.383353	0.486	0.418	6.34794e-13	4
PHF20L1	1.2456e-17	0.353731	0.531	0.472	7.80316e-13	4
CCSER1	1.29305e-17	0.389084	0.601	0.541	8.10043e-13	4
NDUFA5	1.38235e-17	0.363696	0.51	0.451	8.65987e-13	4
RERE	2.30613e-17	0.25102	0.684	0.638	1.4447e-12	4
RPL14	2.78034e-17	0.282675	0.842	0.808	1.74177e-12	4
FBXW7	3.42092e-17	0.273604	0.621	0.56	2.14307e-12	4
NDUFB7	4.23532e-17	0.300789	0.768	0.742	2.65326e-12	4
PRDX3	7.81132e-17	0.371978	0.268	0.191	4.89348e-12	4
KLHL24	1.07581e-16	0.381927	0.272	0.191	6.73953e-12	4
EIF4A1	1.17094e-16	0.368695	0.548	0.497	7.3355e-12	4
BTF3	1.96197e-16	0.253297	0.798	0.768	1.2291e-11	4
WDFY3	2.38839e-16	0.331916	0.47	0.389	1.49623e-11	4
APEX1	2.51716e-16	0.366014	0.439	0.366	1.5769e-11	4
AP1S2	2.54339e-16	0.283808	0.325	0.239	1.59333e-11	4
KALRN	9.35576e-16	0.32963	0.573	0.522	5.86101e-11	4
POU2F1	9.85663e-16	0.344082	0.305	0.226	6.17479e-11	4
MMADHC	1.32995e-15	0.386732	0.374	0.299	8.3316e-11	4
CSMD2	1.9624e-15	0.416154	0.259	0.186	1.22937e-10	4
LOC101681854	2.13953e-15	0.338224	0.577	0.533	1.34033e-10	4
TET1	3.80785e-15	0.341025	0.307	0.225	2.38547e-10	4
ZRANB2	6.05801e-15	0.358937	0.495	0.445	3.7951e-10	4
LOC101682832	9.45457e-15	0.387258	0.305	0.231	5.92291e-10	4
NUDT21	9.73397e-15	0.386076	0.421	0.359	6.09794e-10	4
ALDH7A1	1.1649e-14	0.30636	0.295	0.216	7.2976e-10	4
NDUFA2	1.17545e-14	0.257957	0.721	0.677	7.36371e-10	4
LOC101683036	1.26187e-14	0.331695	0.433	0.36	7.90514e-10	4
LOC101686987	1.26943e-14	0.31564	0.285	0.208	7.95246e-10	4
RTL5	1.27951e-14	0.371271	0.352	0.278	8.01563e-10	4
ETNK1	1.39538e-14	0.378153	0.348	0.278	8.7415e-10	4
SUPT4H1	1.55831e-14	0.320723	0.546	0.501	9.7622e-10	4
RPL36AL	1.88247e-14	0.306243	0.648	0.611	1.17929e-09	4
CUNH19orf53	2.27554e-14	0.340476	0.526	0.475	1.42553e-09	4
PSD3	4.03045e-14	0.275296	0.549	0.481	2.52492e-09	4
MRPL32	4.13214e-14	0.326188	0.539	0.489	2.58862e-09	4
CRIPT	4.48744e-14	0.353508	0.5	0.45	2.8112e-09	4
HNRNPM	4.79034e-14	0.318072	0.636	0.6	3.00095e-09	4
LOC101686245	5.99643e-14	0.365768	0.401	0.337	3.75652e-09	4
DPYSL5	1.06112e-13	0.38355	0.48	0.428	6.6475e-09	4
CDON	1.14367e-13	0.326461	0.373	0.3	7.16465e-09	4
MPST	1.42381e-13	0.347854	0.323	0.253	8.91961e-09	4
TMEM59	1.8819e-13	0.323372	0.352	0.28	1.17894e-08	4
NDUFA7	2.02064e-13	0.286815	0.687	0.653	1.26585e-08	4
GPR137C	3.20512e-13	0.263341	0.274	0.195	2.00788e-08	4
TRIM2	3.74322e-13	0.341188	0.463	0.409	2.34498e-08	4
BBIP1	3.78396e-13	0.366279	0.396	0.333	2.3705e-08	4
EIF3I	4.78369e-13	0.311465	0.571	0.521	2.99679e-08	4
ARID4B	5.41344e-13	0.313809	0.401	0.331	3.39131e-08	4
TMEM256	5.88507e-13	0.36529	0.365	0.304	3.68676e-08	4
RSF1	7.69912e-13	0.3233	0.415	0.352	4.82319e-08	4
SAP30	1.5323e-12	0.271905	0.328	0.252	9.59923e-08	4
FYN	1.74267e-12	0.292767	0.524	0.476	1.09171e-07	4
SMARCD3	1.93293e-12	0.356312	0.322	0.254	1.2109e-07	4
CCT3	2.09894e-12	0.356025	0.458	0.414	1.3149e-07	4
ATP2C1	2.23952e-12	0.335311	0.311	0.247	1.40297e-07	4
UBXN1	3.13845e-12	0.323666	0.473	0.421	1.96612e-07	4
CA9	4.08542e-12	0.307693	0.264	0.197	2.55935e-07	4
LOC101687504	4.34069e-12	0.267454	0.421	0.35	2.71927e-07	4
KIF21B	5.89813e-12	0.338897	0.266	0.204	3.69494e-07	4
HNRNPD	7.34755e-12	0.286348	0.595	0.559	4.60295e-07	4
LOC101684076	8.02102e-12	0.346891	0.35	0.293	5.02485e-07	4
TOP2B	1.39875e-11	0.330744	0.507	0.473	8.76263e-07	4
LEPROTL1	2.02755e-11	0.301587	0.375	0.317	1.27018e-06	4
ZNHIT1	3.6972e-11	0.309975	0.469	0.429	2.31615e-06	4
RAN	3.76505e-11	0.253773	0.742	0.721	2.35866e-06	4
USP48	5.15733e-11	0.288964	0.264	0.201	3.23086e-06	4
PCBP2	7.75673e-11	0.328952	0.436	0.389	4.85928e-06	4
RBM3	7.792e-11	0.277537	0.564	0.531	4.88137e-06	4
TIMM13	7.92198e-11	0.28507	0.652	0.631	4.9628e-06	4
AFF2	9.1775e-11	0.333945	0.308	0.245	5.74934e-06	4
EIF3D	1.20828e-10	0.312916	0.319	0.262	7.56941e-06	4
SNX6	1.27923e-10	0.294197	0.393	0.34	8.01384e-06	4
NT5C	1.76556e-10	0.280126	0.461	0.414	1.10605e-05	4
PHF21A	2.08359e-10	0.291055	0.372	0.31	1.30528e-05	4
ITGB1	2.3494e-10	0.286826	0.283	0.222	1.47181e-05	4
ZFTA	2.60743e-10	0.299641	0.272	0.212	1.63345e-05	4
BCAS3	2.77519e-10	0.302566	0.355	0.296	1.73854e-05	4
LOC101670497	3.86074e-10	0.257085	0.648	0.633	2.4186e-05	4
LOC101690338	4.58709e-10	0.335148	0.353	0.302	2.87363e-05	4
RSRC1	4.82753e-10	0.304128	0.327	0.272	3.02426e-05	4
MED27	7.81574e-10	0.30455	0.268	0.212	4.89625e-05	4
PDCL3	8.87564e-10	0.302234	0.492	0.458	5.56023e-05	4
LOC106003548	1.79105e-09	0.352355	0.292	0.24	0.000112202	4
BCL7C	3.1747e-09	0.290396	0.316	0.263	0.000198882	4
CETN3	3.7925e-09	0.307236	0.379	0.33	0.000237585	4
SMARCD1	6.65438e-09	0.322302	0.345	0.3	0.000416871	4
ETFB	6.86127e-09	0.315207	0.325	0.275	0.000429831	4
CHD2	6.98909e-09	0.262628	0.541	0.525	0.000437839	4
RBMX	7.52089e-09	0.310354	0.337	0.29	0.000471153	4
KDM1A	1.01062e-08	0.270114	0.39	0.341	0.000633115	4
UBE2S	1.2981e-08	0.285033	0.588	0.581	0.000813208	4
LOC101677065	1.29898e-08	0.306257	0.318	0.271	0.000813756	4
NAV1	1.35764e-08	0.313269	0.405	0.368	0.000850509	4
PRMT1	1.83247e-08	0.266225	0.539	0.523	0.00114797	4
KARS1	2.16027e-08	0.298548	0.299	0.251	0.00135332	4
EIF2S3	2.80221e-08	0.293939	0.357	0.313	0.00175547	4
CDKAL1	3.12188e-08	0.260079	0.343	0.292	0.00195573	4
MRPS14	3.44146e-08	0.281517	0.412	0.373	0.00215594	4
HIGD2A	3.75488e-08	0.292309	0.392	0.351	0.00235228	4
TDG	4.967e-08	0.303937	0.398	0.365	0.00311163	4
LOC101682611	7.94006e-08	0.265973	0.269	0.221	0.00497413	4
PTPN4	8.68658e-08	0.25594	0.344	0.291	0.0054418	4
LOC123389897	1.07315e-07	0.322679	0.311	0.269	0.00672288	4
SMARCC1	1.7469e-07	0.265882	0.384	0.34	0.0109436	4
PFN2	2.21633e-07	0.285592	0.373	0.338	0.0138844	4
ATP5F1B	2.40355e-07	0.259089	0.5	0.48	0.0150573	4
SMAD4	3.05387e-07	0.257128	0.316	0.271	0.0191313	4
LOC101675761	3.36335e-07	0.252232	0.356	0.314	0.02107	4
[truncated: 6,992 more rows]

## Sheet: monkey_E78.Markers
scRNA-Seq analysis of E78 rhesus monkey visual cortex
gene	p_val	avg_log2FC	pct.1	pct.2	p_val_adj	cluster
NFIB	5.07528e-211	0.791269	0.967	0.846	3.17946e-206	0
IGFBPL1	2.77326e-168	0.838277	0.879	0.613	1.73734e-163	0
PAG1	9.57955e-155	1.23741	0.37	0.121	6.0012e-150	0
SOX11	1.54098e-151	0.709017	0.978	0.861	9.6536e-147	0
NEUROD6	5.07046e-139	0.663495	0.964	0.797	3.17644e-134	0
DDAH2	3.21102e-135	0.764207	0.849	0.702	2.01158e-130	0
LOC699231	5.24165e-134	0.552216	0.998	0.919	3.28368e-129	0
RPS26	3.18798e-125	0.363114	1	0.998	1.99714e-120	0
MEIS2	1.02356e-121	0.830746	0.726	0.509	6.41218e-117	0
TAGLN3	1.90415e-121	0.843478	0.67	0.45	1.19288e-116	0
SOX4	4.096e-119	0.536898	0.99	0.958	2.56598e-114	0
RPL34	3.71546e-116	0.317209	1	1	2.32759e-111	0
PPP2R2B	1.67713e-113	1.02696	0.542	0.323	1.05066e-108	0
ACTG1	5.98129e-106	0.375472	0.998	0.998	3.74704e-101	0
NRN1	1.42418e-104	1.01938	0.405	0.187	8.9219e-100	0
NSG2	1.82265e-103	0.72855	0.744	0.552	1.14182e-98	0
GPM6A	1.29468e-102	0.548878	0.947	0.827	8.11065e-98	0
PALMD	2.36563e-101	0.999338	0.33	0.131	1.48197e-96	0
LOC114671882	1.61832e-99	0.955633	0.407	0.194	1.01381e-94	0
TUBB2B	5.41952e-98	0.364784	1	0.991	3.39511e-93	0
TMEFF1	1.44386e-94	0.783736	0.59	0.388	9.04523e-90	0
TUBA1A	3.49513e-87	0.34959	1	0.998	2.18956e-82	0
ARL4D	1.33281e-85	0.880631	0.342	0.153	8.34955e-81	0
RPS23	1.22821e-80	0.328188	0.995	0.991	7.69422e-76	0
MLLT11	7.70656e-76	0.396558	0.984	0.934	4.82785e-71	0
TTC28	1.50073e-75	0.750874	0.505	0.326	9.40147e-71	0
GNAI1	4.67475e-74	0.80938	0.402	0.227	2.92855e-69	0
RPS8	1.45345e-68	0.261004	0.999	0.998	9.1053e-64	0
TUBB	2.85492e-67	0.291236	1	0.993	1.78849e-62	0
LRP8	3.93337e-63	0.746686	0.412	0.252	2.4641e-58	0
RPS13	7.00849e-61	0.278748	0.996	0.995	4.39054e-56	0
ITM2B	1.26129e-59	0.570034	0.71	0.624	7.90145e-55	0
PTMA	2.3549e-58	0.309543	0.994	0.987	1.47525e-53	0
RPL37	2.48964e-57	0.277446	0.996	0.996	1.55966e-52	0
UNC5D	2.70645e-57	0.729697	0.302	0.154	1.69548e-52	0
RPS4X	2.35446e-55	0.266911	0.998	0.996	1.47498e-50	0
ENC1	8.12275e-55	0.790109	0.281	0.144	5.08858e-50	0
RPL24	4.50672e-53	0.257985	0.995	0.994	2.82328e-48	0
POU3F2	7.93985e-52	0.543015	0.632	0.516	4.974e-47	0
IFI27L2	2.48994e-51	0.668362	0.518	0.392	1.55985e-46	0
BCL11B	6.53349e-49	0.662781	0.265	0.128	4.09297e-44	0
RPL22	3.85344e-48	0.320309	0.966	0.963	2.41403e-43	0
PAIP2	8.35136e-48	0.499491	0.649	0.574	5.2318e-43	0
MLLT3	5.38284e-47	0.575127	0.503	0.374	3.37213e-42	0
RPL30	2.40895e-45	0.274779	0.98	0.977	1.50911e-40	0
ROBO2	4.46103e-42	0.669656	0.344	0.222	2.79466e-37	0
RPL39	4.75331e-42	0.284634	0.983	0.972	2.97776e-37	0
EZR	2.28518e-41	0.593882	0.453	0.344	1.43157e-36	0
SEZ6	5.79534e-39	0.623974	0.316	0.197	3.63055e-34	0
NSG1	1.68872e-37	0.399571	0.596	0.469	1.05791e-32	0
MARCKS	5.87519e-37	0.354088	0.89	0.835	3.68057e-32	0
RPL4	6.34619e-37	0.275695	0.966	0.958	3.97564e-32	0
TCF4	5.01468e-36	0.282114	0.947	0.935	3.1415e-31	0
LOC107000809	6.04572e-36	0.412558	0.749	0.72	3.7874e-31	0
LOC107000401	6.94784e-36	0.285185	0.963	0.955	4.35254e-31	0
NEUROD2	8.38764e-36	0.333996	0.706	0.568	5.25452e-31	0
PGAP1	3.52395e-35	0.637135	0.26	0.153	2.20761e-30	0
SYT1	4.50281e-35	0.44041	0.554	0.431	2.82083e-30	0
HDAC2	1.73722e-34	0.355306	0.786	0.745	1.0883e-29	0
GPC2	1.40441e-32	0.560329	0.321	0.212	8.79808e-28	0
RPS11	1.48352e-32	0.266141	0.954	0.95	9.29365e-28	0
PRDX2	2.2483e-32	0.364167	0.718	0.669	1.40847e-27	0
HNRNPA1	4.2534e-32	0.330468	0.875	0.864	2.66458e-27	0
CD200	1.22033e-31	0.463568	0.481	0.395	7.64487e-27	0
ELAVL4	3.59393e-31	0.459511	0.464	0.359	2.25145e-26	0
CYTH2	2.60975e-30	0.476616	0.475	0.397	1.6349e-25	0
SMARCD3	7.00084e-30	0.515691	0.452	0.37	4.38574e-25	0
LOC106998839	1.83091e-29	0.442729	0.545	0.461	1.14699e-24	0
APEX1	7.00495e-29	0.415903	0.576	0.525	4.38832e-24	0
IP6K2	3.18051e-28	0.499917	0.403	0.32	1.99246e-23	0
LOC114671812	6.92858e-28	0.541104	0.27	0.173	4.34048e-23	0
NOP53	1.06664e-27	0.392732	0.637	0.606	6.68205e-23	0
ARHGAP21	1.27914e-27	0.535119	0.401	0.321	8.01329e-23	0
APP	1.60929e-27	0.403694	0.541	0.468	1.00816e-22	0
RPS4Y1	3.21772e-27	0.272539	0.912	0.902	2.01577e-22	0
CDC42EP3	3.42252e-26	0.553116	0.284	0.194	2.14407e-21	0
UCHL1	9.78575e-26	0.332172	0.734	0.693	6.13038e-21	0
TMEM59	4.08648e-25	0.375394	0.569	0.514	2.56002e-20	0
SH3BGRL3	6.01936e-25	0.462094	0.648	0.637	3.77089e-20	0
BTG1	6.50398e-25	0.474187	0.466	0.393	4.07448e-20	0
DBN1	1.81708e-24	0.342184	0.611	0.564	1.13833e-19	0
MYL6	2.1302e-24	0.308027	0.705	0.668	1.33448e-19	0
ISLR2	2.75347e-24	0.423635	0.453	0.362	1.72494e-19	0
GDAP1L1	2.80027e-24	0.468737	0.354	0.266	1.75426e-19	0
HPCAL1	3.66145e-24	0.504553	0.261	0.175	2.29375e-19	0
TBR1	6.71289e-24	0.442363	0.298	0.207	4.20535e-19	0
EIF3E	3.04001e-22	0.332785	0.719	0.725	1.90444e-17	0
INSM1	3.31335e-22	0.450857	0.359	0.273	2.07568e-17	0
SLA	7.55074e-22	0.380242	0.467	0.372	4.73024e-17	0
LOC114678346	2.54531e-21	0.491789	0.451	0.402	1.59453e-16	0
EPHA3	2.14421e-20	0.462263	0.267	0.19	1.34326e-15	0
CCNG2	2.5489e-19	0.396177	0.434	0.381	1.59679e-14	0
EIF3H	3.26863e-19	0.32856	0.605	0.585	2.04767e-14	0
RNASEK	4.11566e-19	0.298589	0.653	0.656	2.5783e-14	0
C7H14orf132	4.29774e-19	0.404197	0.428	0.37	2.69236e-14	0
TERF2IP	5.82101e-19	0.37333	0.494	0.462	3.64663e-14	0
EIF3F	1.36573e-17	0.290151	0.628	0.61	8.55575e-13	0
SMDT1	1.48743e-17	0.25745	0.763	0.779	9.31818e-13	0
SAT2	3.8455e-17	0.436069	0.302	0.235	2.40905e-12	0
DYNC1I2	4.47209e-17	0.31725	0.598	0.587	2.80159e-12	0
PPP1R17	4.96547e-17	0.500357	0.364	0.277	3.11067e-12	0
C2H3orf14	7.70552e-17	0.376817	0.413	0.363	4.8272e-12	0
BTF3	2.774e-16	0.273841	0.637	0.638	1.7378e-11	0
LOC107000617	2.84376e-16	0.345211	0.351	0.283	1.7815e-11	0
ING4	4.16794e-16	0.442367	0.323	0.267	2.61105e-11	0
ZNF704	6.24567e-16	0.436464	0.371	0.32	3.91266e-11	0
MEX3B	3.90862e-15	0.394417	0.265	0.203	2.44859e-10	0
ELAVL2	1.60497e-14	0.348556	0.399	0.342	1.00545e-09	0
GNG3	2.0143e-14	0.362655	0.408	0.359	1.26188e-09	0
PNRC1	4.50118e-14	0.365057	0.383	0.339	2.81981e-09	0
LAPTM4A	7.7108e-14	0.319767	0.471	0.449	4.83051e-09	0
MAGED2	2.12437e-13	0.297496	0.52	0.504	1.33083e-08	0
ZNF292	4.5303e-13	0.339675	0.438	0.409	2.83805e-08	0
SCG3	5.33651e-13	0.370139	0.295	0.238	3.34311e-08	0
PGRMC1	6.67222e-13	0.344354	0.453	0.429	4.17988e-08	0
SPAG9	7.98792e-13	0.374977	0.324	0.278	5.00411e-08	0
ADRA2A	8.86388e-13	0.319393	0.251	0.186	5.55287e-08	0
GRIA2	1.41674e-12	0.266504	0.462	0.418	8.8753e-08	0
OCIAD2	1.75012e-12	0.329939	0.312	0.253	1.09638e-07	0
SPIRE1	1.87061e-12	0.364971	0.27	0.216	1.17187e-07	0
LOC114674108	3.1965e-12	0.252368	0.612	0.621	2.00248e-07	0
ADGRG1	3.42773e-12	0.414307	0.308	0.263	2.14733e-07	0
FYN	3.56634e-12	0.399887	0.276	0.229	2.23417e-07	0
ZNF462	8.67914e-12	0.314514	0.477	0.454	5.43713e-07	0
CHD9	9.53196e-12	0.339725	0.365	0.329	5.97139e-07	0
PLXNA2	1.17081e-11	0.331035	0.295	0.24	7.33464e-07	0
RSL24D1	1.68057e-11	0.253014	0.589	0.602	1.05281e-06	0
ZFAND6	2.82295e-11	0.333329	0.361	0.331	1.76847e-06	0
DHPS	3.51281e-11	0.293951	0.467	0.456	2.20064e-06	0
AZU1	7.6766e-11	0.34946	0.332	0.293	4.80908e-06	0
DCTN2	1.46973e-10	0.293059	0.449	0.441	9.20728e-06	0
AKR1A1	1.99048e-10	0.291158	0.438	0.426	1.24695e-05	0
CCT2	2.24351e-10	0.253706	0.519	0.525	1.40547e-05	0
ALDH2	2.81921e-10	0.305687	0.396	0.377	1.76612e-05	0
ZC2HC1A	5.38004e-10	0.316297	0.343	0.312	3.37038e-05	0
SETBP1	7.55942e-10	0.332319	0.342	0.31	4.73568e-05	0
VCAN	7.9961e-10	0.351999	0.283	0.238	5.00923e-05	0
SRGAP1	1.82621e-09	0.269674	0.341	0.302	0.000114405	0
AUTS2	9.56807e-09	0.261675	0.404	0.384	0.000599402	0
LAMTOR5	1.23381e-08	0.267379	0.478	0.49	0.000772935	0
LOC699779	4.98373e-08	0.313282	0.317	0.292	0.00312211	0
EIF3M	1.22592e-07	0.275086	0.429	0.432	0.00767989	0
TCEAL8	1.30277e-07	0.277746	0.382	0.375	0.00816132	0
IDH1	4.72598e-07	0.270728	0.31	0.287	0.0296064	0
IGBP1	6.84773e-07	0.281959	0.352	0.341	0.0428983	0
POLB	9.26914e-07	0.284395	0.294	0.273	0.0580674	0
ACTR10	1.18545e-06	0.266442	0.353	0.347	0.0742639	0
EMX1	2.76404e-06	0.268394	0.29	0.271	0.173156	0
PQBP1	3.02527e-06	0.263977	0.312	0.298	0.189521	0
FRMD4B	3.59068e-06	0.263039	0.298	0.273	0.224942	0
COX7A2L	6.22686e-06	0.288288	0.302	0.29	0.390088	0
SSR2	1.26869e-05	0.261637	0.323	0.312	0.794783	0
LOC706774	0.000106307	0.262198	0.274	0.264	1	0
TNRC6B	0.000111208	0.28638	0.268	0.255	1	0
SATB2	0	1.77834	0.983	0.453	0	1
LOC114671387	0	1.59477	0.814	0.274	0	1
STMN2	0	1.08449	1	0.821	0	1
TUBA1A	0	0.783793	1	0.998	0	1
TMSB10	0	0.693341	1	1	0	1
LOC699231	3.80533e-297	0.763285	1	0.912	2.38389e-292	1
C5H4orf48	7.44418e-296	0.937822	0.963	0.761	4.66348e-291	1
ZBTB18	1.2694e-289	1.01698	0.931	0.668	7.95225e-285	1
GUCY1A2	1.3981e-238	1.21342	0.534	0.181	8.75851e-234	1
MN1	1.45554e-232	1.0743	0.751	0.406	9.11838e-228	1
YWHAH	8.89826e-223	0.964277	0.854	0.632	5.5744e-218	1
GPM6A	1.94722e-208	0.729187	0.963	0.811	1.21985e-203	1
CSRP2	1.27476e-204	0.965375	0.826	0.565	7.98584e-200	1
NEUROD2	9.94131e-203	0.891931	0.837	0.506	6.22783e-198	1
CUX2	1.27808e-201	1.10901	0.417	0.113	8.00666e-197	1
NKAIN2	2.74889e-191	1.09152	0.491	0.175	1.72207e-186	1
GPR85	2.92022e-190	1.06822	0.515	0.192	1.8294e-185	1
TUBB2B	1.69745e-188	0.471008	1	0.991	1.06338e-183	1
RUNX1T1	6.61523e-183	0.769965	0.803	0.439	4.14418e-178	1
MEF2C	6.48194e-176	0.733242	0.823	0.459	4.06067e-171	1
ADRA2A	6.23868e-173	1.09298	0.403	0.122	3.90828e-168	1
FOXG1	6.49456e-163	0.658825	0.944	0.831	4.06858e-158	1
SOX11	8.10842e-162	0.587569	0.974	0.853	5.0796e-157	1
PLXNA4	1.20876e-157	0.979161	0.467	0.18	7.57238e-153	1
CXADR	2.0191e-154	0.812516	0.735	0.451	1.26488e-149	1
NREP	1.67822e-151	0.504845	0.982	0.901	1.05134e-146	1
DNER	3.54345e-150	1.01614	0.452	0.187	2.21983e-145	1
NEUROD6	2.20407e-145	0.576988	0.979	0.778	1.38076e-140	1
CAMK2B	1.05075e-143	0.947673	0.341	0.105	6.58255e-139	1
GAP43	1.42678e-140	0.798513	0.729	0.45	8.93818e-136	1
MAPT	3.75458e-139	0.845545	0.642	0.353	2.35209e-134	1
SLA	2.34547e-138	0.893654	0.6	0.313	1.46935e-133	1
RNF182	1.35184e-137	1.01299	0.419	0.171	8.46876e-133	1
DACT1	7.22648e-135	0.987908	0.39	0.147	4.5271e-130	1
PCSK1N	4.55074e-134	0.756846	0.742	0.492	2.85086e-129	1
NCAM1	1.55444e-133	0.802554	0.718	0.477	9.73792e-129	1
DPYSL2	3.54626e-132	0.642187	0.895	0.745	2.22159e-127	1
DAB1	4.69566e-130	0.965089	0.389	0.155	2.94164e-125	1
NEFM	1.08097e-127	0.907188	0.375	0.139	6.77182e-123	1
MAP1B	1.35342e-124	0.490936	0.974	0.933	8.47862e-120	1
TENM2	7.16358e-124	0.56119	0.659	0.329	4.4877e-119	1
THY1	1.8784e-122	0.901152	0.386	0.151	1.17674e-117	1
LOC722929	2.72025e-118	0.50932	0.949	0.821	1.70413e-113	1
TTC3	1.66437e-116	0.603043	0.878	0.754	1.04266e-111	1
SLC22A23	2.07943e-115	0.905526	0.422	0.189	1.30268e-110	1
CHD3	7.19199e-113	0.7938	0.627	0.388	4.50549e-108	1
UBE2QL1	5.23666e-110	0.874308	0.346	0.135	3.28056e-105	1
NSG1	9.4276e-110	0.702	0.686	0.424	5.90602e-105	1
UCHL1	4.40495e-103	0.560727	0.837	0.65	2.75953e-98	1
RTN1	8.84173e-101	0.514795	0.836	0.575	5.53899e-96	1
NFIX	1.11329e-95	0.582593	0.826	0.69	6.97429e-91	1
OCIAD2	3.4504e-95	0.769148	0.428	0.204	2.16154e-90	1
SYT1	8.98175e-95	0.617695	0.647	0.384	5.62671e-90	1
BCL11A	1.15005e-94	0.726071	0.622	0.41	7.20459e-90	1
INA	5.60078e-94	0.684856	0.6	0.355	3.50867e-89	1
LY6H	1.40831e-93	0.677759	0.567	0.329	8.82249e-89	1
TUBB	3.57822e-93	0.32211	1	0.992	2.24161e-88	1
BASP1	1.39385e-91	0.513859	0.884	0.771	8.73193e-87	1
LOC114677129	1.53079e-91	0.757973	0.268	0.091	9.58976e-87	1
POU3F2	7.99996e-91	0.679789	0.682	0.487	5.01165e-86	1
SOBP	8.43351e-91	0.772396	0.442	0.229	5.28326e-86	1
NELL2	4.32672e-90	0.695333	0.484	0.255	2.71051e-85	1
C15H9orf16	2.01732e-88	0.727866	0.491	0.276	1.26377e-83	1
GRIA1	3.80907e-87	0.744973	0.309	0.125	2.38623e-82	1
MPPED1	2.08958e-86	0.702462	0.295	0.115	1.30904e-81	1
DPYSL3	1.98317e-85	0.552989	0.756	0.566	1.24238e-80	1
ZNF462	6.58693e-85	0.714485	0.603	0.404	4.12645e-80	1
MLLT11	6.63883e-85	0.367183	0.988	0.928	4.15896e-80	1
PLXNA2	4.53991e-84	0.740284	0.4	0.196	2.84407e-79	1
CRMP1	3.57137e-82	0.546344	0.768	0.594	2.23732e-77	1
CEP170	1.87232e-81	0.584475	0.723	0.532	1.17293e-76	1
FAM107B	2.93633e-80	0.718184	0.511	0.307	1.83949e-75	1
ELMOD1	3.85356e-80	0.718639	0.35	0.163	2.4141e-75	1
LIMCH1	2.06028e-78	0.692517	0.521	0.325	1.29068e-73	1
LINGO1	1.2997e-77	0.67503	0.332	0.147	8.14211e-73	1
CELF2	1.10132e-74	0.504523	0.793	0.639	6.89933e-70	1
DCX	1.94211e-74	0.487611	0.835	0.702	1.21666e-69	1
NDRG1	1.94688e-72	0.686085	0.374	0.19	1.21964e-67	1
STMN4	8.42159e-72	0.609333	0.679	0.504	5.27579e-67	1
CDK5R1	3.49135e-71	0.612157	0.588	0.395	2.18719e-66	1
YWHAZ	5.8711e-70	0.555364	0.73	0.589	3.67801e-65	1
GNG2	2.80668e-68	0.586583	0.57	0.374	1.75827e-63	1
KIDINS220	2.56433e-66	0.574871	0.555	0.373	1.60645e-61	1
SEPTIN5	2.88524e-66	0.620433	0.512	0.33	1.80749e-61	1
MSRA	9.69639e-65	0.634918	0.381	0.204	6.0744e-60	1
ARPC5	2.17826e-64	0.574782	0.592	0.419	1.36459e-59	1
PAFAH1B3	3.7207e-63	0.404961	0.879	0.784	2.33087e-58	1
CCDC28B	1.85745e-62	0.60075	0.5	0.318	1.16362e-57	1
CELF5	2.84895e-62	0.598884	0.488	0.304	1.78475e-57	1
SPTAN1	3.41943e-62	0.61873	0.462	0.287	2.14214e-57	1
FAM49A	5.90674e-61	0.578801	0.364	0.194	3.70033e-56	1
TTC28	2.48844e-60	0.593819	0.495	0.315	1.55891e-55	1
THBS1	1.08383e-59	0.654354	0.274	0.123	6.78975e-55	1
IDS	1.26348e-59	0.635226	0.409	0.242	7.91519e-55	1
CALM1	1.84908e-59	0.392991	0.867	0.74	1.15838e-54	1
CHL1	2.68152e-59	0.570286	0.406	0.23	1.67986e-54	1
MARCKSL1	9.19187e-59	0.275366	0.991	0.973	5.75834e-54	1
ND1	1.90172e-57	0.364639	0.941	0.9	1.19135e-52	1
LOC701364	4.38843e-57	0.556807	0.468	0.287	2.74918e-52	1
FNBP1L	1.37169e-55	0.553757	0.532	0.375	8.59306e-51	1
PFDN2	2.32585e-54	0.481861	0.715	0.595	1.45705e-49	1
CAMK4	1.33457e-53	0.595689	0.342	0.187	8.36053e-49	1
POU3F3	1.54512e-53	0.524986	0.633	0.501	9.67957e-49	1
DCC	5.4037e-53	0.604911	0.264	0.125	3.3852e-48	1
TRIB2	1.2089e-52	0.578315	0.347	0.193	7.57326e-48	1
LOC720632	1.01367e-51	0.519522	0.617	0.476	6.35021e-47	1
TMOD2	6.49871e-50	0.586504	0.357	0.21	4.07118e-45	1
YWHAG	6.71175e-50	0.455637	0.675	0.533	4.20464e-45	1
ISLR2	3.67108e-49	0.482215	0.511	0.332	2.29978e-44	1
AFF3	7.83977e-49	0.574662	0.351	0.204	4.9113e-44	1
ATP8A1	9.096e-49	0.620694	0.253	0.127	5.69828e-44	1
SHTN1	9.21681e-49	0.521584	0.409	0.247	5.77396e-44	1
APLP1	3.63524e-48	0.544007	0.398	0.243	2.27733e-43	1
RAC3	1.47153e-47	0.565896	0.443	0.3	9.21854e-43	1
POLE4	1.01255e-46	0.557595	0.459	0.318	6.34325e-42	1
NME1	2.47379e-46	0.520199	0.561	0.431	1.54973e-41	1
APC2	3.70523e-45	0.527368	0.432	0.286	2.32118e-40	1
SBK1	1.05682e-44	0.540216	0.454	0.315	6.62057e-40	1
DPYSL5	1.59516e-44	0.483745	0.574	0.443	9.99303e-40	1
ACOT7	8.52315e-44	0.536022	0.387	0.247	5.33942e-39	1
MAPK8	3.56089e-43	0.533316	0.351	0.212	2.23075e-38	1
TXN	9.36836e-43	0.422611	0.712	0.611	5.8689e-38	1
ABCD3	1.15089e-42	0.559876	0.253	0.135	7.20985e-38	1
SEPTIN3	3.19761e-42	0.505586	0.358	0.219	2.00318e-37	1
BACH2	5.42308e-42	0.483488	0.417	0.267	3.39734e-37	1
IGSF3	5.91401e-42	0.502863	0.351	0.211	3.70489e-37	1
DYNLL1	4.53308e-41	0.261246	0.961	0.928	2.83979e-36	1
TSC22D1	1.30583e-40	0.405819	0.713	0.592	8.18051e-36	1
GNAQ	1.5435e-40	0.489651	0.486	0.35	9.66942e-36	1
RABAC1	2.93865e-40	0.456385	0.567	0.443	1.84095e-35	1
CHMP2B	9.63036e-40	0.616296	0.335	0.204	6.03303e-35	1
MAP6	1.53805e-39	0.504014	0.335	0.205	9.63526e-35	1
SSBP3	1.57949e-39	0.446673	0.442	0.295	9.89486e-35	1
RAP2A	2.92724e-39	0.547313	0.363	0.238	1.8338e-34	1
EIF4G2	4.58739e-38	0.311992	0.89	0.845	2.87382e-33	1
2022-03-06	5.81693e-38	0.443058	0.592	0.479	3.64407e-33	1
FAT3	1.47405e-37	0.451348	0.353	0.221	9.23435e-33	1
ATCAY	6.24348e-37	0.444644	0.421	0.278	3.91129e-32	1
KIF21B	3.73957e-36	0.483392	0.346	0.216	2.34269e-31	1
ANK2	7.16942e-36	0.490412	0.389	0.269	4.49136e-31	1
MIF	1.04148e-35	0.360508	0.807	0.746	6.52447e-31	1
BZW2	1.19886e-35	0.463757	0.345	0.218	7.5104e-31	1
ND2	1.80238e-35	0.272695	0.946	0.927	1.12912e-30	1
MED13L	4.10867e-35	0.473371	0.339	0.217	2.57392e-30	1
ABRACL	4.73358e-35	0.465394	0.318	0.192	2.9654e-30	1
RTN4	5.49648e-35	0.349603	0.79	0.728	3.44333e-30	1
FAM57B	6.35712e-35	0.507602	0.287	0.169	3.98248e-30	1
SERP2	8.44248e-35	0.444042	0.437	0.305	5.28887e-30	1
EBP	4.23764e-34	0.546352	0.309	0.195	2.65471e-29	1
LOC717879	1.64124e-33	0.369576	0.73	0.649	1.02817e-28	1
BHLHE22	1.68391e-33	0.413266	0.453	0.314	1.0549e-28	1
RAB3A	2.54173e-33	0.408667	0.428	0.29	1.59229e-28	1
MYT1L	4.8696e-33	0.456496	0.344	0.215	3.05061e-28	1
CSRNP3	6.6645e-33	0.42535	0.383	0.252	4.17504e-28	1
NDUFAF2	6.90464e-33	0.498982	0.26	0.153	4.32548e-28	1
CSNK1A1	1.88956e-32	0.405578	0.547	0.435	1.18373e-27	1
AFAP1	4.69729e-32	0.41339	0.328	0.203	2.94266e-27	1
EVL	7.25788e-32	0.444671	0.417	0.301	4.54677e-27	1
KIF3C	1.84448e-31	0.469556	0.339	0.223	1.15549e-26	1
KIF1A	2.03443e-31	0.474484	0.386	0.276	1.27449e-26	1
MAGED2	2.69433e-31	0.408677	0.582	0.479	1.68789e-26	1
TTC9B	3.97184e-31	0.31779	0.601	0.449	2.4882e-26	1
TSPAN13	5.93561e-31	0.469746	0.407	0.289	3.71842e-26	1
KIF5C	8.86206e-31	0.428914	0.538	0.449	5.55173e-26	1
ASXL3	2.70813e-30	0.456741	0.281	0.174	1.69654e-25	1
CELF1	2.83252e-30	0.422594	0.533	0.435	1.77446e-25	1
FRMD4B	1.35486e-29	0.424165	0.363	0.246	8.48766e-25	1
WSB2	2.24348e-29	0.459192	0.338	0.234	1.40545e-24	1
PKIA	4.27371e-29	0.461012	0.376	0.267	2.67731e-24	1
MAP1LC3A	5.13167e-29	0.418097	0.383	0.269	3.21479e-24	1
TUBB4A	7.81561e-29	0.468519	0.272	0.169	4.89617e-24	1
CELF3	1.01847e-28	0.446876	0.321	0.209	6.38031e-24	1
PPP3CA	1.45204e-28	0.441672	0.368	0.257	9.09645e-24	1
GNG3	3.3941e-28	0.383147	0.454	0.338	2.12627e-23	1
ACTL6B	4.11231e-28	0.409733	0.263	0.156	2.57619e-23	1
DCLK1	5.47408e-28	0.415514	0.385	0.274	3.42929e-23	1
DBN1	6.17666e-28	0.344217	0.636	0.55	3.86943e-23	1
RBFOX2	6.1946e-28	0.411385	0.363	0.249	3.88067e-23	1
SRGAP1	1.23431e-27	0.425986	0.394	0.278	7.73248e-23	1
LOC694289	3.87209e-27	0.338027	0.712	0.648	2.42571e-22	1
LOC107000617	4.63299e-27	0.414002	0.383	0.265	2.90238e-22	1
CTXN1	1.94071e-26	0.359283	0.532	0.431	1.21578e-21	1
SHOC2	1.21803e-25	0.447712	0.341	0.243	7.63048e-21	1
LOC114677681	2.08792e-25	0.407109	0.401	0.297	1.308e-20	1
ZNF428	2.36881e-25	0.262317	0.805	0.755	1.48396e-20	1
SYT4	5.52256e-25	0.346924	0.327	0.217	3.45966e-20	1
YWHAE	2.54811e-24	0.343252	0.643	0.575	1.59629e-19	1
SEZ6L2	3.28919e-24	0.340296	0.3	0.193	2.06055e-19	1
REEP1	3.42241e-24	0.371632	0.495	0.407	2.144e-19	1
SNAP25	3.52598e-24	0.304606	0.371	0.254	2.20888e-19	1
SPIN1	4.06529e-24	0.408203	0.4	0.304	2.54674e-19	1
ATOX1	5.76895e-24	0.348527	0.526	0.433	3.61402e-19	1
TAGLN3	7.2915e-24	0.278946	0.587	0.463	4.56783e-19	1
PPP3CB	1.00377e-23	0.388858	0.25	0.159	6.28822e-19	1
CYFIP2	1.0549e-23	0.428359	0.25	0.161	6.60854e-19	1
ATAT1	1.44736e-23	0.33728	0.434	0.328	9.06713e-19	1
BEX4	1.45273e-23	0.308706	0.615	0.533	9.1008e-19	1
MATR3	2.76088e-23	0.297406	0.702	0.635	1.72958e-18	1
NBEA	3.40787e-23	0.366051	0.326	0.222	2.13489e-18	1
TRAPPC4	3.5557e-23	0.353527	0.476	0.387	2.22751e-18	1
SYT5	1.21205e-22	0.37692	0.35	0.246	7.59303e-18	1
DYNC1H1	2.29023e-22	0.376449	0.401	0.312	1.43474e-17	1
PTPRS	2.48976e-22	0.368916	0.458	0.374	1.55974e-17	1
ARHGEF7	5.86873e-22	0.375101	0.254	0.167	3.67652e-17	1
NDUFA11	6.30641e-22	0.307586	0.681	0.617	3.95071e-17	1
USP22	6.31383e-22	0.370492	0.485	0.402	3.95536e-17	1
NDUFS7	1.01161e-21	0.317381	0.552	0.479	6.33731e-17	1
TMEM14A	1.28439e-21	0.360384	0.381	0.287	8.04617e-17	1
ST6GAL2	2.81281e-21	0.398989	0.27	0.182	1.76211e-16	1
RPRM	5.74696e-21	0.301446	0.378	0.267	3.60024e-16	1
GDAP1L1	6.23021e-21	0.315622	0.362	0.256	3.90298e-16	1
CDKN2D	1.0761e-20	0.318213	0.368	0.269	6.74132e-16	1
SMARCD3	2.06324e-20	0.376601	0.448	0.364	1.29254e-15	1
MAP4	3.84138e-20	0.370833	0.264	0.181	2.40647e-15	1
STRBP	7.60977e-20	0.402945	0.35	0.265	4.76721e-15	1
LOC722784	1.06163e-19	0.352884	0.257	0.174	6.65066e-15	1
CDC42	1.70507e-19	0.268845	0.713	0.657	1.06816e-14	1
AKT3	2.27248e-19	0.351151	0.462	0.379	1.42361e-14	1
SVBP	2.84848e-19	0.330141	0.504	0.422	1.78446e-14	1
TMEM59	3.43923e-19	0.357212	0.567	0.51	2.15454e-14	1
TBCB	3.71862e-19	0.279973	0.703	0.652	2.32957e-14	1
MLLT3	4.76666e-19	0.332421	0.467	0.377	2.98612e-14	1
PANK3	1.2795e-18	0.373121	0.29	0.211	8.01555e-14	1
TRIM2	2.11433e-18	0.306557	0.585	0.529	1.32454e-13	1
KLF7	2.18247e-18	0.347906	0.309	0.221	1.36723e-13	1
AMER2	3.48395e-18	0.324494	0.307	0.222	2.18256e-13	1
ADD2	3.60656e-18	0.36044	0.257	0.18	2.25937e-13	1
GNAO1	5.03553e-18	0.309554	0.395	0.307	3.15456e-13	1
SPIRE1	5.61762e-18	0.37269	0.285	0.205	3.51921e-13	1
YWHAB	5.77291e-18	0.301792	0.616	0.564	3.6165e-13	1
ZFAND5	7.69223e-18	0.319759	0.473	0.401	4.81887e-13	1
MIDN	7.85532e-18	0.352043	0.328	0.245	4.92104e-13	1
PALM	1.00233e-17	0.383437	0.296	0.219	6.27918e-13	1
KMT5B	1.25968e-17	0.329578	0.366	0.282	7.89141e-13	1
COTL1	1.30836e-17	0.331278	0.274	0.192	8.19636e-13	1
TLE5	1.37659e-17	0.371985	0.368	0.291	8.6238e-13	1
SREBF2	1.50243e-17	0.396259	0.282	0.209	9.41213e-13	1
ALDH2	2.6361e-17	0.337509	0.433	0.361	1.65141e-12	1
PGM2L1	2.99697e-17	0.294939	0.294	0.206	1.87748e-12	1
GDI1	4.03973e-17	0.278448	0.558	0.487	2.53073e-12	1
PPA1	4.21866e-17	0.342661	0.474	0.408	2.64282e-12	1
SCG5	4.72252e-17	0.279018	0.4	0.312	2.95847e-12	1
PTPRD	1.07443e-16	0.334244	0.265	0.187	6.73086e-12	1
KLC1	1.81344e-16	0.27726	0.516	0.439	1.13605e-11	1
STMN3	2.22655e-16	0.328515	0.311	0.233	1.39485e-11	1
VCAN	6.18618e-16	0.357718	0.304	0.227	3.8754e-11	1
PTP4A1	1.20639e-15	0.333017	0.367	0.297	7.55755e-11	1
MAP7D1	1.38309e-15	0.354949	0.275	0.204	8.66452e-11	1
SIAH1	1.52252e-15	0.302723	0.437	0.364	9.53796e-11	1
RUFY3	1.79137e-15	0.322108	0.442	0.373	1.12222e-10	1
ACTR2	2.17436e-15	0.361019	0.3	0.233	1.36215e-10	1
FAM3C	2.90465e-15	0.276726	0.482	0.408	1.81965e-10	1
CLASP2	9.33137e-15	0.338134	0.322	0.248	5.84573e-10	1
GSE1	1.0173e-14	0.336247	0.278	0.206	6.37298e-10	1
TMEM35A	2.10997e-14	0.29057	0.301	0.224	1.32181e-09	1
ZNF148	3.88473e-14	0.31662	0.363	0.294	2.43363e-09	1
TOP2B	3.97575e-14	0.305539	0.457	0.4	2.49065e-09	1
LOC106999673	4.01098e-14	0.284949	0.406	0.336	2.51272e-09	1
KDM6B	5.67114e-14	0.288903	0.271	0.197	3.55274e-09	1
PRDX5	7.45455e-14	0.282411	0.546	0.507	4.66998e-09	1
C1QTNF4	9.88301e-14	0.286813	0.312	0.238	6.19131e-09	1
HMGCS1	1.07883e-13	0.34356	0.458	0.399	6.75844e-09	1
KLHL9	1.44971e-13	0.328143	0.312	0.249	9.08186e-09	1
SMAD2	1.77118e-13	0.338703	0.294	0.233	1.10957e-08	1
DAAM1	3.56746e-13	0.32697	0.316	0.252	2.23487e-08	1
HRAS	5.59629e-13	0.324096	0.274	0.213	3.50585e-08	1
CCDC50	6.68287e-13	0.313706	0.258	0.194	4.18655e-08	1
MTURN	9.61724e-13	0.311213	0.267	0.206	6.02482e-08	1
FRMD4A	1.37602e-12	0.316733	0.252	0.188	8.62021e-08	1
PPP2R5E	2.19295e-12	0.300646	0.384	0.326	1.37379e-07	1
ARF3	2.2603e-12	0.306333	0.29	0.228	1.41599e-07	1
HCFC1R1	3.58352e-12	0.285214	0.415	0.358	2.24493e-07	1
PPP2R1A	3.60581e-12	0.261994	0.498	0.446	2.25889e-07	1
JMJD1C	5.11958e-12	0.295576	0.315	0.251	3.20722e-07	1
GATAD2B	9.21284e-12	0.321083	0.257	0.2	5.77148e-07	1
PTP4A2	1.33006e-11	0.311991	0.43	0.384	8.33229e-07	1
ARHGAP35	1.49923e-11	0.316371	0.288	0.23	9.39208e-07	1
DYRK2	2.44626e-11	0.258727	0.252	0.193	1.53249e-06	1
LOC106999081	2.56924e-11	0.276982	0.322	0.26	1.60953e-06	1
PAFAH1B2	2.64794e-11	0.286577	0.354	0.299	1.65883e-06	1
NCAN	2.70497e-11	0.27611	0.382	0.32	1.69455e-06	1
AUTS2	3.5539e-11	0.253839	0.433	0.371	2.22637e-06	1
AZU1	3.58867e-11	0.25567	0.347	0.284	2.24816e-06	1
SOX12	3.764e-11	0.269655	0.263	0.204	2.35799e-06	1
LOC114674848	3.86198e-11	0.289148	0.354	0.299	2.41938e-06	1
PRMT2	4.20196e-11	0.256976	0.361	0.304	2.63236e-06	1
TRIM28	4.61332e-11	0.300585	0.327	0.275	2.89006e-06	1
MMD	4.89299e-11	0.270641	0.363	0.306	3.06526e-06	1
NCKAP1	7.05606e-11	0.294589	0.293	0.24	4.42034e-06	1
PBRM1	7.32114e-11	0.272648	0.381	0.323	4.5864e-06	1
PGLS	8.03952e-11	0.271771	0.38	0.327	5.03643e-06	1
EPHA4	9.04335e-11	0.269113	0.259	0.196	5.6653e-06	1
POGZ	1.27864e-10	0.264761	0.316	0.26	8.01015e-06	1
CLTB	1.86072e-10	0.280637	0.287	0.234	1.16567e-05	1
ATRX	2.11595e-10	0.259421	0.456	0.41	1.32556e-05	1
LOC702071	2.74363e-10	0.266743	0.287	0.232	1.71877e-05	1
PAK2	5.23828e-10	0.250003	0.428	0.382	3.28157e-05	1
LOC106993508	1.50438e-09	0.279079	0.31	0.257	9.42434e-05	1
NUDT4	2.01082e-09	0.263944	0.292	0.241	0.00012597	1
HMGCR	2.54907e-09	0.302274	0.25	0.201	0.000159689	1
IDH1	3.29967e-09	0.272876	0.329	0.278	0.000206711	1
CSDE1	4.5927e-09	0.252692	0.474	0.447	0.000287715	1
BPTF	4.93137e-09	0.277572	0.342	0.298	0.000308931	1
CLTC	1.25097e-08	0.251677	0.285	0.239	0.000783686	1
RNF187	1.32763e-08	0.27775	0.255	0.212	0.00083171	1
TAOK1	7.98584e-08	0.253867	0.331	0.292	0.00500281	1
FAM177A1	1.18803e-07	0.262865	0.269	0.227	0.00744251	1
G3BP2	1.35736e-07	0.260393	0.278	0.237	0.0085033	1
LOC107000647	3.0524e-07	0.269222	0.286	0.247	0.0191221	1
CRYM	0	2.46909	0.691	0.057	0	2
KCTD12	0	2.13437	0.716	0.105	0	2
SYT6	0	2.01171	0.593	0.04	0	2
PDE1A	0	1.52991	0.399	0.024	0	2
FEZF2	3.47347e-292	1.79782	0.547	0.062	2.17599e-287	2
LOC706619	5.34876e-292	2.30203	0.731	0.13	3.35078e-287	2
PEX5L	8.98032e-279	1.33582	0.38	0.025	5.62581e-274	2
WNT7B	4.50549e-277	1.70125	0.415	0.033	2.82251e-272	2
HS3ST4	2.46058e-242	0.9906	0.261	0.011	1.54146e-237	2
PLK2	5.91933e-238	1.33042	0.355	0.027	3.70822e-233	2
PRKCB	4.19699e-234	1.83912	0.472	0.057	2.62924e-229	2
NEGR1	4.75704e-232	1.80826	0.637	0.117	2.9801e-227	2
TSHZ3	1.02129e-214	1.67085	0.735	0.163	6.39795e-210	2
GRM5	4.94135e-214	1.30093	0.382	0.037	3.09556e-209	2
LOC114671965	4.94445e-210	1.39114	0.399	0.042	3.0975e-205	2
SYT4	2.52703e-209	2.05293	0.77	0.214	1.58309e-204	2
KCNMA1	1.044e-202	1.02511	0.284	0.019	6.54027e-198	2
SORCS1	7.90553e-194	0.991919	0.259	0.016	4.9525e-189	2
AGAP1	1.07981e-179	1.51802	0.568	0.11	6.76456e-175	2
SOX5	8.5257e-178	1.80525	0.793	0.273	5.34101e-173	2
BCL11B	5.01219e-173	1.53769	0.61	0.129	3.13994e-168	2
DSEL	3.34285e-167	1.3895	0.451	0.072	2.09416e-162	2
KIF26A	2.46849e-152	1.0694	0.288	0.03	1.54641e-147	2
KLHL32	1.24362e-143	1.05882	0.336	0.044	7.79077e-139	2
SYT13	9.53097e-142	1.22249	0.432	0.075	5.97077e-137	2
XPR1	1.11907e-140	1.56894	0.816	0.36	7.01054e-136	2
IGSF21	1.98027e-134	1.06815	0.359	0.054	1.24056e-129	2
NECAB1	3.05103e-134	1.3575	0.305	0.04	1.91135e-129	2
EPHA7	1.37425e-133	1.14529	0.367	0.058	8.60914e-129	2
SESN3	2.55281e-133	1.28356	0.411	0.076	1.59924e-128	2
RGS7	1.88804e-132	1.02934	0.305	0.039	1.18278e-127	2
CELF4	8.99687e-132	1.26532	0.507	0.111	5.63618e-127	2
MEF2C	1.21549e-128	1.24579	0.985	0.533	7.61457e-124	2
NFIB	2.04089e-127	1.25128	0.962	0.867	1.27854e-122	2
WASF1	9.82926e-127	1.45383	0.712	0.249	6.15764e-122	2
NTM	1.60388e-125	1.33828	0.593	0.158	1.00477e-120	2
SSBP3	2.07164e-122	1.38107	0.775	0.307	1.2978e-117	2
SIPA1L2	8.97353e-122	1.41051	0.547	0.149	5.62156e-117	2
CHST1	1.39408e-121	1.01509	0.307	0.044	8.73336e-117	2
LMO7	9.84694e-121	0.910088	0.251	0.029	6.16871e-116	2
LOC703641	6.58472e-118	0.931807	0.278	0.037	4.12506e-113	2
SOX4	2.13619e-117	1.05377	0.992	0.963	1.33824e-112	2
LOC703298	1.65628e-116	1.031	0.309	0.046	1.03759e-111	2
SATB1	3.68838e-114	1.22244	0.463	0.107	2.31062e-109	2
RORB	2.27802e-112	0.9963	0.317	0.05	1.42709e-107	2
SSBP2	4.70258e-110	1.24919	0.758	0.303	2.94598e-105	2
LPL	2.08255e-109	1.23153	0.612	0.185	1.30464e-104	2
RBFOX1	5.47301e-107	1.1026	0.432	0.095	3.42862e-102	2
ARPP21	3.74456e-106	1.19154	0.678	0.229	2.34581e-101	2
NPTX1	1.35872e-103	1.25588	0.497	0.129	8.51187e-99	2
CADM2	2.62004e-103	1.15337	0.436	0.102	1.64135e-98	2
BACH2	1.80569e-102	1.236	0.727	0.282	1.13119e-97	2
GRM3	2.38353e-100	1.01591	0.349	0.068	1.49319e-95	2
EFNA5	2.97699e-100	0.936706	0.253	0.035	1.86497e-95	2
KIT	1.61473e-98	0.938553	0.273	0.042	1.01157e-93	2
NLGN1	3.51199e-94	1.30077	0.658	0.257	2.20012e-89	2
PCDH7	2.10076e-93	1.02543	0.395	0.09	1.31604e-88	2
CAMKV	4.06724e-93	1.12761	0.653	0.229	2.54797e-88	2
LOC106999276	1.29616e-92	1.17131	0.503	0.143	8.11994e-88	2
NTRK2	1.29052e-91	1.08614	0.489	0.134	8.0846e-87	2
NELL2	3.9475e-88	1.06599	0.735	0.292	2.47295e-83	2
RPRM	1.77588e-87	1.02574	0.71	0.271	1.11252e-82	2
PCDH9	4.93325e-86	1.0934	0.428	0.113	3.09048e-81	2
PGM2L1	1.21838e-84	1.11879	0.597	0.207	7.63267e-80	2
CNTN1	2.27543e-84	1.04558	0.265	0.047	1.42547e-79	2
SPOCK1	3.1754e-84	0.866926	0.273	0.049	1.98926e-79	2
GAS7	5.55802e-83	0.905855	0.307	0.062	3.48187e-78	2
CALM1	1.88555e-77	0.858152	0.95	0.764	1.18122e-72	2
GRIA2	4.5291e-75	1.05649	0.783	0.405	2.8373e-70	2
GABBR2	6.97619e-75	0.936316	0.382	0.097	4.3703e-70	2
PICALM	1.59388e-71	1.10305	0.497	0.173	9.98501e-67	2
OPCML	5.64753e-70	0.868146	0.34	0.084	3.53795e-65	2
TIMP2	2.0886e-69	1.05353	0.518	0.19	1.30843e-64	2
LOC114678697	6.24854e-66	0.915283	0.376	0.107	3.91446e-61	2
RPL13	6.3918e-66	0.523208	0.996	0.997	4.00421e-61	2
LOC107000371	1.4124e-64	1.06924	0.752	0.434	8.84815e-60	2
SOBP	4.40482e-64	0.958208	0.63	0.267	2.75944e-59	2
TTC9B	2.36586e-63	1.03018	0.812	0.471	1.48212e-58	2
ATP2B2	3.76847e-63	0.704348	0.263	0.057	2.3608e-58	2
TENM2	5.96772e-59	0.611016	0.831	0.394	3.73854e-54	2
CSRNP3	1.34045e-57	0.91549	0.626	0.267	8.39741e-53	2
NTRK3	1.26769e-55	0.805142	0.336	0.098	7.94159e-51	2
AKAP7	4.72503e-55	1.03292	0.426	0.152	2.96004e-50	2
NEURL1B	1.23933e-54	0.70698	0.267	0.068	7.76394e-50	2
TBR1	2.42555e-53	0.96252	0.516	0.208	1.51951e-48	2
PRDM8	6.0886e-52	0.875934	0.392	0.131	3.81427e-47	2
PRKACB	6.69042e-52	0.853247	0.568	0.247	4.19128e-47	2
FAM110B	1.3004e-50	0.972642	0.495	0.207	8.14651e-46	2
RPS12	3.19251e-50	0.488392	0.996	0.998	1.99998e-45	2
RPS19	4.22582e-50	0.389032	1	1	2.64731e-45	2
C1QTNF4	2.73957e-49	0.910613	0.543	0.24	1.71623e-44	2
B3GALT2	5.76195e-49	0.742543	0.276	0.075	3.60963e-44	2
TP53I11	1.26533e-48	0.755162	0.378	0.125	7.92679e-44	2
PPP3CA	1.28859e-48	0.888557	0.585	0.269	8.07248e-44	2
SLC44A1	1.69958e-48	0.804604	0.355	0.118	1.06472e-43	2
LOC100427071	3.22461e-48	0.830007	0.441	0.167	2.02009e-43	2
CTNND2	5.27821e-47	0.831093	0.386	0.14	3.30659e-42	2
RUNX1T1	1.45965e-46	0.638026	0.871	0.519	9.14412e-42	2
PRNP	3.42935e-46	0.693405	0.269	0.075	2.14835e-41	2
NEXMIF	4.83318e-46	0.734663	0.324	0.102	3.02779e-41	2
RTN1	3.35733e-45	0.701739	0.923	0.63	2.10323e-40	2
CHL1	7.75667e-45	0.89556	0.555	0.261	4.85924e-40	2
GPR22	1.97671e-44	0.878912	0.276	0.084	1.23833e-39	2
NRXN1	3.09745e-44	0.861851	0.493	0.211	1.94043e-39	2
LDB2	5.32316e-44	0.724797	0.436	0.171	3.33475e-39	2
GAP43	7.02755e-44	0.769524	0.8	0.51	4.40248e-39	2
ARID4A	2.70981e-43	0.828791	0.641	0.341	1.69759e-38	2
NFIA	5.30382e-43	0.792485	0.858	0.625	3.32263e-38	2
EIF4A2	8.85245e-43	0.561079	0.962	0.859	5.54571e-38	2
NCAM1	1.61165e-42	0.67743	0.825	0.526	1.00963e-37	2
ELMOD1	4.55267e-42	0.74523	0.48	0.198	2.85207e-37	2
ATP2B1	5.64457e-42	0.798055	0.438	0.185	3.5361e-37	2
ANK3	8.70767e-42	0.724174	0.411	0.158	5.455e-37	2
PBX1	4.82672e-41	0.812133	0.697	0.423	3.02375e-36	2
ABRACL	6.6618e-41	0.710966	0.495	0.21	4.17335e-36	2
GABRB2	3.17528e-40	0.715253	0.376	0.144	1.98919e-35	2
DST	3.70042e-39	0.766307	0.363	0.138	2.31817e-34	2
ATP1B1	6.46031e-39	0.692857	0.296	0.1	4.04713e-34	2
APC	1.72288e-37	0.707495	0.495	0.224	1.07932e-32	2
IGSF3	3.29142e-37	0.732853	0.507	0.233	2.06194e-32	2
RPL37A-1	5.20123e-37	0.369095	1	0.998	3.25837e-32	2
RPL39	1.25886e-36	0.481768	0.985	0.973	7.88628e-32	2
GNAO1	2.53858e-36	0.76733	0.591	0.314	1.59032e-31	2
ATP1A3	3.2001e-36	0.667361	0.265	0.086	2.00474e-31	2
SMARCA2	6.88564e-36	0.698737	0.261	0.086	4.31358e-31	2
ZEB2	9.98632e-36	0.679919	0.445	0.19	6.25603e-31	2
WDR47	1.02088e-35	0.795693	0.474	0.224	6.3954e-31	2
RPS18	1.02289e-35	0.306747	1	0.999	6.40803e-31	2
SCG5	2.22207e-35	0.711998	0.603	0.319	1.39204e-30	2
RPL38	5.04041e-35	0.314077	1	0.999	3.15762e-30	2
KHDRBS3	8.5804e-35	0.687826	0.255	0.083	5.37528e-30	2
NDRG1	1.29009e-34	0.651316	0.497	0.225	8.08191e-30	2
NAV2	4.22985e-34	0.67784	0.269	0.091	2.64983e-29	2
ST8SIA1	4.89484e-34	0.668521	0.359	0.142	3.06642e-29	2
BAIAP2	2.50498e-32	0.636514	0.301	0.111	1.56927e-27	2
LIMCH1	1.33397e-31	0.601835	0.647	0.362	8.35681e-27	2
AKT3	1.43905e-31	0.672192	0.645	0.386	9.01505e-27	2
KIDINS220	2.67205e-31	0.630838	0.685	0.407	1.67393e-26	2
RPL10A	3.38404e-31	0.353919	0.992	0.995	2.11997e-26	2
GPR27	3.86004e-31	0.618402	0.267	0.094	2.41816e-26	2
PAK5	8.71848e-31	0.647826	0.382	0.162	5.46178e-26	2
RPL34	1.94164e-30	0.322257	1	1	1.21636e-25	2
APP	2.29145e-30	0.713615	0.712	0.469	1.4355e-25	2
LOC696998	3.48279e-30	0.6952	0.639	0.377	2.18183e-25	2
LOC114679035	5.50098e-30	0.640799	0.407	0.182	3.44614e-25	2
CCNI	2.22689e-29	0.41675	0.975	0.933	1.39506e-24	2
MAP2	3.07931e-29	0.548706	0.86	0.69	1.92907e-24	2
NCK2	4.17041e-29	0.606148	0.33	0.133	2.6126e-24	2
FAU	6.67826e-29	0.321657	0.998	0.992	4.18366e-24	2
IRF2BPL	1.00262e-28	0.651897	0.449	0.218	6.28104e-24	2
FAM49A	1.82321e-28	0.604278	0.474	0.226	1.14217e-23	2
FAM3C	1.36438e-27	0.624884	0.662	0.414	8.54732e-23	2
RPL37	2.60433e-27	0.339267	0.992	0.996	1.63151e-22	2
FAT4	4.79096e-27	0.585122	0.257	0.096	3.00134e-22	2
RPL32	1.15259e-26	0.370889	0.983	0.975	7.22053e-22	2
PFDN5	1.36171e-26	0.459426	0.944	0.883	8.53059e-22	2
C12H2orf80	1.58631e-26	0.544243	0.251	0.092	9.93761e-22	2
IER5	1.86153e-26	0.577568	0.278	0.109	1.16617e-21	2
CAMK4	2.07485e-26	0.603471	0.449	0.216	1.29981e-21	2
SCAMP1	2.75491e-26	0.545963	0.392	0.179	1.72584e-21	2
TOMM7	4.9656e-26	0.423049	0.95	0.903	3.11075e-21	2
LOC106998611	1.14472e-25	0.642103	0.497	0.268	7.17121e-21	2
MAPRE2	1.81453e-25	0.581	0.372	0.169	1.13673e-20	2
SH3BP5	3.50019e-25	0.533243	0.334	0.141	2.19273e-20	2
LOC106993508	9.04442e-25	0.608455	0.484	0.258	5.66597e-20	2
LOC703365	1.4004e-24	0.338699	0.992	0.981	8.77297e-20	2
DNM3	1.51398e-24	0.468947	0.344	0.148	9.48448e-20	2
LOC107000401	1.97658e-24	0.38661	0.981	0.955	1.23825e-19	2
STT3B	2.50133e-24	0.611981	0.307	0.136	1.56698e-19	2
SNAP25	2.50795e-24	0.580705	0.511	0.272	1.57113e-19	2
MAPT	2.63486e-24	0.541241	0.685	0.417	1.65063e-19	2
NBEA	3.0792e-24	0.583652	0.466	0.237	1.929e-19	2
NREP	4.98608e-24	0.415711	0.985	0.919	3.12358e-19	2
FAM171B	5.79759e-24	0.57009	0.418	0.208	3.63196e-19	2
DYNC1I1	2.89364e-23	0.544469	0.263	0.106	1.81275e-18	2
TMEM59L	3.1758e-23	0.548303	0.326	0.143	1.98951e-18	2
RPL35	4.79566e-23	0.33668	0.992	0.969	3.00429e-18	2
TMEM14A	5.5825e-23	0.568145	0.537	0.299	3.49721e-18	2
LOC712274	1.61125e-22	0.282967	0.996	0.997	1.00939e-17	2
AUTS2	1.73847e-22	0.598509	0.599	0.375	1.08908e-17	2
CPEB4	2.51379e-22	0.504947	0.395	0.19	1.57479e-17	2
LOC106994756	4.05063e-22	0.50917	0.831	0.648	2.53756e-17	2
RPL21	9.20634e-22	0.263883	0.998	0.999	5.76741e-17	2
RPL4	1.14203e-21	0.36283	0.981	0.958	7.15435e-17	2
CLSTN1	1.23977e-21	0.600508	0.338	0.167	7.76668e-17	2
INA	1.29909e-21	0.469795	0.664	0.407	8.13829e-17	2
ARHGEF12	1.94545e-21	0.499351	0.276	0.118	1.21875e-16	2
KAT6B	3.09716e-21	0.562566	0.403	0.211	1.94024e-16	2
PPP2R2B	4.22866e-21	0.482258	0.597	0.356	2.64908e-16	2
LOC106998839	5.65485e-21	0.537265	0.676	0.467	3.54254e-16	2
JAKMIP2	6.85175e-21	0.512632	0.328	0.155	4.29235e-16	2
LOC704147	7.48197e-21	0.477532	0.86	0.695	4.68715e-16	2
ANKRD12	1.16093e-20	0.515328	0.597	0.364	7.27278e-16	2
UGP2	1.60801e-20	0.546249	0.392	0.204	1.00735e-15	2
NRXN2	2.21877e-20	0.508781	0.334	0.157	1.38997e-15	2
C2H3orf14	2.22248e-20	0.52154	0.593	0.36	1.39229e-15	2
YWHAG	3.0107e-20	0.473919	0.752	0.561	1.88608e-15	2
SH3GLB1	4.33989e-20	0.520014	0.372	0.189	2.71877e-15	2
NAP1L3	4.57678e-20	0.488566	0.251	0.107	2.86717e-15	2
EML1	5.45022e-20	0.479251	0.336	0.16	3.41435e-15	2
CTXN1	6.54091e-20	0.533488	0.649	0.447	4.09762e-15	2
SRRM4	6.97551e-20	0.4979	0.39	0.196	4.36988e-15	2
TTC3	1.36426e-19	0.343725	0.916	0.78	8.54652e-15	2
RPLP0	2.61225e-19	0.284109	0.99	0.982	1.63647e-14	2
BMPR2	3.8226e-19	0.497445	0.599	0.378	2.39471e-14	2
ATP9A	8.05614e-19	0.443561	0.37	0.185	5.04685e-14	2
BCL11A	1.25299e-18	0.48138	0.676	0.456	7.84946e-14	2
PDE4D	1.28314e-18	0.411961	0.305	0.14	8.03833e-14	2
CRIP2	1.32206e-18	0.490884	0.474	0.268	8.28215e-14	2
RPL24	1.32712e-18	0.255057	1	0.994	8.31387e-14	2
LOC699779	2.28589e-18	0.540059	0.484	0.285	1.43202e-13	2
CELF2	2.34503e-18	0.388021	0.86	0.67	1.46907e-13	2
LY6H	2.5411e-18	0.482534	0.624	0.38	1.5919e-13	2
DPF1	2.95667e-18	0.463718	0.255	0.113	1.85223e-13	2
PRKAR2B	3.83915e-18	0.497197	0.407	0.221	2.40507e-13	2
TANC2	4.0919e-18	0.452805	0.253	0.113	2.56341e-13	2
CTTNBP2	5.22242e-18	0.552178	0.38	0.204	3.27164e-13	2
CDK19	5.66403e-18	0.449755	0.355	0.18	3.54829e-13	2
AKAP9	7.62443e-18	0.470086	0.618	0.399	4.7764e-13	2
MED13L	8.92114e-18	0.45597	0.436	0.239	5.58874e-13	2
SHTN1	9.24118e-18	0.441653	0.489	0.279	5.78923e-13	2
LOC114670899	1.97505e-17	0.42256	0.251	0.111	1.23729e-12	2
ADGRL3	2.77347e-17	0.447159	0.278	0.128	1.73747e-12	2
PODXL2	4.9262e-17	0.454032	0.641	0.431	3.08607e-12	2
SPTAN1	6.68935e-17	0.451511	0.534	0.323	4.19061e-12	2
LINGO1	7.35951e-17	0.456947	0.365	0.188	4.61044e-12	2
CCDC82	7.65309e-17	0.464285	0.292	0.145	4.79436e-12	2
RPL17	9.28205e-17	0.251305	0.994	0.993	5.81483e-12	2
EIF3E	9.90428e-17	0.381091	0.835	0.717	6.20464e-12	2
SRPK2	1.0225e-16	0.511553	0.441	0.26	6.40554e-12	2
LOC114671812	1.07342e-16	0.397785	0.359	0.183	6.72456e-12	2
PHACTR1	1.22888e-16	0.515174	0.347	0.184	7.69845e-12	2
CADM3	1.44428e-16	0.413488	0.255	0.117	9.04783e-12	2
KMT2C	1.56452e-16	0.508972	0.476	0.291	9.80106e-12	2
ISLR2	2.57926e-16	0.489572	0.576	0.369	1.6158e-11	2
STXBP1	3.40457e-16	0.458478	0.361	0.193	2.13283e-11	2
PELI1	5.25186e-16	0.48271	0.267	0.132	3.29008e-11	2
AFF3	5.56653e-16	0.432635	0.422	0.233	3.48721e-11	2
HIVEP2	5.76265e-16	0.395829	0.286	0.138	3.61007e-11	2
DAB1	7.09132e-16	0.425997	0.384	0.21	4.44243e-11	2
PEG3	1.04514e-15	0.431336	0.284	0.142	6.54738e-11	2
NPM3	1.93553e-15	0.478525	0.365	0.203	1.21253e-10	2
SLC35F1	3.08939e-15	0.492818	0.434	0.264	1.93538e-10	2
PRR7	3.67469e-15	0.414511	0.301	0.154	2.30205e-10	2
LOC106999151	3.83831e-15	0.461533	0.729	0.548	2.40454e-10	2
ID2	4.69049e-15	0.435677	0.678	0.519	2.9384e-10	2
MEGF9	4.99406e-15	0.443752	0.322	0.17	3.12858e-10	2
LZTS1	5.61924e-15	0.456955	0.311	0.164	3.52023e-10	2
CAMSAP2	5.87956e-15	0.417365	0.344	0.18	3.68331e-10	2
CCDC85B	9.31586e-15	0.476066	0.422	0.252	5.83601e-10	2
NAV1	2.23824e-14	0.433261	0.338	0.183	1.40217e-09	2
SCN3B	2.25661e-14	0.35647	0.253	0.12	1.41367e-09	2
SEZ6L2	2.6716e-14	0.408237	0.384	0.212	1.67365e-09	2
CERS6	3.41208e-14	0.3903	0.326	0.174	2.13753e-09	2
KIF21A	3.61385e-14	0.428595	0.278	0.143	2.26393e-09	2
BCL7A	5.39461e-14	0.439589	0.407	0.238	3.37951e-09	2
RAB3A	6.04679e-14	0.417048	0.524	0.316	3.78807e-09	2
RBPJ	6.25901e-14	0.480568	0.493	0.322	3.92102e-09	2
LOC698874	9.11869e-14	0.400903	0.301	0.157	5.7125e-09	2
SYT5	9.84707e-14	0.402017	0.453	0.263	6.1688e-09	2
RPL26	2.06276e-13	0.322478	0.889	0.818	1.29223e-08	2
NCKAP1	2.51572e-13	0.400417	0.418	0.245	1.576e-08	2
CLASP2	2.51643e-13	0.447348	0.424	0.259	1.57644e-08	2
CITED2	3.09337e-13	0.358825	0.309	0.165	1.93787e-08	2
ITSN1	3.93428e-13	0.397017	0.315	0.174	2.46467e-08	2
ASXL3	4.59227e-13	0.339637	0.359	0.194	2.87687e-08	2
TMOD2	4.63464e-13	0.355132	0.413	0.24	2.90342e-08	2
APLP1	4.95467e-13	0.3628	0.461	0.274	3.10391e-08	2
DPYSL3	9.18994e-13	0.32688	0.779	0.609	5.75713e-08	2
REEP2	1.18899e-12	0.390059	0.271	0.143	7.44855e-08	2
CELF1	1.21294e-12	0.383678	0.628	0.452	7.5986e-08	2
FSD1L	1.64185e-12	0.377603	0.257	0.133	1.02856e-07	2
SNN	2.80367e-12	0.446907	0.282	0.158	1.75639e-07	2
AMER2	3.18403e-12	0.3674	0.399	0.236	1.99467e-07	2
AKAP12	3.85425e-12	0.393735	0.299	0.167	2.41453e-07	2
SNCB	7.2338e-12	0.373649	0.267	0.14	4.53169e-07	2
CBLB	9.50943e-12	0.382846	0.292	0.159	5.95727e-07	2
COPRS	1.44556e-11	0.395342	0.338	0.203	9.05584e-07	2
PLXNA2	1.83032e-11	0.328728	0.407	0.242	1.14662e-06	2
CDH2	2.76571e-11	0.38868	0.445	0.286	1.7326e-06	2
JADE1	3.41231e-11	0.382748	0.261	0.146	2.13767e-06	2
STMN4	3.46239e-11	0.265573	0.76	0.539	2.16905e-06	2
PPP3CB	4.33072e-11	0.395563	0.305	0.176	2.71302e-06	2
DCLK1	6.50918e-11	0.357325	0.457	0.295	4.07774e-06	2
PREPL	6.67158e-11	0.305191	0.294	0.162	4.17948e-06	2
MBOAT2	6.87578e-11	0.337371	0.303	0.174	4.3074e-06	2
ADD2	7.40318e-11	0.413932	0.326	0.193	4.6378e-06	2
ADCYAP1R1	1.77199e-10	0.337963	0.301	0.168	1.11008e-05	2
RAP2A	2.58155e-10	0.352288	0.413	0.264	1.61724e-05	2
SRGAP2	2.72353e-10	0.332494	0.28	0.16	1.70618e-05	2
MMD	3.18274e-10	0.37101	0.466	0.312	1.99386e-05	2
SEPTIN5	4.37534e-10	0.329494	0.549	0.37	2.74098e-05	2
TATDN1	5.23148e-10	0.335178	0.271	0.153	3.27731e-05	2
MYT1L	5.66774e-10	0.307342	0.397	0.242	3.55061e-05	2
LOC106997895	5.85673e-10	0.348247	0.273	0.158	3.66901e-05	2
DAAM1	6.64279e-10	0.300256	0.415	0.261	4.16144e-05	2
CMIP	1.22081e-09	0.287512	0.276	0.156	7.64786e-05	2
GNAQ	1.46803e-09	0.343108	0.543	0.378	9.19659e-05	2
DACT1	1.49964e-09	0.297334	0.347	0.206	9.39463e-05	2
MAP4	1.62512e-09	0.324132	0.324	0.196	0.000101808	2
DEAF1	1.70124e-09	0.291463	0.28	0.162	0.000106576	2
REEP5	2.16005e-09	0.366643	0.395	0.257	0.000135319	2
TUSC3	2.82114e-09	0.317292	0.384	0.25	0.000176733	2
PNMA2	3.4254e-09	0.298021	0.259	0.149	0.000214587	2
TAOK3	4.10287e-09	0.333516	0.307	0.186	0.000257028	2
PTPRD	5.62529e-09	0.279696	0.332	0.201	0.000352402	2
TCEAL7	6.87338e-09	0.344657	0.322	0.202	0.00043059	2
ZMYND11	9.88864e-09	0.360401	0.376	0.25	0.000619484	2
EPHB1	1.0404e-08	0.262648	0.284	0.165	0.000651772	2
CYFIP2	1.12827e-08	0.253001	0.301	0.178	0.000706816	2
TULP4	1.1849e-08	0.339646	0.365	0.231	0.000742291	2
GGH	1.22906e-08	0.309034	0.307	0.186	0.000769959	2
GNAZ	1.30272e-08	0.295957	0.276	0.164	0.000816102	2
IGBP1	1.38065e-08	0.32426	0.476	0.335	0.000864925	2
ATCAY	1.59359e-08	0.300083	0.463	0.309	0.000998319	2
MTSS1	2.0444e-08	0.263817	0.34	0.212	0.00128073	2
ZNRF1	2.53534e-08	0.293244	0.313	0.193	0.00158829	2
LOC109910386	2.53756e-08	0.349219	0.263	0.158	0.00158968	2
EIF3H	2.80489e-08	0.264366	0.745	0.579	0.00175715	2
LOC107000809	2.95557e-08	0.257218	0.804	0.721	0.00185155	2
TMEM30A	3.14671e-08	0.252901	0.276	0.164	0.00197129	2
KIF3C	3.569e-08	0.283988	0.386	0.247	0.00223583	2
PTPRA	4.18384e-08	0.295451	0.296	0.185	0.00262101	2
LRRC4B	4.58648e-08	0.285365	0.253	0.149	0.00287325	2
SCARB2	4.82603e-08	0.372736	0.311	0.201	0.00302331	2
MAP1LC3A	5.95025e-08	0.333078	0.424	0.293	0.00372759	2
HCFC1R1	6.31172e-08	0.290134	0.524	0.364	0.00395404	2
EEF2	7.39795e-08	0.25154	0.839	0.715	0.00463452	2
TDG	1.49755e-07	0.289332	0.309	0.197	0.00938153	2
TAF9	1.67999e-07	0.326604	0.447	0.32	0.0105245	2
CADM4	1.7459e-07	0.251788	0.251	0.151	0.0109374	2
PIP4K2B	2.48876e-07	0.261029	0.259	0.158	0.0155911	2
LOC706087	2.71774e-07	0.312365	0.47	0.343	0.0170255	2
PABPC1	2.82599e-07	0.297833	0.697	0.549	0.0177037	2
NCAN	2.85243e-07	0.274961	0.468	0.329	0.0178694	2
CCDC88A	2.88158e-07	0.277153	0.342	0.226	0.0180519	2
PJA2	3.238e-07	0.358537	0.338	0.231	0.0202847	2
ATAT1	3.80881e-07	0.274644	0.495	0.349	0.0238607	2
SEPTIN11	4.36727e-07	0.317931	0.562	0.431	0.0273592	2
ST6GAL2	4.64376e-07	0.265347	0.313	0.2	0.0290913	2
GSE1	4.66304e-07	0.256689	0.338	0.218	0.0292121	2
CFAP36	4.72148e-07	0.320387	0.299	0.194	0.0295782	2
EIF4B	5.96554e-07	0.269488	0.261	0.164	0.0373717	2
RPL37A	8.20071e-07	0.273408	0.409	0.287	0.0513742	2
ATXN10	9.04946e-07	0.321373	0.484	0.368	0.0566913	2
YPEL3	1.22945e-06	0.268617	0.382	0.265	0.0770199	2
ZC3H13	2.05921e-06	0.300526	0.365	0.256	0.129001	2
UBE2QL1	2.24303e-06	0.251367	0.29	0.187	0.140517	2
LOC712349	2.55843e-06	0.254026	0.582	0.46	0.160276	2
LOC114674108	2.58151e-06	0.276501	0.716	0.612	0.161721	2
ANK2	4.23142e-06	0.277502	0.418	0.295	0.265082	2
ABR	4.23297e-06	0.254185	0.253	0.163	0.265179	2
LOC718556	4.6038e-06	0.269501	0.76	0.651	0.288409	2
SOGA1	4.70594e-06	0.285466	0.367	0.252	0.294808	2
KIF2A	5.65097e-06	0.274059	0.342	0.24	0.35401	2
PANK3	7.41062e-06	0.260858	0.33	0.227	0.464246	2
RB1CC1	9.02732e-06	0.260483	0.34	0.238	0.565525	2
RNF7	1.4996e-05	0.254105	0.259	0.174	0.939438	2
LOC698693	2.38143e-05	0.27486	0.436	0.325	1	2
MED21	4.83721e-05	0.269455	0.351	0.256	1	2
ARPC2	6.76839e-05	0.254298	0.551	0.467	1	2
PTN	0	3.75307	0.995	0.304	0	3
HOPX	0	3.14728	0.802	0.146	0	3
SAT1	0	3.03825	0.816	0.193	0	3
HES1	0	2.91631	0.788	0.062	0	3
VIM	0	2.81983	0.983	0.266	0	3
SLC1A3	0	2.45654	0.877	0.138	0	3
RGCC	0	2.31312	0.604	0.065	0	3
LOC114671881	0	2.22133	0.927	0.229	0	3
HSPB1	0	2.18293	0.715	0.102	0	3
TTYH1	0	2.1748	0.733	0.111	0	3
CLU	0	2.1288	0.729	0.103	0	3
MGST1	0	2.1247	0.772	0.134	0	3
SOX2	0	2.10445	0.925	0.2	0	3
DDAH1	0	1.68009	0.554	0.056	0	3
BCAN	0	1.65506	0.491	0.033	0	3
ZFP36L1	0	1.4252	0.491	0.052	0	3
SPARC	0	1.3442	0.432	0.037	0	3
FGFBP3	3.81375e-302	1.87131	0.574	0.083	2.38916e-297	3
DBI	6.67662e-294	1.97643	0.875	0.278	4.18264e-289	3
FABP7	3.33267e-289	2.08519	1	0.976	2.08778e-284	3
LRRC3B	2.17773e-287	1.50398	0.459	0.05	1.36426e-282	3
FAM107A	3.90268e-283	1.21565	0.326	0.02	2.44487e-278	3
RCN1	3.17855e-279	1.40634	0.507	0.067	1.99124e-274	3
SOX3	2.23863e-278	1.363	0.424	0.043	1.40241e-273	3
HMGN3	2.62379e-278	1.84399	0.972	0.511	1.6437e-273	3
PLPP3	3.5131e-275	1.35348	0.448	0.05	2.20081e-270	3
ID4	6.14939e-273	1.33365	0.378	0.033	3.85234e-268	3
CREB5	2.44604e-267	1.18427	0.37	0.032	1.53235e-262	3
QKI	1.83887e-265	1.67857	0.785	0.199	1.15198e-260	3
SFRP1	2.71548e-262	1.36792	0.418	0.045	1.70114e-257	3
MEST	6.03563e-262	2.06999	0.805	0.234	3.78108e-257	3
EDNRB	9.81151e-259	1.15411	0.309	0.02	6.14652e-254	3
PHGDH	1.11994e-258	1.50799	0.644	0.125	7.01598e-254	3
TMEM132B	3.02788e-250	1.59212	0.552	0.093	1.89685e-245	3
MFGE8	4.95946e-242	1.34972	0.407	0.047	3.1069e-237	3
NRG1	3.94631e-236	1.4885	0.431	0.055	2.47221e-231	3
LOC114671109	4.10777e-236	1.0281	0.262	0.015	2.57335e-231	3
PON2	2.30901e-234	1.12219	0.373	0.039	1.4465e-229	3
LRATD2	2.84992e-230	1.27326	0.402	0.048	1.78536e-225	3
CDO1	6.95441e-228	1.66294	0.619	0.132	4.35666e-223	3
DKK3	7.15562e-226	1.42113	0.559	0.103	4.48271e-221	3
C1H1orf61	3.80031e-216	1.73415	0.994	0.836	2.38074e-211	3
TNC	5.345e-215	1.16694	0.27	0.019	3.34843e-210	3
EEPD1	3.97913e-210	0.917856	0.256	0.017	2.49277e-205	3
SCN4B	1.0695e-209	0.973384	0.257	0.018	6.70001e-205	3
PAX6	1.82225e-209	1.48882	0.643	0.153	1.14157e-204	3
PTPRZ1	2.63726e-209	1.8087	0.98	0.738	1.65214e-204	3
C7H15orf41	3.60467e-205	1.30528	0.418	0.061	2.25818e-200	3
METRN	2.21146e-204	1.24538	0.387	0.051	1.38539e-199	3
B3GAT2	1.80317e-199	1.33007	0.48	0.085	1.12961e-194	3
GFAP	1.00846e-197	0.942074	0.281	0.024	6.31758e-193	3
DNAJC1	1.57603e-191	1.29082	0.451	0.077	9.87319e-187	3
MLC1	1.10711e-189	0.986056	0.29	0.028	6.93561e-185	3
SRI	4.56306e-189	1.60571	0.889	0.457	2.85857e-184	3
SOX6	6.67682e-188	1.13193	0.39	0.057	4.18276e-183	3
GATM	8.79948e-184	1.0864	0.334	0.041	5.51252e-179	3
NFE2L2	3.44506e-183	1.22429	0.434	0.075	2.15819e-178	3
FGFR3	7.53375e-183	1.1327	0.339	0.043	4.71959e-178	3
LOC694800	1.422e-181	1.30025	0.44	0.076	8.90824e-177	3
GOLIM4	7.03621e-174	1.34006	0.638	0.171	4.4079e-169	3
NOTCH2	7.56512e-173	1.04813	0.29	0.032	4.73925e-168	3
ZFHX4	8.99588e-170	1.39461	0.471	0.096	5.63556e-165	3
RPL22L1	1.04029e-167	1.45442	0.838	0.371	6.51703e-163	3
SELENOP	2.15778e-165	0.983728	0.295	0.035	1.35176e-160	3
FABP5	7.95804e-163	1.51066	0.899	0.492	4.98539e-158	3
IQGAP2	6.3081e-159	0.876831	0.256	0.027	3.95177e-154	3
SOX21	3.16901e-157	0.926806	0.261	0.028	1.98526e-152	3
MDFI	1.92556e-154	1.2243	0.53	0.129	1.20629e-149	3
B2M	2.01528e-154	1.2645	0.744	0.26	1.26249e-149	3
ADGRV1	1.23325e-153	1.05637	0.37	0.063	7.72584e-149	3
CKB	2.13455e-152	1.15057	0.978	0.816	1.33721e-147	3
ATP1B2	2.50312e-146	1.31009	0.39	0.074	1.5681e-141	3
GLI3	1.48352e-144	0.952308	0.279	0.037	9.29368e-140	3
DACH1	6.00541e-144	1.03174	0.339	0.056	3.76215e-139	3
SH3BGRL	4.60674e-143	1.20778	0.591	0.173	2.88594e-138	3
NPC2	1.54704e-141	0.898273	0.349	0.059	9.69162e-137	3
EEF1D	1.74215e-141	1.27781	0.841	0.389	1.09139e-136	3
PALLD	8.2655e-141	1.04871	0.349	0.061	5.178e-136	3
HEY1	8.0986e-138	0.979931	0.292	0.043	5.07345e-133	3
PXMP2	1.02662e-135	0.94623	0.368	0.068	6.43138e-131	3
GAPDH	1.48759e-131	0.900117	0.975	0.914	9.31916e-127	3
EMP3	8.0325e-129	0.894852	0.298	0.048	5.03204e-124	3
ENHO	1.16347e-126	1.08759	0.438	0.104	7.2887e-122	3
MT1E	2.1048e-126	1.11207	0.476	0.123	1.31857e-121	3
PDPN	3.98631e-125	0.926531	0.309	0.053	2.49727e-120	3
PSAT1	3.72396e-122	1.05	0.385	0.085	2.33291e-117	3
ABAT	1.90584e-121	0.934139	0.278	0.044	1.19393e-116	3
TAGLN2	2.5661e-121	0.997466	0.323	0.06	1.60756e-116	3
COL11A1	8.07805e-120	0.965119	0.31	0.056	5.06058e-115	3
RGMA	2.3165e-118	0.952023	0.324	0.061	1.45119e-113	3
RAB31	9.29586e-116	0.89158	0.271	0.045	5.82349e-111	3
TLE1	1.05473e-112	0.876129	0.328	0.064	6.60745e-108	3
TMSB4X	6.69062e-112	0.569592	1	1	4.1914e-107	3
SEPTIN7	3.0335e-111	1.19824	0.842	0.486	1.90037e-106	3
RPS27L	3.88231e-108	1.10841	0.763	0.358	2.43211e-103	3
CCND2	7.54407e-108	0.987198	0.877	0.44	4.72606e-103	3
LIFR	6.79755e-107	0.87212	0.27	0.047	4.25839e-102	3
CALD1	2.83116e-105	0.892394	0.381	0.091	1.77361e-100	3
TSPO	1.92136e-104	0.735181	0.253	0.041	1.20366e-99	3
SLITRK2	2.24101e-104	0.842928	0.27	0.048	1.40391e-99	3
NDRG2	4.2474e-103	0.978119	0.385	0.095	2.66083e-98	3
PHIP	1.47164e-102	1.0591	0.778	0.364	9.21921e-98	3
ANXA5	2.17393e-101	0.930453	0.354	0.084	1.36188e-96	3
MDK	1.05199e-100	1.02022	0.796	0.401	6.59028e-96	3
GNG5	5.21744e-99	1.03516	0.791	0.393	3.26852e-94	3
SNX3	1.01435e-96	0.99038	0.814	0.45	6.35448e-92	3
RIDA	1.38973e-96	0.877894	0.363	0.09	8.70611e-92	3
DOK5	1.76684e-95	0.975492	0.758	0.348	1.10685e-90	3
MSI2	4.818e-95	0.953294	0.526	0.171	3.01828e-90	3
TPI1	1.45177e-93	1.05683	0.755	0.383	9.09476e-89	3
MGST3	3.72148e-92	0.940342	0.903	0.61	2.33136e-87	3
TIMP1	5.83035e-92	0.769171	0.267	0.052	3.65248e-87	3
OAT	1.46441e-90	0.768404	0.29	0.062	9.17397e-86	3
GCSH	5.17105e-89	0.956702	0.504	0.168	3.23945e-84	3
TMX1	8.43773e-88	0.861489	0.379	0.104	5.2859e-83	3
MYO6	1.5241e-87	0.825386	0.295	0.066	9.54785e-83	3
NOTCH1	2.64264e-87	0.78416	0.256	0.051	1.65551e-82	3
MPPED2	2.69833e-87	0.987978	0.621	0.254	1.69039e-82	3
BOC	2.34718e-85	0.805817	0.314	0.076	1.47042e-80	3
LOC114669724	6.3512e-85	0.868516	0.3	0.07	3.97878e-80	3
EPB41L3	1.10437e-83	0.808125	0.321	0.08	6.91841e-79	3
IDI1	3.01128e-83	1.1113	0.537	0.209	1.88644e-78	3
ARL6IP6	1.55713e-81	0.853347	0.474	0.159	9.75482e-77	3
HSPE1	7.65288e-81	0.949155	0.835	0.538	4.79422e-76	3
IGFBP5	8.70931e-81	0.934528	0.281	0.064	5.45603e-76	3
ENO1	1.70663e-80	0.980149	0.782	0.435	1.06914e-75	3
LDHA	5.47012e-80	1.07694	0.593	0.259	3.42681e-75	3
ELAVL1	8.52385e-79	0.849547	0.392	0.119	5.33985e-74	3
TSPAN7	8.19966e-78	0.948039	0.627	0.271	5.13676e-73	3
TSPAN6	1.99824e-77	0.776871	0.362	0.103	1.25182e-72	3
EFNB1	5.29114e-77	0.908096	0.423	0.137	3.31469e-72	3
GSTP1	1.34793e-76	0.754198	0.939	0.775	8.44425e-72	3
HTRA1	6.06853e-75	0.764901	0.413	0.131	3.80169e-70	3
SERF2	4.00642e-73	0.729875	0.938	0.737	2.50986e-68	3
WEE1	5.29208e-72	0.708006	0.268	0.065	3.31527e-67	3
SCP2	8.15727e-72	0.885553	0.638	0.292	5.1102e-67	3
PCBD1	1.49499e-70	0.809851	0.466	0.169	9.36553e-66	3
JUN	1.69801e-69	0.939083	0.278	0.072	1.06374e-64	3
NES	2.00083e-69	0.695539	0.268	0.067	1.25344e-64	3
ALDOA	1.11355e-68	0.89181	0.576	0.251	6.97596e-64	3
SMIM30	1.36924e-67	0.83664	0.505	0.199	8.57772e-63	3
CSTB	2.51356e-67	0.804715	0.796	0.474	1.57464e-62	3
RPL41	2.67077e-67	0.389553	1	1	1.67313e-62	3
COMT	3.15964e-67	0.776342	0.407	0.137	1.97939e-62	3
CARHSP1	2.65846e-65	1.04198	0.738	0.437	1.66542e-60	3
CNTFR	1.9829e-64	0.749225	0.326	0.097	1.24221e-59	3
LSAMP	2.49029e-64	0.701557	0.25	0.062	1.56007e-59	3
SPTSSA	3.93796e-64	0.750732	0.374	0.124	2.46698e-59	3
HMGCS1	4.00749e-64	0.977894	0.708	0.39	2.51053e-59	3
OLFM2	5.96198e-64	0.880621	0.491	0.198	3.73494e-59	3
ARHGAP5	3.51786e-63	0.752797	0.349	0.111	2.2038e-58	3
TPM1	1.30218e-62	0.703846	0.273	0.074	8.15761e-58	3
MT1M	3.03165e-62	0.739668	0.306	0.09	1.8992e-57	3
TMEM47	9.14375e-62	0.712842	0.264	0.07	5.72819e-57	3
NEK6	2.76604e-59	0.688731	0.281	0.08	1.73282e-54	3
POLR2G	8.59338e-58	0.80822	0.527	0.232	5.38341e-53	3
CNN3	2.35398e-56	0.715884	0.864	0.609	1.47468e-51	3
HAT1	2.83509e-56	0.644908	0.29	0.088	1.77607e-51	3
MEIS2	3.27031e-56	0.684735	0.852	0.53	2.04872e-51	3
NME2	9.10779e-56	0.57615	0.941	0.793	5.70567e-51	3
PRDX4	9.50079e-56	0.694696	0.345	0.116	5.95187e-51	3
CBS	1.38445e-55	0.655788	0.259	0.072	8.67304e-51	3
GSTM2	3.75606e-55	0.63611	0.306	0.095	2.35302e-50	3
GTF2H5	5.97779e-55	0.747735	0.75	0.437	3.74485e-50	3
APRT	7.17479e-55	0.779813	0.704	0.381	4.49472e-50	3
SPINK2	7.48335e-55	0.781859	0.27	0.08	4.68802e-50	3
RPLP1	1.21867e-54	0.354321	0.997	0.998	7.63451e-50	3
HSD17B12	3.5707e-54	0.664888	0.271	0.08	2.2369e-49	3
GLO1	4.05363e-54	0.719258	0.387	0.145	2.53944e-49	3
RDX	6.95235e-54	0.763617	0.445	0.181	4.35537e-49	3
FDX1	9.53039e-54	0.607898	0.285	0.087	5.97041e-49	3
PRDX6	2.57577e-53	0.753384	0.445	0.182	1.61362e-48	3
PFN1	3.49418e-53	0.80505	0.729	0.422	2.18896e-48	3
FLNA	3.52833e-53	0.679079	0.34	0.118	2.21036e-48	3
NDUFA4	4.05513e-53	0.60986	0.941	0.755	2.54038e-48	3
SEPTIN2	7.49261e-53	0.753796	0.507	0.225	4.69382e-48	3
PKM	9.43276e-53	0.7647	0.715	0.401	5.90925e-48	3
RPL28	1.59366e-52	0.449006	0.983	0.937	9.98366e-48	3
TCEAL9	1.70008e-52	0.754497	0.718	0.403	1.06503e-47	3
DMRTA2	1.82239e-52	0.638914	0.306	0.1	1.14166e-47	3
PPT1	3.31266e-52	0.575164	0.273	0.082	2.07525e-47	3
GPC1	9.08656e-52	0.753001	0.376	0.139	5.69237e-47	3
SNX5	1.48599e-51	0.639	0.256	0.076	9.30913e-47	3
ASPH	1.55271e-51	0.753039	0.354	0.131	9.72713e-47	3
CD164	2.20436e-51	0.583556	0.268	0.08	1.38094e-46	3
NFIA	4.23184e-51	0.600993	0.92	0.614	2.65108e-46	3
MSMO1	4.65896e-51	0.852268	0.552	0.264	2.91865e-46	3
IER2	1.6536e-50	1.11154	0.25	0.077	1.03592e-45	3
RALGAPA2	2.27454e-50	0.710792	0.32	0.11	1.42491e-45	3
NT5C	2.49948e-50	0.649143	0.354	0.128	1.56582e-45	3
GPM6B	7.06991e-49	0.730222	0.705	0.408	4.42901e-44	3
LOC696959	9.86008e-48	0.744383	0.629	0.339	6.17694e-43	3
CD63	1.20762e-47	0.772423	0.674	0.394	7.56526e-43	3
HSPD1	1.23633e-47	0.72239	0.518	0.245	7.74511e-43	3
DCTPP1	1.98396e-47	0.748884	0.406	0.17	1.24287e-42	3
C6orf125	5.73385e-47	0.705237	0.456	0.199	3.59203e-42	3
RHOA	1.01073e-46	0.699855	0.632	0.336	6.33181e-42	3
LOC106996415	2.31875e-46	0.70803	0.326	0.121	1.4526e-41	3
BBX	3.31973e-46	0.631643	0.321	0.116	2.07968e-41	3
DPM3	1.04844e-45	0.644321	0.479	0.215	6.56806e-41	3
TMEM134	6.10192e-45	0.549562	0.262	0.084	3.82261e-40	3
TMEM14C	1.02582e-44	0.668205	0.449	0.196	6.42636e-40	3
SEPTIN11	1.05456e-44	0.75166	0.694	0.416	6.60639e-40	3
MZT2B	1.90194e-44	0.588695	0.883	0.619	1.19149e-39	3
RPA3	2.27213e-44	0.693224	0.404	0.173	1.4234e-39	3
PPIB	3.63599e-44	0.67941	0.677	0.376	2.2778e-39	3
ALDH9A1	3.75455e-44	0.578418	0.262	0.086	2.35208e-39	3
SC5D	3.75706e-44	0.608019	0.3	0.106	2.35365e-39	3
MYL6	4.34042e-44	0.595997	0.885	0.657	2.7191e-39	3
CANX	4.54726e-44	0.670614	0.555	0.271	2.84868e-39	3
PDIA4	5.31139e-44	0.734101	0.359	0.143	3.32737e-39	3
SCRN1	5.76201e-44	0.672241	0.339	0.131	3.60967e-39	3
MAPK1IP1L	8.25221e-44	0.611691	0.306	0.111	5.16968e-39	3
NME4	1.01801e-42	0.668988	0.619	0.325	6.37741e-38	3
EMC2	1.07167e-42	0.532528	0.256	0.083	6.71357e-38	3
PCNA	1.52252e-42	0.700261	0.456	0.21	9.53796e-38	3
AKAP12	2.71208e-42	0.671452	0.382	0.157	1.69901e-37	3
LSM6	5.29826e-42	0.631424	0.521	0.25	3.31915e-37	3
PHPT1	5.39909e-42	0.599131	0.825	0.601	3.38232e-37	3
NUDT16	1.28116e-41	0.669308	0.374	0.155	8.02596e-37	3
PSIP1	2.05076e-41	0.647508	0.621	0.333	1.28472e-36	3
NDUFA7	3.82228e-41	0.65021	0.641	0.345	2.39451e-36	3
SYPL1	5.52012e-41	0.53506	0.278	0.098	3.45813e-36	3
DUT	7.31626e-41	0.688078	0.707	0.436	4.58334e-36	3
HSPA5	1.00654e-40	0.861531	0.452	0.225	6.30559e-36	3
LOC699655	1.34353e-40	0.517791	0.251	0.083	8.41666e-36	3
SKA2	2.66424e-40	0.634711	0.777	0.491	1.66904e-35	3
SVIP	2.71619e-40	0.529715	0.261	0.089	1.70158e-35	3
FDPS	2.85304e-40	0.722109	0.633	0.375	1.78732e-35	3
PNRC2	2.95812e-40	0.649386	0.471	0.221	1.85314e-35	3
ACAT2	5.95631e-40	0.710659	0.568	0.311	3.73139e-35	3
CNIH1	9.4733e-40	0.551507	0.357	0.145	5.93464e-35	3
UHRF1	9.8802e-40	0.62963	0.282	0.104	6.18955e-35	3
CDK4	1.90367e-39	0.63981	0.554	0.285	1.19258e-34	3
IMPDH2	3.00614e-39	0.624874	0.52	0.258	1.88322e-34	3
SRP14	3.51861e-39	0.381851	0.978	0.947	2.20427e-34	3
POLD2	5.82148e-39	0.582939	0.339	0.137	3.64692e-34	3
GNG10	1.64478e-38	0.626955	0.633	0.357	1.03039e-33	3
SELENOS	2.47585e-38	0.573797	0.356	0.146	1.55102e-33	3
GPX1	3.09154e-38	0.629094	0.569	0.299	1.93672e-33	3
LAMTOR4	3.37088e-38	0.604242	0.613	0.331	2.11172e-33	3
SNRPD2	3.57803e-38	0.530002	0.885	0.695	2.24149e-33	3
CNBP	6.50657e-38	0.635722	0.661	0.397	4.0761e-33	3
CAPG	2.19104e-37	0.560115	0.34	0.139	1.3726e-32	3
MOCS2	3.71794e-37	0.55128	0.282	0.106	2.32914e-32	3
SLC35F1	6.99089e-37	0.638681	0.502	0.255	4.37951e-32	3
NDUFAF8	1.15479e-36	0.609611	0.605	0.332	7.23429e-32	3
OSTC	1.59491e-36	0.510708	0.317	0.125	9.9915e-32	3
GNAI2	1.6483e-36	0.666303	0.41	0.188	1.0326e-31	3
ATP2B1	3.46292e-36	0.554161	0.406	0.182	2.16938e-31	3
FUOM	5.03046e-36	0.626845	0.619	0.359	3.15138e-31	3
THUMPD3	5.71328e-36	0.523459	0.349	0.146	3.57914e-31	3
XBP1	6.362e-36	0.579648	0.31	0.124	3.98554e-31	3
MLEC	6.91012e-36	0.531259	0.295	0.115	4.32891e-31	3
CETN2	1.39398e-35	0.605412	0.58	0.322	8.73273e-31	3
TSPAN3	1.94669e-35	0.623536	0.551	0.295	1.21952e-30	3
DHRS7	5.99574e-35	0.539311	0.307	0.123	3.75609e-30	3
MID1IP1	6.28944e-35	0.537826	0.284	0.111	3.94008e-30	3
IFI27L2	5.13876e-34	0.529647	0.685	0.396	3.21923e-29	3
CXXC5	7.49009e-34	0.526435	0.34	0.145	4.69224e-29	3
HMGN1	1.08631e-33	0.513729	0.846	0.59	6.8053e-29	3
CINP	1.2043e-33	0.517696	0.273	0.105	7.54448e-29	3
THYN1	2.71675e-33	0.529696	0.349	0.154	1.70194e-28	3
CDK2AP2	2.91941e-33	0.566342	0.32	0.136	1.82889e-28	3
TRMT112	3.95002e-33	0.590644	0.672	0.41	2.47453e-28	3
CACYBP	4.65354e-33	0.574081	0.555	0.305	2.91525e-28	3
OST4	5.68787e-33	0.556675	0.755	0.505	3.56322e-28	3
PTPMT1	1.09126e-32	0.529817	0.387	0.179	6.83628e-28	3
DARS	1.23076e-32	0.475539	0.271	0.106	7.71022e-28	3
WDR34	2.02572e-32	0.548158	0.382	0.178	1.26903e-27	3
SDCBP	2.15255e-32	0.587066	0.579	0.33	1.34849e-27	3
SLC25A3	2.40265e-32	0.569588	0.797	0.567	1.50517e-27	3
ECHDC1	2.54997e-32	0.508801	0.284	0.114	1.59745e-27	3
TUBA1B	3.1794e-32	0.520449	0.878	0.781	1.99177e-27	3
PDZD11	3.22244e-32	0.51581	0.342	0.149	2.01873e-27	3
HSP90B1	3.75472e-32	0.662729	0.594	0.357	2.35218e-27	3
CALR	5.84265e-32	0.660973	0.719	0.49	3.66019e-27	3
DIXDC1	1.05257e-31	0.506731	0.289	0.117	6.5939e-27	3
IGFBP2	1.1246e-31	0.606158	0.797	0.608	7.04517e-27	3
C11H12orf75	1.28032e-31	0.504339	0.262	0.105	8.02072e-27	3
CISD1	1.57203e-31	0.573541	0.677	0.435	9.84812e-27	3
PHLDA1	1.82875e-31	0.485522	0.271	0.108	1.14564e-26	3
GRHPR	3.2474e-31	0.475119	0.301	0.124	2.03436e-26	3
LMO3	4.14291e-30	0.336767	0.329	0.14	2.59537e-25	3
PPP1CB	4.64024e-30	0.702778	0.633	0.398	2.90692e-25	3
RPS2	5.91578e-30	0.291533	0.998	0.996	3.706e-25	3
BTG3	6.38693e-30	0.44714	0.395	0.186	4.00115e-25	3
SWI5	6.49923e-30	0.502947	0.275	0.112	4.07151e-25	3
FMC1	7.51925e-30	0.492548	0.349	0.159	4.71051e-25	3
EMC6	7.65423e-30	0.518034	0.454	0.234	4.79507e-25	3
SELENOH	8.19513e-30	0.527288	0.772	0.56	5.13392e-25	3
LHX2	8.50507e-30	0.547592	0.568	0.311	5.32809e-25	3
NIPSNAP2	1.50365e-29	0.560105	0.268	0.111	9.41976e-25	3
CD59	2.45434e-29	0.506903	0.317	0.14	1.53755e-24	3
CIAO2A	2.54676e-29	0.51927	0.496	0.256	1.59544e-24	3
PTGES3	2.75524e-29	0.46637	0.86	0.686	1.72605e-24	3
TMBIM6	3.0871e-29	0.584387	0.488	0.262	1.93394e-24	3
CKLF	3.89642e-29	0.497313	0.295	0.128	2.44095e-24	3
NSDHL	3.93848e-29	0.470706	0.285	0.119	2.4673e-24	3
TMEM98	4.77187e-29	0.536298	0.334	0.155	2.98939e-24	3
RANBP1	6.14208e-29	0.467504	0.835	0.623	3.84777e-24	3
ATP6V0E1	8.34441e-29	0.489829	0.482	0.25	5.22744e-24	3
KLF6	9.23279e-29	0.491853	0.253	0.102	5.78398e-24	3
HSBP1	9.73071e-29	0.51967	0.839	0.631	6.0959e-24	3
GLUL	2.45895e-28	0.520329	0.374	0.18	1.54043e-23	3
NME3	4.01595e-28	0.514256	0.482	0.254	2.51583e-23	3
SNRPB	5.68968e-28	0.48255	0.685	0.424	3.56436e-23	3
POLR2K	6.39874e-28	0.522926	0.496	0.27	4.00855e-23	3
MRPL17	6.43901e-28	0.487381	0.339	0.156	4.03378e-23	3
CISD2	6.51551e-28	0.457218	0.329	0.149	4.08171e-23	3
NUDT5	1.03681e-27	0.449754	0.264	0.109	6.49521e-23	3
MANF	1.23837e-27	0.620733	0.523	0.308	7.75788e-23	3
EFCAB2	2.15203e-27	0.511424	0.279	0.123	1.34816e-22	3
CAMTA1	3.08446e-27	0.523178	0.507	0.283	1.93229e-22	3
COA5	3.946e-27	0.458476	0.323	0.147	2.47201e-22	3
CLNS1A	4.04471e-27	0.548869	0.549	0.322	2.53385e-22	3
CHD7	4.71111e-27	0.459507	0.257	0.108	2.95132e-22	3
ETFB	7.4062e-27	0.491172	0.374	0.184	4.63969e-22	3
PRDX1	8.61362e-27	0.420836	0.799	0.558	5.39609e-22	3
PNRC1	1.31354e-26	0.539125	0.56	0.33	8.22883e-22	3
CFL2	1.50846e-26	0.421838	0.256	0.107	9.44993e-22	3
PSME1	1.67002e-26	0.53036	0.342	0.167	1.0462e-21	3
HNRNPF	2.77059e-26	0.48279	0.652	0.403	1.73566e-21	3
SNRPD3	3.57986e-26	0.470276	0.593	0.342	2.24264e-21	3
SNRPG	4.82745e-26	0.470074	0.721	0.459	3.02421e-21	3
LSM2	9.66057e-26	0.505356	0.618	0.374	6.05196e-21	3
PCLAF	1.19341e-25	0.686816	0.315	0.154	7.47625e-21	3
EFNB2	1.54782e-25	0.5133	0.432	0.224	9.69647e-21	3
C5H4orf3	2.71865e-25	0.493771	0.683	0.44	1.70313e-20	3
IFT22	3.02645e-25	0.425625	0.301	0.138	1.89595e-20	3
ZEB1	4.21383e-25	0.429836	0.3	0.138	2.63979e-20	3
MRPL23	4.67305e-25	0.48864	0.566	0.335	2.92748e-20	3
PSAP	6.32077e-25	0.407058	0.509	0.278	3.95971e-20	3
PARK7	8.31628e-25	0.457628	0.786	0.577	5.20982e-20	3
RNF181	8.57298e-25	0.451937	0.388	0.195	5.37063e-20	3
RPS7	8.57376e-25	0.283649	0.991	0.987	5.37112e-20	3
FADS1	1.05595e-24	0.531048	0.451	0.249	6.61507e-20	3
LRPAP1	1.48153e-24	0.439369	0.367	0.179	9.28122e-20	3
CENPV	1.5793e-24	0.405856	0.883	0.711	9.89369e-20	3
DCXR	1.59938e-24	0.440928	0.32	0.15	1.00195e-19	3
MVD	2.68786e-24	0.414802	0.273	0.12	1.68384e-19	3
PDIA6	3.05771e-24	0.466393	0.431	0.232	1.91553e-19	3
HMGN2	3.88604e-24	0.366554	0.546	0.303	2.43445e-19	3
RAP1B	4.52675e-24	0.426115	0.382	0.192	2.83583e-19	3
LAMTOR1	4.78558e-24	0.500545	0.476	0.264	2.99798e-19	3
SRP9	5.52472e-24	0.383586	0.886	0.714	3.46101e-19	3
LOC703490	6.90538e-24	0.437873	0.296	0.136	4.32595e-19	3
POLR2L	7.32521e-24	0.514806	0.674	0.457	4.58895e-19	3
NDUFA12	7.52814e-24	0.479484	0.491	0.273	4.71608e-19	3
PRTFDC1	1.49501e-23	0.492426	0.359	0.184	9.36562e-19	3
PRDX3	1.63145e-23	0.444117	0.401	0.211	1.02204e-18	3
NDUFC1	2.7659e-23	0.506864	0.694	0.462	1.73273e-18	3
PTTG1IP	2.79898e-23	0.406717	0.27	0.121	1.75345e-18	3
C6H5orf30	4.2082e-23	0.426704	0.282	0.13	2.63627e-18	3
ST13	9.38931e-23	0.475165	0.53	0.313	5.88203e-18	3
UBXN4	9.48162e-23	0.468335	0.318	0.157	5.93986e-18	3
RPA1	1.06884e-22	0.425216	0.303	0.145	6.69589e-18	3
IAH1	1.15019e-22	0.397908	0.27	0.122	7.20547e-18	3
TMSB15A	1.68552e-22	0.380238	0.878	0.742	1.05591e-17	3
POLR2F	2.09989e-22	0.421764	0.757	0.532	1.3155e-17	3
SMAD5	2.45945e-22	0.393763	0.259	0.118	1.54074e-17	3
SNF8	2.47477e-22	0.48692	0.566	0.351	1.55034e-17	3
MCL1	3.02852e-22	0.449089	0.365	0.189	1.89725e-17	3
TMED10	3.65508e-22	0.477353	0.343	0.175	2.28976e-17	3
HIGD1A	3.73226e-22	0.390594	0.275	0.127	2.33811e-17	3
LAMTOR3	4.30232e-22	0.388015	0.284	0.132	2.69523e-17	3
NIFK	4.93223e-22	0.422078	0.275	0.128	3.08985e-17	3
TMEM50B	7.88634e-22	0.46313	0.32	0.159	4.94048e-17	3
LOC705636	8.81065e-22	0.331664	0.782	0.526	5.51952e-17	3
HSP90AB1	9.93993e-22	0.360211	0.944	0.896	6.22697e-17	3
ITM2B	1.12307e-21	0.427711	0.807	0.628	7.0356e-17	3
ADGRG1	1.37585e-21	0.444178	0.456	0.257	8.61918e-17	3
CTNNA1	1.69363e-21	0.353289	0.25	0.11	1.06099e-16	3
STOML2	2.5332e-21	0.463848	0.565	0.35	1.58695e-16	3
CTNNB1	2.92895e-21	0.464109	0.583	0.369	1.83487e-16	3
OARD1	3.08595e-21	0.408614	0.37	0.195	1.93322e-16	3
BBIP1	3.24675e-21	0.378157	0.261	0.119	2.03396e-16	3
MRPL33	3.97908e-21	0.433343	0.569	0.348	2.49273e-16	3
GSTM3	5.91855e-21	0.546656	0.524	0.328	3.70774e-16	3
MRPS17	6.50375e-21	0.455468	0.399	0.219	4.07434e-16	3
COX7AH	7.12271e-21	0.441561	0.371	0.196	4.46209e-16	3
TM7SF2	9.97579e-21	0.414211	0.259	0.12	6.24943e-16	3
EID1	1.06044e-20	0.440754	0.81	0.597	6.64322e-16	3
MRPL12	1.22837e-20	0.397682	0.406	0.218	7.69523e-16	3
NUDCD2	1.54123e-20	0.411782	0.27	0.128	9.65518e-16	3
FIS1	1.59397e-20	0.470668	0.627	0.413	9.98556e-16	3
PFN2	1.69658e-20	0.386266	0.782	0.552	1.06284e-15	3
LAPTM4B	1.7764e-20	0.429577	0.314	0.158	1.11284e-15	3
GOLGA7	2.08083e-20	0.413817	0.431	0.237	1.30356e-15	3
TSPAN5	2.43912e-20	0.447276	0.382	0.208	1.52801e-15	3
SNRNP25	3.40003e-20	0.420514	0.337	0.173	2.12999e-15	3
LAMP3	3.4497e-20	0.325093	0.61	0.368	2.1611e-15	3
WBP4	3.90163e-20	0.411074	0.329	0.17	2.44421e-15	3
RAN	3.99586e-20	0.363263	0.858	0.698	2.50325e-15	3
MSI1	4.11739e-20	0.428941	0.36	0.189	2.57938e-15	3
WASHC3	4.55655e-20	0.348836	0.285	0.137	2.8545e-15	3
CENPX	4.61063e-20	0.482571	0.281	0.14	2.88838e-15	3
C3H7orf50	5.95286e-20	0.404926	0.349	0.184	3.72923e-15	3
TIMM10B	6.42624e-20	0.393654	0.275	0.132	4.02578e-15	3
HSP90AA1	7.01731e-20	0.460418	0.902	0.834	4.39607e-15	3
CNIH4	9.81005e-20	0.376702	0.304	0.154	6.1456e-15	3
KRT10	1.24197e-19	0.409485	0.459	0.264	7.78045e-15	3
PTBP1	1.34449e-19	0.38423	0.253	0.121	8.42271e-15	3
FAAP20	1.46696e-19	0.389221	0.261	0.124	9.18992e-15	3
PSPH	1.49688e-19	0.415839	0.292	0.147	9.37735e-15	3
RHEB	1.87942e-19	0.380237	0.707	0.478	1.17738e-14	3
NDN	1.98956e-19	0.428018	0.261	0.126	1.24638e-14	3
OAZ1	2.99072e-19	0.345669	0.902	0.774	1.87357e-14	3
MOB1A	3.57222e-19	0.382146	0.307	0.158	2.23786e-14	3
UQCC3	6.91959e-19	0.372433	0.317	0.164	4.33485e-14	3
DDT	6.94841e-19	0.390249	0.44	0.253	4.3529e-14	3
DEK	7.45617e-19	0.406915	0.654	0.445	4.67099e-14	3
LARP7	7.55286e-19	0.392017	0.278	0.139	4.73157e-14	3
LOC716589	9.50634e-19	0.40176	0.669	0.447	5.95534e-14	3
MRPL42	1.04193e-18	0.386813	0.328	0.172	6.52726e-14	3
ADH5	1.05291e-18	0.393733	0.462	0.265	6.59608e-14	3
COA1	1.22341e-18	0.333245	0.275	0.135	7.66416e-14	3
MRFAP1	1.22918e-18	0.426454	0.672	0.473	7.70035e-14	3
SYT11	1.32067e-18	0.419334	0.401	0.225	8.27347e-14	3
ANAPC13	1.9319e-18	0.45754	0.44	0.263	1.21026e-13	3
SNX17	2.08121e-18	0.376289	0.287	0.146	1.3038e-13	3
MRPL11	2.08415e-18	0.374426	0.479	0.278	1.30563e-13	3
LAMTOR2	2.32127e-18	0.386892	0.46	0.271	1.45418e-13	3
COPRS	2.41337e-18	0.413133	0.36	0.198	1.51188e-13	3
COPS9	2.6124e-18	0.333224	0.867	0.76	1.63656e-13	3
IDH2	2.70575e-18	0.389233	0.513	0.307	1.69505e-13	3
RPL7	2.85407e-18	0.264716	0.986	0.972	1.78796e-13	3
SRSF2	3.13376e-18	0.405389	0.691	0.484	1.96317e-13	3
SERBP1	3.3992e-18	0.392596	0.757	0.526	2.12946e-13	3
NOVA1	3.78811e-18	0.463078	0.505	0.314	2.3731e-13	3
SMIM4	4.68625e-18	0.39211	0.284	0.144	2.93575e-13	3
LYRM4	5.37568e-18	0.393749	0.421	0.236	3.36765e-13	3
SLBP	6.06323e-18	0.391997	0.32	0.17	3.79837e-13	3
ANAPC16	1.01274e-17	0.393423	0.482	0.288	6.34442e-13	3
RPN2	1.23363e-17	0.353571	0.262	0.131	7.72819e-13	3
ARL5A	2.90618e-17	0.405786	0.466	0.284	1.82061e-12	3
LAMP1	3.13555e-17	0.3746	0.256	0.128	1.9643e-12	3
TFAM	3.16862e-17	0.40693	0.31	0.169	1.98502e-12	3
TKT	4.25422e-17	0.400921	0.527	0.328	2.6651e-12	3
MRPS14	4.38502e-17	0.349749	0.437	0.255	2.74704e-12	3
PAG1	4.43777e-17	0.254766	0.315	0.163	2.78008e-12	3
DAZAP2	5.49487e-17	0.388749	0.395	0.227	3.44232e-12	3
POMP	6.54588e-17	0.385555	0.672	0.48	4.10073e-12	3
NAA50	7.03898e-17	0.345386	0.287	0.148	4.40964e-12	3
ERG28	9.07916e-17	0.308043	0.253	0.124	5.68773e-12	3
ANP32E	9.95248e-17	0.309892	0.265	0.135	6.23483e-12	3
NFIC	1.18577e-16	0.348688	0.342	0.188	7.42835e-12	3
MRPL36	1.51136e-16	0.382427	0.448	0.266	9.46806e-12	3
RBMX	1.51309e-16	0.39449	0.702	0.497	9.47887e-12	3
PKN2	1.52608e-16	0.359146	0.254	0.127	9.5603e-12	3
NCL	1.66211e-16	0.416509	0.594	0.398	1.04125e-11	3
CAPZA1	1.77441e-16	0.373485	0.326	0.18	1.1116e-11	3
BTG1	1.806e-16	0.351162	0.596	0.392	1.13139e-11	3
TIMM13	2.42936e-16	0.373626	0.576	0.37	1.5219e-11	3
DNAJC19	2.81718e-16	0.362936	0.412	0.242	1.76485e-11	3
SIVA1	3.04528e-16	0.362408	0.426	0.252	1.90774e-11	3
MED31	3.268e-16	0.35177	0.343	0.19	2.04727e-11	3
BCAP31	3.3758e-16	0.355073	0.342	0.188	2.1148e-11	3
POLR2J	3.90975e-16	0.387689	0.758	0.555	2.4493e-11	3
AKR7A2	4.22603e-16	0.368274	0.398	0.233	2.64744e-11	3
MAGOH	4.42471e-16	0.353933	0.281	0.148	2.77191e-11	3
ZNF22	5.46299e-16	0.430444	0.44	0.27	3.42235e-11	3
MRPL57	6.79094e-16	0.352214	0.485	0.298	4.25425e-11	3
HSD17B10	8.65515e-16	0.353148	0.534	0.333	5.4221e-11	3
FAM127C	1.01668e-15	0.38347	0.554	0.359	6.36909e-11	3
LOC106993104	1.12189e-15	0.252237	0.973	0.879	7.02817e-11	3
ATP6AP2	1.19694e-15	0.301486	0.281	0.147	7.49837e-11	3
RCN2	1.41286e-15	0.347659	0.544	0.355	8.85098e-11	3
PSENEN	1.47014e-15	0.331808	0.307	0.166	9.20986e-11	3
HDLBP	1.51695e-15	0.323004	0.265	0.137	9.50308e-11	3
LSM7	1.60041e-15	0.358658	0.754	0.557	1.0026e-10	3
TMCO1	1.7861e-15	0.336709	0.296	0.161	1.11892e-10	3
QDPR	1.84183e-15	0.337904	0.395	0.228	1.15384e-10	3
TMA7	2.01864e-15	0.342774	0.832	0.649	1.26459e-10	3
RBM3	2.57996e-15	0.376084	0.484	0.303	1.61624e-10	3
TMED9	2.63885e-15	0.295801	0.292	0.154	1.65314e-10	3
NDUFA2	4.31895e-15	0.378076	0.544	0.349	2.70565e-10	3
LOC718775	4.45372e-15	0.343458	0.265	0.141	2.79008e-10	3
RSRP1	4.60013e-15	0.410323	0.402	0.24	2.8818e-10	3
SMIM7	4.82361e-15	0.386718	0.326	0.185	3.0218e-10	3
HINT2	5.00684e-15	0.358932	0.285	0.158	3.13659e-10	3
WDR61	5.49311e-15	0.293446	0.256	0.132	3.44121e-10	3
QARS	6.93907e-15	0.363202	0.32	0.179	4.34705e-10	3
SEM1	7.79661e-15	0.345428	0.649	0.455	4.88426e-10	3
SEC11A	7.86322e-15	0.32316	0.418	0.248	4.92599e-10	3
GPX4	1.20352e-14	0.339379	0.785	0.601	7.53957e-10	3
GSTM5	1.2829e-14	0.318585	0.378	0.218	8.03689e-10	3
SQLE	1.42529e-14	0.381636	0.51	0.332	8.92889e-10	3
COPS6	1.43626e-14	0.326866	0.562	0.361	8.99758e-10	3
DAD1	1.55708e-14	0.374451	0.534	0.35	9.75446e-10	3
EIF2S2	2.06363e-14	0.354139	0.47	0.291	1.29278e-09	3
ZCCHC9	2.52169e-14	0.333589	0.264	0.141	1.57974e-09	3
SLC25A1	2.68066e-14	0.329819	0.261	0.139	1.67933e-09	3
FAM127A	2.76635e-14	0.328529	0.487	0.305	1.73301e-09	3
CADM1	3.16755e-14	0.339317	0.342	0.197	1.98434e-09	3
MRPL55	3.19821e-14	0.291347	0.323	0.182	2.00355e-09	3
LOC100423625	4.00961e-14	0.35722	0.318	0.179	2.51186e-09	3
PSMA1	4.58736e-14	0.35649	0.562	0.373	2.8738e-09	3
MANBAL	4.65422e-14	0.329353	0.285	0.156	2.91568e-09	3
TOMM6	4.68364e-14	0.278329	0.303	0.166	2.93411e-09	3
PCNP	4.79488e-14	0.323673	0.448	0.277	3.0038e-09	3
UBL3	5.24957e-14	0.323203	0.25	0.132	3.28865e-09	3
HNRNPK	5.57528e-14	0.281763	0.902	0.79	3.49269e-09	3
UBE2E1	8.18067e-14	0.303446	0.295	0.164	5.12487e-09	3
UBE2L3	8.91017e-14	0.345472	0.376	0.224	5.58187e-09	3
TMEM9	1.15883e-13	0.331978	0.273	0.15	7.25963e-09	3
ZCRB1	1.17461e-13	0.307998	0.285	0.158	7.35846e-09	3
CEBPZOS	1.22052e-13	0.341022	0.284	0.159	7.64608e-09	3
ATP5MF	1.89388e-13	0.312376	0.855	0.714	1.18644e-08	3
TXNL4A	1.95468e-13	0.329059	0.482	0.31	1.22453e-08	3
WDFY3	2.02214e-13	0.303132	0.256	0.136	1.26679e-08	3
SRSF9	2.06478e-13	0.333928	0.348	0.202	1.2935e-08	3
STAG2	2.22474e-13	0.34749	0.257	0.141	1.39371e-08	3
CUTA	2.49718e-13	0.303422	0.627	0.43	1.56438e-08	3
COX19	2.92748e-13	0.296809	0.343	0.2	1.83395e-08	3
ELOVL5	2.94733e-13	0.302307	0.27	0.149	1.84638e-08	3
DYNLT1	3.96283e-13	0.32493	0.763	0.572	2.48255e-08	3
RAC1	4.79241e-13	0.335783	0.749	0.587	3.00225e-08	3
SMIM11A	5.14877e-13	0.326904	0.289	0.165	3.2255e-08	3
STARD7	5.55115e-13	0.374333	0.304	0.18	3.47757e-08	3
CLDND1	5.6456e-13	0.345623	0.381	0.233	3.53675e-08	3
MTG1	7.98305e-13	0.3084	0.284	0.16	5.00106e-08	3
SRSF6	8.65141e-13	0.382624	0.471	0.311	5.41976e-08	3
PSMA2	9.03762e-13	0.314448	0.754	0.575	5.66171e-08	3
ARL6IP5	9.16565e-13	0.25454	0.287	0.158	5.74191e-08	3
RNASEH2C	1.06501e-12	0.32398	0.501	0.332	6.67187e-08	3
P4HB	1.08981e-12	0.31397	0.321	0.187	6.82724e-08	3
RUVBL1	1.13826e-12	0.306315	0.29	0.164	7.13074e-08	3
NAA38	1.17133e-12	0.30104	0.432	0.27	7.33791e-08	3
SPCS1	1.49535e-12	0.318831	0.591	0.408	9.3678e-08	3
DPCD	1.51589e-12	0.277682	0.363	0.214	9.49643e-08	3
ENOPH1	1.71362e-12	0.273195	0.402	0.245	1.07351e-07	3
TMEM230	1.80981e-12	0.305945	0.399	0.246	1.13377e-07	3
PFDN1	1.90467e-12	0.288668	0.393	0.238	1.1932e-07	3
LSM3	2.03616e-12	0.325899	0.601	0.422	1.27557e-07	3
NAXE	2.17535e-12	0.2688	0.289	0.163	1.36277e-07	3
GADD45GIP1	2.71485e-12	0.292397	0.607	0.418	1.70074e-07	3
EBNA1BP2	2.72809e-12	0.302677	0.268	0.151	1.70904e-07	3
PPP1CA	2.9456e-12	0.310685	0.382	0.237	1.8453e-07	3
NKTR	3.85084e-12	0.323831	0.251	0.14	2.4124e-07	3
TMEM167A	3.91307e-12	0.30584	0.534	0.364	2.45138e-07	3
MRPL52	4.0952e-12	0.317904	0.557	0.383	2.56548e-07	3
ZNHIT1	5.25575e-12	0.346515	0.599	0.422	3.29251e-07	3
ESF1	6.54489e-12	0.294124	0.295	0.172	4.10011e-07	3
NPM1	6.63343e-12	0.292013	0.312	0.185	4.15558e-07	3
SSBP1	7.45508e-12	0.291296	0.353	0.212	4.67031e-07	3
DNAJC7	8.43579e-12	0.314736	0.342	0.209	5.28469e-07	3
CTBP2	8.95194e-12	0.335049	0.395	0.252	5.60803e-07	3
FKBP2	1.06861e-11	0.299973	0.474	0.31	6.69439e-07	3
MPHOSPH8	1.13174e-11	0.257168	0.309	0.18	7.08993e-07	3
LOC712324	1.21989e-11	0.296262	0.359	0.223	7.64214e-07	3
G3BP1	1.23596e-11	0.290841	0.415	0.263	7.74278e-07	3
CLCN3	1.4268e-11	0.350876	0.287	0.172	8.93833e-07	3
CCNG1	1.90866e-11	0.281674	0.343	0.206	1.1957e-06	3
PFKL	1.99358e-11	0.253603	0.279	0.161	1.2489e-06	3
PPDPF	2.08591e-11	0.279371	0.875	0.705	1.30674e-06	3
CASC4	2.1556e-11	0.284562	0.298	0.175	1.35039e-06	3
PIGF	2.16773e-11	0.266676	0.251	0.142	1.358e-06	3
PSMD9	2.65814e-11	0.274975	0.253	0.143	1.66522e-06	3
UBE2N	2.6964e-11	0.278912	0.665	0.475	1.68919e-06	3
POLR3H	3.96629e-11	0.286884	0.285	0.168	2.48472e-06	3
TPR	4.08408e-11	0.276504	0.259	0.15	2.55851e-06	3
SELENOK	5.17876e-11	0.324116	0.384	0.249	3.24429e-06	3
AK2	5.32344e-11	0.267564	0.264	0.152	3.33492e-06	3
KDELR1	6.52266e-11	0.270274	0.331	0.201	4.08619e-06	3
EIF3I	6.96561e-11	0.29608	0.423	0.271	4.36368e-06	3
TM2D1	7.15627e-11	0.271977	0.261	0.15	4.48312e-06	3
TMSB15B	7.25868e-11	0.302411	0.679	0.485	4.54727e-06	3
PRKDC	9.08496e-11	0.311105	0.317	0.195	5.69137e-06	3
ASNSD1	9.55809e-11	0.256578	0.276	0.161	5.98776e-06	3
NHP2	1.0291e-10	0.30922	0.696	0.533	6.4469e-06	3
CYB5R3	1.03513e-10	0.282912	0.385	0.241	6.48465e-06	3
RPL36AL	1.49556e-10	0.308144	0.647	0.464	9.36908e-06	3
MRPL40	2.09447e-10	0.258561	0.349	0.219	1.3121e-05	3
COX6B1	2.21253e-10	0.264032	0.838	0.697	1.38606e-05	3
GOLM1	2.5511e-10	0.270268	0.259	0.152	1.59816e-05	3
NAP1L1	2.99492e-10	0.273513	0.71	0.526	1.8762e-05	3
ARPP19	4.60449e-10	0.29356	0.48	0.328	2.88453e-05	3
SAR1A	4.62786e-10	0.252891	0.303	0.186	2.89917e-05	3
REX1BD	5.26991e-10	0.257993	0.484	0.321	3.30138e-05	3
CCDC56	6.8086e-10	0.285578	0.565	0.402	4.26531e-05	3
NUDT1	8.2706e-10	0.270713	0.292	0.181	5.1812e-05	3
MAPK1	8.78802e-10	0.278042	0.268	0.162	5.50534e-05	3
RRM1	8.99699e-10	0.27933	0.254	0.154	5.63626e-05	3
INSIG1	9.52235e-10	0.279955	0.273	0.166	5.96537e-05	3
DPY30	1.33553e-09	0.2839	0.471	0.317	8.36658e-05	3
SF3B5	1.64295e-09	0.295257	0.629	0.459	0.000102924	3
IER3IP1	1.93212e-09	0.251876	0.284	0.176	0.00012104	3
CAPZA2	1.95021e-09	0.286372	0.591	0.418	0.000122173	3
MLF2	2.17922e-09	0.277596	0.577	0.415	0.000136519	3
CCDC167	2.20772e-09	0.297432	0.526	0.377	0.000138305	3
UBE2V1	2.56028e-09	0.287353	0.393	0.261	0.000160391	3
PSMA7	3.21994e-09	0.262884	0.799	0.653	0.000201716	3
FKBP8	4.10795e-09	0.27326	0.534	0.375	0.000257347	3
BLOC1S1	4.67383e-09	0.273599	0.61	0.433	0.000292797	3
RTF2	4.6873e-09	0.255581	0.27	0.167	0.00029364	3
SF3B6	5.27595e-09	0.254197	0.615	0.447	0.000330517	3
RBM39	5.33123e-09	0.285968	0.624	0.453	0.000333981	3
NDUFC2	5.96054e-09	0.250959	0.743	0.584	0.000373404	3
HYPK	5.99122e-09	0.260021	0.761	0.6	0.000375326	3
SCOC	9.46766e-09	0.250081	0.387	0.252	0.000593111	3
TSEN34	1.16866e-08	0.258496	0.304	0.196	0.000732117	3
PDCD5	1.16893e-08	0.252931	0.513	0.367	0.000732289	3
C18H18orf32	1.17297e-08	0.25515	0.638	0.487	0.000734821	3
ZNF706	1.25131e-08	0.296402	0.557	0.405	0.000783897	3
SOD1	1.27455e-08	0.267284	0.376	0.25	0.000798453	3
SPCS2	1.34669e-08	0.257992	0.566	0.416	0.000843647	3
MRPL53	1.35321e-08	0.255088	0.627	0.455	0.000847732	3
PA2G4	2.00364e-08	0.262042	0.406	0.279	0.0012552	3
SAP18	6.45801e-08	0.261543	0.488	0.352	0.00404568	3
LOC714598	1.15158e-07	0.252795	0.374	0.258	0.00721417	3
PRELID1	1.44416e-07	0.25121	0.426	0.29	0.00904706	3
NUDC	1.60732e-07	0.266756	0.534	0.396	0.0100692	3
MRPL41	6.96138e-07	0.271253	0.552	0.426	0.0436102	3
EOMES	0	2.00147	0.75	0.13	0	4
NHLH1	2.30794e-216	1.6572	0.466	0.07	1.44583e-211	4
PPP1R17	1.26247e-196	1.94862	0.772	0.258	7.90888e-192	4
NEUROG1	8.45721e-164	1.32709	0.27	0.028	5.2981e-159	4
NEUROD4	2.88519e-161	1.29277	0.355	0.054	1.80746e-156	4
CCND2	9.25223e-131	1.24854	0.883	0.442	5.79615e-126	4
RPS26	7.61554e-127	0.538359	1	0.998	4.77083e-122	4
RPL23A	2.20431e-115	0.625065	1	0.988	1.38091e-110	4
GADD45G	1.10157e-114	1.70172	0.434	0.115	6.90089e-110	4
RPL13A	5.50835e-113	0.510874	1	0.999	3.45076e-108	4
RPS7	2.91471e-111	0.655437	0.997	0.986	1.82595e-106	4
BTBD17	1.73736e-109	0.959613	0.26	0.041	1.08838e-104	4
RPL35A	5.76498e-102	0.634476	1	0.973	3.61153e-97	4
MDK	2.99512e-94	1.17061	0.779	0.405	1.87632e-89	4
RPS20	1.01964e-89	0.459244	1	0.997	6.38766e-85	4
RPL27A	2.63977e-89	0.50184	1	0.995	1.65371e-84	4
RPS14	2.64642e-83	0.415721	1	0.999	1.65787e-78	4
RBP1	1.45e-82	1.13169	0.34	0.091	9.08365e-78	4
RPL3	1.18098e-81	0.500767	1	0.996	7.39837e-77	4
SOX4	7.22905e-79	0.724752	1	0.962	4.52871e-74	4
RPS9	1.10658e-75	0.516796	0.995	0.983	6.93227e-71	4
HES6	1.13484e-75	0.986891	0.842	0.557	7.10931e-71	4
RPS23	1.61012e-75	0.480404	1	0.991	1.00868e-70	4
RACK1	2.19147e-73	0.526974	0.997	0.976	1.37287e-68	4
RPS29	3.73303e-72	0.394414	1	0.998	2.33859e-67	4
RPL18A	1.56402e-70	0.467605	0.997	0.99	9.79793e-66	4
ELAVL4	2.20158e-69	1.04613	0.682	0.357	1.3792e-64	4
LOC704104	3.16514e-69	0.61163	0.993	0.973	1.98283e-64	4
RPL7	4.62811e-69	0.584593	0.995	0.972	2.89933e-64	4
RPS8	8.60206e-69	0.414957	1	0.998	5.38885e-64	4
NRN1	1.03574e-68	1.11788	0.517	0.212	6.48848e-64	4
RPL7A	2.74782e-68	0.530256	0.997	0.973	1.7214e-63	4
STK17A	4.08086e-67	0.993777	0.352	0.112	2.55649e-62	4
RPL10	7.63556e-67	0.37809	1	1	4.78337e-62	4
NFIA	5.47134e-65	0.835208	0.879	0.62	3.42758e-60	4
IGFBPL1	1.61687e-64	0.809827	0.893	0.653	1.0129e-59	4
RPS18	9.80498e-64	0.349269	1	0.999	6.14243e-59	4
RPS4X	1.21002e-63	0.400658	0.998	0.997	7.58032e-59	4
NAP1L1	7.09919e-63	0.860852	0.798	0.52	4.44736e-58	4
NEUROG2	8.96608e-62	0.978511	0.35	0.115	5.61689e-57	4
LOC712274	6.22564e-59	0.39706	0.997	0.997	3.90012e-54	4
NACA	8.83578e-58	0.474698	0.995	0.972	5.53527e-53	4
RPLP2	1.22629e-57	0.363476	1	0.997	7.68223e-53	4
RPS27A-1	3.89878e-55	0.367453	1	0.999	2.44243e-50	4
RPL41	7.15908e-55	0.363542	1	1	4.48488e-50	4
RPL9	1.73382e-54	0.512815	0.983	0.955	1.08617e-49	4
HNRNPA1	3.47908e-54	0.626721	0.963	0.858	2.1795e-49	4
NUDT16	1.22162e-53	0.848039	0.398	0.155	7.65295e-49	4
RPL21	6.14901e-53	0.326127	1	0.999	3.85211e-48	4
RPS3	9.19581e-53	0.3652	1	0.993	5.76081e-48	4
RPL5	5.74793e-52	0.470184	0.991	0.963	3.60085e-47	4
EIF3F	8.69658e-52	0.748867	0.815	0.598	5.44806e-47	4
RPS27	4.66037e-51	0.368182	1	0.998	2.91954e-46	4
MID1IP1	1.10374e-50	0.86855	0.311	0.11	6.91448e-46	4
RND3	1.68632e-49	0.928696	0.56	0.293	1.05641e-44	4
MEST	6.01894e-49	0.746124	0.543	0.259	3.77063e-44	4
RPLP1	1.90588e-48	0.34228	1	0.998	1.19396e-43	4
RPL12	2.01449e-48	0.44014	0.997	0.977	1.262e-43	4
RPL28	6.79592e-48	0.492654	0.976	0.938	4.25737e-43	4
RPS11	1.42541e-47	0.479191	0.986	0.948	8.9296e-43	4
RPS16	1.56135e-47	0.362109	1	0.994	9.78125e-43	4
LOC114671881	3.97039e-47	0.766995	0.544	0.265	2.48729e-42	4
EEF1D	2.69605e-45	0.837809	0.667	0.407	1.68897e-40	4
ASCL1	6.47812e-45	0.724853	0.347	0.133	4.05829e-40	4
SCHIP1	9.44063e-44	0.874317	0.599	0.355	5.91418e-39	4
RPS28	1.31098e-43	0.320956	0.998	0.998	8.21276e-39	4
SLC25A3	1.58243e-43	0.706929	0.786	0.569	9.91328e-39	4
MARCKS	1.9022e-43	0.710053	0.964	0.838	1.19166e-38	4
PCBP4	1.79887e-42	0.822883	0.412	0.186	1.12692e-37	4
APEX1	2.9924e-42	0.700168	0.764	0.517	1.87462e-37	4
EEF1G	3.61995e-42	0.350609	0.998	0.989	2.26775e-37	4
RPS2	3.77143e-42	0.354961	1	0.996	2.36265e-37	4
RPS5	1.15163e-41	0.333649	1	0.995	7.2145e-37	4
C1H1orf61	1.95084e-41	0.380678	0.956	0.84	1.22212e-36	4
CHD7	6.05106e-41	0.738384	0.286	0.107	3.79075e-36	4
SINHCAF	1.93985e-40	0.676487	0.253	0.086	1.21524e-35	4
RPL15	2.03032e-40	0.373122	0.993	0.979	1.27191e-35	4
RPSA	4.61201e-40	0.369607	0.991	0.979	2.88924e-35	4
LOC703455	6.08505e-39	0.349929	0.997	0.992	3.81204e-34	4
RPL30	6.84422e-39	0.379086	0.998	0.976	4.28763e-34	4
RPL22	6.13734e-38	0.390834	0.991	0.961	3.8448e-33	4
MEIS2	2.5442e-37	0.641037	0.803	0.537	1.59384e-32	4
PAX6	2.86265e-37	0.70633	0.388	0.177	1.79334e-32	4
RPL19	7.84109e-37	0.358847	0.998	0.981	4.91213e-32	4
ADGRG1	8.92011e-37	0.725776	0.483	0.256	5.58809e-32	4
CDK2AP1	1.29688e-36	0.771409	0.532	0.298	8.12443e-32	4
PPP1R14C	2.07119e-35	0.712814	0.301	0.122	1.29752e-30	4
MFAP2	4.62015e-35	0.747996	0.526	0.304	2.89434e-30	4
RPL17	4.83057e-35	0.314663	1	0.992	3.02616e-30	4
EIF3E	5.6772e-34	0.567606	0.864	0.713	3.55654e-29	4
FTL	7.19768e-34	0.50317	0.896	0.778	4.50906e-29	4
RPLP0	1.28428e-33	0.372343	0.995	0.981	8.04549e-29	4
PRDX1	3.24852e-33	0.740296	0.764	0.562	2.03507e-28	4
ATP5MC2	9.30348e-33	0.421436	0.968	0.921	5.82826e-28	4
DMRTA2	1.08502e-32	0.682502	0.262	0.105	6.79722e-28	4
ELAVL2	1.40394e-32	0.728206	0.561	0.337	8.7951e-28	4
NNAT	1.7874e-32	0.737177	0.741	0.55	1.11974e-27	4
RPS27L	2.28448e-32	0.738719	0.595	0.374	1.43113e-27	4
SH3BGRL3	2.69908e-32	0.698594	0.786	0.628	1.69087e-27	4
INSM1	1.51453e-31	0.68002	0.502	0.274	9.48791e-27	4
RPS21	2.92281e-31	0.303499	0.998	0.99	1.83102e-26	4
RPL23	1.36996e-30	0.356213	0.988	0.955	8.58227e-26	4
TFDP2	2.17562e-30	0.663864	0.282	0.121	1.36294e-25	4
RPS10	9.2529e-30	0.353494	0.985	0.946	5.79657e-25	4
RPL4	9.72588e-30	0.360275	0.997	0.957	6.09288e-25	4
FJX1	2.35305e-29	0.631931	0.299	0.132	1.47409e-24	4
RPL6	2.93604e-29	0.311826	0.997	0.99	1.83931e-24	4
RPL8	9.68124e-29	0.303689	0.997	0.985	6.06491e-24	4
NOP53	1.14737e-28	0.546169	0.796	0.598	7.18781e-24	4
RPS24	3.7145e-28	0.37749	0.988	0.937	2.32699e-23	4
CXXC5	2.70031e-27	0.637829	0.31	0.149	1.69164e-22	4
EMX1	1.36674e-26	0.677452	0.452	0.261	8.56206e-22	4
LOC106993104	2.17177e-26	0.377495	0.983	0.879	1.36053e-21	4
ZEB1	2.20281e-26	0.615482	0.294	0.139	1.37997e-21	4
RPL24	4.53964e-26	0.252191	1	0.994	2.8439e-21	4
LOC697476	9.35892e-26	0.314063	0.988	0.965	5.86299e-21	4
LOC716204	1.26525e-25	0.635626	0.344	0.176	7.92631e-21	4
SRP14	1.50813e-25	0.32054	0.978	0.948	9.44786e-21	4
ROBO2	1.71633e-25	0.689505	0.415	0.235	1.07521e-20	4
RCN2	1.90641e-24	0.559113	0.563	0.355	1.19429e-19	4
LOC716530	5.19322e-24	0.450275	0.869	0.741	3.25334e-19	4
MAGI1	3.45258e-23	0.548443	0.255	0.118	2.16291e-18	4
LOC706480	3.59207e-23	0.541065	0.296	0.145	2.25029e-18	4
RPL35	4.78979e-23	0.283995	0.991	0.968	3.00061e-18	4
RPL10A	5.18439e-23	0.250673	1	0.995	3.24781e-18	4
RPS25	9.83473e-23	0.413077	0.901	0.817	6.16106e-18	4
LOC106999282	1.04218e-22	0.574203	0.337	0.178	6.52885e-18	4
HNRNPA0	1.3234e-22	0.483835	0.821	0.647	8.29054e-18	4
LRP8	5.50816e-22	0.571752	0.457	0.273	3.45064e-17	4
EHBP1	6.48835e-22	0.613063	0.361	0.204	4.06469e-17	4
HSP90AB1	1.40183e-21	0.345642	0.957	0.896	8.78192e-17	4
UBB	1.72341e-21	0.323307	0.976	0.941	1.07965e-16	4
PRDX2	2.30063e-21	0.436545	0.806	0.67	1.44126e-16	4
THTPA	3.37317e-21	0.578287	0.308	0.162	2.11315e-16	4
GSTP1	3.76044e-21	0.406166	0.9	0.78	2.35576e-16	4
RPL36	4.98735e-21	0.277371	0.995	0.98	3.12437e-16	4
NME4	5.34618e-21	0.558366	0.507	0.336	3.34917e-16	4
DHRS7	9.28035e-21	0.556702	0.26	0.128	5.81377e-16	4
VGLL4	1.03106e-20	0.534785	0.337	0.183	6.45919e-16	4
NDUFA7	1.79421e-20	0.518089	0.534	0.356	1.124e-15	4
MDFI	2.26982e-20	0.515312	0.294	0.151	1.42195e-15	4
EIF3H	2.44866e-20	0.498098	0.736	0.578	1.53399e-15	4
RPL22L1	3.80592e-20	0.53948	0.578	0.396	2.38425e-15	4
BTF3	4.16594e-20	0.485553	0.767	0.627	2.60979e-15	4
CARHSP1	5.77101e-20	0.496253	0.631	0.448	3.61531e-15	4
PCBD1	1.26032e-19	0.556147	0.327	0.183	7.89539e-15	4
HSPA8	1.30868e-19	0.305953	0.985	0.951	8.19837e-15	4
RSL24D1	2.73804e-19	0.453485	0.747	0.588	1.71527e-14	4
SCRT2	7.48258e-19	0.568617	0.281	0.145	4.68754e-14	4
GNG5	8.4332e-19	0.498781	0.592	0.412	5.28306e-14	4
MSI2	1.5679e-18	0.488208	0.337	0.189	9.82226e-14	4
PABPC1	2.86857e-18	0.487014	0.702	0.546	1.79705e-13	4
CENPV	3.46309e-18	0.365165	0.845	0.716	2.16949e-13	4
LSM2	8.78942e-18	0.468058	0.566	0.38	5.50622e-13	4
BTG1	1.09153e-17	0.441442	0.573	0.396	6.83802e-13	4
HNRNPC	1.82927e-17	0.452955	0.658	0.493	1.14596e-12	4
PNISR	3.51166e-17	0.431181	0.677	0.517	2.19992e-12	4
PPDPF	5.39132e-17	0.397207	0.825	0.71	3.37744e-12	4
CORO1C	8.83119e-17	0.508059	0.257	0.136	5.53238e-12	4
UBXN1	1.08103e-16	0.464683	0.67	0.514	6.77223e-12	4
NDUFC2	1.87726e-16	0.452223	0.714	0.588	1.17603e-11	4
RTRAF	2.50314e-16	0.430312	0.662	0.504	1.56812e-11	4
SRSF6	3.08883e-16	0.504005	0.466	0.313	1.93503e-11	4
CCDC167	5.11097e-16	0.434265	0.543	0.377	3.20182e-11	4
MT1E	5.76726e-16	0.499014	0.262	0.143	3.61296e-11	4
TPT1	9.75998e-16	0.351734	0.884	0.768	6.11423e-11	4
NPM1	1.04963e-15	0.458793	0.316	0.186	6.57553e-11	4
NSG2	1.46705e-15	0.534459	0.692	0.586	9.19047e-11	4
PNRC1	1.50393e-15	0.458832	0.497	0.336	9.42152e-11	4
GOLIM4	2.28902e-15	0.444677	0.33	0.199	1.43398e-10	4
IFI27L2	2.48909e-15	0.407776	0.571	0.407	1.55932e-10	4
CDK4	2.56951e-15	0.420228	0.452	0.295	1.60969e-10	4
LAPTM4B	3.3417e-15	0.488519	0.282	0.162	2.09344e-10	4
SNRPE	4.93741e-15	0.350793	0.827	0.714	3.09309e-10	4
IDH2	8.98965e-15	0.424282	0.473	0.312	5.63165e-10	4
PAIP2	1.19923e-14	0.388915	0.723	0.58	7.51268e-10	4
COX4I1	1.23939e-14	0.304512	0.934	0.871	7.76429e-10	4
EIF3M	1.62102e-14	0.409876	0.575	0.42	1.0155e-09	4
LYRM4	1.87726e-14	0.486152	0.372	0.241	1.17603e-09	4
TRMT112	2.01493e-14	0.436905	0.568	0.421	1.26228e-09	4
ATP6V0E1	2.47552e-14	0.46939	0.396	0.259	1.55081e-09	4
GTF2H5	2.62525e-14	0.415745	0.602	0.451	1.64461e-09	4
EFS	2.8048e-14	0.43983	0.281	0.159	1.7571e-09	4
PFN2	8.00733e-14	0.41489	0.706	0.56	5.01627e-09	4
MPPED2	9.58625e-14	0.406424	0.415	0.273	6.0054e-09	4
CKB	1.00254e-13	0.373203	0.893	0.824	6.28054e-09	4
RPS4Y1	1.07034e-13	0.273804	0.949	0.9	6.70528e-09	4
RPL14	1.50471e-13	0.333219	0.837	0.752	9.4264e-09	4
PGAP1	1.95694e-13	0.471579	0.284	0.167	1.22595e-08	4
SERF2	2.21918e-13	0.312766	0.85	0.745	1.39023e-08	4
TIMM50	3.30935e-13	0.468484	0.281	0.168	2.07318e-08	4
TMEM98	3.41712e-13	0.440801	0.274	0.161	2.14069e-08	4
GADD45GIP1	4.4246e-13	0.394873	0.568	0.422	2.77183e-08	4
HNRNPK	5.4933e-13	0.300571	0.869	0.793	3.44133e-08	4
LOC713582	1.4114e-12	0.431829	0.276	0.161	8.84184e-08	4
FMC1	1.61514e-12	0.414925	0.276	0.167	1.01182e-07	4
QARS	1.89415e-12	0.428315	0.294	0.182	1.18661e-07	4
EIF3G	3.28278e-12	0.444029	0.461	0.332	2.05653e-07	4
LOC701250	3.3954e-12	0.411153	0.325	0.205	2.12709e-07	4
SYNE2	3.85913e-12	0.42621	0.383	0.261	2.41759e-07	4
EIF3L	4.47482e-12	0.372869	0.709	0.581	2.8033e-07	4
UBE2E3	6.4467e-12	0.350234	0.718	0.588	4.0386e-07	4
LOC106996680	8.43966e-12	0.361519	0.721	0.597	5.28711e-07	4
EEF1A1	9.27749e-12	0.420338	0.439	0.314	5.81198e-07	4
SRSF5	2.42171e-11	0.437644	0.34	0.227	1.5171e-06	4
EIF4A1	3.25539e-11	0.294296	0.818	0.725	2.03937e-06	4
LOC718556	3.34406e-11	0.312426	0.767	0.649	2.09492e-06	4
GNG10	3.81628e-11	0.383622	0.498	0.37	2.39075e-06	4
LOC693848	4.13676e-11	0.405449	0.361	0.243	2.59151e-06	4
SNRPA	4.36383e-11	0.361752	0.296	0.186	2.73376e-06	4
NOVA1	6.18919e-11	0.400964	0.44	0.321	3.87728e-06	4
RBM3	1.27802e-10	0.371005	0.425	0.309	8.0063e-06	4
RPL36AL	1.51083e-10	0.377484	0.585	0.471	9.46475e-06	4
PSMB7	2.01803e-10	0.262502	0.82	0.753	1.26422e-05	4
PGD	2.02222e-10	0.376063	0.337	0.222	1.26684e-05	4
RBPJ	2.03896e-10	0.370804	0.451	0.323	1.27733e-05	4
CLNS1A	2.14366e-10	0.357132	0.459	0.331	1.34292e-05	4
THYN1	2.35721e-10	0.355701	0.262	0.162	1.4767e-05	4
SEZ6	3.35737e-10	0.387528	0.328	0.214	2.10326e-05	4
MOB1A	5.57504e-10	0.330088	0.26	0.162	3.49254e-05	4
CCT3	5.77634e-10	0.316109	0.682	0.554	3.61865e-05	4
LOC696998	5.8716e-10	0.369895	0.5	0.385	3.67832e-05	4
TOMM22	1.25716e-09	0.346663	0.337	0.23	7.87559e-05	4
PTMS	1.31884e-09	0.32736	0.881	0.816	8.26199e-05	4
LOC114671882	1.58437e-09	0.408169	0.342	0.232	9.92546e-05	4
MRPL53	2.29422e-09	0.368368	0.577	0.46	0.000143724	4
EEF2	2.355e-09	0.296727	0.787	0.718	0.000147531	4
CRIPT	2.44234e-09	0.342274	0.417	0.304	0.000153003	4
HSBP1	3.027e-09	0.292314	0.767	0.638	0.000189629	4
ANP32B	3.41382e-09	0.282238	0.449	0.321	0.000213862	4
HAX1	3.55665e-09	0.362823	0.33	0.228	0.00022281	4
SCAND1	4.39676e-09	0.3512	0.519	0.397	0.00027544	4
BTG3	5.72517e-09	0.368978	0.293	0.195	0.000358659	4
DHPS	7.93226e-09	0.347151	0.563	0.45	0.000496924	4
LOC714598	1.42e-08	0.336256	0.361	0.26	0.000889571	4
RAB4A	1.44808e-08	0.33869	0.293	0.198	0.000907162	4
PGK1	1.48373e-08	0.291458	0.526	0.408	0.000929495	4
MRPL42	2.92018e-08	0.335715	0.265	0.178	0.00182938	4
LOC702847	3.20828e-08	0.292147	0.617	0.504	0.00200986	4
CLCN3	3.34015e-08	0.369601	0.26	0.175	0.00209247	4
SMARCA5	4.82996e-08	0.327292	0.289	0.198	0.00302577	4
PAK3	5.3437e-08	0.354327	0.418	0.315	0.00334761	4
SH3BGRL	6.12396e-08	0.287356	0.293	0.2	0.00383641	4
ENY2	6.17898e-08	0.385189	0.446	0.344	0.00387088	4
CIRBP	6.23615e-08	0.310188	0.668	0.571	0.0039067	4
CSNK2A1	6.31383e-08	0.368506	0.267	0.182	0.00395536	4
NSA2	8.88555e-08	0.392487	0.303	0.216	0.00556644	4
CTNNB1	1.0636e-07	0.387656	0.476	0.379	0.00666305	4
FBL	1.08979e-07	0.309355	0.483	0.373	0.00682709	4
ATP1B3	1.28631e-07	0.333706	0.315	0.222	0.00805821	4
SIPA1L2	1.33018e-07	0.311925	0.25	0.167	0.00833307	4
ERGIC3	1.60991e-07	0.289248	0.5	0.391	0.0100855	4
TMTC4	1.64502e-07	0.330842	0.303	0.212	0.0103054	4
LOC100425072	1.86262e-07	0.295093	0.626	0.53	0.0116686	4
COX7AH	1.87177e-07	0.326476	0.291	0.204	0.0117259	4
LAPTM4A	2.60093e-07	0.292393	0.553	0.446	0.0162938	4
EPHA3	2.96769e-07	0.27644	0.296	0.199	0.0185914	4
ZNHIT1	3.77307e-07	0.27713	0.534	0.428	0.0236368	4
RPS4Y2	3.78696e-07	0.326022	0.43	0.338	0.0237238	4
HPCAL1	3.97551e-07	0.362023	0.27	0.187	0.024905	4
LHX2	4.79402e-07	0.277049	0.427	0.325	0.0300326	4
LOC698713	5.30788e-07	0.288196	0.6	0.507	0.0332518	4
DPYSL4	5.70198e-07	0.330653	0.262	0.181	0.0357206	4
SEM1	5.8925e-07	0.313038	0.558	0.464	0.0369142	4
LOC718777	6.3762e-07	0.268143	0.408	0.308	0.0399443	4
MRPL11	8.63881e-07	0.316659	0.376	0.287	0.0541187	4
GTF2I	1.0388e-06	0.313224	0.548	0.459	0.0650769	4
DDX39B	1.10387e-06	0.293512	0.405	0.309	0.0691533	4
AK3	1.13134e-06	0.292604	0.304	0.22	0.0708742	4
SPAG9	1.68576e-06	0.340469	0.364	0.282	0.105606	4
CCT8	2.14827e-06	0.261622	0.663	0.572	0.13458	4
LSM8	2.504e-06	0.299611	0.327	0.246	0.156866	4
LOC706774	2.74577e-06	0.301637	0.344	0.26	0.172012	4
SMIM7	3.61128e-06	0.289375	0.265	0.191	0.226233	4
RAB18	3.71594e-06	0.307105	0.345	0.261	0.232789	4
ANAPC16	4.02085e-06	0.259101	0.391	0.297	0.25189	4
LOC717801	6.07235e-06	0.295206	0.289	0.209	0.380409	4
HIGD2A	6.95774e-06	0.335475	0.291	0.219	0.435875	4
LOC114680572	7.35262e-06	0.28658	0.304	0.226	0.460612	4
LOC699375	1.13364e-05	0.26357	0.352	0.273	0.710182	4
PSMA1	1.13591e-05	0.263945	0.468	0.382	0.711602	4
SELENOK	1.20759e-05	0.252914	0.333	0.254	0.756504	4
LOC714171	1.245e-05	0.269587	0.374	0.292	0.779944	4
FDFT1	1.39504e-05	0.323284	0.483	0.396	0.873936	4
CCT5	1.54207e-05	0.25731	0.435	0.352	0.966043	4
SNRPD2	1.59246e-05	0.262594	0.764	0.707	0.997612	4
TOP1	2.95706e-05	0.251406	0.389	0.309	1	4
HNRNPM	3.04752e-05	0.255724	0.58	0.484	1	4
RPS27A	3.49038e-05	0.265653	0.563	0.48	1	4
LOC114674200	3.67108e-05	0.254704	0.337	0.262	1	4
COX17	3.74692e-05	0.257376	0.323	0.252	1	4
OARD1	3.83376e-05	0.25104	0.272	0.204	1	4
LOC698693	5.00718e-05	0.28606	0.401	0.326	1	4
DDX18	5.97205e-05	0.263371	0.345	0.268	1	4
MRPS14	7.33729e-05	0.279627	0.335	0.264	1	4
LOC693573	8.30095e-05	0.262373	0.327	0.259	1	4
MAF1	0.000118442	0.274896	0.33	0.26	1	4
SYF2	0.000127401	0.256258	0.282	0.217	1	4
MSI1	0.000173305	0.27564	0.262	0.199	1	4
MRPS15	0.000195402	0.25811	0.306	0.242	1	4
ANAPC13	0.000225418	0.258549	0.338	0.273	1	4
RPL29	0.000331385	0.25848	0.349	0.284	1	4
LMO4	0	2.44787	0.912	0.328	0	5
TENM2	0	2.40635	0.979	0.352	0	5
MEF2C	0	1.96528	0.995	0.507	0	5
RUNX1T1	0	1.80182	0.952	0.49	0	5
LPL	0	1.79155	0.684	0.152	0	5
AKAP7	0	1.7777	0.604	0.115	0	5
RSPO3	0	1.7257	0.488	0.047	0	5
STMN1	0	1.10406	1	0.999	0	5
LDB2	1.93577e-295	1.78255	0.618	0.134	1.21268e-290	5
RPRM	4.87159e-291	1.77773	0.782	0.238	3.05186e-286	5
DYNC1I1	8.55671e-291	1.50034	0.486	0.07	5.36043e-286	5
GPR22	1.11735e-282	1.54144	0.432	0.054	6.99974e-278	5
ARPP21	7.7976e-273	1.65145	0.722	0.199	4.88488e-268	5
ID2	2.56181e-236	2.04896	0.866	0.487	1.60487e-231	5
CELF2	1.02033e-220	1.28017	0.967	0.646	6.39198e-216	5
CXXC4	2.12672e-205	1.27359	0.326	0.042	1.33231e-200	5
LOC701364	3.74617e-204	1.43896	0.759	0.285	2.34683e-199	5
TAFA1	3.69021e-200	1.02598	0.256	0.023	2.31177e-195	5
FAT3	7.76045e-179	1.38242	0.633	0.211	4.86161e-174	5
CHMP2B	5.03271e-177	1.53509	0.602	0.196	3.15279e-172	5
SATB2	8.34676e-164	1.11388	0.983	0.553	5.22891e-159	5
DOK5	7.1683e-161	1.27966	0.738	0.337	4.49065e-156	5
ABLIM1	2.15238e-157	1.14593	0.321	0.055	1.34838e-152	5
NREP	1.52721e-152	0.857799	0.99	0.915	9.56734e-148	5
DNM3	5.23181e-143	1.17013	0.454	0.123	3.27752e-138	5
NTRK2	7.2516e-138	1.12497	0.442	0.12	4.54284e-133	5
F3	5.44834e-135	1.00298	0.279	0.048	3.41317e-130	5
CAMKV	9.42413e-127	1.14817	0.576	0.215	5.90384e-122	5
INA	9.69219e-127	1.05645	0.774	0.38	6.07177e-122	5
SLITRK5	4.81653e-121	0.963426	0.263	0.048	3.01736e-116	5
FABP7	8.17196e-121	0.492201	1	0.976	5.1194e-116	5
ADCY1	5.64831e-120	1.05366	0.401	0.111	3.53844e-115	5
PCDH7	1.89054e-118	1.09035	0.335	0.08	1.18435e-113	5
NELL2	4.75946e-115	1.07224	0.643	0.279	2.98161e-110	5
RTN1	5.96897e-107	0.846965	0.912	0.615	3.73932e-102	5
STMN2	1.57098e-106	0.714081	0.997	0.855	9.84158e-102	5
PCDH9	3.33143e-106	0.95162	0.368	0.102	2.08701e-101	5
ANK3	5.64331e-106	1.03187	0.434	0.141	3.53531e-101	5
CAMK4	1.60975e-101	0.987988	0.515	0.195	1.00845e-96	5
SNCB	7.9972e-96	0.961894	0.385	0.118	5.00993e-91	5
ZBTB18	1.38167e-95	0.719808	0.954	0.715	8.6556e-91	5
NEO1	2.41893e-95	1.06108	0.415	0.143	1.51536e-90	5
GABRA2	7.10833e-95	0.864235	0.284	0.068	4.45309e-90	5
TSHZ3	2.78659e-93	0.965418	0.454	0.166	1.74568e-88	5
PTPRD	2.3184e-90	0.94876	0.469	0.176	1.45238e-85	5
NEFM	1.54101e-89	1.00267	0.467	0.172	9.65382e-85	5
LRRN3	1.94904e-88	0.900835	0.283	0.074	1.221e-83	5
LOC722929	7.19683e-88	0.656889	0.971	0.842	4.50853e-83	5
LIMCH1	9.74084e-85	0.885798	0.667	0.344	6.10225e-80	5
DPYSL3	2.24477e-84	0.802781	0.86	0.589	1.40626e-79	5
DTX4	8.95814e-83	0.844434	0.274	0.074	5.61191e-78	5
CNRIP1	2.96902e-82	0.904752	0.365	0.123	1.85997e-77	5
LMO3	7.37713e-82	1.05109	0.367	0.13	4.62147e-77	5
FGF12	2.54556e-81	0.853405	0.294	0.083	1.59469e-76	5
FAM49A	3.70323e-81	0.937522	0.499	0.21	2.31993e-76	5
HIVEP2	6.74292e-81	0.894181	0.364	0.12	4.22417e-76	5
TMEM59L	4.51014e-79	0.863753	0.372	0.128	2.82542e-74	5
DYRK2	7.61726e-79	0.923949	0.447	0.18	4.77191e-74	5
FAM3C	9.44491e-79	0.895909	0.684	0.397	5.91686e-74	5
NBEA	5.27369e-78	0.903199	0.508	0.22	3.30376e-73	5
LOC114671387	5.70322e-78	0.67289	0.768	0.381	3.57284e-73	5
GPR85	1.74855e-77	0.862081	0.557	0.248	1.0954e-72	5
CALM1	1.2081e-76	0.646324	0.918	0.758	7.56824e-72	5
NKAIN2	2.41432e-76	0.837094	0.529	0.231	1.51248e-71	5
SSBP2	4.78742e-76	0.920603	0.584	0.299	2.99913e-71	5
EPHA5	1.83891e-72	0.895062	0.468	0.199	1.152e-67	5
EIF4A2	5.84977e-71	0.597636	0.943	0.856	3.66464e-66	5
MARCKSL1	1.24995e-70	0.428495	0.993	0.976	7.83043e-66	5
PRKACB	2.06053e-69	0.855444	0.508	0.237	1.29084e-64	5
CAMK2B	5.92398e-69	0.805007	0.387	0.144	3.71114e-64	5
LY6H	6.01385e-68	0.760265	0.665	0.362	3.76743e-63	5
TTC9B	2.5898e-67	0.743417	0.739	0.461	1.6224e-62	5
STMN4	3.217e-67	0.733915	0.784	0.524	2.01532e-62	5
PODXL2	6.4607e-66	0.863683	0.679	0.415	4.04737e-61	5
CTNNA2	1.2555e-63	0.775682	0.291	0.095	7.8652e-59	5
GABRB2	1.16575e-62	0.831422	0.345	0.135	7.30298e-58	5
ATXN1	8.74988e-61	0.745023	0.296	0.1	5.48145e-56	5
BACH2	1.12765e-60	0.746212	0.554	0.279	7.06426e-56	5
EPHA4	3.84104e-60	0.80638	0.432	0.187	2.40626e-55	5
CSRP2	2.83013e-58	0.681927	0.827	0.614	1.77296e-53	5
NEUROD2	1.50924e-57	0.613681	0.844	0.568	9.4548e-53	5
GABBR2	1.57875e-57	0.68818	0.278	0.094	9.89025e-53	5
BHLHE22	2.38185e-57	0.869395	0.573	0.326	1.49213e-52	5
SELENOW	3.9077e-56	0.46936	0.973	0.904	2.44802e-51	5
MAP1B	3.95307e-56	0.427367	0.984	0.939	2.47644e-51	5
EEF1B2	5.94126e-55	0.680138	0.797	0.582	3.72196e-50	5
LOC114677129	6.381e-55	0.721469	0.316	0.118	3.99744e-50	5
DAAM1	1.15887e-54	0.766013	0.482	0.244	7.25986e-50	5
MED13L	1.91233e-54	0.781213	0.46	0.225	1.198e-49	5
TSC22D1	3.56446e-50	0.635499	0.803	0.604	2.23299e-45	5
WWC1	5.17463e-50	0.7047	0.314	0.124	3.2417e-45	5
NRXN1	5.71335e-50	0.696081	0.433	0.203	3.57919e-45	5
MPPED1	8.37874e-49	0.702286	0.342	0.143	5.24895e-44	5
SRGAP2	1.40979e-48	0.714612	0.338	0.146	8.83179e-44	5
SNAP25	2.79122e-48	0.716183	0.498	0.26	1.74859e-43	5
AP1S2	5.7116e-48	0.868553	0.738	0.559	3.57809e-43	5
ATP1B1	1.64728e-47	0.708595	0.255	0.094	1.03195e-42	5
NCAM1	1.50349e-46	0.56372	0.756	0.518	9.41878e-42	5
CDK5R1	3.09172e-46	0.669333	0.652	0.423	1.93684e-41	5
PNMA2	3.7843e-46	0.698218	0.323	0.134	2.37072e-41	5
TMEM14A	6.65037e-46	0.689432	0.521	0.288	4.16619e-41	5
EDIL3	9.70742e-46	0.633561	0.279	0.107	6.08131e-41	5
RAC3	8.00055e-44	0.64523	0.539	0.315	5.01203e-39	5
PRR7	3.85916e-43	0.641311	0.324	0.142	2.41761e-38	5
PBX1	1.63287e-42	0.634338	0.628	0.416	1.02293e-37	5
RAB3A	3.67976e-42	0.581526	0.547	0.301	2.30522e-37	5
LOC114670899	7.03527e-42	0.590628	0.264	0.101	4.40731e-37	5
PGM2L1	7.86215e-42	0.634401	0.419	0.207	4.92532e-37	5
DAB1	2.99084e-41	0.652735	0.397	0.198	1.87364e-36	5
LOC106999276	4.39354e-40	0.593025	0.326	0.145	2.75237e-35	5
MSRA	7.86602e-40	0.658124	0.439	0.23	4.92775e-35	5
EML1	1.11659e-39	0.665097	0.327	0.152	6.99502e-35	5
CELF4	1.40958e-39	0.576059	0.282	0.117	8.83048e-35	5
TSPAN14	3.96789e-39	0.627335	0.309	0.138	2.48572e-34	5
ARPC5	1.73264e-38	0.58247	0.663	0.443	1.08543e-33	5
DACT1	2.02721e-37	0.584693	0.39	0.193	1.26996e-32	5
PLXNA4	2.61581e-37	0.567471	0.454	0.235	1.6387e-32	5
DCLK1	1.38359e-35	0.638404	0.484	0.283	8.66761e-31	5
APLP1	1.82985e-35	0.594794	0.467	0.263	1.14633e-30	5
TUBB2B	1.94439e-35	0.285207	1	0.992	1.21808e-30	5
CRMP1	7.84945e-35	0.475456	0.798	0.623	4.91737e-30	5
ADD2	1.54635e-32	0.561167	0.353	0.182	9.68723e-28	5
IGFBP2	5.20292e-32	0.515	0.759	0.606	3.25942e-27	5
KCTD12	6.28637e-32	0.486531	0.278	0.125	3.93816e-27	5
MYT1L	8.6566e-32	0.57029	0.42	0.23	5.42301e-27	5
DPYSL2	2.48117e-31	0.39907	0.883	0.775	1.55435e-26	5
ARID4A	5.69537e-31	0.520551	0.539	0.337	3.56792e-26	5
CSRNP3	1.03684e-30	0.590826	0.461	0.267	6.49541e-26	5
MAPT	1.50268e-30	0.492798	0.629	0.409	9.41366e-26	5
CSNK1A1	2.9496e-30	0.547658	0.624	0.447	1.84781e-25	5
DCX	3.12738e-30	0.410996	0.866	0.724	1.95918e-25	5
SCN3B	3.35617e-30	0.543646	0.253	0.113	2.1025e-25	5
FKBP1A	4.05055e-30	0.524518	0.642	0.462	2.53751e-25	5
GNAZ	4.09113e-30	0.626629	0.306	0.154	2.56293e-25	5
ELMOD1	1.01539e-29	0.558604	0.368	0.197	6.361e-25	5
RGS17	1.81727e-29	0.528343	0.277	0.129	1.13845e-24	5
ZEB2	2.56026e-29	0.555246	0.35	0.187	1.6039e-24	5
CNN3	2.57748e-29	0.503515	0.768	0.613	1.61469e-24	5
LOC106994756	7.42457e-29	0.479745	0.774	0.645	4.65119e-24	5
CCDC85B	8.02484e-29	0.551551	0.416	0.244	5.02724e-24	5
APC	8.88218e-29	0.54096	0.391	0.222	5.56433e-24	5
GGH	1.2085e-28	0.526518	0.336	0.176	7.57076e-24	5
SCG5	1.27675e-28	0.487067	0.515	0.314	7.9983e-24	5
CTXN1	1.87535e-28	0.52764	0.613	0.44	1.17483e-23	5
NEUROD6	4.42962e-27	0.328791	0.961	0.818	2.77498e-22	5
VAMP2	2.35652e-26	0.541887	0.449	0.281	1.47626e-21	5
BEX4	3.25747e-26	0.459563	0.702	0.537	2.04067e-21	5
SRGAP1	4.18276e-26	0.490913	0.478	0.29	2.62033e-21	5
WASF1	3.20476e-25	0.496074	0.432	0.258	2.00765e-20	5
CDK19	4.5999e-25	0.529098	0.319	0.175	2.88166e-20	5
SPTAN1	7.78888e-25	0.498999	0.488	0.317	4.87942e-20	5
PLPPR5	8.09787e-25	0.557576	0.305	0.164	5.07299e-20	5
SYT5	1.13232e-24	0.488634	0.435	0.255	7.09352e-20	5
SYT1	1.43617e-24	0.3743	0.654	0.433	8.99701e-20	5
MAPK8	4.17282e-24	0.502653	0.395	0.233	2.6141e-19	5
YWHAG	6.55136e-24	0.459068	0.71	0.555	4.10417e-19	5
SEZ6L2	1.13869e-23	0.429887	0.368	0.204	7.13342e-19	5
UCHL1	1.19895e-23	0.366534	0.818	0.688	7.51093e-19	5
TUBB4A	1.97633e-23	0.446063	0.333	0.181	1.23809e-18	5
MTURN	3.57923e-23	0.513653	0.356	0.207	2.24224e-18	5
JMJD1C	4.36717e-23	0.54022	0.402	0.253	2.73586e-18	5
SLA	9.89529e-23	0.34782	0.581	0.37	6.199e-18	5
AFAP1	1.04263e-22	0.491059	0.378	0.221	6.53167e-18	5
SERP2	1.83663e-22	0.450732	0.498	0.322	1.15057e-17	5
MAP6	2.12122e-22	0.509768	0.375	0.224	1.32886e-17	5
GAP43	4.61899e-22	0.425107	0.685	0.508	2.89361e-17	5
TMOD2	4.78298e-22	0.473801	0.389	0.234	2.99635e-17	5
ABCD3	4.94921e-22	0.481352	0.282	0.154	3.10048e-17	5
CRIP2	6.26856e-22	0.515455	0.416	0.263	3.927e-17	5
CHL1	2.46674e-21	0.395185	0.425	0.261	1.54531e-16	5
CCNI	3.24623e-21	0.263484	0.956	0.933	2.03363e-16	5
SOBP	4.14131e-21	0.423045	0.44	0.27	2.59437e-16	5
MAPRE2	1.08415e-20	0.47778	0.296	0.167	6.79174e-16	5
JAKMIP2	1.24123e-20	0.468753	0.274	0.152	7.77583e-16	5
PAK5	2.49248e-20	0.443038	0.293	0.161	1.56144e-15	5
ATP8A1	3.17426e-20	0.449111	0.271	0.149	1.98855e-15	5
CDKN2D	1.21952e-19	0.440573	0.433	0.28	7.63978e-15	5
GNAQ	1.3999e-19	0.442188	0.525	0.371	8.76981e-15	5
LINGO1	1.77445e-19	0.444354	0.32	0.184	1.11162e-14	5
PTP4A1	2.88459e-19	0.446381	0.447	0.301	1.80708e-14	5
NDRG1	3.83063e-19	0.414409	0.374	0.225	2.39974e-14	5
ANKRD12	4.17731e-19	0.442426	0.51	0.362	2.61692e-14	5
IRS2	5.70833e-19	0.417362	0.259	0.141	3.57604e-14	5
IRF2BPL	7.41132e-19	0.45096	0.351	0.218	4.6429e-14	5
SHTN1	1.19442e-18	0.382321	0.438	0.274	7.48255e-14	5
SH3GLB1	2.57303e-18	0.438155	0.307	0.187	1.6119e-13	5
NFIX	4.32681e-18	0.343406	0.815	0.717	2.71057e-13	5
AFF3	6.70666e-18	0.417213	0.372	0.229	4.20145e-13	5
MMD	9.97714e-18	0.491756	0.436	0.307	6.25028e-13	5
CELF5	1.0735e-17	0.394523	0.499	0.338	6.72504e-13	5
CXADR	4.43926e-17	0.364339	0.666	0.513	2.78102e-12	5
KIF3C	8.63546e-17	0.407066	0.375	0.241	5.40977e-12	5
MAP1LC3A	1.29266e-16	0.417216	0.427	0.285	8.098e-12	5
NRXN2	4.91702e-16	0.403272	0.266	0.156	3.08031e-11	5
BCL7A	5.24524e-16	0.402479	0.361	0.234	3.28593e-11	5
PRKAR2B	7.60308e-16	0.425405	0.343	0.219	4.76303e-11	5
NEDD9	1.06257e-15	0.418277	0.254	0.15	6.65657e-11	5
LOC107000371	1.25576e-15	0.391815	0.564	0.44	7.86681e-11	5
ASXL3	1.44721e-15	0.379808	0.313	0.19	9.06616e-11	5
ISLR2	1.82272e-15	0.33292	0.525	0.364	1.14186e-10	5
FAM50A	2.61658e-15	0.395239	0.258	0.153	1.63918e-10	5
CAMSAP2	2.8423e-15	0.370076	0.293	0.178	1.78059e-10	5
LOC114679035	3.10593e-15	0.391915	0.297	0.183	1.94574e-10	5
ATAT1	4.17344e-15	0.391677	0.479	0.343	2.6145e-10	5
WDR47	4.30287e-15	0.359373	0.355	0.225	2.69558e-10	5
SEPTIN5	4.95484e-15	0.324756	0.52	0.364	3.10401e-10	5
PTPA	5.41637e-15	0.399526	0.283	0.177	3.39314e-10	5
RTN4	7.27693e-15	0.27671	0.842	0.733	4.5587e-10	5
LOC106999673	9.67159e-15	0.36178	0.48	0.34	6.05886e-10	5
TBC1D16	1.72835e-14	0.439171	0.303	0.2	1.08275e-09	5
ANKRD46	2.50821e-14	0.436074	0.301	0.193	1.57129e-09	5
KIAA1211	2.74302e-14	0.391688	0.266	0.16	1.7184e-09	5
CCDC28B	3.5965e-14	0.340227	0.5	0.353	2.25306e-09	5
MN1	4.02464e-14	0.311358	0.642	0.485	2.52128e-09	5
DEAF1	4.55956e-14	0.415326	0.258	0.159	2.85638e-09	5
TLE3	6.59428e-14	0.384499	0.316	0.204	4.13105e-09	5
SCAMP1	7.49757e-14	0.368984	0.286	0.181	4.69693e-09	5
LHX2	8.30411e-14	0.433902	0.432	0.32	5.20219e-09	5
GUCY1A2	9.71041e-14	0.334944	0.397	0.265	6.08318e-09	5
LOC698874	9.85765e-14	0.336625	0.26	0.154	6.17543e-09	5
CHCHD6	1.04401e-13	0.38032	0.345	0.235	6.54033e-09	5
SEZ6L	1.43764e-13	0.339523	0.275	0.169	9.00625e-09	5
CLSTN1	1.57544e-13	0.385378	0.264	0.167	9.8695e-09	5
FXYD6	3.59797e-13	0.293589	0.764	0.673	2.25398e-08	5
IGSF3	5.24059e-13	0.35259	0.359	0.237	3.28302e-08	5
AP2B1	6.03297e-13	0.371066	0.32	0.213	3.77942e-08	5
MYCBP2	6.4936e-13	0.383812	0.299	0.197	4.06798e-08	5
KIF1B	8.15893e-13	0.359193	0.506	0.392	5.11124e-08	5
GRIA1	9.03464e-13	0.327445	0.271	0.165	5.65984e-08	5
C1QTNF4	1.06383e-12	0.307061	0.371	0.245	6.66447e-08	5
TSPAN13	1.15615e-12	0.373587	0.426	0.309	7.24282e-08	5
CDC42	1.46411e-12	0.261819	0.744	0.664	9.17205e-08	5
YWHAB	2.93123e-12	0.299157	0.673	0.567	1.8363e-07	5
PPP3CA	4.22759e-12	0.358995	0.39	0.275	2.64842e-07	5
ATCAY	6.01083e-12	0.340851	0.43	0.304	3.76555e-07	5
LOC107000617	6.6661e-12	0.317631	0.413	0.283	4.17605e-07	5
ZMYND11	7.42316e-12	0.39434	0.346	0.247	4.65031e-07	5
KIDINS220	7.88498e-12	0.327548	0.543	0.409	4.93962e-07	5
BRK1	9.19394e-12	0.300068	0.61	0.502	5.75964e-07	5
TCEAL2	9.38478e-12	0.305068	0.298	0.195	5.87919e-07	5
LOC100427071	1.27715e-11	0.32686	0.268	0.174	8.00085e-07	5
UBE2QL1	1.44735e-11	0.295987	0.284	0.182	9.06706e-07	5
C15H9orf16	1.68043e-11	0.321911	0.445	0.323	1.05272e-06	5
HDGFL3	2.34625e-11	0.331101	0.368	0.261	1.46983e-06	5
LZTS1	2.5159e-11	0.354745	0.253	0.163	1.57611e-06	5
BEX2	6.29856e-11	0.270893	0.727	0.633	3.9458e-06	5
ATP9A	6.35871e-11	0.34063	0.279	0.186	3.98348e-06	5
IDS	7.12961e-11	0.288453	0.39	0.276	4.46642e-06	5
YPEL3	8.66796e-11	0.362067	0.361	0.261	5.43013e-06	5
ITSN1	9.30812e-11	0.317587	0.264	0.172	5.83117e-06	5
RABAC1	1.73301e-10	0.286216	0.588	0.464	1.08566e-05	5
ATP2B1	2.00292e-10	0.358361	0.276	0.191	1.25475e-05	5
ANK2	2.03002e-10	0.335669	0.395	0.291	1.27173e-05	5
FAM57B	2.24847e-10	0.267906	0.293	0.191	1.40858e-05	5
CD47	2.55675e-10	0.318796	0.318	0.222	1.6017e-05	5
REEP5	2.5835e-10	0.355619	0.348	0.255	1.61846e-05	5
TCEAL4	3.01862e-10	0.284697	0.64	0.538	1.89104e-05	5
LOC114678346	3.7597e-10	0.268092	0.515	0.4	2.3553e-05	5
[truncated: 5,100 more rows]

## Sheet: human_gw14.Markers
scRNA-Seq analysis of GW14 human prefrontal cortex
gene	p_val	avg_log2FC	pct.1	pct.2	p_val_adj	cluster
PPP1R17	0	1.62208	0.512	0.105	0	0
PRDX1	0	1.35268	0.988	0.796	0	0
EPHB6	0	1.34867	0.628	0.16	0	0
RASGEF1B	0	1.23799	0.652	0.261	0	0
DDAH2	0	1.13658	0.981	0.799	0	0
NEUROD1	0	1.05014	0.689	0.33	0	0
NEUROD6	0	1.02162	0.984	0.628	0	0
MYO6	0	1.00937	0.594	0.262	0	0
EZR	0	0.984249	0.852	0.549	0	0
NRN1	0	0.982479	0.859	0.494	0	0
RBP1	0	0.962636	0.849	0.546	0	0
SLA	0	0.957569	0.659	0.346	0	0
SOX11	0	0.933564	0.998	0.909	0	0
PRKX	0	0.874536	0.462	0.176	0	0
OCIAD2	0	0.871502	0.796	0.496	0	0
TUBB3	0	0.866323	1	0.962	0	0
AP1S2	0	0.852185	0.659	0.382	0	0
SNCB	0	0.849619	0.334	0.059	0	0
CNR1	0	0.808845	0.367	0.112	0	0
STMN2	0	0.79846	0.998	0.788	0	0
NXPH4	0	0.789266	0.432	0.174	0	0
SPIRE1	0	0.781837	0.598	0.34	0	0
ABRACL	0	0.778155	0.725	0.454	0	0
TTC28	0	0.769887	0.459	0.207	0	0
IGFBPL1	0	0.75569	0.806	0.497	0	0
SMARCD3	0	0.754014	0.484	0.236	0	0
BHLHE22	0	0.730429	0.276	0.061	0	0
TAGLN3	0	0.716533	0.849	0.616	0	0
HEBP2	0	0.711617	0.485	0.239	0	0
KCNQ3	0	0.710669	0.454	0.223	0	0
PPP1R14B	0	0.709058	0.969	0.829	0	0
NEUROD2	0	0.700202	0.815	0.485	0	0
NEFM	0	0.695479	0.368	0.147	0	0
MEIS3	0	0.69407	0.576	0.328	0	0
CPE	0	0.691713	0.948	0.679	0	0
FDFT1	0	0.690758	0.903	0.722	0	0
RCOR2	0	0.69039	0.547	0.283	0	0
NPTX1	0	0.684035	0.279	0.067	0	0
EDIL3	0	0.678336	0.304	0.072	0	0
EMX1	0	0.666475	0.767	0.527	0	0
TUBA1A	0	0.661719	1	0.997	0	0
MLLT11	0	0.651795	0.958	0.768	0	0
BZW2	0	0.638648	0.762	0.513	0	0
TCF4	0	0.635796	0.948	0.76	0	0
ELOB	0	0.622562	0.924	0.799	0	0
ACTB	0	0.612774	0.999	0.982	0	0
NFIB	0	0.603432	0.999	0.884	0	0
GADD45G	0	0.590043	0.582	0.27	0	0
CNTN2	0	0.583576	0.25	0.063	0	0
SAT2	0	0.582703	0.783	0.591	0	0
INSM1	0	0.582299	0.507	0.212	0	0
TUBB2B	0	0.549348	1	0.993	0	0
BASP1	0	0.527577	0.998	0.953	0	0
TMSB10	0	0.525086	1	0.99	0	0
PRDX2	0	0.517371	0.975	0.874	0	0
H3F3A	0	0.499684	0.999	0.981	0	0
ACTG1	0	0.47845	1	0.997	0	0
CFL1	0	0.442107	0.995	0.955	0	0
H3F3B	0	0.434398	1	0.977	0	0
JPT1	0	0.433771	0.993	0.931	0	0
PTMA	0	0.424654	1	0.99	0	0
TUBB	0	0.400544	0.999	0.971	0	0
HES6	0	0.342162	0.785	0.472	0	0
TSPAN13	4.30505e-304	0.637903	0.682	0.438	2.69694e-299	0
ELAVL4	5.18963e-302	0.614626	0.783	0.548	3.25109e-297	0
GNG4	6.16989e-302	0.663891	0.72	0.521	3.86519e-297	0
NHLH1	6.17746e-301	0.588694	0.421	0.176	3.86993e-296	0
CASC15	3.6981e-296	0.681329	0.415	0.188	2.31671e-291	0
DBN1	1.51115e-294	0.596334	0.769	0.576	9.46674e-290	0
MN1	3.80796e-290	0.671594	0.481	0.255	2.38553e-285	0
CNIH2	5.89339e-284	0.56526	0.81	0.582	3.69197e-279	0
SORBS2	1.97816e-283	0.654682	0.486	0.261	1.23924e-278	0
SHB	1.19431e-282	0.655367	0.391	0.18	7.48186e-278	0
CCSER1	6.40386e-276	0.53439	0.299	0.108	4.01176e-271	0
MT-CO2	5.42329e-274	0.350353	0.992	0.963	3.39747e-269	0
C3orf14	1.57885e-273	0.563112	0.799	0.595	9.89089e-269	0
HDAC2	6.85604e-272	0.530005	0.877	0.718	4.29503e-267	0
ENC1	4.98918e-269	0.60992	0.627	0.369	3.12552e-264	0
PTMS	2.97769e-268	0.365687	0.984	0.93	1.8654e-263	0
ALDH2	3.12784e-268	0.653058	0.522	0.309	1.95946e-263	0
PGAP1	1.4492e-265	0.662121	0.564	0.355	9.07863e-261	0
CD24	3.93215e-259	0.472646	0.925	0.746	2.46333e-254	0
MAP2	5.06224e-259	0.469652	0.94	0.805	3.17129e-254	0
FRMD4B	7.7769e-259	0.661501	0.516	0.307	4.87192e-254	0
CHD3	2.98106e-249	0.53628	0.783	0.566	1.86752e-244	0
CDC42EP3	3.31747e-248	0.622012	0.522	0.316	2.07826e-243	0
ARL4D	9.59252e-247	0.636323	0.676	0.478	6.00933e-242	0
SEZ6	7.1261e-246	0.559939	0.536	0.313	4.46422e-241	0
PLK3	1.51059e-244	0.589274	0.304	0.125	9.46324e-240	0
POU3F2	2.32222e-242	0.5557	0.676	0.437	1.45478e-237	0
PREX1	1.35635e-241	0.624024	0.47	0.265	8.49701e-237	0
GNG3	9.24517e-241	0.665411	0.455	0.252	5.79173e-236	0
NRXN1	1.61574e-240	0.386211	0.88	0.665	1.01219e-235	0
SH3BP5	6.14482e-240	0.542865	0.676	0.423	3.84948e-235	0
AKT3	1.1613e-234	0.532229	0.758	0.55	7.2751e-230	0
DCX	4.22945e-234	0.422607	0.925	0.71	2.64958e-229	0
NHSL1	1.88732e-230	0.562786	0.392	0.195	1.18233e-225	0
GPC2	8.7788e-230	0.558723	0.568	0.361	5.49957e-225	0
NFIA	2.68352e-227	0.414672	0.997	0.877	1.68112e-222	0
DCC	5.49433e-227	0.580938	0.427	0.228	3.44198e-222	0
AMER2	3.07325e-225	0.524648	0.712	0.498	1.92527e-220	0
SSTR2	3.96111e-225	0.641173	0.321	0.139	2.48147e-220	0
SMAD9	6.35655e-223	0.623371	0.436	0.242	3.98212e-218	0
RBFOX3	7.32969e-223	0.575638	0.404	0.21	4.59176e-218	0
FOXP4	7.14694e-221	0.536448	0.271	0.106	4.47727e-216	0
DISP3	1.77227e-219	0.507813	0.258	0.098	1.11025e-214	0
PDHA1	7.48318e-217	0.647392	0.505	0.325	4.68791e-212	0
SRRM4	9.05579e-215	0.505197	0.601	0.393	5.67309e-210	0
SOX4	9.12771e-215	0.406324	1	0.956	5.71815e-210	0
STMN1	3.7426e-213	0.326168	0.999	0.97	2.34459e-208	0
IER2	1.09166e-210	0.551507	0.563	0.36	6.83884e-206	0
JUND	2.77679e-210	0.317823	0.978	0.885	1.73955e-205	0
LAPTM4A	9.55656e-210	0.493584	0.738	0.572	5.9868e-205	0
IGDCC3	1.23953e-206	0.534268	0.3	0.131	7.76517e-202	0
RND3	2.33481e-196	0.523443	0.792	0.62	1.46267e-191	0
GRIA2	1.41288e-195	0.331233	0.695	0.456	8.85112e-191	0
DANCR	1.23254e-194	0.522605	0.733	0.58	7.72137e-190	0
C4orf48	3.62233e-194	0.434118	0.831	0.665	2.26924e-189	0
CECR2	1.37497e-193	0.553017	0.425	0.25	8.61363e-189	0
SETD7	2.54287e-193	0.507337	0.276	0.121	1.59301e-188	0
NREP	1.60082e-192	0.399129	0.914	0.76	1.00285e-187	0
FAM89B	4.21606e-191	0.4738	0.724	0.559	2.64119e-186	0
RHOB	6.32824e-189	0.552998	0.54	0.369	3.96439e-184	0
MEIS2	1.9823e-188	0.381249	0.826	0.604	1.24183e-183	0
DTD1	3.1561e-187	0.469968	0.723	0.571	1.97717e-182	0
GSTA4	3.80658e-186	0.456251	0.709	0.541	2.38467e-181	0
SHF	8.61122e-184	0.52831	0.462	0.288	5.39458e-179	0
MARCKSL1	7.86631e-183	0.286797	0.996	0.955	4.92793e-178	0
C14orf132	1.45576e-181	0.505324	0.383	0.208	9.11973e-177	0
ROBO2	2.58499e-180	0.565265	0.524	0.352	1.61939e-175	0
MIAT	6.16069e-178	0.458189	0.551	0.361	3.85942e-173	0
ANK3	4.20504e-177	0.47588	0.608	0.413	2.63429e-172	0
KIF21B	9.25553e-174	0.491722	0.45	0.272	5.79822e-169	0
PLXNA2	1.13166e-172	0.468474	0.366	0.195	7.08937e-168	0
SLC38A1	1.6621e-171	0.505861	0.497	0.326	1.04124e-166	0
ODC1	1.96659e-171	0.38298	0.927	0.815	1.23199e-166	0
FOXO6	1.50243e-168	0.52429	0.365	0.204	9.41213e-164	0
DUSP1	1.7964e-167	0.431352	0.532	0.362	1.12537e-162	0
FAM126A	4.33858e-165	0.535901	0.323	0.171	2.71795e-160	0
CRMP1	6.51724e-165	0.358657	0.908	0.759	4.08279e-160	0
CAMK4	6.07499e-163	0.484451	0.338	0.178	3.80574e-158	0
TMEFF1	9.8039e-158	0.4372	0.719	0.575	6.14175e-153	0
BCL11A	1.97441e-156	0.379863	0.928	0.794	1.23689e-151	0
ZBTB18	6.24237e-156	0.37443	0.804	0.574	3.9106e-151	0
NSG1	7.30379e-155	0.359883	0.796	0.55	4.57553e-150	0
HPCAL1	1.12103e-153	0.473606	0.299	0.154	7.02283e-149	0
BCL11B	1.46459e-153	0.352503	0.912	0.672	9.17506e-149	0
ABHD16A	1.47848e-153	0.509987	0.369	0.219	9.26212e-149	0
ATP6V1G1	3.79287e-153	0.36647	0.847	0.747	2.37608e-148	0
SLC22A23	5.42231e-153	0.480802	0.321	0.174	3.39686e-148	0
AUTS2	2.68265e-152	0.403266	0.729	0.556	1.68057e-147	0
EVL	3.7132e-152	0.38597	0.766	0.628	2.32617e-147	0
MIDN	5.10387e-151	0.478465	0.615	0.474	3.19737e-146	0
TTC3	1.19599e-146	0.334271	0.956	0.834	7.4924e-142	0
DOCK4	4.50719e-145	0.437456	0.287	0.145	2.82358e-140	0
CBLB	3.94736e-144	0.435882	0.259	0.126	2.47286e-139	0
DYNLT1	5.36366e-143	0.418048	0.71	0.589	3.36012e-138	0
NAB1	1.31265e-142	0.495934	0.356	0.212	8.22322e-138	0
PAFAH1B3	3.45739e-141	0.313487	0.932	0.838	2.16592e-136	0
XIST	3.05518e-138	0.285413	0.922	0.806	1.91395e-133	0
SRP14	2.17323e-136	0.288527	0.96	0.901	1.36144e-131	0
CNTNAP2	2.88127e-135	0.291756	0.824	0.545	1.805e-130	0
LRP8	6.35363e-135	0.436541	0.293	0.156	3.9803e-130	0
ZNF286A	9.19792e-134	0.453258	0.392	0.245	5.76213e-129	0
GPM6A	1.92533e-133	0.299914	0.982	0.82	1.20614e-128	0
TBR1	3.18019e-130	0.318384	0.713	0.476	1.99226e-125	0
SYT1	4.11361e-129	0.337975	0.855	0.635	2.57702e-124	0
LINC01551	1.47688e-127	0.335522	0.907	0.775	9.25206e-123	0
HNRNPA0	2.5924e-127	0.348217	0.859	0.751	1.62404e-122	0
KDM5B	1.07048e-126	0.363661	0.803	0.67	6.70611e-122	0
NDUFS5	1.8298e-126	0.325969	0.882	0.795	1.14629e-121	0
SLC25A6	2.2419e-125	0.334143	0.919	0.829	1.40446e-120	0
SCARB2	2.52108e-125	0.388102	0.651	0.523	1.57936e-120	0
ELAVL3	8.53567e-125	0.341782	0.889	0.757	5.34726e-120	0
CCDC28B	2.26882e-124	0.40745	0.48	0.342	1.42132e-119	0
TERF2IP	4.78716e-124	0.316478	0.9	0.793	2.99896e-119	0
GABARAP	9.93064e-124	0.286647	0.95	0.88	6.22115e-119	0
FSCN1	4.1456e-123	0.373089	0.766	0.661	2.59705e-118	0
MYL6	7.07467e-123	0.269801	0.952	0.875	4.432e-118	0
POU3F3	9.79754e-122	0.28574	0.731	0.519	6.13777e-117	0
CAP2	4.22084e-119	0.464087	0.401	0.267	2.64419e-114	0
SRGAP1	8.08839e-116	0.344819	0.619	0.461	5.06706e-111	0
PMEPA1	1.03326e-114	0.416115	0.375	0.24	6.47294e-110	0
EIF4EBP1	2.49258e-114	0.375421	0.599	0.469	1.5615e-109	0
PTPN4	1.89514e-113	0.435409	0.278	0.157	1.18723e-108	0
L1CAM	2.67749e-113	0.345123	0.467	0.315	1.67734e-108	0
GDAP1L1	3.28246e-113	0.370851	0.504	0.354	2.05633e-108	0
GTF2I	1.60398e-112	0.339841	0.804	0.716	1.00483e-107	0
CERS4	1.99192e-112	0.438474	0.306	0.181	1.24786e-107	0
CADM1	2.03198e-112	0.365248	0.689	0.554	1.27295e-107	0
H1FX	2.58608e-112	0.253165	0.981	0.917	1.62008e-107	0
GDI1	9.66548e-112	0.356125	0.745	0.633	6.05504e-107	0
TOP2B	5.78922e-111	0.415106	0.597	0.479	3.62672e-106	0
KLHL24	1.60873e-110	0.430981	0.441	0.316	1.0078e-105	0
SERINC2	5.77182e-110	0.406472	0.293	0.17	3.61581e-105	0
DCTN2	9.578e-109	0.349217	0.77	0.669	6.00023e-104	0
NSMF	9.52786e-108	0.388576	0.431	0.299	5.96882e-103	0
CELF3	1.63045e-107	0.375225	0.453	0.315	1.02141e-102	0
LDOC1	2.28957e-107	0.391946	0.396	0.264	1.43432e-102	0
ATCAY	1.25199e-105	0.353249	0.547	0.404	7.8432e-101	0
DUSP14	3.71393e-103	0.36685	0.264	0.15	2.32663e-98	0
PAPSS1	5.54788e-103	0.377912	0.534	0.413	3.47553e-98	0
CORO2B	3.45442e-102	0.389129	0.304	0.184	2.16405e-97	0
KHDRBS1	1.70411e-101	0.302844	0.849	0.754	1.06756e-96	0
SNRPN	1.47764e-100	0.308348	0.8	0.706	9.2568e-96	0
NEUROG2	6.3846e-100	0.299989	0.445	0.301	3.9997e-95	0
RBFOX2	6.8057e-100	0.303438	0.718	0.57	4.2635e-95	0
TANK	6.25154e-99	0.408474	0.45	0.331	3.91634e-94	0
SLC17A7	2.31794e-98	0.365803	0.387	0.258	1.4521e-93	0
RICTOR	5.11946e-98	0.354466	0.502	0.384	3.20714e-93	0
NCS1	8.68384e-98	0.374708	0.479	0.358	5.44008e-93	0
SERP2	3.38041e-97	0.289475	0.262	0.145	2.11769e-92	0
YWHAZ	8.48137e-97	0.30747	0.828	0.742	5.31324e-92	0
KDM6B	2.88996e-96	0.358965	0.455	0.329	1.81044e-91	0
KDM1A	5.10079e-96	0.374176	0.592	0.483	3.19544e-91	0
CPNE3	6.42783e-96	0.349183	0.63	0.523	4.02678e-91	0
PAK2	1.49325e-95	0.34083	0.695	0.594	9.3546e-91	0
RNF24	2.5482e-95	0.377728	0.364	0.245	1.59634e-90	0
HMGCR	2.648e-95	0.388115	0.475	0.355	1.65886e-90	0
CELSR2	6.04462e-95	0.392925	0.399	0.279	3.78671e-90	0
CALCOCO1	8.20976e-95	0.375553	0.359	0.241	5.14308e-90	0
COMMD6	2.35413e-94	0.29403	0.778	0.705	1.47477e-89	0
BEX1	4.58685e-94	0.295398	0.834	0.729	2.87348e-89	0
PHF20L1	1.08307e-93	0.42189	0.37	0.256	6.785e-89	0
TKT	3.84034e-93	0.283243	0.815	0.723	2.40582e-88	0
MSANTD4	1.01692e-92	0.356017	0.286	0.172	6.37061e-88	0
PSMA7	4.57381e-92	0.273194	0.867	0.783	2.86531e-87	0
AKAP9	5.92961e-90	0.312759	0.75	0.634	3.71466e-85	0
ACLY	3.00889e-89	0.389715	0.358	0.248	1.88495e-84	0
BSCL2	3.25402e-89	0.402243	0.449	0.337	2.03851e-84	0
VAT1	3.96472e-89	0.365221	0.39	0.277	2.48374e-84	0
APEX1	8.0755e-89	0.286831	0.814	0.725	5.05898e-84	0
SINHCAF	9.82498e-89	0.34951	0.472	0.351	6.15496e-84	0
PTPRD	1.95376e-88	0.330285	0.449	0.322	1.22396e-83	0
VPS28	9.03161e-88	0.284363	0.782	0.702	5.65794e-83	0
TLCD3B	1.41573e-87	0.351085	0.437	0.319	8.86896e-83	0
MLLT3	1.633e-87	0.359314	0.483	0.364	1.02301e-82	0
STMN4	3.08267e-86	0.293876	0.888	0.779	1.93117e-81	0
ANP32A	7.28444e-86	0.27695	0.783	0.694	4.56341e-81	0
MEX3A	9.03533e-86	0.349982	0.642	0.544	5.66027e-81	0
NFASC	3.08639e-85	0.333417	0.297	0.189	1.9335e-80	0
FOXG1	3.21019e-85	0.275117	0.899	0.787	2.01106e-80	0
SMARCA4	2.34062e-84	0.326392	0.682	0.589	1.4663e-79	0
MRPL42	6.26914e-84	0.30719	0.637	0.549	3.92737e-79	0
KCNQ2	4.23629e-83	0.294826	0.454	0.335	2.65387e-78	0
KIF5A	5.41922e-82	0.321059	0.508	0.389	3.39493e-77	0
DRAXIN	7.12874e-82	0.328778	0.468	0.339	4.46587e-77	0
PRMT1	5.06998e-81	0.262144	0.82	0.734	3.17614e-76	0
PPFIA2	5.22303e-80	0.379935	0.343	0.236	3.27202e-75	0
SCG3	1.39887e-79	0.286414	0.542	0.42	8.76335e-75	0
EPB41L3	1.45251e-79	0.343391	0.407	0.291	9.09938e-75	0
KIF5C	2.10705e-79	0.276481	0.808	0.706	1.31998e-74	0
RUNDC3A	2.92562e-79	0.326123	0.312	0.206	1.83278e-74	0
GAP43	3.06505e-79	0.250246	0.774	0.578	1.92013e-74	0
DUSP8	4.3066e-78	0.33695	0.44	0.333	2.69791e-73	0
PDGFC	5.63843e-78	0.33497	0.288	0.182	3.53225e-73	0
CRIP2	1.91156e-77	0.295072	0.602	0.503	1.19752e-72	0
ZNF160	2.72526e-77	0.34969	0.277	0.177	1.70727e-72	0
MAPK8	3.67205e-77	0.354477	0.409	0.305	2.30039e-72	0
DPYSL2	7.30097e-77	0.275593	0.744	0.655	4.57376e-72	0
NKAIN1	1.54822e-76	0.353203	0.32	0.218	9.699e-72	0
BRSK2	5.25827e-76	0.337043	0.326	0.222	3.2941e-71	0
CSNK1E	4.66073e-75	0.269231	0.801	0.717	2.91976e-70	0
CEP85L	5.60155e-75	0.360509	0.316	0.214	3.50915e-70	0
EPHA5	3.02701e-74	0.334183	0.46	0.347	1.8963e-69	0
CIAO2B	3.40002e-74	0.282796	0.662	0.58	2.12998e-69	0
NARF	7.33822e-74	0.327024	0.501	0.409	4.5971e-69	0
GRK2	8.3094e-74	0.335986	0.285	0.187	5.2055e-69	0
GLRX	1.29163e-72	0.314169	0.366	0.259	8.09153e-68	0
CEP170	1.91468e-72	0.252644	0.806	0.693	1.19947e-67	0
ENAH	7.70018e-72	0.317344	0.578	0.491	4.82386e-67	0
IGF1R	9.41098e-72	0.309852	0.39	0.287	5.8956e-67	0
AK1	1.61581e-70	0.306641	0.511	0.415	1.01224e-65	0
SMARCC1	1.71843e-70	0.347825	0.419	0.319	1.07653e-65	0
DPYSL3	6.02012e-70	0.251953	0.687	0.583	3.77137e-65	0
DPYSL4	7.84863e-70	0.324717	0.365	0.266	4.91685e-65	0
SSR4	3.23448e-69	0.261161	0.678	0.599	2.02627e-64	0
SLC22A17	3.87828e-67	0.30236	0.439	0.344	2.42959e-62	0
CTTNBP2	1.63237e-66	0.256447	0.459	0.35	1.02262e-61	0
TNRC6B	1.91831e-66	0.267915	0.545	0.45	1.20174e-61	0
HECTD4	2.13369e-66	0.30795	0.345	0.248	1.33667e-61	0
ATP1B3	2.5407e-66	0.29406	0.589	0.502	1.59165e-61	0
ZNF704	4.55449e-66	0.298076	0.367	0.268	2.85321e-61	0
NCKAP1	4.93987e-66	0.337699	0.386	0.294	3.09463e-61	0
LIMD2	1.23287e-65	0.31009	0.35	0.253	7.72342e-61	0
APBB1	1.69059e-65	0.31743	0.35	0.256	1.05908e-60	0
STX7	2.23879e-65	0.283573	0.427	0.331	1.40251e-60	0
OLFM2	2.54846e-65	0.304048	0.482	0.386	1.59651e-60	0
ZNF608	3.26943e-65	0.29532	0.278	0.181	2.04816e-60	0
BICD1	5.80585e-65	0.29845	0.526	0.437	3.63713e-60	0
ATP1A3	5.31483e-64	0.262481	0.461	0.35	3.32953e-59	0
ZNF462	6.73298e-64	0.318388	0.476	0.384	4.21794e-59	0
HDAC5	2.13441e-63	0.307104	0.404	0.31	1.33713e-58	0
FYN	2.25865e-63	0.306959	0.478	0.391	1.41495e-58	0
GADD45A	3.51009e-63	0.309863	0.316	0.22	2.19893e-58	0
LRRC7	3.51629e-63	0.284263	0.295	0.199	2.20282e-58	0
DYNC1I2	1.45359e-61	0.260317	0.651	0.57	9.10614e-57	0
MAP6	1.60816e-61	0.309237	0.51	0.416	1.00745e-56	0
SYP	2.02954e-61	0.294586	0.405	0.31	1.27143e-56	0
TCF3	2.81266e-61	0.272351	0.418	0.317	1.76202e-56	0
ROGDI	5.68397e-61	0.30587	0.399	0.3	3.56078e-56	0
TCAF1	8.18969e-61	0.293609	0.565	0.478	5.13051e-56	0
B4GALT5	8.64275e-61	0.309624	0.312	0.222	5.41434e-56	0
CELF5	4.76208e-60	0.27998	0.47	0.369	2.98326e-55	0
DDX1	6.28459e-60	0.327391	0.364	0.278	3.93704e-55	0
NCAN	1.03066e-59	0.297053	0.426	0.337	6.45667e-55	0
KCNQ1OT1	1.17712e-58	0.374438	0.303	0.205	7.37419e-54	0
FBLN1	2.54932e-58	0.257553	0.596	0.507	1.59705e-53	0
IP6K2	3.57104e-58	0.286646	0.539	0.462	2.23712e-53	0
QSER1	4.53926e-58	0.307261	0.382	0.292	2.84367e-53	0
EIF5	7.32646e-58	0.260095	0.684	0.612	4.58974e-53	0
GOLIM4	1.23742e-57	0.298312	0.31	0.218	7.75194e-53	0
USP3	8.68158e-57	0.289211	0.441	0.356	5.43866e-52	0
OPTN	1.66045e-55	0.296495	0.316	0.228	1.04021e-50	0
ACAP3	7.7111e-55	0.250875	0.331	0.245	4.83069e-50	0
VPS26B	1.80679e-54	0.300601	0.324	0.241	1.13188e-49	0
RHOBTB3	2.96823e-54	0.259187	0.551	0.469	1.85948e-49	0
ARL2BP	5.67572e-54	0.324873	0.384	0.303	3.55561e-49	0
BAZ1A	6.1774e-54	0.296515	0.323	0.236	3.86989e-49	0
SLC1A2	1.16778e-53	0.284992	0.383	0.3	7.31569e-49	0
C1orf122	3.78743e-53	0.271539	0.502	0.429	2.37268e-48	0
PBRM1	5.01867e-53	0.309677	0.489	0.414	3.14399e-48	0
TXNL4A	1.93054e-52	0.265104	0.481	0.408	1.2094e-47	0
RUFY3	2.0615e-51	0.257471	0.561	0.484	1.29145e-46	0
ATP6V0E2	2.33618e-51	0.279301	0.517	0.444	1.46352e-46	0
UBA1	2.79815e-51	0.305688	0.382	0.306	1.75293e-46	0
CYFIP2	3.67546e-51	0.259162	0.411	0.33	2.30253e-46	0
ZNF195	5.1892e-51	0.272527	0.297	0.216	3.25083e-46	0
NAA10	8.51962e-50	0.265289	0.36	0.28	5.3372e-45	0
MEX3B	5.68661e-48	0.268377	0.279	0.2	3.56243e-43	0
SMIM14	9.73606e-48	0.281437	0.364	0.286	6.09925e-43	0
ACTR1A	5.09455e-47	0.256187	0.456	0.382	3.19153e-42	0
ACVR2B	2.21237e-46	0.265296	0.357	0.279	1.38596e-41	0
TBCC	3.18655e-46	0.259078	0.301	0.226	1.99625e-41	0
COL9A3	4.49123e-45	0.286584	0.258	0.181	2.81358e-40	0
SLC39A10	1.01836e-42	0.251407	0.438	0.369	6.3796e-38	0
IER5L	8.93495e-41	0.274021	0.426	0.359	5.59739e-36	0
MYCN	2.71876e-39	0.268291	0.304	0.236	1.7032e-34	0
FAM118A	2.91803e-35	0.258714	0.382	0.324	1.82803e-30	0
ID2	0	1.29336	0.818	0.323	0	1
NEUROD6	0	1.18133	0.998	0.653	0	1
CNTNAP2	0	1.13206	0.972	0.543	0	1
PRDM8	0	1.09618	0.869	0.345	0	1
GAP43	0	1.08309	0.965	0.564	0	1
CSRP2	0	1.04823	0.974	0.725	0	1
PPP2R2B	0	1.03934	0.875	0.454	0	1
SYT4	0	1.02143	0.752	0.262	0	1
SERPINI1	0	0.969231	0.587	0.181	0	1
NEUROD2	0	0.927453	0.923	0.493	0	1
PCSK1N	0	0.926287	0.908	0.473	0	1
BCL11B	0	0.859707	0.986	0.679	0	1
STMN2	0	0.858591	0.999	0.804	0	1
CAMK2N1	0	0.849952	0.989	0.82	0	1
PDE1A	0	0.804814	0.689	0.276	0	1
ZBTB18	0	0.784421	0.932	0.572	0	1
MASP1	0	0.782711	0.524	0.188	0	1
RTN1	0	0.779355	0.999	0.787	0	1
SOX5	0	0.763097	0.893	0.545	0	1
TUBB3	0	0.75944	1	0.965	0	1
RBFOX1	0	0.746335	0.786	0.336	0	1
SNCA	0	0.745611	0.626	0.242	0	1
SYT1	0	0.740506	0.973	0.634	0	1
EPB41L3	0	0.731948	0.629	0.266	0	1
TUBA1A	0	0.73029	1	0.998	0	1
ROGDI	0	0.708399	0.644	0.27	0	1
OLFM1	0	0.708097	0.718	0.35	0	1
EEF1A2	0	0.692556	0.794	0.366	0	1
C4orf48	0	0.681351	0.94	0.661	0	1
SH3BP5	0	0.679639	0.818	0.42	0	1
SLA	0	0.678716	0.757	0.354	0	1
KCTD12	0	0.676604	0.396	0.112	0	1
CLMP	0	0.669434	0.437	0.135	0	1
CHD3	0	0.662714	0.892	0.566	0	1
ABRACL	0	0.662224	0.811	0.462	0	1
AC004158.1	0	0.660655	0.667	0.299	0	1
TMSB10	0	0.648935	1	0.99	0	1
APLP1	0	0.647675	0.81	0.441	0	1
XPR1	0	0.643986	0.775	0.392	0	1
SHTN1	0	0.64375	0.863	0.491	0	1
NSG1	0	0.64028	0.925	0.55	0	1
UCHL1	0	0.638945	0.984	0.833	0	1
LY6H	0	0.632861	0.817	0.468	0	1
CNIH2	0	0.632502	0.907	0.584	0	1
SOX4	0	0.617063	1	0.96	0	1
ATP8A2	0	0.609291	0.401	0.125	0	1
LMO3	0	0.60135	0.871	0.365	0	1
RUNX1T1	0	0.600151	0.522	0.2	0	1
NFIB	0	0.598588	0.999	0.893	0	1
TUBB	0	0.55359	1	0.973	0	1
TUBB2A	0	0.525592	0.999	0.939	0	1
TUBB2B	1.00489e-305	0.349753	1	0.994	6.29525e-301	1
SCD5	3.70259e-304	0.59851	0.664	0.312	2.31952e-299	1
NSG2	4.58173e-304	0.582457	0.933	0.545	2.87027e-299	1
TBR1	3.04455e-302	0.589801	0.865	0.471	1.90729e-297	1
NRN1	2.20589e-300	0.592486	0.897	0.516	1.3819e-295	1
C3orf14	3.04026e-299	0.594519	0.898	0.595	1.9046e-294	1
SLC17A7	6.00895e-298	0.538504	0.57	0.24	3.76437e-293	1
ACBD6	9.78951e-298	0.615633	0.782	0.454	6.13274e-293	1
B3GAT1	5.41407e-295	0.605762	0.643	0.309	3.3917e-290	1
TTC3	7.09852e-293	0.552954	0.987	0.839	4.44694e-288	1
ZEB2	1.30684e-285	0.59366	0.831	0.487	8.18685e-281	1
SCG5	3.65603e-284	0.52481	0.798	0.417	2.29036e-279	1
FAM49A	3.7206e-283	0.591049	0.612	0.288	2.33081e-278	1
DRAXIN	5.07028e-281	0.56296	0.666	0.319	3.17633e-276	1
LINGO1	5.67362e-281	0.509497	0.578	0.248	3.5543e-276	1
MAPT	5.50065e-280	0.554705	0.88	0.494	3.44594e-275	1
RCAN3	1.53078e-279	0.501807	0.326	0.1	9.58969e-275	1
CRMP1	2.91691e-279	0.537298	0.972	0.761	1.82733e-274	1
AMER2	9.13482e-277	0.595788	0.829	0.496	5.7226e-272	1
SPTAN1	5.07743e-275	0.556959	0.862	0.542	3.18081e-270	1
STK17A	9.37107e-266	0.633579	0.781	0.479	5.8706e-261	1
GPM6A	4.00703e-265	0.501976	0.998	0.83	2.51024e-260	1
CAP2	2.32085e-263	0.569176	0.555	0.254	1.45392e-258	1
DAB1	1.38244e-261	0.529005	0.504	0.217	8.66044e-257	1
CALM2	3.21528e-251	0.405744	0.998	0.929	2.01425e-246	1
SLC24A2	5.2615e-248	0.460103	0.311	0.1	3.29612e-243	1
CDH7	1.32247e-236	0.479507	0.281	0.086	8.28473e-232	1
PTPRO	1.45241e-235	0.502216	0.439	0.181	9.09876e-231	1
PAFAH1B3	3.78674e-233	0.443743	0.978	0.838	2.37224e-228	1
TTC9B	2.55099e-226	0.467506	0.739	0.4	1.59809e-221	1
PHYHIP	7.60782e-226	0.415104	0.309	0.102	4.766e-221	1
NSMF	2.98787e-225	0.517619	0.576	0.287	1.87178e-220	1
FKBP1B	6.13637e-224	0.477194	0.588	0.288	3.84419e-219	1
YBX1	1.01243e-223	0.297013	1	0.98	6.34244e-219	1
GLRX	1.03123e-220	0.433997	0.529	0.242	6.46027e-216	1
NEUROD1	2.03805e-220	0.51282	0.677	0.359	1.27676e-215	1
FOXG1	1.05352e-218	0.479677	0.958	0.787	6.59986e-214	1
MT1F	1.34872e-217	0.413256	0.268	0.083	8.44919e-213	1
L1CAM	1.91307e-217	0.454839	0.611	0.305	1.19846e-212	1
YWHAQ	1.1012e-216	0.428459	0.976	0.853	6.89857e-212	1
SPINT2	2.52876e-216	0.424317	0.431	0.179	1.58416e-211	1
ENO2	4.33526e-214	0.516187	0.754	0.464	2.71587e-209	1
BASP1	2.51884e-213	0.33955	0.998	0.956	1.57795e-208	1
NDUFB11	3.05198e-213	0.443062	0.966	0.811	1.91194e-208	1
NREP	1.11041e-210	0.463058	0.96	0.764	6.95626e-206	1
THSD7A	1.68594e-210	0.564908	0.66	0.371	1.05617e-205	1
ATP1A3	8.72608e-210	0.466875	0.636	0.332	5.46654e-205	1
FEZ1	2.79187e-204	0.439694	0.952	0.77	1.749e-199	1
ARPP21	2.92701e-204	0.424815	0.385	0.156	1.83365e-199	1
AKR1C2	1.59938e-202	0.386005	0.273	0.09	1.00194e-197	1
ISLR2	7.98544e-201	0.419966	0.507	0.238	5.00256e-196	1
KAZN	1.77154e-200	0.46099	0.656	0.357	1.1098e-195	1
KIDINS220	1.27829e-199	0.436878	0.947	0.68	8.008e-195	1
ELAVL4	1.40933e-198	0.495933	0.839	0.557	8.82887e-194	1
NFIX	3.35787e-198	0.494273	0.77	0.486	2.10357e-193	1
CAMK4	3.15871e-197	0.476028	0.413	0.179	1.9788e-192	1
RAB3A	4.95785e-197	0.455899	0.645	0.346	3.1059e-192	1
YWHAB	6.18445e-196	0.442073	0.951	0.751	3.87431e-191	1
RTN4RL2	7.46566e-196	0.391567	0.31	0.112	4.67694e-191	1
TSPAN13	3.93571e-195	0.446855	0.758	0.445	2.46556e-190	1
FAM162A	1.90407e-194	0.489822	0.497	0.248	1.19283e-189	1
EPHA5	1.62475e-191	0.478201	0.618	0.332	1.01784e-186	1
BZW2	2.22509e-191	0.453887	0.817	0.523	1.39393e-186	1
TMEM59	2.56562e-191	0.446073	0.907	0.684	1.60726e-186	1
SSBP2	3.56292e-191	0.510147	0.829	0.567	2.23203e-186	1
AKT3	5.10844e-191	0.489163	0.827	0.555	3.20023e-186	1
HCFC1R1	9.14656e-191	0.45241	0.528	0.267	5.72995e-186	1
SEZ6	2.43732e-187	0.421935	0.612	0.319	1.52688e-182	1
NEFM	8.54482e-187	0.444053	0.384	0.161	5.35299e-182	1
MCUR1	1.45654e-186	0.45698	0.477	0.232	9.12465e-182	1
PPP1R14B	1.83397e-186	0.382695	0.983	0.838	1.14891e-181	1
MARCKSL1	1.49708e-183	0.324128	0.999	0.957	9.37862e-179	1
SELENOW	2.54197e-183	0.416497	0.913	0.692	1.59244e-178	1
MYT1L	4.41929e-183	0.374632	0.784	0.441	2.76851e-178	1
VSTM2L	1.08061e-182	0.348548	0.517	0.241	6.76959e-178	1
UBC	2.3534e-182	0.369034	0.982	0.858	1.47431e-177	1
IGFBPL1	2.53495e-182	0.421015	0.827	0.517	1.58805e-177	1
FEZF2	5.80154e-182	0.512699	0.647	0.382	3.63443e-177	1
KIFAP3	1.09269e-181	0.450309	0.713	0.426	6.84529e-177	1
NCAM1	3.04049e-179	0.445736	0.912	0.695	1.90474e-174	1
CTXN1	3.29382e-179	0.467068	0.636	0.366	2.06344e-174	1
LINC00599	3.00795e-177	0.388115	0.443	0.204	1.88436e-172	1
HPCA	3.46776e-177	0.428661	0.412	0.186	2.17242e-172	1
NEO1	5.3765e-177	0.413201	0.366	0.157	3.36816e-172	1
DPF1	5.68201e-177	0.412057	0.656	0.372	3.55955e-172	1
CDKN2D	6.51148e-177	0.429281	0.799	0.505	4.07918e-172	1
RCAN1	3.26414e-176	0.43541	0.557	0.284	2.04485e-171	1
OPCML	5.38958e-175	0.388412	0.298	0.114	3.37636e-170	1
NDRG1	2.0021e-174	0.391989	0.328	0.132	1.25423e-169	1
DERA	4.71182e-174	0.42683	0.396	0.18	2.95177e-169	1
DUSP4	2.03107e-173	0.404981	0.39	0.173	1.27238e-168	1
DDX25	4.52103e-173	0.385291	0.339	0.138	2.83224e-168	1
SRGAP1	1.68899e-172	0.421498	0.746	0.454	1.05808e-167	1
CACNA1E	3.17197e-172	0.351394	0.317	0.125	1.98711e-167	1
RBFOX2	1.21209e-171	0.414521	0.843	0.562	7.59325e-167	1
FOXO6	1.59451e-171	0.399617	0.44	0.205	9.98894e-167	1
SMS	7.87772e-171	0.442786	0.829	0.591	4.93508e-166	1
STMN1	7.59111e-167	0.317256	1	0.972	4.75553e-162	1
PODXL2	1.80846e-166	0.394975	0.759	0.472	1.13293e-161	1
GTF2H5	8.29327e-166	0.448529	0.653	0.388	5.1954e-161	1
MAP1B	1.21523e-164	0.292183	0.999	0.963	7.61296e-160	1
PLPPR3	1.96008e-164	0.415918	0.728	0.45	1.22791e-159	1
TBCB	7.83522e-164	0.412217	0.9	0.684	4.90845e-159	1
CFL1	1.85091e-163	0.286762	0.998	0.957	1.15952e-158	1
CPE	1.34711e-162	0.37468	0.958	0.698	8.43912e-158	1
ELAVL3	8.9113e-162	0.393314	0.952	0.758	5.58257e-157	1
SCG3	2.08257e-161	0.370753	0.694	0.406	1.30465e-156	1
AK1	3.02573e-161	0.404452	0.667	0.399	1.8955e-156	1
LIN7A	3.40917e-161	0.381159	0.412	0.193	2.13571e-156	1
GNAI1	1.57769e-160	0.446322	0.677	0.411	9.88359e-156	1
GDI1	4.96091e-159	0.407858	0.859	0.624	3.10781e-154	1
MSRA	1.84172e-158	0.344071	0.445	0.213	1.15376e-153	1
OPTN	8.42681e-158	0.382377	0.442	0.216	5.27906e-153	1
GRIA1	2.69749e-157	0.3636	0.384	0.175	1.68987e-152	1
DCX	2.79579e-157	0.350133	0.955	0.722	1.75145e-152	1
C9orf16	5.18916e-157	0.40051	0.813	0.544	3.2508e-152	1
COTL1	2.01759e-156	0.377154	0.619	0.355	1.26394e-151	1
NXPH4	5.32161e-156	0.369253	0.419	0.196	3.33378e-151	1
NELL2	5.82321e-156	0.341663	0.706	0.401	3.64801e-151	1
MLLT11	1.13471e-155	0.349253	0.971	0.78	7.10849e-151	1
PLPPR2	1.72997e-155	0.343987	0.382	0.172	1.08375e-150	1
SEPTIN3	2.03001e-155	0.431144	0.641	0.377	1.27172e-150	1
SCN3B	3.0873e-155	0.364036	0.402	0.186	1.93407e-150	1
PEBP1	4.60936e-155	0.350033	0.979	0.874	2.88758e-150	1
EFR3B	6.01804e-155	0.36241	0.36	0.163	3.77006e-150	1
ALDH2	4.54141e-154	0.413244	0.568	0.318	2.84501e-149	1
PAK5	1.71462e-153	0.381341	0.46	0.229	1.07414e-148	1
SEZ6L2	1.79864e-153	0.320293	0.5	0.254	1.12678e-148	1
TTC28	1.64824e-152	0.412222	0.449	0.228	1.03255e-147	1
AKR1C1	1.74425e-152	0.346715	0.416	0.197	1.0927e-147	1
EIF4EBP1	4.29697e-152	0.395535	0.718	0.461	2.69188e-147	1
AUTS2	5.16779e-151	0.407134	0.822	0.555	3.23742e-146	1
NBEA	5.02901e-150	0.362758	0.59	0.323	3.15047e-145	1
LNX1	8.9665e-150	0.319549	0.26	0.098	5.61715e-145	1
TNIK	1.06498e-148	0.408097	0.445	0.225	6.67166e-144	1
EIF4A1	1.09588e-148	0.302975	0.995	0.922	6.86526e-144	1
RBM3	6.46728e-147	0.409744	0.83	0.603	4.05149e-142	1
BEX2	1.01808e-145	0.39945	0.742	0.484	6.37785e-141	1
NFIA	1.51781e-145	0.33144	0.999	0.886	9.50848e-141	1
EPHB6	2.35677e-145	0.328811	0.456	0.222	1.47642e-140	1
RUNDC3A	1.11225e-144	0.348186	0.412	0.199	6.96779e-140	1
SNAP25	8.08356e-142	0.358346	0.615	0.348	5.06403e-137	1
MAP6	6.19636e-141	0.414186	0.651	0.402	3.88177e-136	1
LY6E	2.10256e-140	0.372834	0.472	0.25	1.31717e-135	1
MLLT3	7.8586e-140	0.401156	0.601	0.355	4.9231e-135	1
AMD1	1.10712e-139	0.386741	0.528	0.298	6.93564e-135	1
LIMCH1	2.94039e-139	0.405057	0.698	0.437	1.84204e-134	1
GOLGA7B	3.52147e-138	0.300077	0.289	0.119	2.20606e-133	1
MGST3	5.90759e-138	0.36142	0.857	0.628	3.70087e-133	1
MEIS3	1.57235e-137	0.347425	0.596	0.344	9.85015e-133	1
ARF3	7.78563e-137	0.379955	0.569	0.333	4.87739e-132	1
VDAC3	5.25841e-136	0.393692	0.701	0.46	3.29419e-131	1
GAREM1	3.20343e-135	0.339114	0.265	0.107	2.00682e-130	1
CD24	4.99949e-135	0.335252	0.958	0.755	3.13198e-130	1
ARG2	3.96937e-134	0.380499	0.473	0.253	2.48665e-129	1
CACNA1A	5.48486e-134	0.314046	0.475	0.246	3.43604e-129	1
SHB	6.40268e-134	0.334793	0.399	0.195	4.01102e-129	1
NCS1	1.18582e-133	0.358688	0.588	0.35	7.42871e-129	1
NPDC1	2.15724e-132	0.358355	0.713	0.462	1.35143e-127	1
CDH24	6.97033e-132	0.343077	0.307	0.137	4.36663e-127	1
NUDT3	1.52532e-131	0.375371	0.667	0.422	9.55553e-127	1
FSTL5	5.29852e-131	0.353217	0.555	0.318	3.31931e-126	1
TUBB4A	6.27926e-131	0.347284	0.395	0.196	3.9337e-126	1
THRA	6.92739e-131	0.349021	0.687	0.43	4.33973e-126	1
LINC01003	1.88611e-130	0.376046	0.534	0.305	1.18157e-125	1
CLTB	2.03585e-130	0.352302	0.588	0.35	1.27538e-125	1
ARPC2	3.88474e-129	0.355859	0.839	0.636	2.43364e-124	1
NME2	4.12847e-129	0.353961	0.9	0.701	2.58632e-124	1
LRRC7	5.23312e-129	0.292844	0.393	0.191	3.27834e-124	1
GNAO1	3.02897e-128	0.355485	0.774	0.52	1.89753e-123	1
ACTL6B	4.91476e-128	0.306728	0.445	0.228	3.0789e-123	1
MEAF6	8.75806e-128	0.379657	0.779	0.551	5.48658e-123	1
LINC01551	5.2923e-127	0.346385	0.951	0.778	3.31541e-122	1
SEC11C	8.09231e-125	0.345196	0.669	0.43	5.06951e-120	1
CHCHD6	1.22768e-124	0.358698	0.475	0.265	7.69091e-120	1
TCEAL2	2.32348e-123	0.371362	0.783	0.556	1.45556e-118	1
GPR12	1.76056e-122	0.301072	0.299	0.133	1.10292e-117	1
TAFA5	4.0894e-122	0.361195	0.429	0.229	2.56184e-117	1
SVBP	8.48451e-120	0.317691	0.795	0.541	5.3152e-115	1
SRM	2.04498e-119	0.367772	0.637	0.407	1.2811e-114	1
DLG4	3.07137e-119	0.351882	0.476	0.264	1.92409e-114	1
JPH4	8.56168e-118	0.275516	0.331	0.157	5.36355e-113	1
ATP6V0B	3.91208e-117	0.338448	0.773	0.551	2.45076e-112	1
ASAH1	4.97191e-117	0.26218	0.543	0.317	3.1147e-112	1
TKT	1.51974e-116	0.319716	0.899	0.717	9.52058e-112	1
SMAP1	9.66657e-116	0.359867	0.669	0.438	6.05572e-111	1
MYL12B	1.07471e-115	0.294459	0.917	0.724	6.73261e-111	1
CDK5	2.07013e-115	0.318361	0.333	0.161	1.29685e-110	1
FBXL2	6.93371e-115	0.277755	0.282	0.127	4.34369e-110	1
AFDN	1.16596e-114	0.354843	0.813	0.595	7.30429e-110	1
FGF13	6.37093e-114	0.311874	0.333	0.163	3.99113e-109	1
GUK1	7.34193e-114	0.340756	0.789	0.58	4.59943e-109	1
PSMB5	1.01361e-113	0.344902	0.83	0.639	6.34986e-109	1
ATAT1	1.93733e-113	0.309866	0.638	0.397	1.21366e-108	1
REEP2	3.30103e-113	0.301119	0.447	0.244	2.06796e-108	1
DCTN3	3.64163e-113	0.32185	0.877	0.645	2.28133e-108	1
SMARCD3	8.04266e-113	0.319158	0.465	0.258	5.0384e-108	1
STXBP1	9.8595e-113	0.312803	0.614	0.376	6.17658e-108	1
DYNLRB1	1.71494e-112	0.327747	0.866	0.677	1.07434e-107	1
CEP85L	1.49128e-111	0.351642	0.393	0.21	9.34225e-107	1
MAP1A	2.06164e-110	0.291111	0.369	0.19	1.29153e-105	1
SLC25A4	2.18132e-110	0.327861	0.664	0.434	1.36651e-105	1
MIEN1	2.19968e-110	0.322449	0.572	0.347	1.37801e-105	1
CSDE1	4.58199e-110	0.336936	0.831	0.623	2.87044e-105	1
DSTN	1.28385e-109	0.310084	0.872	0.67	8.04278e-105	1
COX7A2	2.80987e-109	0.296991	0.933	0.784	1.76027e-104	1
ATCAY	2.91216e-109	0.307889	0.641	0.401	1.82435e-104	1
GSTA4	3.31002e-109	0.314028	0.774	0.544	2.07359e-104	1
FAM89B	1.97197e-108	0.308563	0.798	0.56	1.23536e-103	1
INAFM1	2.53162e-108	0.289106	0.306	0.146	1.58596e-103	1
COPE	4.3315e-108	0.31522	0.861	0.665	2.71351e-103	1
TMEM59L	7.13496e-108	0.306581	0.53	0.312	4.46977e-103	1
SV2A	7.85395e-108	0.298984	0.449	0.248	4.92019e-103	1
FRMD4B	2.11116e-107	0.309289	0.536	0.32	1.32256e-102	1
TXNDC17	2.17911e-107	0.33671	0.539	0.329	1.36513e-102	1
AFF3	5.88499e-107	0.298236	0.543	0.318	3.68671e-102	1
COX6A1	5.94728e-107	0.302642	0.936	0.777	3.72573e-102	1
ATOX1	5.66715e-106	0.312849	0.613	0.393	3.55024e-101	1
LDOC1	1.12109e-105	0.315737	0.463	0.264	7.0232e-101	1
GDAP1L1	1.4308e-105	0.296002	0.584	0.353	8.96338e-101	1
OLA1	9.73282e-105	0.33776	0.706	0.489	6.09722e-100	1
MCTS1	1.29452e-104	0.329576	0.621	0.406	8.10962e-100	1
EVL	2.31786e-104	0.296149	0.842	0.627	1.45205e-99	1
ARL2BP	1.17269e-103	0.316952	0.494	0.292	7.34646e-99	1
DISP2	1.1961e-103	0.265112	0.328	0.162	7.4931e-99	1
CELF5	1.39134e-103	0.291011	0.584	0.36	8.71622e-99	1
BEX1	2.72146e-103	0.305727	0.904	0.726	1.70489e-98	1
FIBP	5.60653e-103	0.315788	0.612	0.394	3.51227e-98	1
WASHC3	1.58744e-102	0.298508	0.375	0.201	9.94465e-98	1
DCC	2.16523e-102	0.266992	0.44	0.241	1.35643e-97	1
IGLON5	2.86082e-102	0.288016	0.442	0.248	1.79219e-97	1
BCL11A	1.15128e-100	0.307143	0.966	0.798	7.21233e-96	1
FAM155A	2.15042e-99	0.278284	0.261	0.12	1.34715e-94	1
NHSL1	3.72782e-99	0.28024	0.392	0.21	2.33533e-94	1
SNRPN	6.30105e-99	0.277998	0.89	0.7	3.94736e-94	1
CDK5R1	2.16952e-98	0.30382	0.763	0.541	1.35912e-93	1
ANK3	3.45764e-98	0.250436	0.66	0.42	2.16607e-93	1
UQCR11	4.96099e-98	0.290164	0.735	0.52	3.10786e-93	1
SBK1	5.04037e-98	0.279359	0.659	0.429	3.15759e-93	1
SPOCK1	5.6362e-98	0.289135	0.316	0.158	3.53086e-93	1
UBE2L6	1.46347e-97	0.320589	0.454	0.265	9.16806e-93	1
NOL4	2.63233e-97	0.294928	0.367	0.197	1.64905e-92	1
DOP1B	3.58313e-97	0.268213	0.26	0.121	2.24468e-92	1
ATP6V1F	4.55121e-97	0.267642	0.849	0.653	2.85115e-92	1
CADM1	2.46789e-96	0.343865	0.766	0.552	1.54604e-91	1
SSBP4	6.37504e-96	0.282523	0.655	0.44	3.99371e-91	1
AP1S1	1.45888e-95	0.29603	0.686	0.47	9.13931e-91	1
NKAIN1	5.73811e-95	0.27843	0.392	0.215	3.5947e-90	1
PRKAR2B	8.1641e-95	0.263281	0.536	0.325	5.11448e-90	1
IDS	1.51683e-94	0.28487	0.568	0.355	9.50234e-90	1
ATP5MC1	1.9473e-94	0.287145	0.636	0.419	1.2199e-89	1
C1QTNF4	3.80004e-94	0.278169	0.683	0.454	2.38057e-89	1
PKIA	3.51559e-93	0.291881	0.791	0.571	2.20238e-88	1
HDAC2	5.55053e-92	0.293776	0.9	0.726	3.47718e-87	1
COX5A	1.12121e-91	0.283877	0.862	0.666	7.02394e-87	1
NDUFB8	4.53947e-91	0.283036	0.81	0.62	2.84379e-86	1
ACOT7	5.37361e-91	0.274776	0.506	0.307	3.36635e-86	1
KIF3A	6.58671e-90	0.280331	0.633	0.421	4.12631e-85	1
CEP170	1.10977e-89	0.290315	0.891	0.689	6.95228e-85	1
MAP1LC3A	1.33972e-89	0.257201	0.596	0.379	8.39282e-85	1
POP7	1.57037e-89	0.298308	0.478	0.29	9.83773e-85	1
NARF	3.19376e-89	0.276339	0.606	0.4	2.00076e-84	1
COMMD3	6.43231e-89	0.292771	0.551	0.35	4.02958e-84	1
CCDC107	1.28523e-88	0.29072	0.599	0.4	8.05147e-84	1
ATL1	5.17189e-88	0.276409	0.449	0.266	3.23999e-83	1
SNX4	8.29453e-87	0.296326	0.389	0.222	5.19619e-82	1
SPIN1	8.70324e-87	0.293037	0.585	0.388	5.45223e-82	1
ARPC1A	2.09108e-86	0.264701	0.637	0.427	1.30998e-81	1
PAPSS1	4.05973e-86	0.254079	0.618	0.409	2.54326e-81	1
IAH1	1.1668e-85	0.269794	0.624	0.423	7.30952e-81	1
FAM177A1	2.42896e-85	0.293969	0.456	0.279	1.52164e-80	1
RPP21	4.71355e-85	0.277309	0.619	0.413	2.95285e-80	1
RNF182	3.21722e-84	0.250646	0.269	0.134	2.01546e-79	1
PRDX5	4.51826e-84	0.267065	0.861	0.681	2.83051e-79	1
RAB11A	9.78019e-84	0.291146	0.725	0.523	6.1269e-79	1
TMEM160	1.59586e-83	0.252892	0.624	0.417	9.99741e-79	1
CALM3	2.21536e-83	0.261843	0.864	0.683	1.38783e-78	1
TCEAL4	3.12127e-83	0.266696	0.784	0.577	1.95535e-78	1
NDUFS2	7.96936e-83	0.278413	0.706	0.502	4.99249e-78	1
NDUFB10	1.04425e-81	0.255664	0.799	0.604	6.5418e-77	1
CCT2	1.75917e-81	0.265554	0.923	0.78	1.10205e-76	1
TPM3	2.84593e-81	0.266824	0.608	0.407	1.78286e-76	1
PDHA1	2.66961e-80	0.268857	0.526	0.336	1.6724e-75	1
MAGED1	3.15771e-80	0.295152	0.579	0.394	1.97818e-75	1
TBCA	3.65055e-80	0.262474	0.841	0.666	2.28692e-75	1
PFDN2	1.2331e-79	0.259264	0.858	0.684	7.72491e-75	1
C18orf32	3.0541e-79	0.254298	0.828	0.643	1.91327e-74	1
FNDC4	2.49241e-78	0.251757	0.351	0.2	1.56139e-73	1
RUFY3	2.61782e-78	0.250913	0.682	0.472	1.63996e-73	1
NUAK1	6.24919e-78	0.269156	0.339	0.189	3.91487e-73	1
FSD1	1.76539e-77	0.279166	0.461	0.289	1.10594e-72	1
MTCH2	3.306e-77	0.264627	0.418	0.254	2.07108e-72	1
ATP6V1D	4.43833e-77	0.259321	0.555	0.368	2.78043e-72	1
CEP63	9.62345e-77	0.250641	0.407	0.242	6.02871e-72	1
FH	1.38302e-76	0.250802	0.42	0.254	8.66408e-72	1
FAM49B	2.35838e-76	0.255333	0.537	0.349	1.47743e-71	1
ALKBH7	2.41162e-76	0.260213	0.815	0.622	1.51079e-71	1
ARL3	6.48838e-76	0.255198	0.789	0.602	4.06471e-71	1
WSB2	3.32995e-75	0.253571	0.521	0.337	2.08608e-70	1
GTF3A	4.64589e-75	0.258142	0.528	0.349	2.91046e-70	1
NDUFS8	1.66811e-74	0.264558	0.682	0.488	1.045e-69	1
SCML1	2.78164e-72	0.252137	0.319	0.179	1.74258e-67	1
GGH	5.0951e-72	0.253538	0.489	0.316	3.19188e-67	1
FOXP1	5.44317e-72	0.258773	0.428	0.264	3.40993e-67	1
HSD17B10	2.74222e-71	0.255194	0.479	0.309	1.71789e-66	1
RAC3	5.01143e-71	0.261513	0.633	0.443	3.13946e-66	1
SHISA2	6.7615e-70	0.271784	0.352	0.207	4.23581e-65	1
ACTR2	2.43021e-68	0.257103	0.594	0.406	1.52243e-63	1
AKR1A1	5.03585e-68	0.255857	0.617	0.435	3.15476e-63	1
LMO3	0	2.34112	0.951	0.28	0	2
CRYM	0	2.22274	0.685	0.036	0	2
MEF2C	0	2.09306	0.88	0.178	0	2
PPP1R1B	0	1.4805	0.686	0.145	0	2
ELMOD1	0	1.4687	0.65	0.072	0	2
IGFBP5	0	1.41184	0.564	0.085	0	2
DOK6	0	1.38683	0.759	0.208	0	2
VSTM2L	0	1.37877	0.701	0.154	0	2
EEF1A2	0	1.31909	0.842	0.299	0	2
LMO7	0	1.28194	0.611	0.093	0	2
RCAN1	0	1.27055	0.704	0.208	0	2
KHDRBS3	0	1.26336	0.756	0.269	0	2
RTN1	0	1.26077	0.994	0.762	0	2
LSAMP	0	1.25885	0.747	0.248	0	2
CAMKV	0	1.24105	0.632	0.132	0	2
RBFOX1	0	1.22301	0.792	0.279	0	2
NSG2	0	1.21124	0.923	0.5	0	2
NRCAM	0	1.20809	0.688	0.204	0	2
PLXDC2	0	1.1922	0.537	0.053	0	2
SH3GL2	0	1.18103	0.573	0.091	0	2
NELL2	0	1.17675	0.808	0.334	0	2
GUCY1A2	0	1.16279	0.66	0.182	0	2
ST18	0	1.15427	0.598	0.134	0	2
NPR3	0	1.13799	0.413	0.02	0	2
DACT1	0	1.13276	0.614	0.131	0	2
SCG5	0	1.08809	0.836	0.36	0	2
MAPT	0	1.08284	0.889	0.445	0	2
NDFIP1	0	1.07358	0.905	0.602	0	2
LINGO1	0	1.07041	0.65	0.187	0	2
CNTN1	0	1.05701	0.471	0.072	0	2
DNM3	0	1.04547	0.545	0.131	0	2
SSBP2	0	1.034	0.863	0.525	0	2
TBR1	0	0.988631	0.854	0.426	0	2
KAZN	0	0.974599	0.718	0.302	0	2
CPNE5	0	0.965036	0.433	0.049	0	2
XPR1	0	0.96362	0.768	0.347	0	2
GPR22	0	0.939998	0.399	0.043	0	2
FXYD7	0	0.933464	0.419	0.048	0	2
NR4A2	0	0.906689	0.509	0.157	0	2
CTNND2	0	0.905774	0.644	0.262	0	2
KIDINS220	0	0.904267	0.927	0.654	0	2
LRP1B	0	0.903881	0.388	0.036	0	2
SERPINI1	0	0.900755	0.549	0.143	0	2
RORB	0	0.897856	0.407	0.097	0	2
PRDM8	0	0.897817	0.687	0.334	0	2
MYT1L	0	0.896491	0.799	0.394	0	2
FAT3	0	0.893868	0.63	0.248	0	2
PRKACB	0	0.888851	0.566	0.189	0	2
GUCY1A1	0	0.874902	0.305	0.027	0	2
EEF1B2	0	0.861909	0.976	0.821	0	2
CCNI	0	0.856401	0.995	0.94	0	2
CNTNAP2	0	0.850175	0.915	0.507	0	2
AGAP1	0	0.836367	0.536	0.185	0	2
PDE1A	0	0.83454	0.635	0.241	0	2
ZBTB18	0	0.832789	0.881	0.543	0	2
GAS5	0	0.831834	0.833	0.529	0	2
MSRA	0	0.831604	0.526	0.161	0	2
BCL11B	0	0.829131	0.954	0.651	0	2
NTRK3	0	0.82288	0.546	0.203	0	2
GPM6A	0	0.821571	0.982	0.814	0	2
SHTN1	0	0.815386	0.828	0.456	0	2
FXYD6	0	0.811395	0.897	0.638	0	2
THSD7A	0	0.79709	0.676	0.33	0	2
PPP3CA	0	0.796789	0.682	0.343	0	2
MGLL	0	0.791763	0.441	0.087	0	2
C1QTNF4	0	0.786283	0.757	0.405	0	2
CDH6	0	0.785586	0.333	0.04	0	2
AFF3	0	0.785285	0.623	0.267	0	2
SCN2A	0	0.784671	0.389	0.051	0	2
NBEA	0	0.778419	0.621	0.281	0	2
FAM3C	0	0.774941	0.585	0.248	0	2
MEG3	0	0.774653	0.776	0.543	0	2
SNAP25	0	0.773646	0.669	0.299	0	2
TTC9B	0	0.763426	0.73	0.361	0	2
PRICKLE1	0	0.757724	0.322	0.047	0	2
KIFAP3	0	0.755263	0.737	0.383	0	2
CAMK2B	0	0.754478	0.326	0.055	0	2
JPH4	0	0.754263	0.43	0.106	0	2
PPM1L	0	0.747576	0.483	0.16	0	2
SCD5	0	0.746455	0.634	0.278	0	2
GAP43	0	0.745903	0.901	0.534	0	2
TXNIP	0	0.742395	0.609	0.251	0	2
ERC1	0	0.740505	0.537	0.213	0	2
PRKAR2B	0	0.733454	0.605	0.279	0	2
YWHAB	0	0.729639	0.925	0.735	0	2
SPOCK1	0	0.728813	0.429	0.106	0	2
COMMD2	0	0.727446	0.661	0.388	0	2
PABPC1	0	0.724723	0.859	0.617	0	2
EIF3L	0	0.723871	0.874	0.644	0	2
RPL26	0	0.723283	0.999	0.988	0	2
ARG2	0	0.721694	0.539	0.207	0	2
SNHG29	0	0.71895	0.999	0.978	0	2
ZFPM2	0	0.714644	0.391	0.099	0	2
RPL4	0	0.714381	0.988	0.923	0	2
PKIA	0	0.713991	0.829	0.533	0	2
SERINC1	0	0.712461	0.779	0.485	0	2
TMEM59L	0	0.712159	0.603	0.264	0	2
PGM2L1	0	0.711139	0.652	0.342	0	2
CLCN4	0	0.705173	0.446	0.14	0	2
SPINT2	0	0.704932	0.44	0.145	0	2
GNPTAB	0	0.704493	0.521	0.197	0	2
FAM49A	0	0.704304	0.588	0.256	0	2
GRIN2B	0	0.700705	0.286	0.03	0	2
SOX4	0	0.699982	0.999	0.955	0	2
SOX5	0	0.698965	0.815	0.525	0	2
RALYL	0	0.698006	0.379	0.08	0	2
NSG1	0	0.697666	0.872	0.519	0	2
CSRP2	0	0.695962	0.933	0.706	0	2
GRIA2	0	0.692083	0.756	0.429	0	2
GNAO1	0	0.688076	0.778	0.488	0	2
TMEM108	0	0.68354	0.526	0.223	0	2
CLSTN1	0	0.681295	0.546	0.237	0	2
QDPR	0	0.673817	0.576	0.287	0	2
DDX25	0	0.67311	0.388	0.099	0	2
MACROD2	0	0.672092	0.286	0.053	0	2
BACH2	0	0.670986	0.48	0.166	0	2
DNAJB6	0	0.668714	0.922	0.738	0	2
DAB1	0	0.668383	0.498	0.184	0	2
CALY	0	0.667688	0.257	0.027	0	2
SPTBN1	0	0.66627	0.677	0.363	0	2
VSNL1	0	0.665851	0.281	0.076	0	2
CDKN2D	0	0.664994	0.799	0.469	0	2
SPTAN1	0	0.663009	0.818	0.516	0	2
RPS4X	0	0.662832	1	0.996	0	2
CDC42	0	0.66222	0.924	0.743	0	2
LDB2	0	0.661777	0.298	0.06	0	2
RBPJ	0	0.660595	0.774	0.528	0	2
FRRS1L	0	0.659771	0.331	0.053	0	2
OPCML	0	0.658639	0.352	0.076	0	2
SLCO3A1	0	0.654063	0.32	0.047	0	2
RAB3A	0	0.651474	0.636	0.312	0	2
B3GAT1	0	0.644852	0.599	0.281	0	2
ATAT1	0	0.644276	0.672	0.358	0	2
GAS7	0	0.643027	0.281	0.037	0	2
CXADR	0	0.635097	0.689	0.406	0	2
RPS18	0	0.628968	1	0.994	0	2
TMEM35A	0	0.628831	0.565	0.267	0	2
HPCA	0	0.628636	0.425	0.154	0	2
ITSN1	0	0.62782	0.554	0.268	0	2
SYT5	0	0.627099	0.331	0.073	0	2
CACNA1A	0	0.626875	0.52	0.205	0	2
SNCA	0	0.626128	0.521	0.225	0	2
CAMK2N1	0	0.624207	0.954	0.81	0	2
MAP1LC3A	0	0.620965	0.656	0.335	0	2
CDH7	0	0.619805	0.288	0.06	0	2
CADM2	0	0.618317	0.419	0.13	0	2
AC004158.1	0	0.615745	0.603	0.272	0	2
TMEM132A	0	0.613508	0.565	0.273	0	2
FGF12	0	0.605806	0.289	0.058	0	2
EEF1G	0	0.601123	0.995	0.963	0	2
RPL37A	0	0.599316	0.993	0.954	0	2
TCEAL2	0	0.597548	0.798	0.523	0	2
DPF1	0	0.597433	0.654	0.338	0	2
LRRTM4	0	0.595186	0.296	0.052	0	2
GRIK3	0	0.595168	0.302	0.05	0	2
ZEB2	0	0.594976	0.738	0.472	0	2
SOBP	0	0.594296	0.34	0.094	0	2
PODXL2	0	0.594032	0.74	0.442	0	2
TRMT9B	0	0.592337	0.485	0.193	0	2
EEF1A1	0	0.591138	1	0.999	0	2
LIMCH1	0	0.590619	0.699	0.405	0	2
ATP1A3	0	0.586956	0.615	0.301	0	2
SMARCA2	0	0.586072	0.484	0.197	0	2
DYNC1I1	0	0.583959	0.28	0.044	0	2
KLHL5	0	0.581757	0.309	0.075	0	2
NFIB	0	0.581703	0.981	0.885	0	2
EIF4A2	0	0.581117	0.958	0.856	0	2
SLC1A6	0	0.578213	0.349	0.109	0	2
CPE	0	0.57806	0.932	0.674	0	2
NRXN2	0	0.575739	0.508	0.235	0	2
NOL4	0	0.572213	0.431	0.157	0	2
PJA2	0	0.571664	0.778	0.551	0	2
ISLR2	0	0.570512	0.498	0.208	0	2
BMERB1	0	0.569749	0.613	0.332	0	2
EPCAM	0	0.566629	0.288	0.085	0	2
EEF2	0	0.566551	0.98	0.914	0	2
EIF3E	0	0.565769	0.882	0.708	0	2
NTM	0	0.56574	0.443	0.173	0	2
UCHL1	0	0.563681	0.959	0.822	0	2
SEZ6L2	0	0.561343	0.526	0.216	0	2
PCSK1N	0	0.561284	0.806	0.449	0	2
RPL36A	0	0.560731	0.983	0.926	0	2
RPS3A	0	0.560633	1	0.996	0	2
GRIK2	0	0.556327	0.287	0.051	0	2
CSRNP3	0	0.554498	0.58	0.288	0	2
RPL5	0	0.552442	0.998	0.985	0	2
KCNG1	0	0.550052	0.273	0.065	0	2
SYT1	0	0.549282	0.923	0.607	0	2
ZBTB38	0	0.548835	0.316	0.075	0	2
TUBB2A	0	0.545211	0.996	0.933	0	2
NAV3	0	0.543654	0.314	0.067	0	2
ASTN2	0	0.541673	0.275	0.059	0	2
NCAM1	0	0.540972	0.878	0.679	0	2
KCTD12	0	0.540865	0.318	0.1	0	2
CHPT1	0	0.538206	0.354	0.127	0	2
CEP170	0	0.53806	0.866	0.671	0	2
ZFAS1	0	0.537996	0.941	0.829	0	2
VAMP2	0	0.53768	0.89	0.716	0	2
MAP1B	0	0.537364	0.998	0.959	0	2
NIN	0	0.534192	0.358	0.117	0	2
SCN3B	0	0.530343	0.423	0.154	0	2
PITPNC1	0	0.530049	0.368	0.134	0	2
GRM3	0	0.529471	0.268	0.051	0	2
DSEL	0	0.528517	0.344	0.111	0	2
CACNB4	0	0.528311	0.486	0.189	0	2
PLPPR2	0	0.523452	0.385	0.145	0	2
PLK2	0	0.521323	0.314	0.087	0	2
ASAH1	0	0.520929	0.573	0.281	0	2
NEUROD2	0	0.519318	0.82	0.471	0	2
DAP	0	0.518931	0.335	0.118	0	2
UBC	0	0.515382	0.971	0.846	0	2
RPL9	0	0.515282	0.998	0.982	0	2
RPL32	0	0.51045	0.999	0.993	0	2
RPL29	0	0.51043	0.998	0.986	0	2
RPL6	0	0.507157	0.999	0.982	0	2
SYT13	0	0.503155	0.259	0.064	0	2
BCL11A	0	0.502271	0.933	0.788	0	2
RPS13	0	0.496697	0.999	0.987	0	2
AMPH	0	0.492787	0.261	0.06	0	2
SYT6	0	0.481483	0.279	0.073	0	2
RIPOR2	0	0.47603	0.284	0.064	0	2
ATXN1	0	0.475167	0.264	0.061	0	2
RPL34	0	0.473825	0.999	0.985	0	2
PFDN5	0	0.472397	0.963	0.877	0	2
GPR12	0	0.468127	0.319	0.107	0	2
FAM155A	0	0.466668	0.295	0.093	0	2
MTUS1	0	0.466534	0.31	0.098	0	2
RPS8	0	0.464692	0.999	0.991	0	2
CHGB	0	0.464461	0.301	0.095	0	2
FAU	0	0.464238	0.996	0.967	0	2
EPHB1	0	0.460897	0.276	0.082	0	2
RPL38	0	0.452814	0.954	0.87	0	2
GABRA2	0	0.446729	0.25	0.062	0	2
GAREM1	0	0.446526	0.278	0.084	0	2
RPL18A	0	0.442026	0.999	0.991	0	2
RPS25	0	0.438703	0.99	0.951	0	2
RPL7A	0	0.436471	0.999	0.989	0	2
NACA	0	0.435089	0.998	0.982	0	2
STMN1	0	0.42861	1	0.969	0	2
CALM1	0	0.422926	0.99	0.945	0	2
RPL11	0	0.42163	0.999	0.993	0	2
C1orf216	0	0.41942	0.282	0.085	0	2
RPS5	0	0.410447	0.996	0.969	0	2
RPL13	0	0.407735	1	0.998	0	2
RPL24	0	0.404984	0.998	0.981	0	2
RPS27A	0	0.398212	1	0.99	0	2
RPL18	0	0.397729	0.998	0.982	0	2
RPL30	0	0.391494	0.999	0.99	0	2
RPL22	0	0.387369	0.985	0.942	0	2
RPL35A	0	0.386977	0.996	0.974	0	2
RPL10A	0	0.367586	0.99	0.957	0	2
RPL28	0	0.340352	0.997	0.982	0	2
RPL19	0	0.339174	0.998	0.984	0	2
RPS12	0	0.337503	0.998	0.985	0	2
RACK1	0	0.333721	0.994	0.976	0	2
RPS27	0	0.321608	0.998	0.985	0	2
RPL41	0	0.289905	0.998	0.991	0	2
DISP2	5.46333e-308	0.499327	0.356	0.133	3.42256e-303	2
RPL14	3.8836e-307	0.335819	0.994	0.97	2.43292e-302	2
REEP1	8.45283e-307	0.506569	0.397	0.162	5.29536e-302	2
FKBP1B	9.31931e-306	0.553693	0.54	0.265	5.83817e-301	2
RPS19	2.20532e-305	0.27835	0.998	0.991	1.38155e-300	2
ARPP21	1.94997e-303	0.433284	0.362	0.135	1.22158e-298	2
CALM2	2.7172e-303	0.366669	0.983	0.924	1.70222e-298	2
TTC3	1.1907e-299	0.454487	0.946	0.833	7.45923e-295	2
NPTN	4.31849e-299	0.511628	0.397	0.164	2.70536e-294	2
LINC01122	2.45242e-298	0.416574	0.357	0.132	1.53634e-293	2
NNAT	1.00869e-296	0.343105	0.991	0.926	6.31906e-292	2
EPB41L4A-AS1	3.88092e-294	0.552963	0.727	0.472	2.43124e-289	2
SESTD1	6.07385e-292	0.557758	0.568	0.303	3.80503e-287	2
WASF1	1.40854e-290	0.53146	0.557	0.292	8.82392e-286	2
RPS16	1.42914e-290	0.382518	0.97	0.912	8.95299e-286	2
CLMP	1.82331e-290	0.450833	0.342	0.126	1.14223e-285	2
ZNRF1	6.78223e-290	0.533707	0.61	0.338	4.2488e-285	2
CTTNBP2	8.25198e-289	0.516877	0.581	0.31	5.16954e-284	2
SULT4A1	2.27872e-288	0.439595	0.301	0.103	1.42753e-283	2
KIF3A	1.14817e-287	0.54042	0.655	0.388	7.19284e-283	2
SV2A	2.97972e-287	0.49114	0.47	0.217	1.86668e-282	2
ATP5F1A	3.99215e-287	0.489871	0.897	0.747	2.50092e-282	2
APLP1	9.71363e-287	0.528436	0.711	0.425	6.0852e-282	2
NRN1	3.36341e-285	0.436934	0.83	0.489	2.10704e-280	2
RPS15A	3.09619e-284	0.283018	0.999	0.986	1.93964e-279	2
YWHAH	1.67665e-283	0.514233	0.882	0.693	1.05035e-278	2
SLC44A1	2.35639e-281	0.425594	0.349	0.137	1.47619e-276	2
IDS	5.10441e-281	0.536276	0.587	0.323	3.19771e-276	2
GNAI1	2.84816e-279	0.52734	0.656	0.385	1.78426e-274	2
LCORL	5.67223e-279	0.581247	0.491	0.249	3.55342e-274	2
GABRB3	1.21819e-278	0.482719	0.461	0.212	7.63149e-274	2
RPL17	4.13117e-278	0.294953	0.994	0.972	2.58801e-273	2
ENO2	1.61984e-277	0.523043	0.709	0.442	1.01476e-272	2
STT3B	8.11071e-275	0.504467	0.444	0.207	5.08103e-270	2
THRA	3.21871e-274	0.524233	0.674	0.403	2.01639e-269	2
PLPPR3	8.18301e-273	0.532334	0.698	0.425	5.12633e-268	2
SRGAP1	2.91976e-267	0.468675	0.707	0.429	1.82911e-262	2
DSTN	4.91312e-267	0.484053	0.86	0.648	3.07787e-262	2
MARCKSL1	2.69004e-265	0.338633	0.996	0.953	1.6852e-260	2
SNHG14	7.0688e-265	0.555966	0.714	0.487	4.42832e-260	2
SH3BP5	3.08744e-264	0.455062	0.711	0.403	1.93416e-259	2
CDKL5	7.73667e-262	0.430446	0.318	0.12	4.84671e-257	2
FAM110B	9.43481e-261	0.451854	0.399	0.175	5.91053e-256	2
EIF4B	2.3405e-259	0.532951	0.725	0.501	1.46623e-254	2
GTF2H5	9.26597e-259	0.523421	0.617	0.366	5.80476e-254	2
STXBP1	1.15241e-257	0.489681	0.614	0.347	7.21941e-253	2
CCDC136	4.57899e-257	0.396216	0.297	0.107	2.86856e-252	2
IGBP1	6.52572e-257	0.531716	0.673	0.435	4.0881e-252	2
PEBP1	2.54101e-255	0.385776	0.96	0.867	1.59184e-250	2
PCLO	9.49359e-253	0.534037	0.593	0.337	5.94735e-248	2
RTN4	1.90002e-252	0.407979	0.93	0.863	1.19029e-247	2
RAB2A	7.87157e-252	0.509475	0.764	0.542	4.93122e-247	2
SYT4	1.18357e-251	0.488601	0.527	0.268	7.41458e-247	2
PHACTR1	1.37262e-251	0.474371	0.464	0.228	8.59892e-247	2
BCL7A	4.12187e-251	0.500129	0.592	0.342	2.58219e-246	2
CCSAP	4.80504e-251	0.498997	0.612	0.353	3.01017e-246	2
ATP1A1	1.73291e-250	0.446485	0.356	0.15	1.0856e-245	2
CRMP1	2.45648e-250	0.414881	0.928	0.748	1.53889e-245	2
CALM3	4.69077e-250	0.455251	0.857	0.663	2.93858e-245	2
CACNA1E	1.37018e-247	0.385645	0.294	0.108	8.58362e-243	2
CCDC107	2.02824e-243	0.499997	0.622	0.369	1.27061e-238	2
ANKRD46	4.24108e-243	0.494316	0.471	0.239	2.65687e-238	2
TUBB4A	7.4725e-243	0.471265	0.39	0.174	4.68122e-238	2
SSBP3	8.45609e-240	0.49485	0.595	0.347	5.2974e-235	2
EML1	1.614e-238	0.437279	0.37	0.163	1.01111e-233	2
AUTS2	1.3033e-237	0.454468	0.776	0.536	8.16464e-233	2
LINC02762	1.02231e-236	0.409448	0.317	0.127	6.40435e-232	2
HIST1H2AC	2.21793e-236	0.478612	0.467	0.237	1.38945e-231	2
NSF	4.64147e-236	0.378512	0.269	0.097	2.9077e-231	2
SPSB3	7.32824e-236	0.477937	0.641	0.39	4.59085e-231	2
TBCB	1.49211e-235	0.451018	0.858	0.67	9.34747e-231	2
RBFOX2	6.76478e-234	0.426065	0.788	0.544	4.23787e-229	2
SUB1	4.28693e-232	0.410125	0.931	0.812	2.68559e-227	2
C9orf16	9.62837e-232	0.447113	0.769	0.523	6.03179e-227	2
OCIAD1	1.38255e-231	0.475635	0.676	0.431	8.66114e-227	2
CLTB	1.02941e-230	0.480324	0.572	0.326	6.44884e-226	2
FEZ1	4.34797e-230	0.403758	0.913	0.759	2.72383e-225	2
PTPRD	5.73672e-230	0.386526	0.544	0.29	3.59382e-225	2
SLIT1	7.81377e-230	0.364211	0.252	0.086	4.89501e-225	2
LETMD1	8.04592e-228	0.41989	0.299	0.119	5.04045e-223	2
ERP29	1.26691e-227	0.456044	0.721	0.489	7.93671e-223	2
NRXN1	4.09386e-227	0.34496	0.886	0.655	2.56464e-222	2
BEX2	4.40527e-226	0.492282	0.704	0.463	2.75973e-221	2
ROBO1	2.91483e-225	0.473928	0.725	0.494	1.82602e-220	2
PPP3CB	6.99035e-225	0.459787	0.403	0.192	4.37917e-220	2
AFDN	1.21929e-224	0.464695	0.777	0.578	7.63837e-220	2
ATP8A1	4.51887e-224	0.356375	0.254	0.09	2.83089e-219	2
GNG2	5.5098e-224	0.427598	0.503	0.263	3.45167e-219	2
GRK3	5.24663e-222	0.396189	0.282	0.109	3.28681e-217	2
MIEN1	6.89847e-222	0.477843	0.563	0.322	4.32162e-217	2
IGSF3	1.76258e-221	0.47237	0.443	0.221	1.10419e-216	2
SLC17A7	1.14614e-219	0.371006	0.466	0.23	7.18011e-215	2
CCDC184	1.33282e-219	0.386463	0.316	0.13	8.34958e-215	2
ACTL6B	7.34369e-219	0.414834	0.429	0.206	4.60053e-214	2
FAT4	8.15591e-219	0.390474	0.291	0.116	5.10935e-214	2
SNHG8	3.73659e-217	0.465109	0.656	0.416	2.34082e-212	2
LY6H	1.47693e-216	0.433464	0.715	0.455	9.25235e-212	2
CADM3	1.97717e-214	0.40258	0.421	0.204	1.23862e-209	2
EFNA3	3.30253e-214	0.392484	0.356	0.158	2.0689e-209	2
NPDC1	3.10425e-213	0.461419	0.677	0.442	1.94469e-208	2
CTXN1	3.28765e-213	0.4764	0.586	0.347	2.05958e-208	2
TSPAN7	4.17236e-213	0.392187	0.362	0.164	2.61381e-208	2
CDK5R1	5.81099e-211	0.443905	0.74	0.521	3.64035e-206	2
FEZF2	6.68909e-211	0.586656	0.586	0.368	4.19045e-206	2
RAB3C	4.54092e-210	0.353341	0.263	0.099	2.84471e-205	2
NDRG1	8.86765e-210	0.347279	0.294	0.118	5.55523e-205	2
KIF3B	3.0351e-209	0.357828	0.291	0.116	1.90137e-204	2
RFK	1.10017e-208	0.440054	0.421	0.212	6.89214e-204	2
OBI1	7.89421e-208	0.396349	0.349	0.159	4.94541e-203	2
NOVA1	1.56552e-206	0.420263	0.673	0.45	9.80734e-202	2
SCAMP1	1.11338e-205	0.44984	0.567	0.336	6.97488e-201	2
NAP1L3	2.26939e-205	0.374388	0.302	0.127	1.42168e-200	2
RPSA	3.33468e-204	0.26407	0.989	0.965	2.08904e-199	2
PHACTR3	1.62713e-203	0.412815	0.371	0.172	1.01933e-198	2
SMAP1	3.17027e-203	0.447071	0.645	0.417	1.98605e-198	2
RPS28	3.22729e-203	0.267043	0.992	0.968	2.02177e-198	2
GSTM3	1.3368e-202	0.450188	0.458	0.244	8.37452e-198	2
PRR7	1.06733e-200	0.449181	0.402	0.201	6.68638e-196	2
ITPK1	1.32104e-200	0.373942	0.272	0.108	8.27576e-196	2
ANKRD44	9.51538e-200	0.347752	0.26	0.101	5.96101e-195	2
ARL6IP5	1.9013e-199	0.415462	0.762	0.549	1.19109e-194	2
SELENOW	2.20148e-198	0.384947	0.866	0.678	1.37914e-193	2
OLFM1	9.90519e-198	0.423719	0.586	0.344	6.2052e-193	2
L1CAM	1.69485e-197	0.372571	0.53	0.291	1.06176e-192	2
FSTL5	5.05213e-197	0.429728	0.524	0.298	3.16496e-192	2
DMD	9.95224e-194	0.321912	0.262	0.103	6.23468e-189	2
YWHAG	1.10293e-193	0.431244	0.755	0.547	6.90943e-189	2
PAK5	1.2382e-193	0.37413	0.423	0.211	7.75682e-189	2
ATP6V0C	7.10774e-193	0.41671	0.784	0.576	4.45271e-188	2
MCTS1	5.55804e-192	0.454785	0.612	0.382	3.48189e-187	2
PSD	5.96609e-192	0.350637	0.284	0.117	3.73752e-187	2
POLR1D	1.31146e-191	0.422094	0.77	0.573	8.21577e-187	2
ST3GAL5	1.70635e-191	0.357477	0.27	0.109	1.06896e-186	2
EPHA7	2.50938e-190	0.391001	0.416	0.214	1.57203e-185	2
LRRC49	8.44326e-189	0.399304	0.396	0.199	5.28936e-184	2
RUSC2	2.29292e-188	0.315726	0.252	0.097	1.43642e-183	2
BLCAP	6.79472e-188	0.431123	0.495	0.278	4.25662e-183	2
LINC00205	7.59477e-188	0.375162	0.274	0.113	4.75782e-183	2
DAAM1	8.48942e-188	0.436689	0.763	0.577	5.31828e-183	2
TAF9	1.37183e-187	0.436286	0.534	0.316	8.59399e-183	2
TOMM20	4.02965e-187	0.377027	0.879	0.743	2.52441e-182	2
SRPK2	1.18198e-186	0.403619	0.756	0.553	7.40462e-182	2
CD200	3.33818e-186	0.410137	0.487	0.271	2.09123e-181	2
G3BP2	3.36989e-186	0.43809	0.522	0.308	2.1111e-181	2
BRK1	3.4717e-185	0.385957	0.849	0.677	2.17488e-180	2
CTNNA2	1.76641e-184	0.362384	0.302	0.131	1.10658e-179	2
GPR27	5.07351e-184	0.378625	0.364	0.175	3.17835e-179	2
FAM117B	3.77085e-183	0.337141	0.277	0.116	2.36229e-178	2
RPS29	1.68122e-182	0.301522	0.973	0.924	1.05322e-177	2
ATP5F1E	2.80828e-182	0.33193	0.939	0.838	1.75928e-177	2
AIG1	1.50663e-181	0.381879	0.351	0.17	9.43845e-177	2
PBX1	2.25838e-181	0.442603	0.719	0.529	1.41479e-176	2
WASF3	1.79248e-180	0.370801	0.259	0.107	1.12292e-175	2
ALKBH7	1.97097e-180	0.42163	0.79	0.605	1.23474e-175	2
SVBP	7.37849e-180	0.373066	0.751	0.523	4.62233e-175	2
CELF4	3.23789e-179	0.349284	0.364	0.175	2.02841e-174	2
FAM184A	3.86366e-179	0.409626	0.252	0.104	2.42043e-174	2
SLC25A4	9.79451e-179	0.41111	0.636	0.414	6.13587e-174	2
DUSP26	1.38602e-178	0.375956	0.342	0.161	8.68284e-174	2
ATRX	1.03314e-177	0.406091	0.833	0.684	6.47223e-173	2
TNIK	1.03202e-176	0.354212	0.408	0.209	6.46518e-172	2
NMNAT2	7.5429e-176	0.323264	0.274	0.115	4.72533e-171	2
MOAP1	1.62065e-174	0.388831	0.403	0.21	1.01527e-169	2
COPRS	1.91336e-174	0.39221	0.404	0.213	1.19864e-169	2
SEPTIN3	2.13153e-174	0.392931	0.583	0.362	1.33532e-169	2
PNMA1	3.49903e-174	0.41723	0.665	0.451	2.192e-169	2
CNIH1	1.54125e-173	0.391168	0.427	0.234	9.65532e-169	2
SLA	4.04351e-173	0.263152	0.612	0.348	2.5331e-168	2
FMNL2	6.49848e-173	0.380202	0.4	0.21	4.07104e-168	2
ARL8A	1.12648e-172	0.410645	0.534	0.325	7.05693e-168	2
KIF3C	1.4823e-172	0.364586	0.37	0.184	9.28601e-168	2
WDR47	1.52938e-171	0.393503	0.386	0.199	9.58095e-167	2
KLC1	9.8163e-171	0.399983	0.628	0.412	6.14952e-166	2
GPRIN1	5.30571e-170	0.3457	0.295	0.132	3.32382e-165	2
SCN3A	3.3716e-168	0.281765	0.279	0.119	2.11218e-163	2
DLG4	5.20422e-168	0.39769	0.446	0.247	3.26023e-163	2
FBXO44	5.56037e-168	0.295293	0.291	0.129	3.48335e-163	2
SCAPER	1.07131e-167	0.382292	0.443	0.246	6.71133e-163	2
LBH	1.33987e-167	0.401642	0.286	0.13	8.39376e-163	2
RPS10	1.42394e-167	0.279566	0.97	0.918	8.9204e-163	2
PEG3	4.24405e-167	0.387781	0.443	0.244	2.65873e-162	2
RPL23	1.22254e-166	0.393094	0.945	0.868	7.65871e-162	2
NUDT3	1.81268e-166	0.384006	0.623	0.405	1.13557e-161	2
SARAF	4.37802e-166	0.368727	0.852	0.697	2.74265e-161	2
ANKRD12	8.44665e-166	0.381115	0.791	0.618	5.29149e-161	2
UQCRB	2.54606e-165	0.343754	0.873	0.731	1.59501e-160	2
ZNF428	1.19917e-164	0.304949	0.957	0.87	7.5123e-160	2
FAM171B	1.54711e-164	0.409146	0.453	0.259	9.69205e-160	2
CADM1	2.91344e-164	0.378285	0.742	0.533	1.82515e-159	2
MAPRE3	4.05997e-164	0.348004	0.325	0.155	2.54341e-159	2
PTPRO	1.24023e-160	0.319699	0.353	0.175	7.76955e-156	2
TOMM7	2.33674e-160	0.368912	0.793	0.611	1.46387e-155	2
COX7A2L	3.4883e-160	0.353891	0.818	0.659	2.18528e-155	2
RNF187	3.84966e-160	0.41766	0.636	0.429	2.41166e-155	2
SGIP1	7.3491e-160	0.288042	0.261	0.112	4.60392e-155	2
CAMKK2	1.7885e-159	0.296851	0.267	0.117	1.12042e-154	2
LIN7A	2.79934e-158	0.351679	0.356	0.183	1.75367e-153	2
NREP	3.07366e-158	0.302186	0.914	0.754	1.92552e-153	2
CNIH2	4.95501e-158	0.352255	0.806	0.574	3.10412e-153	2
RPL27	4.96528e-158	0.265283	0.975	0.926	3.11055e-153	2
DYNLL1	5.3605e-158	0.28848	0.976	0.906	3.35814e-153	2
SCG3	1.01509e-157	0.327375	0.628	0.39	6.35915e-153	2
NFIX	1.02412e-157	0.40664	0.679	0.478	6.41571e-153	2
ATP6AP2	1.70767e-157	0.375021	0.566	0.359	1.06979e-152	2
POP7	6.73933e-157	0.380807	0.466	0.27	4.22192e-152	2
MAP2	8.18833e-155	0.324607	0.924	0.804	5.12966e-150	2
RPS21	1.53945e-154	0.257494	0.981	0.95	9.64402e-150	2
DRAXIN	3.3585e-154	0.319758	0.537	0.314	2.10397e-149	2
DCLK1	4.55984e-154	0.324835	0.333	0.166	2.85655e-149	2
POLE4	7.65527e-153	0.383292	0.35	0.183	4.79572e-148	2
MPPED1	2.60022e-152	0.314581	0.27	0.122	1.62893e-147	2
REEP2	1.97981e-151	0.339513	0.415	0.229	1.24027e-146	2
YPEL3	2.00682e-151	0.375248	0.587	0.381	1.25719e-146	2
WSB2	2.34619e-151	0.379017	0.514	0.317	1.46979e-146	2
CAMLG	6.0642e-151	0.372367	0.728	0.547	3.79898e-146	2
SC5D	2.66505e-149	0.377151	0.441	0.256	1.66955e-144	2
EIF3H	1.18911e-148	0.328926	0.853	0.712	7.44928e-144	2
NLGN1	1.72881e-148	0.347425	0.332	0.17	1.08303e-143	2
GLG1	3.66386e-148	0.370931	0.51	0.319	2.29526e-143	2
ASXL3	4.87736e-148	0.293371	0.353	0.18	3.05547e-143	2
SEMA3A	6.34104e-147	0.346884	0.34	0.175	3.97241e-142	2
MACO1	1.34516e-146	0.329269	0.453	0.258	8.4269e-142	2
CCDC186	1.6824e-145	0.323412	0.4	0.22	1.05396e-140	2
PDIK1L	1.53907e-144	0.316341	0.281	0.133	9.64165e-140	2
ATP6V1F	1.75538e-144	0.326045	0.82	0.638	1.09968e-139	2
KAT6B	2.02548e-144	0.368626	0.634	0.439	1.26888e-139	2
FNBP1L	2.2218e-144	0.349417	0.745	0.559	1.39187e-139	2
MRPL32	1.36703e-143	0.367095	0.462	0.275	8.56392e-139	2
RAP2A	2.81022e-143	0.371903	0.423	0.244	1.76049e-138	2
TXNL1	1.16989e-142	0.337752	0.824	0.658	7.32891e-138	2
PCDH9	2.1026e-142	0.273924	0.626	0.414	1.3172e-137	2
STMN4	3.01205e-142	0.32008	0.926	0.764	1.88693e-137	2
RPL13A	2.97134e-141	0.29447	0.917	0.823	1.86143e-136	2
MRPL44	1.24918e-140	0.333625	0.566	0.361	7.82562e-136	2
ACBD6	6.07936e-140	0.363463	0.648	0.453	3.80847e-135	2
RPL7	6.67962e-140	0.274344	0.951	0.89	4.18451e-135	2
PITHD1	1.14943e-139	0.321615	0.372	0.203	7.20069e-135	2
PACS1	2.70313e-139	0.312659	0.306	0.153	1.6934e-134	2
B4GALNT1	1.80378e-138	0.305737	0.313	0.156	1.12999e-133	2
STMN2	2.9427e-138	0.365314	0.993	0.782	1.84348e-133	2
ATP6V0B	5.92389e-138	0.322738	0.732	0.536	3.71108e-133	2
PINK1	1.66783e-137	0.327792	0.264	0.125	1.04483e-132	2
FAM171A2	2.35379e-137	0.344185	0.621	0.421	1.47455e-132	2
NECAP1	4.03305e-137	0.313909	0.417	0.239	2.52655e-132	2
KIAA1549	1.04932e-136	0.322173	0.355	0.19	6.57359e-132	2
C3orf70	1.30744e-136	0.330478	0.333	0.173	8.19059e-132	2
ACTR10	2.04671e-136	0.364644	0.623	0.431	1.28218e-131	2
NYAP1	7.17567e-136	0.288151	0.281	0.135	4.49527e-131	2
TMOD2	9.71947e-136	0.354555	0.418	0.241	6.08886e-131	2
BRD3	2.37072e-135	0.364264	0.604	0.41	1.48516e-130	2
SYT14	4.65359e-135	0.27972	0.354	0.188	2.91529e-130	2
SEZ6	5.60798e-135	0.287286	0.517	0.311	3.51317e-130	2
TNRC6C	6.61852e-135	0.308711	0.374	0.206	4.14624e-130	2
RGMA	2.59884e-134	0.371649	0.285	0.143	1.62807e-129	2
NFIL3	7.3753e-134	0.348874	0.444	0.265	4.62033e-129	2
CIRBP	5.76673e-133	0.292515	0.936	0.848	3.61263e-128	2
TMEM160	8.00866e-133	0.341762	0.596	0.4	5.01711e-128	2
TBC1D14	1.43645e-132	0.285834	0.287	0.14	8.99876e-128	2
KIAA0408	3.81715e-132	0.331577	0.525	0.332	2.39129e-127	2
TUSC3	1.21322e-131	0.374472	0.547	0.357	7.60033e-127	2
CELF5	3.83414e-131	0.305511	0.547	0.343	2.40193e-126	2
ELOVL4	8.32817e-131	0.276554	0.294	0.144	5.21726e-126	2
ATP5MG	4.17949e-130	0.300867	0.903	0.789	2.61828e-125	2
CEP63	9.59911e-130	0.336624	0.392	0.226	6.01346e-125	2
KIAA0895L	2.77e-129	0.251351	0.321	0.165	1.7353e-124	2
SNHG6	3.50597e-129	0.30668	0.852	0.698	2.19635e-124	2
ITFG1	3.75481e-129	0.317552	0.386	0.22	2.35224e-124	2
DNM1	1.56802e-128	0.278238	0.326	0.17	9.82299e-124	2
C9orf78	5.08001e-128	0.346369	0.436	0.263	3.18243e-123	2
TMEM159	1.36657e-127	0.335773	0.328	0.175	8.56101e-123	2
SESN3	2.33154e-127	0.331709	0.411	0.241	1.46062e-122	2
RASAL2	2.86388e-127	0.267021	0.325	0.172	1.7941e-122	2
MAPRE2	3.42302e-127	0.344492	0.482	0.302	2.14438e-122	2
SNHG12	2.54878e-126	0.303574	0.312	0.162	1.59671e-121	2
CD24	3.72523e-126	0.269204	0.925	0.739	2.33371e-121	2
RGS17	9.61862e-126	0.283505	0.353	0.191	6.02568e-121	2
LPIN2	1.12398e-125	0.276552	0.276	0.138	7.0413e-121	2
FBXW7	3.37023e-124	0.342296	0.355	0.2	2.11132e-119	2
GABARAPL2	3.37055e-124	0.303092	0.869	0.732	2.11152e-119	2
EPHA5	5.76888e-124	0.275367	0.524	0.324	3.61397e-119	2
SOGA3	1.60694e-123	0.322839	0.529	0.349	1.00668e-118	2
ZMYND8	1.64901e-123	0.317493	0.344	0.191	1.03304e-118	2
GRINA	2.34099e-123	0.291047	0.291	0.147	1.46654e-118	2
NUMB	5.0322e-123	0.274864	0.298	0.153	3.15247e-118	2
VPS51	9.3684e-123	0.335615	0.44	0.267	5.86893e-118	2
AKAP9	1.30468e-122	0.276971	0.792	0.618	8.17329e-118	2
MRPL40	2.42729e-122	0.323527	0.395	0.23	1.5206e-117	2
GDAP1L1	2.78192e-122	0.27377	0.542	0.337	1.74276e-117	2
SBK1	2.83908e-122	0.295427	0.616	0.414	1.77857e-117	2
RPL31	2.35473e-121	0.322399	0.798	0.641	1.47514e-116	2
NCOA4	2.99618e-121	0.273606	0.281	0.141	1.87699e-116	2
MAP6	4.69738e-121	0.298204	0.587	0.39	2.94272e-116	2
SNX4	1.42417e-120	0.296642	0.367	0.208	8.92185e-116	2
MTSS1	3.06049e-120	0.251547	0.524	0.333	1.91727e-115	2
PNPLA8	3.25222e-120	0.302264	0.457	0.282	2.03739e-115	2
LGALSL	8.31084e-120	0.289192	0.302	0.16	5.20641e-115	2
ATOX1	2.94063e-119	0.333586	0.566	0.38	1.84218e-114	2
ING2	3.4922e-119	0.2938	0.317	0.172	2.18772e-114	2
ARL3	1.0887e-118	0.320966	0.757	0.588	6.82027e-114	2
ARID4A	1.85603e-118	0.306884	0.619	0.431	1.16273e-113	2
DEAF1	8.12088e-118	0.337583	0.343	0.191	5.08741e-113	2
RAB1A	8.40428e-118	0.312659	0.562	0.376	5.26495e-113	2
ATL1	5.08461e-117	0.304608	0.42	0.252	3.18531e-112	2
ID2	5.9723e-117	0.323014	0.535	0.345	3.74141e-112	2
RBFOX3	3.61082e-116	0.27398	0.375	0.211	2.26204e-111	2
TCTEX1D2	6.51919e-116	0.326089	0.441	0.273	4.08401e-111	2
SPIN1	1.43689e-115	0.326659	0.553	0.373	9.00156e-111	2
DPYSL3	1.44066e-115	0.290743	0.738	0.564	9.02513e-111	2
AGTPBP1	3.56555e-115	0.252058	0.273	0.138	2.23367e-110	2
MAGEH1	5.76987e-115	0.326936	0.451	0.284	3.61459e-110	2
EPS15	1.55954e-114	0.25581	0.268	0.135	9.76992e-110	2
ATP6V1A	8.9638e-114	0.262702	0.318	0.171	5.61546e-109	2
AP1S1	1.01636e-113	0.306648	0.645	0.456	6.36709e-109	2
GNAQ	1.7916e-113	0.306603	0.452	0.283	1.12237e-108	2
CPEB4	2.91582e-113	0.276872	0.364	0.207	1.82665e-108	2
FAXC	4.08222e-113	0.269092	0.263	0.133	2.55735e-108	2
EPRS	6.14558e-113	0.337715	0.501	0.329	3.84996e-108	2
RAC3	6.82676e-113	0.364068	0.601	0.429	4.27669e-108	2
C4orf48	9.09249e-113	0.276108	0.841	0.656	5.69608e-108	2
CLTA	3.53732e-112	0.300813	0.811	0.664	2.21599e-107	2
SMS	5.16875e-112	0.336997	0.753	0.584	3.23801e-107	2
NGRN	8.34277e-112	0.33202	0.826	0.681	5.22641e-107	2
APP	1.31344e-111	0.29769	0.665	0.488	8.22818e-107	2
NCK2	3.11087e-111	0.274148	0.378	0.22	1.94884e-106	2
HCFC1R1	3.20246e-111	0.297485	0.429	0.264	2.00621e-106	2
ARF3	4.91516e-111	0.308883	0.501	0.324	3.07915e-106	2
TSPAN13	2.0567e-110	0.269516	0.652	0.437	1.28844e-105	2
AASDHPPT	2.86439e-110	0.322875	0.619	0.445	1.79442e-105	2
RTF1	4.03475e-110	0.308193	0.659	0.487	2.52761e-105	2
YPEL5	4.80227e-110	0.317978	0.524	0.348	3.00843e-105	2
KCNMB4	1.45243e-109	0.258915	0.251	0.125	9.09892e-105	2
FGF13	3.06181e-109	0.267688	0.292	0.154	1.9181e-104	2
VTI1B	4.63837e-108	0.293238	0.35	0.2	2.90575e-103	2
FNDC4	5.09018e-108	0.29663	0.332	0.187	3.18879e-103	2
PARP6	1.14732e-107	0.272681	0.305	0.165	7.18749e-103	2
NLGN2	2.31217e-107	0.254029	0.276	0.145	1.44848e-102	2
STX12	4.14444e-107	0.268504	0.382	0.225	2.59632e-102	2
SNAPC2	5.20489e-107	0.286015	0.278	0.146	3.26066e-102	2
TRIQK	5.70525e-107	0.319296	0.386	0.234	3.57411e-102	2
CLASP2	6.37991e-107	0.267904	0.506	0.327	3.99676e-102	2
PCYOX1	3.53163e-106	0.253556	0.268	0.139	2.21243e-101	2
RPL36AL	3.95286e-106	0.300181	0.773	0.614	2.47631e-101	2
PEG10	1.24115e-105	0.319503	0.737	0.569	7.77533e-101	2
PPP1R9A	4.43762e-105	0.292186	0.368	0.218	2.77999e-100	2
R3HDM2	4.71067e-105	0.294588	0.462	0.296	2.95104e-100	2
RAP1GDS1	5.67107e-105	0.275493	0.356	0.207	3.5527e-100	2
CMIP	1.55125e-103	0.280585	0.51	0.337	9.71793e-99	2
NDUFA5	1.128e-102	0.303541	0.746	0.589	7.06645e-98	2
CAMSAP2	1.49337e-100	0.276558	0.351	0.207	9.35538e-96	2
AKT3	7.15994e-100	0.276436	0.723	0.553	4.48541e-95	2
TBC1D7	1.56993e-99	0.275967	0.354	0.21	9.835e-95	2
STMP1	2.04017e-99	0.324047	0.508	0.341	1.27809e-94	2
KIF1B	2.15533e-99	0.293186	0.747	0.586	1.35023e-94	2
DNAJC18	2.24286e-99	0.264776	0.346	0.203	1.40506e-94	2
LIN7C	6.94135e-99	0.259607	0.393	0.238	4.34848e-94	2
YPEL1	8.06442e-99	0.292165	0.382	0.234	5.05204e-94	2
PTEN	1.9843e-98	0.296844	0.45	0.292	1.24308e-93	2
ATP5MPL	2.17498e-98	0.321339	0.725	0.566	1.36254e-93	2
PRKCZ	7.07238e-98	0.261967	0.262	0.139	4.43056e-93	2
NME3	1.40547e-97	0.267449	0.542	0.368	8.80472e-93	2
TM2D3	3.54159e-97	0.275833	0.445	0.286	2.21867e-92	2
NEXMIF	4.40862e-97	0.270511	0.34	0.2	2.76183e-92	2
C12orf10	8.82969e-97	0.27223	0.444	0.285	5.53145e-92	2
CSDE1	8.94327e-96	0.272581	0.767	0.616	5.6026e-91	2
MEAF6	4.65517e-95	0.271911	0.713	0.543	2.91628e-90	2
PIP4K2B	6.24605e-95	0.26049	0.308	0.174	3.9129e-90	2
TRIR	8.6539e-94	0.254741	0.885	0.771	5.42132e-89	2
TP53I11	1.25061e-93	0.25529	0.389	0.239	7.83457e-89	2
UGCG	1.46453e-93	0.258952	0.369	0.223	9.17472e-89	2
RBM3	1.84089e-93	0.276133	0.753	0.597	1.15325e-88	2
GDE1	3.31637e-93	0.253531	0.261	0.142	2.07757e-88	2
MAPK8IP2	3.98138e-93	0.259477	0.31	0.177	2.49417e-88	2
TMEFF1	1.43412e-92	0.269344	0.736	0.565	8.98418e-88	2
ATP6V0D1	2.62584e-92	0.280576	0.382	0.237	1.64498e-87	2
ARFGAP3	3.44789e-92	0.266281	0.4	0.253	2.15997e-87	2
MAP1LC3B	1.57478e-91	0.281212	0.624	0.456	9.86539e-87	2
PPP2R1A	2.42027e-91	0.273869	0.59	0.424	1.5162e-86	2
ECSIT	3.14879e-91	0.276487	0.351	0.211	1.97259e-86	2
ADD2	1.37661e-90	0.258915	0.32	0.187	8.6239e-86	2
CRK	2.71556e-90	0.262949	0.287	0.164	1.70119e-85	2
ATP5MC1	2.93933e-90	0.284538	0.577	0.41	1.84137e-85	2
TSPYL1	3.07359e-90	0.293148	0.412	0.266	1.92548e-85	2
MORF4L1	1.67517e-89	0.258261	0.887	0.778	1.04943e-84	2
MLLT3	2.72046e-89	0.254229	0.52	0.348	1.70426e-84	2
ASB8	8.73569e-89	0.254656	0.368	0.225	5.47256e-84	2
RYBP	1.77873e-88	0.275666	0.404	0.257	1.11431e-83	2
COX5A	2.72694e-88	0.271829	0.805	0.658	1.70832e-83	2
FYTTD1	3.43729e-88	0.269943	0.37	0.232	2.15333e-83	2
ZNF667-AS1	5.33694e-88	0.281905	0.4	0.252	3.34338e-83	2
COQ4	8.62494e-88	0.259345	0.383	0.239	5.40318e-83	2
MTURN	9.8751e-88	0.254975	0.343	0.207	6.18636e-83	2
METTL9	1.10985e-87	0.257598	0.744	0.594	6.95274e-83	2
NDN	1.11821e-87	0.253649	0.684	0.518	7.00516e-83	2
UFC1	7.10169e-86	0.282237	0.543	0.38	4.44892e-81	2
SBNO1	2.12497e-85	0.250257	0.41	0.264	1.33121e-80	2
BID	2.4428e-85	0.250986	0.334	0.201	1.53032e-80	2
PRPF6	1.43732e-84	0.273306	0.406	0.264	9.0042e-80	2
RBM25	1.74468e-84	0.255584	0.78	0.65	1.09298e-79	2
RRAGA	3.07322e-83	0.267253	0.543	0.382	1.92525e-78	2
TCEAL5	1.36897e-81	0.258453	0.378	0.24	8.57606e-77	2
MKRN1	5.48573e-81	0.253889	0.592	0.431	3.43659e-76	2
PSMB5	8.65147e-80	0.250396	0.772	0.633	5.4198e-75	2
SPOP	3.175e-78	0.261718	0.436	0.293	1.98901e-73	2
LRRC75A	2.73269e-69	0.275976	0.367	0.245	1.71192e-64	2
MTPN	4.92832e-69	0.27039	0.542	0.402	3.08739e-64	2
ID4	0	2.76631	0.973	0.416	0	3
VIM	0	2.76139	1	0.888	0	3
PTN	0	2.75046	0.999	0.658	0	3
SFRP1	0	2.51532	0.992	0.501	0	3
ZFP36L1	0	2.41757	0.939	0.221	0	3
TTYH1	0	2.36843	0.967	0.302	0	3
SOX9	0	2.34665	0.941	0.241	0	3
SOX2	0	2.16714	0.991	0.364	0	3
FABP7	0	2.14715	0.997	0.86	0	3
CREB5	0	2.13256	0.897	0.21	0	3
SLC1A3	0	2.09579	0.869	0.192	0	3
HOPX	0	1.99989	0.764	0.188	0	3
TCIM	0	1.95355	0.777	0.109	0	3
HES1	0	1.94358	0.841	0.164	0	3
NRG1	0	1.92533	0.731	0.224	0	3
FBXO32	0	1.91592	0.711	0.156	0	3
CLU	0	1.87085	0.799	0.172	0	3
DOK5	0	1.8407	0.859	0.237	0	3
PHLDA1	0	1.7016	0.916	0.443	0	3
HES5	0	1.69011	0.655	0.132	0	3
PEA15	0	1.68949	0.885	0.468	0	3
FAM107A	0	1.67704	0.661	0.095	0	3
C1orf61	0	1.64259	0.997	0.882	0	3
PON2	0	1.62444	0.732	0.131	0	3
HES4	0	1.61591	0.869	0.487	0	3
ZFP36L2	0	1.5902	0.693	0.141	0	3
PAX6	0	1.57168	0.897	0.325	0	3
PANTR1	0	1.56284	0.967	0.481	0	3
HSPB1	0	1.55559	0.909	0.343	0	3
FGFBP3	0	1.54851	0.736	0.243	0	3
NPY	0	1.54456	0.608	0.138	0	3
JUN	0	1.50014	0.961	0.67	0	3
QKI	0	1.49103	0.905	0.509	0	3
GLI3	0	1.48258	0.649	0.126	0	3
RCN1	0	1.47209	0.675	0.144	0	3
NES	0	1.46599	0.688	0.204	0	3
PSAT1	0	1.46511	0.695	0.17	0	3
SOX3	0	1.45555	0.64	0.118	0	3
MIR99AHG	0	1.43385	0.734	0.239	0	3
METRN	0	1.43376	0.682	0.176	0	3
TAGLN2	0	1.43042	0.71	0.209	0	3
BCAN	0	1.42188	0.647	0.099	0	3
FAM181B	0	1.39908	0.571	0.158	0	3
TMEM132B	0	1.38061	0.57	0.105	0	3
PLPP3	0	1.37055	0.569	0.087	0	3
DBI	0	1.36741	0.898	0.517	0	3
FZD8	0	1.36585	0.557	0.084	0	3
LHX2	0	1.35093	0.86	0.395	0	3
EFNB1	0	1.33785	0.684	0.215	0	3
TIMP3	0	1.32075	0.517	0.076	0	3
GPM6B	0	1.30593	0.886	0.516	0	3
MCL1	0	1.26597	0.613	0.218	0	3
HMGN3	0	1.26164	0.873	0.486	0	3
GPC1	0	1.25337	0.666	0.238	0	3
CCND2	0	1.23883	0.955	0.683	0	3
DACH1	0	1.23748	0.533	0.109	0	3
ITGB8	0	1.23436	0.573	0.157	0	3
LRRC3B	0	1.22358	0.616	0.231	0	3
CRB2	0	1.22331	0.49	0.063	0	3
TFAP2C	0	1.21557	0.521	0.115	0	3
SFRP2	0	1.21009	0.595	0.129	0	3
FZD2	0	1.18744	0.66	0.215	0	3
CD99	0	1.18477	0.539	0.098	0	3
CDC42EP1	0	1.18438	0.438	0.058	0	3
HSPA1B	0	1.17147	0.891	0.546	0	3
FABP5	0	1.16997	0.968	0.812	0	3
GULP1	0	1.15826	0.493	0.099	0	3
PHGDH	0	1.14953	0.679	0.209	0	3
SEPTIN11	0	1.14929	0.952	0.731	0	3
LRRC10B	0	1.14591	0.395	0.043	0	3
ATP1B2	0	1.14154	0.611	0.241	0	3
MDK	0	1.13864	0.834	0.426	0	3
MEIS2	0	1.13565	0.916	0.611	0	3
NFE2L2	0	1.13528	0.613	0.244	0	3
MT3	0	1.13079	0.459	0.094	0	3
LINC01965	0	1.12751	0.403	0.04	0	3
ATP1A2	0	1.12058	0.417	0.055	0	3
GATM	0	1.10945	0.456	0.079	0	3
CD81	0	1.10418	0.908	0.648	0	3
CNN3	0	1.09199	0.868	0.573	0	3
MIR100HG	0	1.08948	0.858	0.573	0	3
FOS	0	1.08234	0.698	0.314	0	3
ANXA2	0	1.07672	0.418	0.066	0	3
CCN1	0	1.07282	0.452	0.092	0	3
LIFR	0	1.07097	0.449	0.116	0	3
CDON	0	1.07016	0.548	0.179	0	3
CARHSP1	0	1.0669	0.913	0.748	0	3
JUND	0	1.06419	0.993	0.891	0	3
ITM2C	0	1.06379	0.665	0.303	0	3
IQGAP2	0	1.05521	0.394	0.056	0	3
CKB	0	1.05204	1	0.972	0	3
SPARC	0	1.04174	0.56	0.098	0	3
CDO1	0	1.0409	0.523	0.162	0	3
ANXA5	0	1.0386	0.531	0.134	0	3
VCAN	0	1.02074	0.697	0.329	0	3
CALD1	0	1.01954	0.739	0.319	0	3
MCAM	0	1.01936	0.456	0.11	0	3
VEPH1	0	1.00122	0.372	0.041	0	3
CDCA7L	0	0.9901	0.469	0.115	0	3
BMP7	0	0.984544	0.408	0.07	0	3
SOX1	0	0.978946	0.478	0.123	0	3
SLC3A2	0	0.97477	0.784	0.465	0	3
AKAP12	0	0.965392	0.691	0.385	0	3
HMGCS1	0	0.964158	0.793	0.543	0	3
AL589740.1	0	0.963584	0.415	0.088	0	3
CNTFR	0	0.959829	0.72	0.386	0	3
SDCBP	0	0.954974	0.891	0.645	0	3
SRI	0	0.953311	0.866	0.583	0	3
ZFHX4	0	0.949121	0.4	0.095	0	3
RPS27L	0	0.946077	0.77	0.456	0	3
FGFR1	0	0.942587	0.471	0.15	0	3
TKTL1	0	0.942089	0.343	0.039	0	3
GSTP1	0	0.923077	0.929	0.74	0	3
COL11A1	0	0.919512	0.386	0.088	0	3
MOXD1	0	0.91923	0.385	0.079	0	3
SEPTIN9	0	0.919222	0.578	0.262	0	3
ZBTB20	0	0.918117	0.538	0.199	0	3
SAT1	0	0.909887	0.595	0.302	0	3
POU3F3	0	0.905258	0.853	0.521	0	3
GAS1	0	0.904165	0.391	0.096	0	3
CDK6	0	0.901555	0.453	0.158	0	3
EVA1C	0	0.900778	0.313	0.036	0	3
LIX1	0	0.899832	0.333	0.041	0	3
FJX1	0	0.897065	0.667	0.369	0	3
MYO10	0	0.896816	0.475	0.173	0	3
FAM184B	0	0.895452	0.444	0.148	0	3
MSI2	0	0.888106	0.61	0.308	0	3
ADAMTS6	0	0.883782	0.325	0.046	0	3
AIF1L	0	0.880757	0.374	0.073	0	3
LIPG	0	0.880525	0.334	0.047	0	3
PDLIM3	0	0.880066	0.381	0.072	0	3
PALLD	0	0.859302	0.444	0.14	0	3
SELENOP	0	0.859216	0.337	0.054	0	3
GNAI2	0	0.857767	0.859	0.633	0	3
ECI1	0	0.855215	0.538	0.212	0	3
PHIP	0	0.845851	0.822	0.571	0	3
TSPAN6	0	0.845429	0.466	0.155	0	3
BTG3	0	0.841981	0.797	0.485	0	3
LFNG	0	0.840743	0.31	0.042	0	3
CA12	0	0.83607	0.407	0.136	0	3
TRIP6	0	0.827947	0.344	0.058	0	3
CYP26A1	0	0.827767	0.321	0.073	0	3
TET1	0	0.826542	0.492	0.2	0	3
SEMA5A	0	0.822087	0.344	0.062	0	3
LGALS3	0	0.818858	0.291	0.033	0	3
CNBP	0	0.816816	0.853	0.64	0	3
BOC	0	0.814533	0.37	0.095	0	3
FAM182A	0	0.813285	0.295	0.041	0	3
ENO1	0	0.812554	0.91	0.743	0	3
PPA1	0	0.807418	0.969	0.869	0	3
SNHG18	0	0.80467	0.31	0.044	0	3
SH3BGRL	0	0.800026	0.648	0.339	0	3
MPPED2	0	0.797752	0.757	0.465	0	3
TSPO	0	0.79625	0.581	0.277	0	3
MT2A	0	0.795124	0.347	0.081	0	3
LRRTM3	0	0.793284	0.301	0.044	0	3
RGS3	0	0.792672	0.357	0.08	0	3
CDC42EP4	0	0.791542	0.44	0.166	0	3
BTBD17	0	0.782388	0.298	0.041	0	3
TPI1	0	0.777485	0.956	0.838	0	3
IFITM3	0	0.775674	0.371	0.054	0	3
ETV5	0	0.771302	0.325	0.061	0	3
NOTCH2	0	0.763086	0.319	0.074	0	3
CLIC1	0	0.760739	0.675	0.309	0	3
ZIC2	0	0.75862	0.34	0.09	0	3
EEF1D	0	0.745875	0.918	0.773	0	3
PEX2	0	0.744886	0.37	0.097	0	3
ERF	0	0.743588	0.315	0.069	0	3
PDGFRB	0	0.73274	0.306	0.038	0	3
NOTCH3	0	0.732515	0.274	0.043	0	3
RARRES2	0	0.717196	0.326	0.08	0	3
NEK6	0	0.716404	0.306	0.058	0	3
PDGFD	0	0.714918	0.266	0.032	0	3
S1PR1	0	0.71293	0.294	0.047	0	3
TMEM170A	0	0.706013	0.377	0.119	0	3
SLC25A37	0	0.70495	0.337	0.1	0	3
NPAS3	0	0.702493	0.317	0.063	0	3
MAGI2-AS3	0	0.701933	0.322	0.088	0	3
LGALS3BP	0	0.70161	0.277	0.045	0	3
SHROOM3	0	0.700897	0.291	0.059	0	3
CPNE2	0	0.699409	0.29	0.052	0	3
LRRC17	0	0.696938	0.256	0.038	0	3
S100A6	0	0.695172	0.278	0.044	0	3
PRKAG2-AS1	0	0.689709	0.259	0.037	0	3
RHOC	0	0.689478	0.304	0.054	0	3
PLTP	0	0.685338	0.258	0.041	0	3
DDAH1	0	0.680181	0.331	0.09	0	3
CMBL	0	0.680166	0.31	0.072	0	3
BDH2	0	0.680134	0.292	0.053	0	3
ITGA6	0	0.676212	0.266	0.053	0	3
PDPN	0	0.673198	0.26	0.036	0	3
MYL6	0	0.672426	0.959	0.881	0	3
HMGA2	0	0.671924	0.301	0.082	0	3
RFXANK	0	0.66886	0.309	0.083	0	3
ST5	0	0.654032	0.275	0.064	0	3
PMP22	0	0.646826	0.268	0.052	0	3
LITAF	0	0.636189	0.266	0.061	0	3
ARX	0	0.635809	0.47	0.143	0	3
MOB3B	0	0.631442	0.263	0.047	0	3
CSPG5	0	0.591738	0.252	0.042	0	3
TIMP1	0	0.57445	0.267	0.057	0	3
SERPINB6	0	0.559495	0.276	0.061	0	3
SOX2-OT	0	0.315475	0.438	0.141	0	3
RGL1	9.96558e-307	0.707783	0.324	0.095	6.24304e-302	3
TMEM161B-AS1	5.47122e-306	0.78143	0.873	0.674	3.4275e-301	3
MSI1	6.19525e-306	0.857055	0.606	0.316	3.88108e-301	3
ARL6IP6	7.12586e-306	0.798134	0.51	0.222	4.46407e-301	3
MAGI1	1.65964e-305	0.692692	0.459	0.171	1.0397e-300	3
PPP1R16A	1.16377e-300	0.697178	0.344	0.107	7.29054e-296	3
CTNNB1	3.78534e-300	0.93171	0.729	0.458	2.37136e-295	3
MCUB	7.63668e-300	0.541992	0.25	0.057	4.78407e-295	3
RGS16	1.3916e-299	0.7242	0.4	0.134	8.7178e-295	3
GNG5	4.06377e-299	0.671972	0.767	0.44	2.54579e-294	3
ELP4	2.60353e-298	0.729022	0.4	0.142	1.63101e-293	3
PREX2	5.96602e-297	0.620943	0.269	0.067	3.73748e-292	3
DKK3	7.29257e-296	0.824539	0.486	0.214	4.5685e-291	3
TCF7L2	1.38566e-293	0.599474	0.252	0.059	8.68063e-289	3
FAM219A	3.65533e-292	0.780858	0.423	0.164	2.28992e-287	3
H1F0	3.28224e-290	0.72817	0.923	0.742	2.05619e-285	3
TMEM98	8.52799e-288	0.781514	0.584	0.299	5.34245e-283	3
PHLPP1	8.5906e-287	0.74996	0.403	0.151	5.38167e-282	3
ADGRV1	2.51266e-286	0.822613	0.486	0.211	1.57408e-281	3
TP53I13	5.64947e-285	0.615442	0.273	0.072	3.53917e-280	3
PRDX4	1.99469e-283	0.741943	0.548	0.264	1.2496e-278	3
MCM4	2.36037e-283	0.655689	0.301	0.087	1.47868e-278	3
PKM	4.41487e-283	0.702008	0.839	0.631	2.76574e-278	3
HSPE1	2.21044e-282	0.730216	0.854	0.669	1.38475e-277	3
NAPEPLD	1.69786e-281	0.724307	0.369	0.13	1.06364e-276	3
NOTCH1	8.55493e-280	0.801281	0.411	0.158	5.35932e-275	3
SLC16A1	1.06616e-276	0.783629	0.395	0.151	6.67906e-272	3
GINS2	9.01566e-275	0.735692	0.384	0.139	5.64795e-270	3
SALL1	1.26398e-272	0.569043	0.251	0.063	7.9183e-268	3
WSCD1	1.56126e-270	0.55349	0.253	0.064	9.78067e-266	3
SLC2A4RG	3.28999e-270	0.646718	0.339	0.112	2.06104e-265	3
ANXA6	5.3828e-270	0.629064	0.302	0.092	3.37211e-265	3
YBX3	2.1308e-268	0.572479	0.266	0.071	1.33486e-263	3
INTU	1.9715e-267	0.763392	0.505	0.238	1.23507e-262	3
PLCE1	1.83517e-266	0.626007	0.288	0.084	1.14966e-261	3
SCRN1	2.34609e-266	0.822393	0.606	0.344	1.46973e-261	3
CLNS1A	1.96069e-265	0.742999	0.706	0.458	1.2283e-260	3
PRDX6	1.50102e-263	0.721799	0.612	0.344	9.40326e-259	3
PTPRZ1	6.4404e-263	0.868883	0.853	0.69	4.03465e-258	3
MCM5	8.04386e-260	0.611259	0.295	0.089	5.03916e-255	3
RHEB	1.07429e-256	0.642453	0.824	0.606	6.73003e-252	3
FAT1	1.46415e-255	0.617358	0.272	0.077	9.17233e-251	3
SLC35F1	4.29544e-254	0.633449	0.309	0.1	2.69092e-249	3
PLIN3	1.42717e-251	0.550235	0.288	0.085	8.94066e-247	3
GYPC	1.23166e-250	0.515751	0.279	0.081	7.71583e-246	3
FHOD3	2.10206e-249	0.680926	0.375	0.144	1.31686e-244	3
HEY1	7.05425e-247	0.895802	0.573	0.331	4.4192e-242	3
RPLP0	1.61818e-245	0.448011	0.99	0.964	1.01372e-240	3
CRYGD	2.18341e-243	0.677631	0.395	0.161	1.36782e-238	3
NDRG2	5.06275e-243	0.718152	0.423	0.184	3.17161e-238	3
SOX6	6.07083e-243	0.430734	0.283	0.08	3.80313e-238	3
GPC4	3.6562e-240	0.554697	0.255	0.072	2.29046e-235	3
PGM1	1.88264e-239	0.558054	0.268	0.08	1.1794e-234	3
TMBIM6	3.34737e-239	0.648975	0.8	0.601	2.097e-234	3
NKAIN3	1.97515e-238	0.652935	0.513	0.244	1.23735e-233	3
CXXC5	3.74251e-237	0.728814	0.598	0.343	2.34453e-232	3
SYPL1	1.63435e-236	0.668749	0.435	0.193	1.02385e-231	3
FDPS	4.93776e-235	0.729537	0.758	0.546	3.09331e-230	3
NRARP	5.71482e-235	0.651164	0.319	0.11	3.5801e-230	3
PAICS	1.64133e-232	0.685859	0.591	0.333	1.02823e-227	3
EMID1	1.42495e-231	0.563978	0.268	0.082	8.92674e-227	3
TOX3	7.34263e-231	0.672018	0.452	0.204	4.59986e-226	3
PPIA	2.22227e-230	0.418459	0.984	0.943	1.39216e-225	3
ENHO	6.11628e-230	0.728913	0.579	0.338	3.8316e-225	3
FSTL1	1.2657e-229	0.529397	0.252	0.073	7.92908e-225	3
HSDL2	2.02732e-227	0.562554	0.283	0.091	1.27003e-222	3
C7orf50	2.92648e-226	0.681281	0.494	0.247	1.83333e-221	3
CAPG	2.49725e-225	0.529736	0.254	0.074	1.56443e-220	3
GLO1	1.78479e-224	0.702059	0.551	0.307	1.1181e-219	3
CHMP4B	1.78989e-222	0.692305	0.434	0.204	1.12129e-217	3
EIF2AK2	2.46827e-222	0.652635	0.409	0.178	1.54627e-217	3
P4HA1	1.36704e-221	0.686757	0.383	0.158	8.56395e-217	3
RPL8	3.88728e-217	0.375284	0.997	0.981	2.43522e-212	3
CDK4	1.53442e-215	0.652296	0.609	0.365	9.61254e-211	3
SNRPB	1.12264e-214	0.66001	0.683	0.449	7.03286e-210	3
PDCD4	1.36335e-214	0.66734	0.394	0.171	8.54087e-210	3
MT-ND3	6.14099e-212	0.705336	0.89	0.794	3.84708e-207	3
MCM7	2.36783e-211	0.699773	0.542	0.294	1.48335e-206	3
MAPK1IP1L	4.92286e-211	0.670021	0.537	0.295	3.08398e-206	3
MFAP2	9.03879e-211	0.572992	0.309	0.11	5.66244e-206	3
SEPTIN2	4.27358e-208	0.676898	0.607	0.367	2.67723e-203	3
HSPA4L	1.19675e-206	0.588933	0.287	0.1	7.49718e-202	3
B3GAT2	5.22395e-206	0.577641	0.3	0.108	3.2726e-201	3
RIT1	3.13009e-205	0.639473	0.378	0.163	1.96087e-200	3
JAM2	2.54123e-203	0.555864	0.318	0.119	1.59198e-198	3
TMEM47	4.3579e-203	0.575619	0.319	0.119	2.73005e-198	3
BTG1	3.98855e-202	0.502319	0.83	0.643	2.49867e-197	3
HELLS	6.12926e-202	0.635571	0.375	0.157	3.83973e-197	3
DARS	6.40568e-202	0.65163	0.448	0.22	4.0129e-197	3
SOX8	8.82199e-202	0.502278	0.25	0.078	5.52662e-197	3
ARHGAP5	2.10495e-201	0.669606	0.501	0.268	1.31867e-196	3
IFT57	2.18823e-201	0.562349	0.323	0.122	1.37084e-196	3
SEPTIN7	3.91078e-201	0.507345	0.957	0.883	2.44995e-196	3
KLF6	5.47545e-198	0.66946	0.575	0.341	3.43015e-193	3
PPP1CB	1.54852e-197	0.709617	0.802	0.651	9.70084e-193	3
TLE4	4.55162e-196	0.650875	0.373	0.162	2.85141e-191	3
VEGFB	7.23802e-195	0.582804	0.429	0.201	4.53433e-190	3
LINC00461	2.11948e-192	0.568034	0.915	0.803	1.32777e-187	3
LDHA	9.99143e-192	0.561284	0.963	0.835	6.25923e-187	3
PUF60	4.01975e-191	0.609397	0.766	0.586	2.51821e-186	3
RPL22L1	1.06319e-190	0.676582	0.663	0.464	6.66047e-186	3
ZNF219	1.4503e-190	0.612131	0.41	0.193	9.08556e-186	3
HADHB	2.20436e-190	0.607736	0.418	0.202	1.38094e-185	3
MARCKS	2.38985e-189	0.399172	0.994	0.953	1.49714e-184	3
CD63	3.04165e-188	0.497218	0.808	0.616	1.90547e-183	3
TMEM123	1.90786e-187	0.534647	0.503	0.247	1.1952e-182	3
ILK	2.44708e-186	0.644148	0.459	0.241	1.533e-181	3
SRGAP3	1.44435e-185	0.679355	0.72	0.525	9.0483e-181	3
COMT	2.20582e-185	0.638391	0.557	0.337	1.38186e-180	3
BBX	3.76818e-185	0.649035	0.521	0.28	2.36061e-180	3
SERF2	3.79512e-185	0.483323	0.892	0.779	2.37749e-180	3
PLAGL1	3.39198e-184	0.579519	0.3	0.116	2.12494e-179	3
SYNE1	5.80853e-184	0.5728	0.3	0.115	3.63881e-179	3
DNPH1	9.28345e-184	0.519183	0.293	0.111	5.81571e-179	3
ACTN1	5.60052e-183	0.56972	0.298	0.114	3.5085e-178	3
TTYH3	6.81223e-181	0.660378	0.503	0.284	4.26759e-176	3
RPS6	2.79792e-180	0.357555	0.995	0.979	1.75278e-175	3
PCLAF	4.56672e-180	0.684859	0.411	0.187	2.86087e-175	3
SNX5	4.15564e-179	0.635927	0.422	0.21	2.60334e-174	3
RHOA	1.09063e-178	0.564885	0.691	0.483	6.83234e-174	3
DNAJC1	2.21032e-178	0.656603	0.433	0.223	1.38468e-173	3
IDI1	3.31786e-178	0.677567	0.786	0.644	2.07851e-173	3
DNAJB4	1.28737e-174	0.514735	0.253	0.09	8.06488e-170	3
MEST	8.8089e-174	0.585066	0.352	0.156	5.51842e-169	3
JAM3	1.86522e-172	0.625119	0.388	0.187	1.16849e-167	3
TSPAN5	2.83088e-172	0.599078	0.693	0.507	1.77344e-167	3
SNX3	6.55899e-172	0.53466	0.774	0.606	4.10895e-167	3
TP53	3.08399e-171	0.522155	0.28	0.107	1.93199e-166	3
TOB1	1.00979e-169	0.63173	0.406	0.204	6.32594e-165	3
EMX2	1.60015e-167	0.57256	0.404	0.193	1.00243e-162	3
SNX17	9.44729e-167	0.541501	0.302	0.125	5.91835e-162	3
TLN2	1.78072e-166	0.52025	0.288	0.113	1.11555e-161	3
LDHB	3.31159e-164	0.398687	0.96	0.89	2.07458e-159	3
AHI1	2.47896e-163	0.511802	0.282	0.111	1.55297e-158	3
FLNA	2.69569e-162	0.522379	0.312	0.132	1.68874e-157	3
RAB8B	1.03413e-161	0.594434	0.465	0.254	6.47841e-157	3
HSPA1A	1.22305e-161	0.548103	0.882	0.76	7.66189e-157	3
RPL41	5.84301e-161	0.291319	0.998	0.992	3.66041e-156	3
NEDD4L	7.3412e-160	0.593143	0.623	0.422	4.59897e-155	3
DUT	3.34543e-159	0.6191	0.621	0.429	2.09578e-154	3
TRMT112	1.4643e-157	0.574613	0.651	0.458	9.17323e-153	3
NAP1L1	1.27266e-156	0.474912	0.899	0.793	7.97271e-152	3
DDR1	2.58962e-156	0.580739	0.474	0.273	1.62229e-151	3
VEGFA	4.80435e-156	0.66505	0.546	0.346	3.00973e-151	3
CENPK	7.25286e-156	0.50547	0.258	0.097	4.54363e-151	3
FUT9	1.17897e-155	0.635742	0.448	0.245	7.38576e-151	3
E2F5	4.90625e-155	0.511564	0.299	0.127	3.07357e-150	3
SCD	6.40633e-155	0.6307	0.502	0.302	4.01331e-150	3
MIR9-3HG	7.99658e-155	0.453799	0.256	0.095	5.00954e-150	3
GAPDH	1.30477e-154	0.29348	0.997	0.983	8.17384e-150	3
DHX40	1.75549e-154	0.51704	0.289	0.119	1.09974e-149	3
COMMD10	3.41524e-154	0.503168	0.332	0.15	2.13951e-149	3
C11orf49	1.0283e-153	0.570303	0.427	0.231	6.44191e-149	3
CXCR4	1.40163e-153	0.26066	0.26	0.092	8.78068e-149	3
WASF2	3.70864e-152	0.55874	0.475	0.27	2.32332e-147	3
ATRAID	6.5932e-152	0.547682	0.385	0.196	4.13038e-147	3
MINDY2	2.42682e-150	0.649286	0.51	0.315	1.5203e-145	3
DDIT4	6.88864e-150	0.747705	0.816	0.674	4.31546e-145	3
NKAIN4	2.72053e-148	0.521024	0.405	0.205	1.70431e-143	3
SOD1	2.40951e-146	0.485871	0.784	0.64	1.50946e-141	3
STOML2	1.23044e-144	0.554612	0.479	0.284	7.70821e-140	3
ADK	2.02641e-144	0.510336	0.28	0.119	1.26946e-139	3
SPAG16	4.9e-144	0.561207	0.436	0.244	3.06966e-139	3
EGLN3	8.51513e-144	0.508516	0.265	0.108	5.33439e-139	3
IFI27L2	9.89288e-144	0.550867	0.387	0.199	6.19749e-139	3
RFC1	1.00936e-143	0.548371	0.397	0.209	6.32322e-139	3
ZADH2	2.49458e-143	0.498709	0.266	0.109	1.56276e-138	3
HSPD1	1.14032e-142	0.481265	0.816	0.692	7.14368e-138	3
TYMS	4.40493e-142	0.521323	0.376	0.179	2.75951e-137	3
CDK2AP1	5.94056e-142	0.476474	0.715	0.522	3.72152e-137	3
HSPA5	1.51559e-141	0.623408	0.68	0.51	9.49459e-137	3
SRSF9	2.78573e-139	0.461344	0.833	0.7	1.74515e-134	3
STOX2	3.38166e-139	0.49907	0.33	0.156	2.11847e-134	3
GNG10	7.65823e-139	0.559432	0.462	0.276	4.79757e-134	3
AGO3	1.2123e-138	0.532725	0.332	0.159	7.59459e-134	3
APBB2	2.21364e-136	0.487186	0.287	0.126	1.38676e-131	3
PEG3	2.57823e-136	0.585867	0.456	0.267	1.61516e-131	3
ANP32E	3.4673e-135	0.470014	0.621	0.407	2.17212e-130	3
FUT8	8.70987e-135	0.457892	0.26	0.109	5.45639e-130	3
LRRC58	1.59915e-134	0.596627	0.401	0.224	1.00181e-129	3
MAGOH	1.98743e-134	0.498127	0.44	0.252	1.24504e-129	3
SPAG9	3.25965e-134	0.556411	0.603	0.415	2.04204e-129	3
CDCA7	1.38583e-133	0.495258	0.324	0.152	8.68165e-129	3
SFXN5	2.10942e-133	0.518927	0.291	0.13	1.32147e-128	3
GCSH	2.25898e-133	0.526766	0.544	0.361	1.41516e-128	3
SIVA1	3.67111e-133	0.546922	0.439	0.255	2.2998e-128	3
CYSTM1	4.13482e-133	0.462589	0.269	0.116	2.5903e-128	3
ZDHHC13	5.25355e-131	0.507627	0.304	0.143	3.29114e-126	3
TSC22D1	4.40529e-129	0.438555	0.853	0.738	2.75974e-124	3
FDX1	2.27458e-127	0.495572	0.382	0.207	1.42493e-122	3
CDC73	2.35629e-126	0.538448	0.345	0.179	1.47612e-121	3
SYT11	7.9067e-124	0.556151	0.6	0.428	4.95323e-119	3
TP53RK	1.18134e-123	0.519755	0.426	0.247	7.40065e-119	3
ABAT	1.51479e-123	0.479402	0.291	0.136	9.48955e-119	3
JPX	8.09215e-123	0.519245	0.69	0.528	5.06941e-118	3
DPP7	4.2093e-122	0.505675	0.433	0.258	2.63696e-117	3
LRP6	4.66566e-122	0.562428	0.363	0.196	2.92285e-117	3
BSG	5.88643e-122	0.447591	0.748	0.598	3.68761e-117	3
AC009041.2	1.1506e-121	0.423506	0.257	0.109	7.20808e-117	3
PFN1	2.22108e-121	0.428153	0.799	0.679	1.39142e-116	3
BAZ2B	4.18369e-121	0.519961	0.517	0.327	2.62091e-116	3
MAT2B	3.13617e-120	0.463388	0.256	0.112	1.96469e-115	3
DEK	3.6133e-120	0.444718	0.738	0.569	2.26359e-115	3
NT5C	3.96091e-120	0.51541	0.462	0.287	2.48135e-115	3
NASP	4.11183e-120	0.48327	0.76	0.636	2.57589e-115	3
EFNB2	2.68039e-119	0.527047	0.657	0.499	1.67916e-114	3
MAGED2	1.96663e-118	0.464014	0.788	0.662	1.23201e-113	3
VGLL4	2.85008e-118	0.48824	0.592	0.421	1.78546e-113	3
FZD3	6.16787e-118	0.514389	0.692	0.537	3.86393e-113	3
PPT1	8.50493e-118	0.437888	0.264	0.119	5.328e-113	3
[truncated: 5,815 more rows]
