# Supplementary material for: BMP7 expression in mammalian cortical radial glial cells increases the length of the neurogenic period
Source: Protein Cell. 2023 Jun 10;15(1):21–35. doi: 10.1093/procel/pwad036 (PMC10762677; doi:10.1093/procel/pwad036)
Supplement: pwad036_suppl_Supplementary_Materials [file pwad036_suppl_supplementary_materials.zip › PAC-23144-YZG-Supplementary file (3).xlsx]

## Sheet: gw12.Markers
scRNA-Seq analysis of human cortex at GW12, GW14, GW18, GW22, GW23, and GW26
gene	p_val	avg_log2FC	pct.1	pct.2	p_val_adj	cluster
PALMD	0	1.10284	0.999	0.964	0	0
NRN1	0	0.953864	0.816	0.622	0	0
DUSP1	0	0.807688	1	0.993	0	0
PAG1	0	0.700731	0.999	0.991	0	0
SSTR2	0	0.676084	0.998	0.946	0	0
NRP1	0	0.626546	1	0.953	0	0
HES6	0	0.600726	1	0.951	0	0
CLMP	0	0.507944	1	0.938	0	0
SLC38A2	0	0.490591	0.999	0.971	0	0
NR4A2	0	0.461594	0.968	0.713	0	0
ZBTB20	0	0.343146	1	0.999	0	0
FOSB	0	0.33492	1	1	0	0
TMEM158	0	0.292202	0.999	0.926	0	0
PIM3	0	0.2747	0.975	0.855	0	0
INSM1	7.7467e-289	0.539405	1	0.997	1.54934e-285	0
JUND	2.06007e-277	0.578791	1	0.983	4.12013e-274	0
GADD45G	7.8848e-240	0.377597	0.997	0.963	1.57696e-236	0
JUN	5.75947e-157	0.358596	1	0.958	1.15189e-153	0
LHX2	1.89757e-147	0.304858	1	0.962	3.79514e-144	0
PHLDA1	5.99818e-142	0.404549	0.891	0.763	1.19964e-138	0
PPP1R17	5.17518e-100	0.332883	0.706	0.464	1.03504e-96	0
PHIP	8.60917e-85	0.294779	0.995	0.95	1.72183e-81	0
HSPA1A	3.48059e-80	0.281016	0.972	0.921	6.96117e-77	0
BHLHE22	1.16672e-72	0.460317	0.99	0.927	2.33344e-69	0
RHOB	1.08182e-64	0.274002	0.999	0.983	2.16364e-61	0
NEUROD1	2.03159e-43	0.507649	0.61	0.48	4.06317e-40	0
NHLH1	3.01721e-37	0.555183	0.583	0.528	6.03443e-34	0
THSD7A	3.1304e-17	0.288159	0.664	0.704	6.26081e-14	0
CHGA	4.70095e-08	0.265803	0.648	0.696	9.40189e-05	0
RPS28	1.49137e-186	0.865596	0.922	0.977	2.98275e-183	1
THSD7A	1.07123e-178	0.383025	0.453	0.731	2.14247e-175	1
PPP1R1B	6.57367e-173	0.267468	0.188	0.468	1.31473e-169	1
TMSB10	3.6249e-142	0.484029	0.956	0.99	7.24981e-139	1
RBP1	1.72924e-135	0.308923	0.317	0.643	3.45847e-132	1
STMN2	8.04073e-122	0.655436	1	0.901	1.60815e-118	1
NUCKS1	8.95157e-114	0.313329	0.999	0.993	1.79031e-110	1
MYL12B	3.7739e-109	0.451498	0.863	0.889	7.54779e-106	1
CNTNAP2	2.2276e-107	0.6622	0.318	0.514	4.45519e-104	1
POMP	2.28733e-102	0.35674	0.826	0.804	4.57467e-99	1
TMSB4X	1.08529e-100	0.266589	0.988	0.997	2.17059e-97	1
HMGB3	6.93961e-87	0.28685	0.415	0.65	1.38792e-83	1
FKBP1A	1.17185e-83	0.307149	0.381	0.635	2.3437e-80	1
TUBA1A	5.08192e-74	0.274525	0.999	0.999	1.01638e-70	1
SERF2	1.87731e-73	0.354302	0.601	0.871	3.75462e-70	1
VSTM2L	4.48333e-62	0.541809	0.257	0.359	8.96665e-59	1
DDIT4	2.84457e-60	0.489132	0.22	0.599	5.68915e-57	1
EEF1A2	2.92444e-51	0.314331	0.774	0.841	5.84887e-48	1
PCSK1N	1.33476e-42	0.429786	0.855	0.924	2.66953e-39	1
TPT1	3.36007e-27	0.27816	0.965	0.995	6.72015e-24	1
FTL	6.21199e-21	0.650732	0.993	0.992	1.2424e-17	1
RELN	1.00447e-13	0.274872	0.158	0.264	2.00894e-10	1
FABP7	1.13477e-12	0.354849	0.984	0.971	2.26955e-09	1
CSRP2	1.87991e-11	0.353755	0.846	0.854	3.75983e-08	1
CDH7	3.59085e-10	0.301992	0.248	0.368	7.1817e-07	1
CDKN2D	3.95563e-10	0.406048	0.765	0.727	7.91126e-07	1
NEUROD6	1.49589e-06	0.691143	0.676	0.761	0.00299177	1
SYT1	3.8295e-05	0.491309	0.798	0.841	0.0765899	1
NBEA	0.00060709	0.283008	0.892	0.847	1	1
SYT4	0	0.925373	0.94	0.848	0	2
SATB2	0	0.840355	1	0.947	0	2
CLMP	0	0.795363	1	0.937	0	2
PALMD	0	0.688187	1	0.964	0	2
BHLHE22	0	0.650262	1	0.926	0	2
STMN2	0	0.639716	1	0.9	0	2
NRP1	0	0.639002	1	0.953	0	2
CSRP2	0	0.586984	0.979	0.836	0	2
NEUROD6	0	0.580519	0.986	0.719	0	2
TUBA1A	0	0.508523	1	0.999	0	2
CADM2	0	0.303214	0.999	0.936	0	2
NTRK3	0	0.259619	0.941	0.635	0	2
CDH11	0	0.257165	1	0.988	0	2
GAP43	1.20303e-288	0.453211	0.945	0.772	2.40606e-285	2
TMSB10	2.88722e-250	0.334047	1	0.984	5.77444e-247	2
KCNQ1OT1	6.43101e-227	0.301527	0.97	0.858	1.2862e-223	2
PCSK1N	8.87856e-219	0.361257	0.952	0.911	1.77571e-215	2
RHOB	1.84769e-175	0.358378	1	0.983	3.69538e-172	2
NELL2	8.10571e-167	0.282073	0.835	0.697	1.62114e-163	2
DUSP1	3.45759e-153	0.267076	1	0.993	6.91519e-150	2
EEF1A2	1.74578e-110	0.354055	0.808	0.836	3.49155e-107	2
SNCA	9.47252e-89	0.39004	0.711	0.692	1.8945e-85	2
NEFM	1.57399e-51	0.354864	0.694	0.672	3.14798e-48	2
SATB2	0	1.5735	1	0.949	0	3
SYT4	0	1.19125	0.998	0.848	0	3
STMN2	0	1.12975	1	0.905	0	3
CSRP2	0	1.11309	0.997	0.842	0	3
GAP43	0	0.843991	0.982	0.779	0	3
DAB1	0	0.830167	0.903	0.565	0	3
TUBA1A	0	0.740614	1	0.999	0	3
NEUROD6	0	0.68891	0.993	0.732	0	3
EEF1A2	0	0.664143	0.923	0.826	0	3
NEFM	0	0.660321	0.962	0.652	0	3
NELL2	0	0.645615	0.939	0.697	0	3
VCAN	0	0.645257	1	0.995	0	3
CAMK2B	0	0.583296	1	0.89	0	3
DOK5	0	0.559095	1	0.778	0	3
TMSB10	0	0.548808	1	0.985	0	3
CHL1	0	0.513493	1	0.981	0	3
BHLHE22	0	0.510669	1	0.93	0	3
ADCY1	0	0.429244	1	0.921	0	3
CDH11	0	0.355295	1	0.989	0	3
CCBE1	0	0.352358	1	0.844	0	3
MEF2C	0	0.314176	0.989	0.757	0	3
ARPP21	0	0.301718	1	0.912	0	3
PTPRE	0	0.264784	1	0.947	0	3
FGF12	0	0.260021	0.94	0.761	0	3
LIMCH1	6.71033e-300	0.636108	0.938	0.714	1.34207e-296	3
PCLO	5.25736e-285	0.297747	0.981	0.731	1.05147e-281	3
FAT3	1.65335e-281	0.519319	0.903	0.628	3.3067e-278	3
NTRK3	6.17661e-265	0.272527	0.975	0.649	1.23532e-261	3
RUNX1T1	6.2385e-242	0.417251	0.94	0.874	1.2477e-238	3
TUBB2A	6.25856e-234	0.434981	1	0.917	1.25171e-230	3
CLMP	6.45662e-232	0.566159	1	0.941	1.29132e-228	3
PCSK1N	2.86993e-227	0.469592	0.964	0.912	5.73986e-224	3
MAP1B	1.57392e-206	0.31182	1	0.994	3.14785e-203	3
ZEB2	2.75623e-203	0.337327	0.974	0.959	5.51247e-200	3
CADM2	5.5946e-176	0.294788	0.987	0.94	1.11892e-172	3
DACT1	4.08317e-164	0.380478	0.867	0.832	8.16635e-161	3
SCG5	1.7327e-160	0.402237	0.927	0.905	3.46539e-157	3
GUCY1A2	1.6477e-127	0.413311	0.751	0.549	3.29541e-124	3
SNCA	4.74245e-125	0.483161	0.758	0.689	9.4849e-122	3
ACAT2	4.91493e-121	0.304258	0.94	0.708	9.82987e-118	3
MASP1	7.30015e-115	0.445128	0.703	0.452	1.46003e-111	3
CDKN2D	2.75216e-98	0.258183	0.825	0.724	5.50432e-95	3
RUNDC3B	3.47861e-78	0.273557	0.677	0.574	6.95723e-75	3
SSTR2	0	2.10719	1	0.949	0	4
TMEM158	0	1.8465	1	0.929	0	4
PPP1R17	0	1.73975	0.915	0.459	0	4
NHLH1	0	1.58059	0.875	0.507	0	4
EOMES	0	1.57825	0.972	0.843	0	4
HES6	0	1.45402	1	0.953	0	4
NRN1	0	1.34677	0.951	0.621	0	4
PENK	0	0.946107	1	0.902	0	4
NFIA	0	0.874966	0.996	0.894	0	4
ZBTB20	0	0.836898	1	0.999	0	4
NEUROD4	0	0.715444	0.974	0.829	0	4
NR2F1	0	0.696477	1	0.989	0	4
TTYH2	0	0.68101	1	0.921	0	4
CA12	0	0.617813	0.991	0.514	0	4
CLMP	0	0.593015	1	0.941	0	4
CXXC5	0	0.548065	1	0.894	0	4
SMOC1	0	0.489526	1	0.958	0	4
PLK2	0	0.413702	1	0.983	0	4
CALD1	0	0.400765	1	0.962	0	4
HLA-A	0	0.284197	1	0.846	0	4
ACTC1	0	0.260717	0.221	0.333	0	4
GADD45G	2.07839e-265	0.845068	0.989	0.965	4.15678e-262	4
ZEB1	5.22387e-256	0.392172	0.981	0.913	1.04477e-252	4
SCRN1	1.58325e-216	0.351356	0.988	0.836	3.1665e-213	4
DUSP1	2.17749e-206	0.418306	1	0.994	4.35497e-203	4
TMSB4X	3.2798e-203	0.302303	1	0.995	6.5596e-200	4
CCND2	8.04573e-190	0.525574	1	0.982	1.60915e-186	4
PHLDA1	2.74377e-170	0.6273	0.857	0.772	5.48754e-167	4
SLC38A2	3.79815e-167	0.293019	0.982	0.974	7.5963e-164	4
TPT1	7.72261e-167	0.265702	1	0.991	1.54452e-163	4
JUND	1.61204e-152	0.443697	1	0.984	3.22409e-149	4
INSM1	4.94043e-148	0.673713	0.998	0.997	9.88086e-145	4
BBX	5.55359e-140	0.479358	0.949	0.958	1.11072e-136	4
EZH2	1.04773e-137	0.291795	0.944	0.796	2.09545e-134	4
RND2	6.93786e-136	0.526558	0.733	0.634	1.38757e-132	4
SYNE2	1.62077e-129	0.444813	1	0.939	3.24153e-126	4
PAX6	3.12812e-129	0.381272	0.872	0.815	6.25624e-126	4
MDK	6.12594e-124	0.304091	1	0.979	1.22519e-120	4
NEUROD1	1.37899e-120	0.677232	0.677	0.481	2.75798e-117	4
LHX2	2.5288e-114	0.457984	1	0.964	5.0576e-111	4
BTG3	1.22082e-112	0.273697	0.941	0.814	2.44165e-109	4
PMEPA1	1.0343e-95	0.297392	0.984	0.967	2.06859e-92	4
ITGB1	1.45945e-93	0.385592	0.928	0.927	2.9189e-90	4
PREX1	1.42009e-86	0.427299	0.698	0.552	2.84017e-83	4
PHIP	6.42857e-80	0.271284	0.997	0.952	1.28571e-76	4
DLL3	2.16356e-73	0.37385	0.723	0.625	4.32711e-70	4
LHX9	5.46966e-68	0.250114	0.379	0.278	1.09393e-64	4
NEUROG2	6.21314e-25	0.295481	0.675	0.441	1.24263e-21	4
MAFB	1.70413e-23	0.309415	0.745	0.787	3.40826e-20	4
NR2F2	0	3.16358	0.992	0.73	0	5
ERBB4	0	3.1099	1	0.901	0	5
DLX1	0	2.72934	0.994	0.775	0	5
DLX5	0	2.66902	0.984	0.853	0	5
PDZRN3	0	2.57531	1	0.84	0	5
DLX2	0	2.50603	1	0.793	0	5
PLS3	0	2.37206	0.995	0.859	0	5
GAD2	0	1.97611	0.979	0.768	0	5
PROX1	0	1.82671	0.998	0.989	0	5
SP9	0	1.66697	1	0.907	0	5
PTPRR	0	0.532179	0.978	0.824	0	5
PLP1	9.56239e-304	0.924522	0.979	0.921	1.91248e-300	5
SCGN	3.67881e-273	2.45623	0.939	0.814	7.35762e-270	5
ARX	2.23484e-249	1.79965	0.998	0.777	4.46968e-246	5
C11orf96	3.52908e-248	1.72081	0.998	0.742	7.05817e-245	5
GAD1	6.20814e-243	1.40058	0.921	0.709	1.24163e-239	5
MAFB	3.75732e-232	0.343372	0.998	0.779	7.51463e-229	5
CELF4	1.72651e-226	1.76602	0.998	0.539	3.45302e-223	5
KITLG	2.15236e-219	0.757978	0.987	0.887	4.30472e-216	5
PDZRN4	1.81385e-213	0.956584	0.929	0.891	3.6277e-210	5
WLS	5.20015e-203	0.661133	0.95	0.584	1.04003e-199	5
MOB3B	3.5062e-183	0.452911	1	0.899	7.01239e-180	5
GAS2L3	1.60181e-181	1.00582	0.968	0.95	3.20362e-178	5
PLK2	5.48052e-181	1.53757	1	0.984	1.0961e-177	5
MTUS1	1.19755e-171	0.863612	0.968	0.585	2.3951e-168	5
TMEM123	8.00201e-170	1.52335	0.998	0.768	1.6004e-166	5
SOX1	1.02855e-163	0.948971	0.949	0.713	2.05711e-160	5
TSC22D3	4.85447e-152	0.769188	0.878	0.651	9.70894e-149	5
NRIP3	9.94747e-152	0.911979	0.91	0.896	1.98949e-148	5
FGF12	2.90784e-142	0.811458	0.955	0.771	5.81567e-139	5
MEG3	1.34095e-138	1.80335	0.994	0.629	2.6819e-135	5
CXCR4	1.43227e-132	1.59056	0.841	0.736	2.86454e-129	5
SYNPR	5.45869e-129	0.640907	0.844	0.704	1.09174e-125	5
SPOCK1	3.55894e-125	0.529466	0.896	0.505	7.11788e-122	5
PCDH9	2.11556e-105	1.62037	0.899	0.614	4.23112e-102	5
INA	1.41001e-104	1.25165	0.91	0.625	2.82003e-101	5
CALB2	6.92468e-101	1.55211	0.775	0.412	1.38494e-97	5
SLC6A1	8.1351e-94	0.788528	0.92	0.944	1.62702e-90	5
MAGI1	1.91317e-92	0.740819	0.923	0.75	3.82635e-89	5
NPAS3	6.67452e-90	0.947035	0.918	0.91	1.3349e-86	5
QKI	4.08836e-83	1.10606	0.989	0.845	8.17672e-80	5
CEMIP2	4.57127e-72	0.326881	0.841	0.697	9.14254e-69	5
CHL1	1.47097e-48	0.997556	0.984	0.983	2.94194e-45	5
ZEB2	1.56528e-47	0.977962	0.997	0.96	3.13055e-44	5
RBP1	4.05522e-43	1.02943	0.859	0.601	8.11043e-40	5
NR2F1	8.0333e-40	1.39187	0.949	0.99	1.60666e-36	5
ATP1B1	3.59571e-29	0.748405	0.992	0.836	7.19143e-26	5
SPTBN1	1.38421e-28	0.482883	0.978	0.853	2.76842e-25	5
SOX2	7.28806e-28	0.441472	0.796	0.523	1.45761e-24	5
RBMS3	1.55029e-27	0.354765	0.705	0.601	3.10059e-24	5
TMSB10	4.89408e-26	0.312633	0.981	0.986	9.78815e-23	5
HMGN2	6.33688e-24	0.700765	0.958	0.888	1.26738e-20	5
RPS28	1.15077e-21	0.311262	0.958	0.971	2.30155e-18	5
NSG2	1.50559e-21	0.666326	0.862	0.673	3.01117e-18	5
ACKR3	1.31655e-19	0.324086	0.631	0.395	2.6331e-16	5
SST	5.27078e-18	0.571781	0.449	0.575	1.05416e-14	5
TPM1	7.53417e-17	0.353609	0.897	0.653	1.50683e-13	5
TMPO	4.87375e-16	0.33221	0.986	0.762	9.7475e-13	5
PPP1R15A	2.16654e-14	0.352601	0.99	0.995	4.33308e-11	5
RELN	3.54995e-14	0.788825	0.181	0.253	7.0999e-11	5
ARL4A	8.86402e-11	0.465453	0.868	0.883	1.7728e-07	5
TUBB2A	1.40553e-10	0.293889	0.928	0.923	2.81107e-07	5
FBXW7	2.58827e-10	0.358172	0.669	0.836	5.17655e-07	5
SYT1	1.80084e-08	0.366344	0.904	0.835	3.60169e-05	5
LUZP2	1.68275e-07	0.415045	0.668	0.924	0.00033655	5
GRIN2B	1.96791e-05	0.40907	0.705	0.724	0.0393582	5
HMGB3	0.000189056	0.376613	0.7	0.621	0.378113	5
DEK	0.000453569	0.29898	0.995	0.969	0.907138	5
VIM	0	2.66392	0.996	0.81	0	6
ZFP36L1	0	2.44659	0.994	0.382	0	6
CLU	0	2.27906	0.998	0.631	0	6
ID4	0	2.27863	0.941	0.467	0	6
CCN1	0	2.26842	0.999	0.784	0	6
SLC1A3	0	2.24443	0.997	0.794	0	6
SOX9	0	2.16819	1	0.907	0	6
FOS	0	2.1581	1	1	0	6
HES5	0	2.14518	0.842	0.418	0	6
TCIM	0	2.11481	0.984	0.538	0	6
SOX2	0	2.0308	0.962	0.494	0	6
HES1	0	1.9859	0.857	0.283	0	6
SFRP1	0	1.97058	0.977	0.804	0	6
TTYH1	0	1.90572	0.96	0.503	0	6
ADGRV1	0	1.84549	1	0.973	0	6
QKI	0	1.82943	0.998	0.836	0	6
FABP5	0	1.80471	1	0.925	0	6
PTPRZ1	0	1.7983	0.999	0.839	0	6
BCAN	0	1.78688	0.993	0.631	0	6
GFAP	0	1.78241	0.998	0.919	0	6
DBI	0	1.78175	0.998	0.642	0	6
PTN	0	1.76035	0.987	0.854	0	6
ITGB8	0	1.74983	1	0.954	0	6
GLI3	0	1.7392	0.938	0.746	0	6
CREB5	0	1.72286	0.87	0.719	0	6
PEA15	0	1.7039	0.995	0.668	0	6
GPM6B	0	1.69005	0.999	0.931	0	6
AKAP12	0	1.64891	0.998	0.638	0	6
TMEM132B	0	1.63375	1	0.947	0	6
CNN3	0	1.58485	0.998	0.942	0	6
EGR1	0	1.57701	1	1	0	6
PON2	0	1.52972	0.982	0.603	0	6
PAX6	0	1.50583	0.958	0.808	0	6
GATM	0	1.48412	0.999	0.711	0	6
LRRC3B	0	1.48172	0.93	0.463	0	6
MYO10	0	1.47996	0.989	0.91	0	6
TFAP2C	0	1.47718	0.976	0.641	0	6
COL11A1	0	1.47528	0.979	0.723	0	6
LGALS1	0	1.44167	1	0.879	0	6
HMGCS1	0	1.42821	0.969	0.829	0	6
JUN	0	1.42474	1	0.96	0	6
PSAT1	0	1.39518	0.993	0.579	0	6
HSPB1	0	1.39165	0.822	0.45	0	6
ZFP36L2	0	1.37946	0.923	0.517	0	6
SOX3	0	1.37556	0.765	0.293	0	6
ATP1A2	0	1.37129	1	0.721	0	6
NKAIN3	0	1.3665	0.997	0.877	0	6
TAGLN2	0	1.35778	0.994	0.745	0	6
SOX6	0	1.35375	0.993	0.826	0	6
LTBP1	0	1.35056	1	0.806	0	6
PALLD	0	1.33462	0.993	0.931	0	6
B2M	0	1.32304	1	0.908	0	6
NRG1	0	1.28856	0.963	0.64	0	6
CDO1	0	1.28501	0.998	0.844	0	6
ZBTB20	0	1.27681	1	0.999	0	6
IER2	0	1.27493	1	0.998	0	6
CST3	0	1.2746	1	0.761	0	6
NEAT1	0	1.27168	1	0.951	0	6
IQGAP2	0	1.25803	0.999	0.934	0	6
RCN1	0	1.25456	0.849	0.613	0	6
BOC	0	1.2526	0.993	0.857	0	6
PLPP3	0	1.24192	0.957	0.418	0	6
ATP1B2	0	1.24004	0.982	0.689	0	6
LIFR	0	1.23637	0.901	0.756	0	6
MCL1	0	1.23399	0.996	0.934	0	6
ITGA2	0	1.21882	0.992	0.697	0	6
LRIG1	0	1.21307	1	0.858	0	6
HMGN3	0	1.20525	0.977	0.855	0	6
LDLR	0	1.20153	0.996	0.698	0	6
NPAS3	0	1.19971	0.997	0.903	0	6
ARHGAP5	0	1.19032	0.999	0.866	0	6
MT2A	0	1.17459	0.998	0.569	0	6
NFIA	0	1.15712	0.983	0.895	0	6
PHGDH	0	1.15365	0.93	0.289	0	6
MLC1	0	1.1476	1	0.798	0	6
ANXA5	0	1.12583	0.995	0.785	0	6
PDLIM3	0	1.12486	0.999	0.891	0	6
CSPG5	0	1.12036	0.997	0.865	0	6
CALD1	0	1.11964	1	0.962	0	6
LGALS3	0	1.11836	1	0.843	0	6
GAS1	0	1.1164	0.949	0.713	0	6
ZFP36	0	1.10872	1	0.956	0	6
GULP1	0	1.10067	0.964	0.767	0	6
FOSB	0	1.09964	1	1	0	6
CCNL1	0	1.09297	1	0.977	0	6
CRYAB	0	1.08571	1	0.992	0	6
GPX3	0	1.06991	0.999	0.757	0	6
NFE2L2	0	1.05865	0.949	0.518	0	6
HLA-A	0	1.05548	1	0.846	0	6
LIPG	0	1.05335	0.864	0.615	0	6
TNC	0	1.0496	0.999	0.923	0	6
HOPX	0	1.04827	0.85	0.327	0	6
SALL3	0	1.04218	0.997	0.784	0	6
F3	0	1.02866	1	0.912	0	6
BTG2	0	1.00209	1	0.979	0	6
NOTCH2	0	1.00092	0.924	0.703	0	6
FSTL1	0	0.9982	1	0.729	0	6
PLCE1	0	0.997268	0.993	0.93	0	6
YBX3	0	0.994582	0.997	0.669	0	6
ATF3	0	0.988838	1	0.99	0	6
NKAIN3-IT1	0	0.979908	0.999	0.925	0	6
CASP3	0	0.974063	0.978	0.598	0	6
SHROOM3	0	0.973949	0.944	0.835	0	6
B3GAT2	0	0.966004	0.983	0.641	0	6
SPRY2	0	0.963585	1	0.8	0	6
MOXD1	0	0.959716	0.995	0.722	0	6
MOB3B	0	0.958827	0.999	0.893	0	6
LITAF	0	0.955666	0.999	0.912	0	6
PMP2	0	0.954886	0.999	0.881	0	6
ETV1	0	0.950197	0.983	0.735	0	6
ST5	0	0.949352	0.918	0.689	0	6
CD99	0	0.94435	0.919	0.362	0	6
SPARC	0	0.938953	0.968	0.796	0	6
JUNB	0	0.936491	0.998	0.934	0	6
HEG1	0	0.921723	0.996	0.824	0	6
TPM2	0	0.918066	0.999	0.871	0	6
BMP7	0	0.904806	0.986	0.495	0	6
ZEB1	0	0.9011	0.999	0.912	0	6
SCRG1	0	0.892561	1	0.896	0	6
C1orf61	0	0.881711	0.955	0.918	0	6
LRRC17	0	0.880199	0.91	0.847	0	6
ITGA6	0	0.873297	0.81	0.498	0	6
DIPK1C	0	0.870944	1	0.789	0	6
RARRES2	0	0.869105	0.966	0.691	0	6
PSRC1	0	0.86668	0.987	0.846	0	6
SELENOP	0	0.864385	0.996	0.766	0	6
ARX	0	0.851796	0.983	0.765	0	6
INSIG1	0	0.851735	0.987	0.763	0	6
REST	0	0.849523	0.919	0.517	0	6
HEPN1	0	0.846851	0.999	0.757	0	6
CKB	0	0.843242	0.983	0.958	0	6
REXO2	0	0.8257	0.992	0.574	0	6
AIF1L	0	0.821913	0.941	0.846	0	6
ITM2C	0	0.820203	0.947	0.572	0	6
FAM171B	0	0.819874	0.999	0.976	0	6
DDAH1	0	0.814476	0.984	0.852	0	6
ZIC2	0	0.812645	0.951	0.581	0	6
BBX	0	0.812481	0.99	0.954	0	6
GADD45A	0	0.794767	0.989	0.469	0	6
TMEM170A	0	0.774329	0.967	0.776	0	6
FABP7	0	0.773544	0.999	0.97	0	6
PDPN	0	0.773315	0.997	0.663	0	6
HTRA1	0	0.771742	1	0.981	0	6
ANXA2	0	0.771493	0.965	0.707	0	6
IFITM3	0	0.76977	0.947	0.512	0	6
TJP1	0	0.767972	0.993	0.823	0	6
TMEM47	0	0.753592	0.971	0.63	0	6
PAWR	0	0.745761	0.94	0.811	0	6
WSCD1	0	0.743391	0.99	0.825	0	6
PLIN3	0	0.739583	0.924	0.73	0	6
LMNA	0	0.739023	0.996	0.737	0	6
ACTN1	0	0.736579	0.977	0.779	0	6
SLC2A3	0	0.731981	0.99	0.589	0	6
AQP4	0	0.726206	1	0.985	0	6
ID2	0	0.717977	1	0.948	0	6
HIST1H1C	0	0.70741	0.99	0.661	0	6
EGFR	0	0.704706	1	0.922	0	6
ID1	0	0.700988	1	0.885	0	6
STAT3	0	0.697223	0.999	0.967	0	6
LRRTM3	0	0.690043	0.897	0.655	0	6
DARS	0	0.689696	0.987	0.831	0	6
JAM2	0	0.680597	0.982	0.902	0	6
PMP22	0	0.673473	0.994	0.722	0	6
NEDD9	0	0.672941	1	0.904	0	6
MAFF	0	0.668974	1	0.983	0	6
VCL	0	0.66879	0.993	0.881	0	6
EEPD1	0	0.667342	0.99	0.839	0	6
RHOC	0	0.666247	0.989	0.828	0	6
VCAM1	0	0.666192	0.987	0.814	0	6
S1PR1	0	0.665868	0.936	0.575	0	6
WEE1	0	0.664562	0.983	0.85	0	6
SLC9A3R1	0	0.663546	1	0.939	0	6
SOCS3	0	0.66309	0.997	0.718	0	6
EMP2	0	0.660051	0.864	0.688	0	6
IGFBP5	0	0.657236	0.936	0.418	0	6
CDC42EP1	0	0.655392	0.978	0.607	0	6
PDGFRB	0	0.653817	0.797	0.648	0	6
SERPINB6	0	0.650937	0.941	0.644	0	6
C1QL1	0	0.649553	1	0.905	0	6
TFPI	0	0.641509	1	0.613	0	6
ASCL1	0	0.636749	0.99	0.722	0	6
IL6ST	0	0.634533	0.986	0.609	0	6
RAB31	0	0.630982	0.996	0.805	0	6
LSAMP	0	0.629888	0.987	0.6	0	6
TGIF1	0	0.628503	0.989	0.804	0	6
MAST4	0	0.623681	0.998	0.868	0	6
GNG12	0	0.623143	0.994	0.544	0	6
LRATD1	0	0.622017	1	0.836	0	6
GPCPD1	0	0.613141	0.985	0.827	0	6
CEBPD	0	0.611919	0.999	0.85	0	6
HSDL2	0	0.591005	0.987	0.628	0	6
MSN	0	0.590545	0.998	0.938	0	6
VEPH1	0	0.586692	0.785	0.645	0	6
PDLIM5	0	0.585132	0.997	0.893	0	6
SLC16A1	0	0.583598	0.9	0.708	0	6
IL33	0	0.577712	0.995	0.609	0	6
FAM114A1	0	0.57414	0.953	0.796	0	6
MGAT4C	0	0.560176	1	0.878	0	6
HLA-E	0	0.556369	1	0.865	0	6
OGFRL1	0	0.551436	1	0.879	0	6
TCF7L2	0	0.544755	0.869	0.681	0	6
LIMA1	0	0.543075	0.993	0.959	0	6
MT3	0	0.540274	0.991	0.683	0	6
CXCL12	0	0.538203	0.998	0.672	0	6
CSF1	0	0.530956	1	0.888	0	6
CAST	0	0.527568	0.996	0.821	0	6
MFGE8	0	0.522283	0.983	0.932	0	6
PNRC2	0	0.505523	0.994	0.881	0	6
DIO2	0	0.503508	1	0.945	0	6
SEMA6A	0	0.488054	0.996	0.879	0	6
GPSM2	0	0.48803	0.995	0.878	0	6
SLC6A1	0	0.483721	0.991	0.94	0	6
GRM3	0	0.478185	0.998	0.846	0	6
PHACTR2	0	0.474288	1	0.937	0	6
TSC22D4	0	0.472108	0.937	0.677	0	6
PLEKHG1	0	0.46924	0.969	0.533	0	6
IRF1	0	0.461589	1	0.951	0	6
TIMP1	0	0.455948	0.937	0.585	0	6
GYPC	0	0.45282	0.875	0.395	0	6
IFI44L	0	0.450517	0.971	0.668	0	6
TNFRSF12A	0	0.445402	0.997	0.854	0	6
SLCO1C1	0	0.444416	0.993	0.695	0	6
NR4A1	0	0.43839	1	0.971	0	6
PLOD2	0	0.438122	0.994	0.758	0	6
ARC	0	0.437891	0.99	0.637	0	6
MT1X	0	0.428142	0.984	0.455	0	6
GADD45B	0	0.427209	0.997	0.802	0	6
RGS20	0	0.426333	0.824	0.657	0	6
STOM	0	0.426045	0.848	0.631	0	6
LAMB2	0	0.425297	0.935	0.489	0	6
CD9	0	0.424893	0.998	0.859	0	6
SDC2	0	0.420861	0.97	0.675	0	6
MYADM	0	0.419968	0.997	0.936	0	6
MT1E	0	0.417035	1	0.755	0	6
MDFI	0	0.413515	1	0.975	0	6
HLA-C	0	0.413111	0.998	0.733	0	6
ANOS1	0	0.407144	0.999	0.924	0	6
TLN1	0	0.406238	0.944	0.814	0	6
RGCC	0	0.401882	1	0.772	0	6
EDNRB	0	0.386394	0.998	0.662	0	6
RAB32	0	0.381923	0.946	0.602	0	6
CCL2	0	0.375886	0.999	0.515	0	6
JAG1	0	0.372948	0.96	0.815	0	6
DAAM2	0	0.370552	1	0.925	0	6
CD38	0	0.370123	0.998	0.711	0	6
GEM	0	0.364808	0.981	0.882	0	6
PLAT	0	0.362108	0.871	0.756	0	6
SULT1C4	0	0.36163	0.943	0.927	0	6
PARP14	0	0.360979	1	0.918	0	6
AHNAK	0	0.349472	0.914	0.846	0	6
WWTR1	0	0.348127	0.997	0.708	0	6
CSRNP1	0	0.34591	0.998	0.947	0	6
S1PR3	0	0.344457	0.907	0.614	0	6
ANXA1	0	0.34204	0.999	0.692	0	6
S100A16	0	0.341537	0.998	0.808	0	6
COL9A1	0	0.33954	0.891	0.698	0	6
PPP1R15A	0	0.339336	1	0.995	0	6
FKBP9	0	0.33777	0.819	0.582	0	6
PCBD1	0	0.336604	0.933	0.662	0	6
ALDOC	0	0.335451	0.977	0.773	0	6
STXBP6	0	0.332965	0.977	0.441	0	6
C5orf49	0	0.32927	0.933	0.786	0	6
IFI6	0	0.326373	0.962	0.66	0	6
LRRIQ1	0	0.325955	0.962	0.549	0	6
RAB13	0	0.325487	0.927	0.653	0	6
HERPUD1	0	0.32327	0.999	0.861	0	6
ATAD2	0	0.323182	0.932	0.913	0	6
CYBA	0	0.321842	0.958	0.777	0	6
PAG1	0	0.321018	1	0.991	0	6
CTSH	0	0.320599	0.999	0.735	0	6
C1QL2	0	0.320349	0.994	0.806	0	6
PDLIM2	0	0.306966	0.987	0.927	0	6
COL5A2	0	0.302604	0.997	0.591	0	6
MGLL	0	0.301583	0.996	0.563	0	6
CTSL	0	0.2978	0.877	0.608	0	6
LMO2	0	0.294942	1	0.854	0	6
EMP3	0	0.292152	0.943	0.573	0	6
LRRC4C	0	0.285469	0.985	0.766	0	6
EFCAB14	0	0.284869	0.986	0.91	0	6
KCNG1	0	0.284532	0.992	0.52	0	6
SQSTM1	0	0.277836	0.994	0.884	0	6
RRBP1	0	0.277358	0.854	0.695	0	6
S100A13	0	0.276766	0.944	0.539	0	6
BCHE	0	0.266151	0.837	0.456	0	6
SLC30A1	0	0.263626	0.948	0.798	0	6
PAQR8	0	0.262724	0.982	0.666	0	6
HLA-B	0	0.260343	0.999	0.988	0	6
NID1	0	0.258667	1	0.647	0	6
NFKBIZ	0	0.258609	0.998	0.732	0	6
SEPHS1	9.36448e-306	0.563774	0.922	0.568	1.8729e-302	6
ARL4A	1.34746e-304	0.494074	0.967	0.876	2.69491e-301	6
SERPINH1	1.0277e-303	0.426545	0.814	0.633	2.05541e-300	6
SRI	2.24064e-299	1.01617	0.985	0.823	4.48129e-296	6
NOTCH1	1.85964e-297	1.19683	0.853	0.742	3.71927e-294	6
HBEGF	8.40452e-296	0.290595	0.855	0.702	1.6809e-292	6
PTPRG	1.11962e-294	0.379075	0.897	0.738	2.23924e-291	6
SAT1	4.33905e-294	0.907014	0.998	0.932	8.6781e-291	6
HSP90B1	1.34833e-293	1.21035	0.997	0.8	2.69666e-290	6
DNAJC1	1.35256e-289	0.686473	0.919	0.745	2.70512e-286	6
JUND	3.17566e-288	0.947674	1	0.984	6.35132e-285	6
SCRN1	3.41855e-285	0.826907	0.993	0.836	6.83709e-282	6
SCAF11	4.16533e-284	0.874626	0.993	0.969	8.33066e-281	6
STARD4	2.12575e-283	0.30269	0.911	0.614	4.2515e-280	6
METRN	1.64034e-278	1.15786	0.773	0.408	3.28067e-275	6
KLF6	2.30967e-278	1.11594	1	0.984	4.61934e-275	6
CXXC5	3.3804e-276	0.809978	0.999	0.894	6.7608e-273	6
HSPA5	3.06188e-274	1.06301	0.999	0.834	6.12377e-271	6
TMEM123	9.6534e-272	0.666657	0.942	0.759	1.93068e-268	6
HSPA1B	6.78382e-271	1.19383	0.927	0.787	1.35676e-267	6
WASF2	1.61089e-268	0.616224	0.979	0.903	3.22178e-265	6
CEP70	7.99142e-266	0.264431	0.961	0.809	1.59828e-262	6
RGS16	1.63464e-264	1.00898	0.752	0.336	3.26928e-261	6
SYPL1	1.73333e-256	0.594444	0.843	0.568	3.46667e-253	6
ANP32E	5.475e-256	0.754035	0.866	0.457	1.095e-252	6
NUDCD2	1.54718e-251	0.595291	0.944	0.697	3.09436e-248	6
DOK5	2.24523e-251	1.07328	0.951	0.782	4.49045e-248	6
KTN1	3.89132e-251	0.899962	0.997	0.9	7.78264e-248	6
GNG5	1.95631e-250	0.825346	0.931	0.723	3.91261e-247	6
LDHA	2.9837e-249	1.16183	0.837	0.66	5.9674e-246	6
C12orf75	1.63848e-248	0.255934	0.896	0.609	3.27695e-245	6
SFRP2	1.67336e-248	1.17553	0.74	0.358	3.34673e-245	6
CD63	1.85956e-248	0.964137	0.993	0.812	3.71911e-245	6
HSPA1A	3.0183e-248	0.91687	0.955	0.925	6.0366e-245	6
BARD1	5.66919e-245	0.460291	0.87	0.705	1.13384e-241	6
PDE4B	2.2407e-243	0.387617	0.783	0.433	4.48139e-240	6
INTU	3.14932e-242	1.15959	0.855	0.718	6.29864e-239	6
CTNNAL1	5.95901e-242	0.455339	0.836	0.789	1.1918e-238	6
TRIOBP	8.10603e-241	0.427991	0.913	0.78	1.62121e-237	6
RHOJ	1.18704e-240	0.348262	0.775	0.636	2.37408e-237	6
SLC1A2	2.53533e-238	0.497476	1	0.931	5.07067e-235	6
GLUL	5.44591e-233	0.660594	0.978	0.789	1.08918e-229	6
CD81	8.46447e-233	0.983348	0.977	0.83	1.69289e-229	6
LHX2	1.12746e-230	0.93354	1	0.964	2.25493e-227	6
CNP	1.34233e-225	0.333422	0.93	0.792	2.68467e-222	6
SNX3	6.01554e-222	0.761201	0.985	0.798	1.20311e-218	6
HMGN5	2.15218e-218	0.363829	0.847	0.719	4.30436e-215	6
S100A6	1.13655e-216	0.274288	0.884	0.784	2.2731e-213	6
LIMS1	2.68497e-215	0.443935	0.872	0.71	5.36993e-212	6
CALU	9.70261e-215	0.509863	0.928	0.561	1.94052e-211	6
TLE4	1.10906e-212	0.933101	0.98	0.842	2.21812e-209	6
YES1	3.2486e-212	0.268807	0.917	0.825	6.49719e-209	6
FAM107A	4.68307e-208	1.04895	0.716	0.38	9.36615e-205	6
NCAN	5.09706e-206	0.875329	0.966	0.749	1.01941e-202	6
TKTL1	1.2777e-201	0.2739	0.265	0.334	2.55539e-198	6
FEZF2	3.13153e-200	0.542739	0.88	0.469	6.26306e-197	6
SCD	3.36123e-200	0.811799	0.941	0.668	6.72247e-197	6
FGFBP3	8.79763e-197	1.16547	0.752	0.508	1.75953e-193	6
PBK	1.6492e-194	0.346182	0.678	0.34	3.2984e-191	6
HSPH1	2.50053e-192	0.646005	0.989	0.748	5.00107e-189	6
SEPTIN11	3.5484e-190	0.909473	0.999	0.97	7.09679e-187	6
RHOA	1.2035e-188	0.697476	0.992	0.896	2.407e-185	6
MAGI1	1.05007e-187	0.830604	0.846	0.746	2.10014e-184	6
IDI1	1.57459e-185	1.00193	0.939	0.706	3.14918e-182	6
SLC3A2	1.13331e-183	0.769517	0.909	0.701	2.26663e-180	6
BTBD17	3.32152e-179	0.397816	0.272	0.543	6.64304e-176	6
TPM4	3.16446e-178	0.455533	0.996	0.966	6.32893e-175	6
PLTP	1.38743e-171	0.50097	0.738	0.711	2.77487e-168	6
CSTB	9.13502e-167	0.634855	0.984	0.721	1.827e-163	6
JAK1	2.00534e-163	0.392536	0.972	0.926	4.01067e-160	6
BMP2K	2.16062e-163	0.278724	0.822	0.79	4.32124e-160	6
MASP1	4.10974e-161	0.267574	0.795	0.445	8.21949e-158	6
DACH1	2.52815e-159	1.0443	0.712	0.488	5.0563e-156	6
FZD8	2.56111e-159	1.38046	0.66	0.292	5.12222e-156	6
FAM111A	3.99859e-157	0.38089	0.763	0.648	7.99718e-154	6
MYL12A	1.68066e-156	0.410392	0.78	0.525	3.36132e-153	6
CALR	2.85348e-155	0.77393	0.991	0.863	5.70695e-152	6
BTG3	2.11673e-154	0.679935	0.931	0.814	4.23345e-151	6
PKM	4.08639e-154	0.776017	0.859	0.643	8.17278e-151	6
SOX8	4.82522e-150	0.454853	0.854	0.895	9.65043e-147	6
FLNA	7.95319e-148	0.619587	0.809	0.666	1.59064e-144	6
ZFHX4	1.69919e-143	1.07842	0.994	0.969	3.39838e-140	6
REEP5	1.44363e-142	0.475337	0.977	0.901	2.88726e-139	6
PREX2	6.94559e-142	0.768867	0.75	0.747	1.38912e-138	6
FZD2	2.82238e-141	0.941314	0.659	0.372	5.64475e-138	6
SMC4	3.3158e-141	0.250505	0.918	0.825	6.63161e-138	6
NUSAP1	2.03228e-140	0.288147	0.673	0.355	4.06455e-137	6
MSMO1	1.31304e-139	0.822317	0.944	0.793	2.62608e-136	6
ITM2B	4.80094e-137	0.77688	0.995	0.943	9.60188e-134	6
MDK	5.57212e-136	0.937983	0.989	0.98	1.11442e-132	6
BNIP3	8.17111e-136	0.510649	0.887	0.559	1.63422e-132	6
ITGB1	2.13259e-135	0.302848	0.973	0.923	4.26518e-132	6
BIRC5	3.33674e-130	0.37238	0.604	0.264	6.67347e-127	6
CNTLN	2.5128e-128	0.529305	0.778	0.571	5.0256e-125	6
TPI1	9.82476e-128	0.670558	0.807	0.766	1.96495e-124	6
DNAJB1	2.93082e-124	0.911448	0.882	0.7	5.86164e-121	6
REEP3	1.75937e-122	0.429122	0.793	0.729	3.51875e-119	6
FIGN	6.95991e-119	0.256058	0.837	0.685	1.39198e-115	6
VEGFA	6.50547e-118	0.759059	0.717	0.512	1.30109e-114	6
CCND2	8.74682e-110	0.645086	0.992	0.983	1.74936e-106	6
SERF2	1.70464e-108	0.579781	0.96	0.831	3.40927e-105	6
PLIN2	1.35851e-106	0.26037	0.791	0.604	2.71702e-103	6
NRARP	7.71309e-106	0.65697	0.683	0.551	1.54262e-102	6
LIMCH1	1.55109e-101	0.273302	0.932	0.714	3.10218e-98	6
H1F0	1.72656e-101	0.705394	0.758	0.688	3.45312e-98	6
FILIP1	2.00674e-101	0.292407	0.73	0.775	4.01348e-98	6
POLR2L	2.75873e-100	0.489048	0.718	0.513	5.51746e-97	6
CTNNB1	8.64653e-100	0.809667	0.722	0.579	1.72931e-96	6
PRXL2A	2.08852e-97	0.656241	0.96	0.767	4.17704e-94	6
CRB2	6.58178e-97	1.00307	0.648	0.662	1.31636e-93	6
BSG	7.18263e-96	0.614987	0.751	0.593	1.43653e-92	6
SEMA5A	8.10286e-94	0.54852	0.338	0.344	1.62057e-90	6
HMGN2	1.57351e-91	0.52168	0.864	0.892	3.14701e-88	6
MBNL2	7.07258e-90	0.41887	0.781	0.869	1.41452e-86	6
ETV5	3.14694e-83	0.569854	0.533	0.894	6.29388e-80	6
H2AFV	4.63884e-82	0.524771	0.904	0.778	9.27767e-79	6
RAD21	6.68418e-80	0.385171	0.998	0.962	1.33684e-76	6
CDCA7	1.08959e-79	0.694267	0.791	0.753	2.17918e-76	6
KAZN	4.31307e-75	0.36243	0.625	0.444	8.62615e-72	6
PTTG1	1.80388e-70	0.625732	0.552	0.326	3.60776e-67	6
MLEC	1.36217e-68	0.47004	0.798	0.63	2.72434e-65	6
PCK1	1.13737e-66	0.365188	0.375	0.352	2.27474e-63	6
PHLDA1	1.00896e-64	0.675669	0.765	0.779	2.01793e-61	6
FAM181B	2.22763e-62	0.753271	0.617	0.444	4.45525e-59	6
TIMP3	1.18279e-61	0.644747	0.731	0.66	2.36558e-58	6
MYL6	1.8288e-61	0.451926	0.993	0.967	3.6576e-58	6
PXDN	7.89159e-60	0.693515	0.821	0.824	1.57832e-56	6
DDIT4	2.24965e-59	0.557511	0.65	0.548	4.49929e-56	6
H2AFX	2.38259e-59	0.488503	0.681	0.539	4.76518e-56	6
MMS22L	3.13744e-56	0.484252	0.53	0.831	6.27488e-53	6
RGS3	9.06e-56	0.509356	0.658	0.681	1.812e-52	6
SOX1	4.71865e-55	0.695996	0.69	0.719	9.4373e-52	6
UTRN	2.98975e-53	0.283587	0.762	0.836	5.97951e-50	6
COL9A3	4.21599e-51	0.260743	0.451	0.647	8.43198e-48	6
HES4	7.36389e-51	0.900098	0.682	0.631	1.47278e-47	6
NES	6.69198e-50	0.836483	0.685	0.623	1.3384e-46	6
SMC1A	8.64015e-49	0.3186	0.911	0.802	1.72803e-45	6
CA12	1.8087e-48	0.504446	0.678	0.539	3.61739e-45	6
TFRC	4.72448e-47	0.313558	0.773	0.79	9.44896e-44	6
KIF5B	2.13487e-46	0.473024	0.999	0.951	4.26974e-43	6
GNAI2	4.87476e-44	0.490151	0.782	0.798	9.74953e-41	6
TUBB4B	7.80626e-44	0.433462	0.973	0.675	1.56125e-40	6
LIX1	6.76212e-41	0.491381	0.385	0.381	1.35242e-37	6
CDON	1.35745e-40	1.07479	0.617	0.586	2.7149e-37	6
PHIP	8.26325e-40	0.544099	0.829	0.965	1.65265e-36	6
WWC2	1.72744e-38	0.271926	0.658	0.691	3.45489e-35	6
HNRNPA2B1	3.17623e-38	0.268779	0.971	0.959	6.35247e-35	6
CLIC1	4.26377e-38	0.478338	0.631	0.491	8.52753e-35	6
RHOB	1.4911e-34	0.362672	0.999	0.984	2.98221e-31	6
PEG3	4.18848e-34	0.553815	0.696	0.623	8.37697e-31	6
NOTCH3	4.14982e-32	0.785318	0.606	0.64	8.29964e-29	6
DCXR	4.46915e-32	0.451938	0.591	0.475	8.9383e-29	6
SYNE2	6.6379e-32	0.404542	0.927	0.945	1.32758e-28	6
PFN1	1.29555e-31	0.296586	0.739	0.682	2.59111e-28	6
MCM4	1.27307e-29	0.260164	0.532	0.698	2.54615e-26	6
CDK6	4.6364e-29	0.565384	0.423	0.435	9.27281e-26	6
CDCA7L	6.85528e-29	0.638657	0.619	0.633	1.37106e-25	6
LRRC10B	7.90374e-25	0.62498	0.542	0.437	1.58075e-21	6
CHEK1	1.0002e-23	0.26971	0.455	0.552	2.0004e-20	6
ARL6IP1	6.43942e-23	0.401882	0.95	0.758	1.28788e-19	6
PTPRM	6.98298e-22	0.423116	0.728	0.77	1.3966e-18	6
CNTRL	2.8831e-20	0.260587	0.766	0.814	5.7662e-17	6
TRIM59	2.37507e-19	0.42938	0.304	0.253	4.75013e-16	6
GINS2	6.4565e-17	0.352731	0.505	0.649	1.2913e-13	6
HELLS	2.27389e-15	0.592495	0.518	0.74	4.54778e-12	6
MIS18BP1	3.60527e-15	0.393955	0.664	0.84	7.21054e-12	6
SLC25A37	1.52129e-14	0.552668	0.467	0.583	3.04259e-11	6
MCAM	5.51808e-11	0.942465	0.458	0.596	1.10362e-07	6
HEY1	1.06682e-10	0.562133	0.439	0.384	2.13365e-07	6
NPY	4.47974e-10	0.663908	0.636	0.741	8.95949e-07	6
FGFR1	3.55944e-09	0.87988	0.648	0.793	7.11888e-06	6
MKI67	7.58363e-09	0.317815	0.514	0.308	1.51673e-05	6
FBXO32	1.04513e-07	0.962107	0.589	0.761	0.000209026	6
MCM3	5.29291e-06	0.378369	0.626	0.694	0.0105858	6
ADGRL2	2.52562e-05	0.265973	0.504	0.577	0.0505124	6
FOXP1	0.000164324	0.609032	0.469	0.515	0.328648	6
ERBB4	0	3.59026	1	0.9	0	7
MAF	0	3.4665	1	0.712	0	7
DLX5	0	3.21615	1	0.852	0	7
DLX2	0	3.05626	1	0.791	0	7
ARX	0	3.01406	1	0.775	0	7
SP9	0	2.90961	1	0.906	0	7
C11orf96	0	2.66883	0.997	0.74	0	7
PLS3	0	2.50022	1	0.857	0	7
RUNX1T1	0	2.46579	1	0.875	0	7
CXCR4	0	2.40354	0.999	0.731	0	7
RBP1	0	2.33507	1	0.594	0	7
GAD1	0	2.27651	0.908	0.708	0	7
LHX6	0	2.12435	0.998	0.822	0	7
NXPH1	0	2.10723	0.917	0.478	0	7
GAD2	0	2.0694	0.911	0.768	0	7
PDZRN4	0	2.03887	1	0.888	0	7
DLX1	0	1.96634	1	0.773	0	7
SOX1	0	1.95615	1	0.709	0	7
CEMIP2	0	1.35308	0.994	0.692	0	7
MOB3B	0	1.04922	1	0.898	0	7
PDZRN3	0	0.693326	0.999	0.839	0	7
WLS	0	0.688038	0.99	0.58	0	7
MYO1B	0	0.644006	0.963	0.482	0	7
GAS2L3	0	0.618672	0.999	0.949	0	7
IGF1	0	0.488785	0.999	0.601	0	7
ETS1	0	0.316281	0.93	0.748	0	7
ID3	0	0.291933	0.993	0.687	0	7
SLC6A1	8.82037e-290	1.14191	0.961	0.943	1.76407e-286	7
FIGN	8.06984e-286	0.66143	0.926	0.69	1.61397e-282	7
NPAS3	2.82871e-281	1.06597	0.985	0.908	5.65743e-278	7
TENM2	7.96567e-275	0.29873	0.93	0.639	1.59313e-271	7
INA	7.80211e-273	1.81403	0.982	0.62	1.56042e-269	7
TMEM123	4.34007e-272	1.67113	1	0.766	8.68015e-269	7
SEMA6A	2.69254e-247	0.936102	0.998	0.885	5.38507e-244	7
SPATS2L	3.15298e-243	0.308306	0.995	0.854	6.30596e-240	7
DACT1	5.30045e-231	1.25627	0.999	0.83	1.06009e-227	7
CELF4	2.20737e-224	1.1878	0.952	0.536	4.41474e-221	7
RPS6KA2	7.14759e-209	0.348485	0.86	0.551	1.42952e-205	7
ZEB2	2.72901e-202	1.61943	1	0.959	5.45803e-199	7
QKI	5.64029e-200	1.42019	1	0.843	1.12806e-196	7
SST	7.37393e-192	3.85348	0.796	0.566	1.47479e-188	7
MEG3	9.94082e-183	1.37257	1	0.626	1.98816e-179	7
RBMS3	4.71438e-165	0.571065	0.785	0.598	9.42877e-162	7
SPRY2	2.98604e-146	0.536346	0.997	0.81	5.97208e-143	7
GLUL	7.91584e-133	0.81604	1	0.797	1.58317e-129	7
CDCA7	8.96663e-131	0.251567	0.924	0.751	1.79333e-127	7
SLC38A2	9.01868e-129	0.382174	1	0.974	1.80374e-125	7
KCTD12	3.97804e-127	0.548697	0.847	0.492	7.95609e-124	7
DNM3	4.56737e-123	0.379729	0.905	0.625	9.13474e-120	7
SYT1	4.86113e-113	0.984632	0.965	0.832	9.72226e-110	7
CDO1	1.25551e-112	0.864713	0.948	0.853	2.51101e-109	7
MAGI1	2.8538e-108	0.42669	0.938	0.748	5.70761e-105	7
CLIC4	4.35873e-105	0.303745	0.958	0.695	8.71747e-102	7
CHL1	6.52178e-99	1.23305	0.955	0.983	1.30436e-95	7
NSG2	1.27172e-90	0.963907	0.917	0.67	2.54345e-87	7
MAFB	1.72016e-84	1.59454	0.775	0.784	3.44033e-81	7
TMSB10	2.87321e-81	0.446133	0.995	0.986	5.74642e-78	7
MTUS1	4.63461e-79	0.601802	0.824	0.586	9.26923e-76	7
NR2F2	1.43261e-70	0.30606	0.855	0.732	2.86523e-67	7
MEF2C	4.09975e-70	0.519645	0.926	0.77	8.19949e-67	7
TMSB4X	2.25408e-65	0.286716	0.999	0.996	4.50815e-62	7
SOX2	7.13027e-61	0.461305	0.856	0.519	1.42605e-57	7
HSPA6	6.84663e-59	0.322695	0.176	0.281	1.36933e-55	7
NBEA	7.93381e-49	0.45791	0.946	0.85	1.58676e-45	7
TSC22D3	2.21477e-45	0.501169	0.71	0.654	4.42953e-42	7
SOX6	5.15756e-43	1.07416	0.731	0.841	1.03151e-39	7
ATP1B1	1.32312e-39	0.480457	0.999	0.834	2.64624e-36	7
ZBTB20	9.44668e-39	0.319204	1	0.999	1.88934e-35	7
ASCL1	1.04604e-36	0.509661	0.821	0.74	2.09209e-33	7
MAP1B	3.96431e-36	0.351735	1	0.994	7.92863e-33	7
TMPO	4.70363e-36	0.295636	0.995	0.759	9.40727e-33	7
HERPUD1	1.54205e-35	0.51555	0.955	0.869	3.0841e-32	7
ACKR3	1.26903e-34	1.50789	0.624	0.393	2.53807e-31	7
STMN2	2.58971e-31	0.331459	1	0.91	5.17942e-28	7
XKR4	1.37421e-28	0.4534	0.702	0.589	2.74842e-25	7
TPM4	5.38025e-26	0.478943	0.953	0.969	1.07605e-22	7
HNRNPA2B1	1.29294e-21	0.373475	0.995	0.959	2.58588e-18	7
DUSP1	1.16381e-15	0.356517	1	0.994	2.32761e-12	7
H2AFZ	2.65492e-13	0.27463	0.977	0.896	5.30984e-10	7
CNTNAP2	5.68508e-12	0.41152	0.566	0.489	1.13702e-08	7
IGFBP2	3.7444e-11	0.471297	0.762	0.788	7.4888e-08	7
LMO4	1.11598e-08	0.528415	1	0.995	2.23196e-05	7
THY1	0.00483503	0.287697	0.633	0.614	1	7
CRABP1	0.00889418	0.31656	0.352	0.405	1	7
MEF2C	0	1.41941	0.966	0.758	0	8
SATB2	0	1.09478	1	0.949	0	8
GAP43	0	0.988289	0.97	0.779	0	8
STMN2	0	0.938043	1	0.905	0	8
CAMK2B	0	0.831157	1	0.89	0	8
DAB1	0	0.8151	0.859	0.567	0	8
ADCY1	0	0.796334	1	0.921	0	8
EEF1A2	0	0.751682	0.898	0.827	0	8
ARPP21	0	0.736914	1	0.912	0	8
NEUROD6	0	0.71639	0.969	0.733	0	8
CHL1	0	0.695604	1	0.981	0	8
SYT4	0	0.687056	0.995	0.848	0	8
DOK5	0	0.659018	1	0.777	0	8
FGF12	0	0.634364	0.933	0.761	0	8
PCLO	0	0.583992	0.985	0.73	0	8
LPL	0	0.574134	0.999	0.826	0	8
CALM1	0	0.567242	1	0.985	0	8
NEFM	0	0.506692	0.993	0.648	0	8
TUBA1A	0	0.482439	1	0.999	0	8
GRIN2B	0	0.456991	0.958	0.703	0	8
BHLHE22	0	0.39607	1	0.929	0	8
RASL10A	0	0.390867	0.999	0.831	0	8
RPRM	0	0.385861	0.831	0.505	0	8
CCBE1	0	0.356515	0.999	0.844	0	8
GABRB2	0	0.329422	1	0.958	0	8
ARHGDIG	0	0.28153	0.814	0.672	0	8
CDH11	0	0.257188	1	0.989	0	8
ABLIM1	0	0.253663	0.962	0.798	0	8
NELL2	6.97485e-305	0.711921	0.887	0.7	1.39497e-301	8
FAT3	1.11428e-304	0.668682	0.889	0.628	2.22856e-301	8
SCG5	4.24513e-291	0.742018	0.936	0.904	8.49025e-288	8
LIMCH1	1.26135e-286	0.634562	0.945	0.712	2.5227e-283	8
INA	4.18189e-280	0.478645	0.905	0.607	8.36378e-277	8
LMO4	4.3544e-278	0.259684	1	0.995	8.7088e-275	8
SYBU	5.12696e-273	0.300581	0.871	0.728	1.02539e-269	8
KCNQ1OT1	1.83869e-270	0.424487	0.989	0.862	3.67739e-267	8
RUNDC3B	6.9957e-270	0.253918	0.8	0.563	1.39914e-266	8
TUBB2A	1.61016e-269	0.500692	0.997	0.917	3.22032e-266	8
CSRP2	4.4705e-266	0.625046	0.983	0.843	8.94099e-263	8
RUNX1T1	4.98095e-258	0.456919	0.942	0.873	9.96189e-255	8
MAP1B	3.02709e-249	0.392561	1	0.994	6.05418e-246	8
ARHGEF12	9.11333e-247	0.322861	0.993	0.968	1.82267e-243	8
NSG2	2.92686e-233	0.383797	0.949	0.654	5.85371e-230	8
PCSK1N	2.52471e-230	0.569073	0.961	0.912	5.04943e-227	8
CDH13	1.90363e-218	0.333727	0.763	0.626	3.80727e-215	8
RCAN1	7.19792e-207	0.55802	0.802	0.611	1.43958e-203	8
ZEB2	1.19282e-204	0.398397	0.95	0.961	2.38563e-201	8
CADM2	3.0697e-204	0.554047	0.981	0.941	6.13941e-201	8
DACT1	2.01019e-199	0.623345	0.786	0.839	4.02037e-196	8
TMSB10	3.35564e-194	0.35812	0.999	0.985	6.71128e-191	8
GUCY1A2	5.80664e-192	0.644151	0.763	0.547	1.16133e-188	8
SSBP2	1.24941e-190	0.410971	0.893	0.798	2.49883e-187	8
SCN2A	1.55354e-188	0.542616	0.818	0.8	3.10708e-185	8
VCAN	8.22404e-185	0.406376	1	0.995	1.64481e-181	8
SYT1	1.58295e-177	0.345248	0.972	0.825	3.16591e-174	8
IGSF21	1.62648e-167	0.330005	0.691	0.461	3.25297e-164	8
PGM2L1	8.40826e-163	0.422851	0.948	0.855	1.68165e-159	8
CDKN2D	2.92261e-161	0.468588	0.844	0.722	5.84522e-158	8
ST3GAL1	7.25106e-156	0.356021	0.896	0.847	1.45021e-152	8
CNTN1	6.59499e-151	0.569727	0.673	0.468	1.319e-147	8
NTRK3	3.1414e-131	0.402095	0.815	0.661	6.2828e-128	8
FAM49A	2.22892e-129	0.484977	0.708	0.549	4.45783e-126	8
TENM2	1.02127e-121	0.265759	0.723	0.641	2.04254e-118	8
SNCA	1.32301e-95	0.478624	0.73	0.691	2.64602e-92	8
OLFM1	6.44257e-84	0.396997	0.752	0.697	1.28851e-80	8
SPTBN1	2.9634e-74	0.252904	0.859	0.855	5.9268e-71	8
ELMOD1	1.21273e-55	0.542331	0.61	0.371	2.42546e-52	8
SERPINI1	2.60902e-55	0.435901	0.628	0.444	5.21803e-52	8
GPR22	3.11824e-45	0.275794	0.401	0.513	6.23648e-42	8
GAS7	1.90025e-43	0.395317	0.626	0.587	3.8005e-40	8
LMO7	3.06539e-42	0.433253	0.625	0.632	6.13078e-39	8
RALYL	4.59665e-38	0.401795	0.626	0.625	9.1933e-35	8
PPP1R1B	6.04133e-34	0.291105	0.613	0.421	1.20827e-30	8
VSNL1	2.54639e-19	0.399779	0.428	0.478	5.09278e-16	8
MASP1	2.69988e-19	0.250999	0.601	0.46	5.39975e-16	8
THY1	4.39149e-19	0.269382	0.608	0.615	8.78299e-16	8
NPR3	8.05482e-15	0.267258	0.455	0.448	1.61096e-11	8
OPCML	7.11634e-14	0.275984	0.444	0.456	1.42327e-10	8
CALY	1.15182e-13	0.253104	0.564	0.488	2.30363e-10	8
RORB	4.11096e-10	0.278077	0.572	0.557	8.22193e-07	8
DNM3	0.00338009	0.272068	0.564	0.639	1	8
SPOCK1	0.00408824	0.393442	0.531	0.512	1	8
PTN	0	3.06831	1	0.856	0	9
VIM	0	2.94131	1	0.814	0	9
CST3	0	2.72443	1	0.766	0	9
FABP5	0	2.5518	1	0.927	0	9
CLU	0	2.40046	1	0.638	0	9
ID4	0	2.37626	0.993	0.473	0	9
PEA15	0	2.36208	1	0.674	0	9
HOPX	0	2.35488	0.978	0.33	0	9
GPM6B	0	2.35112	1	0.932	0	9
TTYH1	0	2.30471	0.988	0.511	0	9
DBI	0	2.26813	1	0.649	0	9
SFRP1	0	2.21859	0.999	0.807	0	9
PSAT1	0	2.20123	1	0.588	0	9
PTPRZ1	0	2.19773	1	0.842	0	9
PON2	0	2.18789	1	0.609	0	9
SLC1A3	0	2.14286	1	0.798	0	9
ZFP36L1	0	2.06846	0.996	0.394	0	9
BCAN	0	2.05664	1	0.637	0	9
TNC	0	2.02814	1	0.924	0	9
FABP7	0	2.00974	1	0.971	0	9
LGALS3	0	1.97557	1	0.846	0	9
FAM107A	0	1.93831	0.955	0.374	0	9
TMEM132B	0	1.92564	1	0.948	0	9
GATM	0	1.90211	1	0.717	0	9
MOXD1	0	1.85483	1	0.727	0	9
MT3	0	1.83927	1	0.689	0	9
ATP1A2	0	1.83027	1	0.726	0	9
HES1	0	1.82681	0.959	0.288	0	9
GFAP	0	1.81626	1	0.921	0	9
ATP1B2	0	1.81021	1	0.694	0	9
LRRC3B	0	1.8102	0.981	0.47	0	9
SOX9	0	1.80296	0.999	0.909	0	9
FOS	0	1.72958	1	1	0	9
ITGB8	0	1.67417	1	0.955	0	9
IQGAP2	0	1.65741	1	0.935	0	9
SOX2	0	1.65253	0.995	0.502	0	9
ADGRV1	0	1.63834	1	0.974	0	9
TCIM	0	1.63766	0.968	0.548	0	9
METRN	0	1.63132	0.946	0.405	0	9
CDO1	0	1.62591	1	0.847	0	9
NRG1	0	1.60184	0.965	0.646	0	9
AKAP12	0	1.57904	1	0.645	0	9
GPX3	0	1.56409	1	0.762	0	9
B3GAT2	0	1.55346	0.998	0.647	0	9
CSPG5	0	1.54008	1	0.868	0	9
PLPP3	0	1.5321	0.992	0.427	0	9
CNN3	0	1.52048	1	0.943	0	9
QKI	0	1.51746	0.999	0.839	0	9
HES5	0	1.5132	0.839	0.427	0	9
C1orf61	0	1.49987	0.996	0.916	0	9
CCN1	0	1.49937	1	0.788	0	9
CD99	0	1.48525	0.983	0.37	0	9
MT2A	0	1.47107	1	0.577	0	9
ZFP36L2	0	1.44678	0.945	0.524	0	9
ANXA5	0	1.42503	0.998	0.79	0	9
DOK5	0	1.42259	0.995	0.783	0	9
GLI3	0	1.41883	0.982	0.747	0	9
PHGDH	0	1.41801	0.954	0.3	0	9
F3	0	1.41607	1	0.914	0	9
HMGCS1	0	1.39701	0.999	0.831	0	9
MOB3B	0	1.38672	1	0.896	0	9
ITM2C	0	1.37993	0.975	0.578	0	9
FAM171B	0	1.37871	1	0.977	0	9
PALLD	0	1.37756	1	0.932	0	9
CREB5	0	1.371	0.906	0.72	0	9
PAX6	0	1.3621	0.992	0.81	0	9
FGFBP3	0	1.36126	0.89	0.505	0	9
IDI1	0	1.35805	0.981	0.708	0	9
HMGN3	0	1.31776	0.985	0.857	0	9
LITAF	0	1.29537	1	0.914	0	9
SAT1	0	1.29443	0.999	0.934	0	9
SRI	0	1.27297	0.999	0.825	0	9
SPRY2	0	1.27061	1	0.805	0	9
DDAH1	0	1.26313	1	0.854	0	9
FAM181B	0	1.25623	0.819	0.436	0	9
DIO2	0	1.24967	1	0.946	0	9
B2M	0	1.24649	1	0.91	0	9
MYO10	0	1.24144	0.998	0.911	0	9
CD63	0	1.23561	1	0.815	0	9
HES4	0	1.23347	0.933	0.617	0	9
TAGLN2	0	1.21283	0.961	0.752	0	9
PDLIM3	0	1.20403	0.999	0.893	0	9
FZD8	0	1.20213	0.811	0.291	0	9
SCD	0	1.20208	0.991	0.671	0	9
TFPI	0	1.19459	1	0.621	0	9
GULP1	0	1.19151	0.976	0.771	0	9
NFE2L2	0	1.18295	0.935	0.527	0	9
LIFR	0	1.18134	0.874	0.761	0	9
HSPB1	0	1.1722	0.924	0.452	0	9
MLC1	0	1.16723	1	0.802	0	9
FSTL1	0	1.16207	1	0.735	0	9
SNX3	0	1.15302	0.999	0.801	0	9
PMP2	0	1.153	1	0.884	0	9
HEPN1	0	1.15186	1	0.762	0	9
INTU	0	1.14825	0.988	0.713	0	9
BMP7	0	1.14461	0.999	0.504	0	9
HTRA1	0	1.14337	1	0.981	0	9
SLC9A3R1	0	1.13709	1	0.94	0	9
MDK	0	1.13438	0.999	0.98	0	9
SCRG1	0	1.12947	1	0.898	0	9
LTBP1	0	1.11652	1	0.81	0	9
SLC1A2	0	1.11028	1	0.933	0	9
CD9	0	1.10895	1	0.861	0	9
CD81	0	1.10304	0.986	0.832	0	9
SOX6	0	1.10238	1	0.829	0	9
NEAT1	0	1.10192	1	0.952	0	9
PDPN	0	1.09644	1	0.67	0	9
DIPK1C	0	1.0957	1	0.793	0	9
LGALS1	0	1.09554	1	0.882	0	9
PREX2	0	1.09397	0.977	0.734	0	9
NOTCH2	0	1.09086	0.994	0.703	0	9
ARHGAP5	0	1.0906	0.993	0.869	0	9
LRIG1	0	1.08685	1	0.861	0	9
DARS	0	1.07567	1	0.833	0	9
SALL3	0	1.07262	0.999	0.788	0	9
RHOC	0	1.06977	0.997	0.831	0	9
AIF1L	0	1.06904	0.97	0.847	0	9
SLCO1C1	0	1.06887	1	0.7	0	9
NPAS3	0	1.06729	1	0.905	0	9
SOX3	0	1.06303	0.816	0.3	0	9
HSPA1A	0	1.05871	0.982	0.924	0	9
ETV1	0	1.05072	0.989	0.739	0	9
GNG5	0	1.04395	0.973	0.725	0	9
EGR1	0	1.04097	1	1	0	9
COL11A1	0	1.0354	0.998	0.727	0	9
LDHA	0	1.03122	0.935	0.658	0	9
NKAIN3	0	1.0307	0.997	0.879	0	9
PRXL2A	0	1.02666	0.999	0.769	0	9
TMEM170A	0	1.02653	0.994	0.778	0	9
RAB31	0	1.01565	1	0.808	0	9
SEPTIN11	0	1.0069	0.999	0.971	0	9
RGCC	0	1.00684	1	0.776	0	9
IFITM3	0	1.00484	0.974	0.52	0	9
RHOA	0	1.00364	1	0.898	0	9
HSDL2	0	0.991688	0.981	0.636	0	9
KLF6	0	0.976426	1	0.984	0	9
RGS20	0	0.968748	0.943	0.653	0	9
EMP2	0	0.965628	0.905	0.69	0	9
SCRN1	0	0.952348	0.992	0.839	0	9
TFAP2C	0	0.95093	0.885	0.653	0	9
ANXA2	0	0.944825	0.972	0.712	0	9
CASP3	0	0.934128	0.998	0.605	0	9
MFGE8	0	0.924329	1	0.932	0	9
NCAN	0	0.923351	1	0.751	0	9
TPM2	0	0.922518	1	0.873	0	9
EEPD1	0	0.921859	0.998	0.842	0	9
LIPG	0	0.910559	0.986	0.613	0	9
REXO2	0	0.90979	0.999	0.582	0	9
GNG12	0	0.894173	0.999	0.553	0	9
LDLR	0	0.892283	0.998	0.704	0	9
JUN	0	0.89102	1	0.961	0	9
SPARC	0	0.88433	0.928	0.802	0	9
S1PR1	0	0.88312	0.948	0.582	0	9
TIMP3	0	0.883116	0.869	0.653	0	9
ATF3	0	0.882122	1	0.99	0	9
PMP22	0	0.874887	1	0.728	0	9
TPI1	0	0.871456	0.946	0.759	0	9
PAQR8	0	0.870067	0.998	0.671	0	9
FOSB	0	0.870026	1	1	0	9
LRRC17	0	0.867909	0.96	0.845	0	9
MSN	0	0.866849	0.995	0.939	0	9
DHFR	0	0.865403	0.948	0.768	0	9
ARC	0	0.852572	0.957	0.646	0	9
GADD45A	0	0.842093	1	0.479	0	9
GRM3	0	0.834381	1	0.849	0	9
REST	0	0.833496	0.979	0.522	0	9
MAST4	0	0.824986	1	0.871	0	9
TMEM47	0	0.823728	0.994	0.636	0	9
YBX3	0	0.815765	0.994	0.676	0	9
SELENOP	0	0.810209	0.936	0.774	0	9
ACTN1	0	0.793198	0.991	0.782	0	9
ARX	0	0.792319	0.984	0.77	0	9
INSIG1	0	0.791127	0.994	0.767	0	9
VCAM1	0	0.789716	1	0.817	0	9
CALD1	0	0.781947	0.998	0.963	0	9
CALU	0	0.776982	0.992	0.565	0	9
TIMP1	0	0.770387	0.974	0.59	0	9
ZEB1	0	0.767679	1	0.913	0	9
PAG1	0	0.766967	1	0.991	0	9
ZFP36	0	0.764068	1	0.957	0	9
LRRTM3	0	0.759579	0.947	0.657	0	9
SHROOM3	0	0.755508	0.939	0.838	0	9
LRATD1	0	0.7414	1	0.839	0	9
BOC	0	0.739681	0.905	0.865	0	9
LSAMP	0	0.739246	1	0.608	0	9
CAST	0	0.730986	0.999	0.824	0	9
TSC22D4	0	0.725143	0.992	0.679	0	9
WSCD1	0	0.721495	0.992	0.829	0	9
RARRES2	0	0.716779	0.89	0.701	0	9
PLCE1	0	0.715255	0.975	0.933	0	9
ITGA6	0	0.707723	0.869	0.501	0	9
BBX	0	0.707237	0.985	0.955	0	9
SYPL1	0	0.706232	0.9	0.57	0	9
C1QL1	0	0.703461	1	0.907	0	9
ID2	0	0.699837	1	0.95	0	9
ITGA2	0	0.695365	0.988	0.703	0	9
SERPINB6	0	0.686726	0.953	0.65	0	9
AQP4	0	0.684816	1	0.985	0	9
CKB	0	0.684223	0.999	0.958	0	9
SDC2	0	0.675092	0.996	0.68	0	9
ZIC2	0	0.674659	0.93	0.59	0	9
PDLIM5	0	0.673066	0.999	0.895	0	9
LYN	0	0.661524	0.999	0.789	0	9
S100A6	0	0.659312	0.897	0.785	0	9
OGFRL1	0	0.657078	1	0.882	0	9
STOM	0	0.652518	0.937	0.63	0	9
MGLL	0	0.649314	1	0.571	0	9
LIMA1	0	0.647775	0.999	0.959	0	9
ALDOC	0	0.643526	1	0.776	0	9
EDNRB	0	0.643355	0.996	0.669	0	9
RHOJ	0	0.632288	0.913	0.631	0	9
C1QL2	0	0.630814	0.999	0.81	0	9
SLC2A3	0	0.62308	0.992	0.598	0	9
CRH	0	0.61782	0.999	0.573	0	9
TJP1	0	0.614756	0.995	0.826	0	9
NKAIN3-IT1	0	0.613547	0.999	0.926	0	9
PCBD1	0	0.607567	0.983	0.665	0	9
NPC2	0	0.606558	0.988	0.811	0	9
MYL12A	0	0.60514	0.919	0.522	0	9
C12orf75	0	0.604946	0.957	0.611	0	9
MAGI1	0	0.602538	0.936	0.743	0	9
FAM114A1	0	0.601105	0.984	0.797	0	9
IL33	0	0.600441	0.98	0.618	0	9
PLIN3	0	0.595465	0.929	0.734	0	9
S100A16	0	0.583859	1	0.811	0	9
CTSL	0	0.583164	0.942	0.61	0	9
IL6ST	0	0.582537	0.999	0.616	0	9
STAT3	0	0.579289	1	0.968	0	9
MGAT4C	0	0.579152	1	0.88	0	9
PHACTR2	0	0.573522	1	0.939	0	9
PLAC9	0	0.556492	1	0.784	0	9
EMP3	0	0.551042	0.966	0.579	0	9
CNP	0	0.545957	0.976	0.792	0	9
VCL	0	0.540926	0.96	0.885	0	9
LMNA	0	0.535044	0.98	0.743	0	9
TCF7L2	0	0.534018	0.859	0.685	0	9
NEDD9	0	0.529927	0.996	0.906	0	9
TGIF1	0	0.529866	0.961	0.81	0	9
JUNB	0	0.52803	1	0.935	0	9
HEG1	0	0.518394	0.987	0.828	0	9
BTG2	0	0.517485	1	0.979	0	9
PTPRG	0	0.503669	0.943	0.739	0	9
SEMA6A	0	0.501327	0.998	0.882	0	9
MT1X	0	0.50116	0.999	0.465	0	9
CRYAB	0	0.497263	1	0.992	0	9
EFHD2	0	0.487914	0.991	0.418	0	9
MT1E	0	0.470315	1	0.76	0	9
DAAM2	0	0.466169	1	0.926	0	9
TUBB6	0	0.464779	0.917	0.618	0	9
SLC6A1	0	0.464085	0.999	0.94	0	9
S100A13	0	0.464051	0.923	0.549	0	9
SOCS3	0	0.460896	1	0.723	0	9
PSRC1	0	0.460444	0.998	0.848	0	9
ANOS1	0	0.457123	1	0.925	0	9
GEM	0	0.450952	0.988	0.884	0	9
STXBP6	0	0.44983	0.989	0.452	0	9
SERPINH1	0	0.446533	0.977	0.627	0	9
PLOD2	0	0.446104	1	0.763	0	9
WEE1	0	0.431147	0.995	0.852	0	9
MAFF	0	0.428985	0.994	0.984	0	9
IFI44L	0	0.426732	0.939	0.676	0	9
CSF1	0	0.425411	1	0.89	0	9
HLA-E	0	0.4241	1	0.868	0	9
TLN1	0	0.420919	0.976	0.814	0	9
MDFI	0	0.420698	0.996	0.975	0	9
PLEKHG1	0	0.407441	0.951	0.543	0	9
NID1	0	0.389069	1	0.654	0	9
IFI6	0	0.389028	0.991	0.665	0	9
PRSS35	0	0.386024	0.999	0.744	0	9
RAB32	0	0.384878	0.902	0.612	0	9
LMO2	0	0.383314	1	0.857	0	9
ADD3	0	0.376341	0.999	0.743	0	9
ZCCHC24	0	0.37311	1	0.793	0	9
CTSZ	0	0.372254	0.948	0.698	0	9
GNG11	0	0.371598	0.876	0.457	0	9
CSRNP1	0	0.368112	0.999	0.948	0	9
S1PR3	0	0.366517	0.988	0.615	0	9
PRCP	0	0.359375	0.905	0.568	0	9
COL5A2	0	0.357422	0.999	0.6	0	9
S100B	0	0.356862	1	0.818	0	9
CD38	0	0.35559	1	0.717	0	9
SLC7A11	0	0.355333	1	0.839	0	9
SPARCL1	0	0.351857	1	0.859	0	9
CEBPD	0	0.349484	0.998	0.854	0	9
LAMB2	0	0.342374	0.923	0.499	0	9
IGFBP4	0	0.336394	0.995	0.929	0	9
HGF	0	0.331427	0.997	0.444	0	9
PDLIM2	0	0.331246	0.971	0.929	0	9
HAPLN1	0	0.328568	1	0.486	0	9
EFCAB14	0	0.32509	0.992	0.911	0	9
GADD45B	0	0.318844	1	0.806	0	9
CCL2	0	0.318028	1	0.525	0	9
SPATS2L	0	0.317941	0.95	0.853	0	9
BMP2K	0	0.316883	0.975	0.782	0	9
PARP14	0	0.313378	1	0.92	0	9
ZC3HAV1	0	0.309716	0.992	0.907	0	9
NR2F1	0	0.30012	1	0.989	0	9
SPRY1	0	0.289115	0.991	0.806	0	9
MT1M	0	0.287265	0.999	0.662	0	9
ID1	0	0.282175	0.986	0.888	0	9
CSRP1	0	0.280507	0.85	0.57	0	9
CXCL14	0	0.278463	0.998	0.81	0	9
ITPRID2	0	0.277772	0.967	0.736	0	9
AHNAK	0	0.27246	0.942	0.846	0	9
MELK	0	0.265912	0.85	0.502	0	9
HLA-C	0	0.262909	1	0.738	0	9
TFRC	0	0.262729	0.959	0.779	0	9
THSD1	0	0.260027	0.996	0.924	0	9
PRICKLE1	0	0.253204	0.805	0.395	0	9
HLA-A	3.24908e-307	0.675285	1	0.85	6.49816e-304	9
CNTLN	1.05719e-302	0.555134	0.916	0.567	2.11438e-299	9
HSPA5	1.75096e-302	0.981644	1	0.837	3.50192e-299	9
ACAT2	3.59447e-302	1.05761	0.955	0.712	7.18894e-299	9
NFIA	7.54355e-295	0.883733	0.992	0.896	1.50871e-291	9
KTN1	9.1231e-292	0.880089	1	0.902	1.82462e-288	9
SERF2	7.36261e-288	0.738822	0.986	0.832	1.47252e-284	9
WASF2	1.29257e-285	0.663162	0.965	0.905	2.58514e-282	9
MSMO1	8.78358e-283	0.952993	0.985	0.794	1.75672e-279	9
PKM	1.04114e-282	0.877966	0.935	0.643	2.08228e-279	9
ATAD2	2.66282e-282	0.435236	0.942	0.913	5.32563e-279	9
HSPA1B	2.94897e-280	0.954901	0.96	0.788	5.89793e-277	9
GNAI2	2.33664e-279	0.781058	0.928	0.789	4.67327e-276	9
PLSCR1	2.37843e-279	0.280471	0.853	0.816	4.75687e-276	9
YES1	9.41641e-278	0.317835	0.933	0.826	1.88328e-274	9
PAWR	1.4758e-269	0.49647	0.886	0.816	2.95159e-266	9
SQSTM1	6.61359e-267	0.289671	0.958	0.888	1.32272e-263	9
CCNL1	7.15582e-267	0.763634	1	0.977	1.43116e-263	9
ARHGAP18	1.90328e-263	0.281933	0.938	0.912	3.80657e-260	9
COL9A1	3.43353e-261	0.351301	0.85	0.704	6.86706e-258	9
GLUL	1.66479e-260	0.716058	0.988	0.792	3.32959e-257	9
MYL6	5.40259e-259	0.638266	0.997	0.967	1.08052e-255	9
DNAJC1	8.20104e-259	0.695949	0.916	0.748	1.64021e-255	9
RCN1	7.30516e-257	1.01662	0.807	0.62	1.46103e-253	9
VEGFA	3.40408e-255	0.702035	0.9	0.506	6.80816e-252	9
JAM2	2.74335e-254	0.546471	0.943	0.906	5.48669e-251	9
BCAP31	4.02177e-240	0.415796	0.945	0.65	8.04354e-237	9
CSTB	8.84317e-238	0.693696	0.996	0.725	1.76863e-234	9
GAS1	1.25391e-234	0.626132	0.848	0.723	2.50782e-231	9
BRCA2	2.67662e-234	0.510077	0.835	0.757	5.35325e-231	9
DUT	3.69786e-233	0.868797	0.904	0.702	7.39572e-230	9
CTNNB1	4.59632e-232	0.889651	0.867	0.574	9.19265e-229	9
PHLDA1	2.34919e-230	0.706119	0.926	0.77	4.69839e-227	9
SCAF11	7.28805e-228	0.645444	0.988	0.97	1.45761e-224	9
LHX2	1.0041e-227	0.770898	1	0.965	2.00821e-224	9
CALR	3.31819e-226	0.852276	0.993	0.865	6.63639e-223	9
FZD2	9.09839e-226	0.928063	0.757	0.372	1.81968e-222	9
PLTP	4.56069e-223	0.58346	0.796	0.708	9.12139e-220	9
BLVRB	4.05142e-221	0.367663	0.869	0.78	8.10285e-218	9
SLC16A1	1.13743e-219	0.530527	0.883	0.713	2.27487e-216	9
CYBA	4.48302e-218	0.4809	0.884	0.785	8.96604e-215	9
PTPRM	4.85177e-217	0.492146	0.83	0.763	9.70353e-214	9
VEPH1	3.10405e-215	0.79619	0.762	0.649	6.20811e-212	9
ITM2B	6.52711e-215	0.74247	0.998	0.944	1.30542e-211	9
GPCPD1	1.95276e-214	0.270487	0.936	0.834	3.90552e-211	9
BNIP3	9.88289e-210	0.588354	0.968	0.561	1.97658e-206	9
CDCA7	2.52401e-209	0.858103	0.844	0.75	5.04803e-206	9
ZBTB20	6.12451e-207	0.725592	1	0.999	1.2249e-203	9
REEP5	3.01181e-205	0.533625	0.966	0.903	6.02361e-202	9
MLEC	7.39111e-204	0.623166	0.886	0.629	1.47822e-200	9
PNRC2	1.53524e-203	0.470823	0.973	0.885	3.07049e-200	9
CDC42EP1	1.10064e-201	0.65486	0.774	0.627	2.20127e-198	9
NOTCH3	2.09384e-199	0.616273	0.757	0.631	4.18769e-196	9
KAZN	3.27041e-198	0.424846	0.836	0.435	6.54083e-195	9
POLR2L	1.01608e-196	0.605177	0.837	0.511	2.03217e-193	9
NOTCH1	1.43071e-196	0.64542	0.85	0.744	2.86141e-193	9
FKBP9	5.23076e-193	0.408948	0.79	0.589	1.04615e-189	9
ANP32E	9.21048e-191	0.555541	0.836	0.467	1.8421e-187	9
TUBA1B	1.89046e-187	0.562944	0.993	0.936	3.78091e-184	9
NUDCD2	2.6687e-186	0.506259	0.933	0.703	5.3374e-183	9
JUND	3.32473e-183	0.560342	0.998	0.985	6.64947e-180	9
MCL1	8.43162e-183	0.731361	0.951	0.937	1.68632e-179	9
TMEM123	3.61818e-182	0.485628	0.91	0.764	7.23637e-179	9
SMC2	8.98864e-182	0.632912	0.9	0.8	1.79773e-178	9
HSPH1	3.37182e-180	0.491925	0.999	0.753	6.74365e-177	9
GYPC	1.86482e-178	0.433454	0.75	0.412	3.72965e-175	9
FAM111A	9.45016e-178	0.312899	0.793	0.648	1.89003e-174	9
HSP90B1	1.3039e-177	0.676773	0.996	0.804	2.6078e-174	9
CLIC1	3.26328e-176	0.672743	0.799	0.485	6.52655e-173	9
LIMS1	3.21373e-175	0.498569	0.852	0.715	6.42745e-172	9
CKS1B	9.31249e-173	0.564426	0.794	0.526	1.8625e-169	9
SOX8	2.36635e-171	0.534424	0.851	0.894	4.73271e-168	9
BARD1	2.95205e-169	0.513294	0.826	0.711	5.90411e-166	9
PFN1	7.64778e-165	0.585611	0.877	0.675	1.52956e-161	9
HMGN2	8.48672e-164	0.398541	0.96	0.886	1.69734e-160	9
SLC3A2	1.20688e-159	0.549364	0.859	0.708	2.41377e-156	9
TLE4	6.16299e-156	0.496744	0.985	0.844	1.2326e-152	9
DCXR	9.07276e-155	0.434239	0.785	0.467	1.81455e-151	9
RGS16	9.50871e-146	0.864498	0.72	0.347	1.90174e-142	9
FEZF2	9.50678e-143	0.38975	0.892	0.477	1.90136e-139	9
JAK1	5.22519e-141	0.318316	0.962	0.927	1.04504e-137	9
FLNA	3.71893e-140	0.49854	0.811	0.669	7.43787e-137	9
TPM4	1.47904e-139	0.463298	0.995	0.967	2.95809e-136	9
CXXC5	2.12931e-132	0.446732	0.988	0.897	4.25863e-129	9
PLAT	6.68321e-129	0.376034	0.731	0.766	1.33664e-125	9
STK17A	3.52951e-128	0.418082	0.794	0.498	7.05902e-125	9
PDGFRB	6.32914e-126	0.447169	0.73	0.655	1.26583e-122	9
ITGB1	1.98141e-125	0.315531	0.985	0.923	3.96282e-122	9
NRARP	9.73845e-125	0.481307	0.721	0.552	1.94769e-121	9
PHIP	2.21066e-123	0.495738	0.944	0.956	4.42133e-120	9
IGFBP2	3.77747e-122	0.427674	0.927	0.779	7.55494e-119	9
UTRN	1.3645e-121	0.319943	0.814	0.832	2.729e-118	9
CTNNAL1	2.71873e-115	0.533741	0.771	0.794	5.43747e-112	9
DACH1	4.33731e-115	0.821502	0.697	0.493	8.67462e-112	9
TUBB4B	2.93904e-113	0.43062	0.977	0.681	5.87808e-110	9
IER2	5.42018e-107	0.413367	0.99	0.999	1.08404e-103	9
ZFHX4	2.71411e-105	0.651786	0.988	0.97	5.42821e-102	9
REEP3	4.37246e-104	0.489053	0.777	0.731	8.74492e-101	9
PDE4B	1.40168e-103	0.261245	0.699	0.445	2.80337e-100	9
TPM3	1.37455e-100	0.295469	0.981	0.806	2.74909e-97	9
NES	3.70037e-100	0.698861	0.73	0.622	7.40074e-97	9
DNAJB1	5.26909e-100	0.414388	0.902	0.703	1.05382e-96	9
RAD21	3.6423e-99	0.320202	0.998	0.962	7.28459e-96	9
CCND2	1.23224e-95	0.281866	0.982	0.984	2.46448e-92	9
GINS2	2.63279e-93	0.981264	0.697	0.635	5.26557e-90	9
TRIOBP	2.50216e-89	0.303748	0.821	0.788	5.00433e-86	9
BSG	1.71476e-83	0.251126	0.816	0.593	3.42952e-80	9
H2AFV	2.41687e-83	0.309547	0.889	0.782	4.83375e-80	9
HEY1	8.99491e-78	0.562251	0.674	0.372	1.79898e-74	9
ORC6	7.35087e-75	0.491969	0.728	0.625	1.47017e-71	9
HBEGF	1.09458e-74	0.371514	0.71	0.714	2.18915e-71	9
CA12	1.90765e-74	0.593484	0.696	0.541	3.8153e-71	9
CLSPN	3.90495e-73	0.441734	0.662	0.464	7.80991e-70	9
PEG3	6.85983e-73	0.445023	0.741	0.622	1.37197e-69	9
POMP	2.03777e-71	0.297685	0.94	0.798	4.07553e-68	9
DEK	2.66101e-71	0.361745	0.906	0.973	5.32202e-68	9
BTG3	6.02309e-69	0.382505	0.834	0.822	1.20462e-65	9
HMGN5	2.11528e-64	0.271463	0.754	0.727	4.23056e-61	9
SULT1C4	6.43706e-64	0.273459	0.797	0.936	1.28741e-60	9
CDCA7L	7.05208e-61	0.678777	0.659	0.63	1.41042e-57	9
RRM1	3.63299e-59	0.448585	0.826	0.81	7.26598e-56	9
NKAIN4	1.71506e-57	0.511788	0.632	0.368	3.43013e-54	9
PCNA	2.14157e-56	0.761061	0.735	0.82	4.28313e-53	9
MCM3	1.6165e-53	0.737465	0.664	0.69	3.23301e-50	9
CENPK	1.25654e-48	0.689356	0.642	0.603	2.51307e-45	9
MCM10	5.70889e-48	0.316597	0.692	0.73	1.14178e-44	9
SOX1	2.96352e-43	0.484818	0.678	0.72	5.92704e-40	9
DTL	4.02636e-43	0.324422	0.689	0.775	8.05272e-40	9
STARD4	5.01032e-43	0.273611	0.703	0.632	1.00206e-39	9
SMC1A	6.07142e-42	0.286749	0.876	0.806	1.21428e-38	9
ST5	1.57699e-40	0.481101	0.684	0.707	3.15399e-37	9
CENPM	7.25246e-38	0.317702	0.387	0.369	1.45049e-34	9
SLC38A3	1.0785e-36	0.295271	0.61	0.668	2.15701e-33	9
MCM4	1.09565e-36	0.758904	0.648	0.688	2.19131e-33	9
SFRP2	1.58059e-36	0.601568	0.621	0.372	3.16118e-33	9
LRRC10B	2.46573e-34	0.805926	0.58	0.437	4.93146e-31	9
UHRF1	7.97594e-34	0.448143	0.628	0.49	1.59519e-30	9
TYMS	3.59784e-33	0.666046	0.59	0.373	7.19569e-30	9
MCM7	1.22832e-32	0.252389	0.723	0.639	2.45664e-29	9
DTYMK	1.31015e-32	0.343731	0.681	0.61	2.6203e-29	9
PCLAF	4.40587e-32	0.534242	0.587	0.285	8.81173e-29	9
PLIN2	1.67567e-31	0.294646	0.689	0.614	3.35134e-28	9
HELLS	1.21677e-26	0.718006	0.634	0.728	2.43354e-23	9
MYBL2	2.16484e-26	0.340642	0.574	0.477	4.32967e-23	9
ATAD5	1.25743e-23	0.264893	0.65	0.895	2.51486e-20	9
GMNN	5.55438e-22	0.619208	0.602	0.562	1.11088e-18	9
ETV5	4.75939e-21	0.730212	0.682	0.878	9.51879e-18	9
SEMA5A	5.76009e-21	0.456052	0.423	0.339	1.15202e-17	9
FOXP1	1.0919e-16	0.419787	0.567	0.508	2.1838e-13	9
ADGRL2	1.38996e-11	0.256526	0.586	0.571	2.77991e-08	9
BRCA1	7.32123e-11	0.378732	0.461	0.59	1.46425e-07	9
CDT1	5.14553e-10	0.375345	0.437	0.476	1.02911e-06	9
CD82	1.01264e-09	0.477374	0.452	0.569	2.02528e-06	9
E2F1	1.03221e-09	0.381455	0.427	0.415	2.06442e-06	9
MCAM	1.19328e-08	0.340362	0.475	0.592	2.38655e-05	9
CDON	8.19083e-07	0.349777	0.588	0.588	0.00163817	9
FEN1	2.79244e-05	0.35261	0.685	0.777	0.0558488	9
FGFR1	3.40786e-05	0.452275	0.629	0.791	0.0681572	9
RAD51AP1	5.58473e-05	0.340483	0.545	0.498	0.111695	9
SLC25A37	7.28485e-05	0.392745	0.476	0.58	0.145697	9
RGS3	0.00543117	0.505036	0.499	0.69	1	9
BTBD17	0.00585468	0.62775	0.5	0.524	1	9
MEF2C	0	2.26284	0.997	0.759	0	10
CRYM	0	2.06234	0.906	0.492	0	10
MEG3	0	1.8938	0.98	0.613	0	10
ARPP21	0	1.84834	1	0.913	0	10
CHL1	0	1.83693	1	0.982	0	10
LMO3	0	1.70323	0.954	0.749	0	10
GRIN2B	0	1.60563	1	0.705	0	10
PCP4	0	1.4996	1	0.845	0	10
ATP1B1	0	1.427	1	0.828	0	10
SCN2A	0	1.39843	0.992	0.789	0	10
SCG5	0	1.34687	0.998	0.901	0	10
CNTN1	0	1.31553	0.921	0.455	0	10
CALM1	0	1.26984	1	0.985	0	10
ADCY1	0	1.23921	1	0.922	0	10
SERPINI1	0	1.22601	0.863	0.431	0	10
FBXW7	0	1.22064	1	0.822	0	10
CALY	0	1.21835	0.966	0.463	0	10
PCLO	0	1.20037	0.996	0.733	0	10
LPL	0	1.19252	1	0.829	0	10
GAS7	0	1.18446	0.976	0.565	0	10
LMO7	0	1.17898	0.819	0.619	0	10
IGSF21	0	1.1736	0.999	0.444	0	10
SORCS1	0	1.14189	0.982	0.501	0	10
FGF12	0	1.09172	0.984	0.76	0	10
GAP43	0	1.08275	0.991	0.78	0	10
FAM49A	0	1.0792	0.981	0.533	0	10
CAMK2B	0	1.06587	1	0.892	0	10
NSG2	0	1.05745	0.99	0.656	0	10
SMARCA2	0	1.0551	0.995	0.908	0	10
KHDRBS3	0	1.03611	0.877	0.607	0	10
CELF4	0	1.03495	0.955	0.521	0	10
TLE4	0	1.01844	1	0.842	0	10
PDE1A	0	1.01676	0.851	0.535	0	10
NELL2	0	1.0041	0.941	0.699	0	10
XKR4	0	0.977734	0.971	0.567	0	10
VSNL1	0	0.977635	0.818	0.451	0	10
PDZD2	0	0.958209	0.999	0.7	0	10
DNM3	0	0.938984	0.824	0.621	0	10
PGM2L1	0	0.930094	0.981	0.854	0	10
KCNMA1	0	0.915458	0.998	0.789	0	10
RALYL	0	0.911801	0.871	0.609	0	10
FAM81A	0	0.902642	0.998	0.643	0	10
OLFM1	0	0.894111	0.989	0.682	0	10
RCAN1	0	0.883577	0.86	0.61	0	10
CDKN2D	0	0.852121	0.936	0.717	0	10
INA	0	0.850463	0.995	0.606	0	10
SSBP2	0	0.845773	0.919	0.798	0	10
PCSK1N	0	0.834306	0.996	0.911	0	10
TRPM3	0	0.821252	1	0.686	0	10
NRCAM	0	0.811778	0.859	0.518	0	10
FAT3	0	0.782608	0.895	0.632	0	10
SYT1	0	0.766585	0.996	0.825	0	10
HS3ST4	0	0.750052	0.86	0.613	0	10
ZNF385D	0	0.736096	1	0.667	0	10
GRM3	0	0.717679	0.992	0.848	0	10
GABRB2	0	0.714477	1	0.959	0	10
KCTD12	0	0.701024	0.913	0.474	0	10
KCNQ1OT1	0	0.700633	1	0.864	0	10
SEMA3E	0	0.698683	1	0.664	0	10
ARHGEF12	0	0.694337	0.999	0.968	0	10
NTRK2	0	0.690177	1	0.745	0	10
TUBB2A	0	0.684194	0.996	0.919	0	10
ARHGDIG	0	0.682997	0.936	0.666	0	10
LDB2	0	0.680217	0.915	0.758	0	10
RPRML	0	0.66698	1	0.883	0	10
CHGA	0	0.664875	0.982	0.671	0	10
PCDH7	0	0.638605	1	0.938	0	10
NEGR1	0	0.636303	0.989	0.688	0	10
CDH13	0	0.631388	0.837	0.624	0	10
SYT6	0	0.620409	0.824	0.512	0	10
NGEF	0	0.617797	0.796	0.476	0	10
RASL10A	0	0.614274	1	0.833	0	10
SYBU	0	0.611946	0.945	0.725	0	10
GABRG3	0	0.569084	0.977	0.418	0	10
SLITRK5	0	0.538604	1	0.65	0	10
NEFM	0	0.505538	0.999	0.653	0	10
ARHGAP20	0	0.503847	0.858	0.473	0	10
PRKCB	0	0.456948	0.808	0.45	0	10
ABLIM1	0	0.450524	0.991	0.799	0	10
DOCK9	0	0.4484	0.942	0.454	0	10
FABP3	0	0.447584	0.996	0.482	0	10
PCSK2	0	0.441144	0.915	0.277	0	10
CHST1	0	0.434693	0.967	0.632	0	10
COL12A1	0	0.430498	0.991	0.651	0	10
GDA	0	0.393752	1	0.571	0	10
CHRM3	0	0.375567	1	0.574	0	10
LRRC4C	0	0.373522	1	0.768	0	10
REEP5	0	0.371597	1	0.9	0	10
RAB3B	0	0.369081	0.86	0.579	0	10
KCNK1	0	0.367656	1	0.599	0	10
RAPGEF5	0	0.364387	0.999	0.562	0	10
NECAB1	0	0.343188	0.998	0.816	0	10
GABRA1	0	0.341769	1	0.467	0	10
MGAT4C	0	0.341	1	0.879	0	10
RFLNB	0	0.338922	0.981	0.783	0	10
LINC02607	0	0.323164	0.956	0.431	0	10
SNX10	0	0.322221	0.863	0.471	0	10
CDH11	0	0.312071	1	0.989	0	10
RASGRF1	0	0.300481	1	0.372	0	10
CIDEA	0	0.299894	0.997	0.458	0	10
NBL1	0	0.298918	0.952	0.647	0	10
CCBE1	0	0.284278	1	0.846	0	10
PDGFA	0	0.264393	0.999	0.785	0	10
GABRA5	0	0.258085	0.884	0.586	0	10
UTRN	0	0.253228	1	0.819	0	10
DIRAS2	1.27386e-304	0.447551	0.768	0.499	2.54771e-301	10
GPD1L	2.45391e-292	0.503759	0.777	0.494	4.90781e-289	10
SATB2	1.40295e-290	0.514204	1	0.95	2.8059e-287	10
EEF1A2	4.37631e-284	0.684968	0.903	0.828	8.75261e-281	10
DLC1	1.63786e-276	0.264694	0.805	0.724	3.27571e-273	10
NBEA	1.78117e-276	0.751626	0.919	0.848	3.56234e-273	10
GRIK2	2.55409e-254	0.832615	0.719	0.307	5.10817e-251	10
RPRM	1.27895e-248	0.839991	0.768	0.515	2.55791e-245	10
PCDH9	1.71473e-242	0.803273	0.826	0.605	3.42947e-239	10
LIMCH1	1.05862e-238	0.620308	0.96	0.715	2.11723e-235	10
KAZN	1.89242e-234	0.622775	0.801	0.434	3.78485e-231	10
SYT4	1.15242e-219	0.413249	0.99	0.85	2.30484e-216	10
CADM2	8.16549e-208	0.666463	0.975	0.942	1.6331e-204	10
SPTBN1	1.8228e-205	0.604006	0.937	0.85	3.64561e-202	10
SNCA	1.69071e-202	0.651384	0.84	0.684	3.38141e-199	10
NEUROD6	4.08741e-202	0.543805	0.983	0.736	8.17482e-199	10
PLK2	6.04523e-182	0.494416	0.999	0.984	1.20905e-178	10
THY1	5.08405e-181	0.421111	0.835	0.6	1.01681e-177	10
DACT1	4.39771e-169	0.504867	0.802	0.837	8.79542e-166	10
TPM3	7.7074e-154	0.436304	0.985	0.805	1.54148e-150	10
ZEB2	3.61988e-152	0.310619	0.957	0.961	7.23975e-149	10
RUNDC3B	2.2043e-150	0.290731	0.746	0.57	4.4086e-147	10
TPM1	3.55134e-149	0.250621	0.923	0.64	7.10269e-146	10
ELMOD1	3.86195e-148	0.532555	0.719	0.368	7.7239e-145	10
DAB1	1.29548e-146	0.553218	0.785	0.577	2.59097e-143	10
MAP1B	8.36692e-142	0.282829	1	0.994	1.67338e-138	10
PPP1R1B	1.18029e-139	0.541386	0.722	0.417	2.36057e-136	10
GUCY1A2	9.59942e-135	0.577289	0.762	0.551	1.91988e-131	10
TENM2	3.35315e-125	0.449008	0.714	0.642	6.7063e-122	10
RUNX1T1	5.50183e-119	0.386331	0.92	0.876	1.10037e-115	10
WNT7B	2.51425e-110	0.773952	0.639	0.326	5.0285e-107	10
STMN2	3.11447e-107	0.394712	1	0.907	6.22894e-104	10
NTRK3	4.80215e-104	0.488166	0.759	0.667	9.6043e-101	10
NPR3	1.46328e-99	0.501822	0.665	0.434	2.92656e-96	10
FEZF2	3.32747e-91	0.390133	0.737	0.484	6.65494e-88	10
THSD7A	1.05473e-85	0.265116	0.774	0.694	2.10946e-82	10
CCN3	1.81798e-76	0.473772	0.586	0.433	3.63596e-73	10
SPOCK1	6.43486e-76	0.634623	0.63	0.505	1.28697e-72	10
CA10	4.59233e-72	0.309628	0.364	0.409	9.18467e-69	10
KLHL5	2.76151e-69	0.578354	0.668	0.655	5.52303e-66	10
DIRAS3	3.84555e-63	0.433049	0.374	0.38	7.69111e-60	10
PCDH17	1.58727e-61	0.45649	0.67	0.596	3.17455e-58	10
LRP1B	3.6061e-41	0.554009	0.594	0.501	7.2122e-38	10
PRICKLE1	1.94915e-38	0.308769	0.365	0.42	3.89829e-35	10
GPR22	2.85151e-36	0.689749	0.575	0.5	5.70301e-33	10
WLS	5.28816e-36	0.368369	0.406	0.603	1.05763e-32	10
ZFHX3	1.04126e-34	0.377033	0.778	0.811	2.08252e-31	10
MGLL	1.39976e-29	0.457834	0.597	0.594	2.79952e-26	10
FABP6	9.00704e-28	0.356882	0.447	0.221	1.80141e-24	10
PINK1	7.98519e-27	0.316851	0.701	0.712	1.59704e-23	10
CDH7	2.0162e-22	0.272123	0.581	0.34	4.03239e-19	10
TNR	4.06471e-22	0.594389	0.57	0.557	8.12942e-19	10
CPNE5	3.66777e-15	0.358623	0.571	0.372	7.33554e-12	10
GUCY1A1	5.59013e-15	0.497501	0.431	0.362	1.11803e-11	10
CDH6	7.13541e-10	0.397383	0.546	0.405	1.42708e-06	10
KCNG1	1.15195e-09	0.4384	0.559	0.555	2.30389e-06	10
HPCA	8.79796e-07	0.346217	0.467	0.374	0.00175959	10
SLC44A1	1.11817e-06	0.295359	0.797	0.874	0.00223633	10
TXNIP	2.1165e-05	0.376447	0.683	0.832	0.0423299	10
RORB	0.000470726	0.321316	0.554	0.558	0.941452	10
OPCML	0.00407521	0.469349	0.485	0.453	1	10
CBLN4	0.00536386	0.439626	0.46	0.402	1	10
EOMES	0	2.35642	1	0.845	0	11
HES6	0	1.77495	1	0.955	0	11
TMEM158	0	1.61736	1	0.931	0	11
GADD45G	0	1.61169	0.982	0.966	0	11
NEUROG1	0	1.46657	0.827	0.478	0	11
ASCL1	0	1.46009	0.973	0.731	0	11
ZEB1	0	1.41152	0.999	0.914	0	11
CCND2	0	1.38408	1	0.983	0	11
MYO10	0	1.24327	1	0.911	0	11
INSM1	0	1.21315	1	0.997	0	11
MDK	0	1.18142	1	0.98	0	11
HMGN2	0	1.14364	0.99	0.885	0	11
HES5	0	1.06446	0.991	0.422	0	11
BTG2	0	1.04662	1	0.979	0	11
NKAIN3	0	1.03833	0.983	0.881	0	11
ZBTB20	0	1.01478	1	0.999	0	11
SOX2	0	0.987727	0.998	0.505	0	11
PPP1R17	0	0.979105	0.98	0.468	0	11
DLL1	0	0.953166	0.917	0.755	0	11
CXXC5	0	0.877353	1	0.897	0	11
SCRN1	0	0.876208	0.999	0.84	0	11
CENPF	0	0.831929	0.989	0.755	0	11
PENK	0	0.830034	0.977	0.906	0	11
NPY	0	0.828653	0.981	0.721	0	11
NKAIN3-IT1	0	0.817437	0.997	0.927	0	11
LGALS1	0	0.810686	1	0.882	0	11
EGR1	0	0.797034	1	1	0	11
ADGRV1	0	0.785231	1	0.974	0	11
NOTCH1	0	0.734993	0.991	0.738	0	11
EGFR	0	0.706109	1	0.924	0	11
SMOC1	0	0.669265	1	0.959	0	11
CA12	0	0.660988	0.997	0.527	0	11
HEG1	0	0.655007	1	0.828	0	11
MKI67	0	0.628281	0.864	0.296	0	11
MDFI	0	0.535729	0.997	0.976	0	11
GLI3	0	0.473333	0.968	0.749	0	11
COL11A1	0	0.457856	0.989	0.73	0	11
GPSM2	0	0.430795	0.997	0.881	0	11
GULP1	0	0.412249	0.981	0.772	0	11
SOX6	0	0.389422	0.999	0.83	0	11
PDPN	0	0.36572	0.99	0.672	0	11
FAM111B	0	0.358214	0.93	0.783	0	11
MLC1	0	0.356082	0.999	0.803	0	11
CYYR1	0	0.347602	0.882	0.725	0	11
SALL3	0	0.329757	0.999	0.789	0	11
TPM2	0	0.326839	0.994	0.875	0	11
NEAT1	0	0.307876	0.999	0.953	0	11
JAG1	0	0.306698	0.958	0.819	0	11
LTBP1	0	0.306357	0.999	0.811	0	11
SLC1A3	0	0.305915	0.999	0.799	0	11
ID1	0	0.296851	0.999	0.889	0	11
TTYH2	0	0.277136	0.997	0.923	0	11
KCNG1	0	0.269103	0.938	0.536	0	11
BMP7	0	0.26454	0.972	0.509	0	11
TACC1	0	0.255522	0.992	0.84	0	11
NFIA	6.31971e-307	0.88455	0.99	0.897	1.26394e-303	11
PAX6	4.40832e-301	1.0086	0.952	0.813	8.81663e-298	11
NEUROD4	2.38545e-291	0.905523	0.843	0.839	4.77089e-288	11
SDC2	1.99972e-286	0.518384	0.905	0.687	3.99943e-283	11
SSTR2	1.43956e-285	1.15658	0.998	0.95	2.87912e-282	11
CDCA7	1.63001e-279	0.725923	0.92	0.747	3.26003e-276	11
TGIF1	1.73833e-275	0.274302	0.958	0.811	3.47666e-272	11
B2M	1.94294e-273	0.258967	1	0.911	3.88588e-270	11
NR2F1	1.32822e-266	0.306118	1	0.989	2.65643e-263	11
ZFHX4	3.82941e-266	0.623267	1	0.97	7.65881e-263	11
HLA-A	2.23434e-261	0.467478	1	0.851	4.46869e-258	11
HMGN5	6.84127e-254	0.430904	0.902	0.72	1.36825e-250	11
GAS1	3.47423e-253	0.79844	0.887	0.722	6.94847e-250	11
NEUROG2	4.42927e-250	1.19778	0.828	0.44	8.85855e-247	11
MFNG	1.1085e-249	0.519842	0.786	0.618	2.217e-246	11
ATAD2	5.11213e-248	0.5938	0.961	0.912	1.02243e-244	11
BTG3	5.22239e-248	0.841436	0.975	0.815	1.04448e-244	11
TAGLN2	1.37752e-244	0.306875	0.976	0.752	2.75504e-241	11
CREB5	2.29054e-235	0.294364	0.936	0.72	4.58108e-232	11
STXBP6	8.86385e-234	0.617487	0.866	0.462	1.77277e-230	11
RAB13	1.37108e-231	0.412814	0.866	0.663	2.74215e-228	11
SOX1	1.79688e-231	0.371453	0.891	0.709	3.59376e-228	11
SOX9	1.08923e-229	0.428484	1	0.909	2.17846e-226	11
TFAP2C	3.4348e-224	0.919201	0.839	0.657	6.8696e-221	11
CENPN	2.84987e-212	0.259608	0.823	0.619	5.69975e-209	11
TJP1	5.75428e-210	0.337858	0.946	0.83	1.15086e-206	11
DHFR	6.3945e-210	0.720302	0.904	0.772	1.2789e-206	11
BARD1	1.31815e-209	0.408761	0.898	0.708	2.63629e-206	11
PMEPA1	2.73856e-204	0.424194	0.995	0.967	5.47712e-201	11
PCNA	2.06198e-200	0.969018	0.95	0.808	4.12397e-197	11
CDK6	4.00899e-197	1.04494	0.757	0.418	8.01797e-194	11
YBX3	8.12671e-197	0.251207	0.915	0.682	1.62534e-193	11
HMGB1	1.7938e-196	0.576457	0.997	0.962	3.5876e-193	11
HSPA5	1.72421e-194	0.857571	1	0.839	3.44842e-191	11
SYNE2	5.68345e-191	0.768702	0.995	0.941	1.13669e-187	11
BBX	1.38613e-189	0.645653	0.943	0.958	2.77227e-186	11
DTL	1.26041e-185	0.37756	0.867	0.766	2.52083e-182	11
TPT1	8.06574e-185	0.389693	1	0.991	1.61315e-181	11
DARS	2.87915e-181	0.522624	0.962	0.836	5.7583e-178	11
SMC4	7.34175e-179	0.725943	0.899	0.829	1.46835e-175	11
ZIC2	2.09015e-177	0.491104	0.819	0.598	4.18031e-174	11
STK17A	4.18377e-177	0.728504	0.799	0.5	8.36754e-174	11
ITGB1	1.32641e-176	0.521125	0.968	0.925	2.65283e-173	11
MCL1	1.2351e-171	0.310043	0.999	0.935	2.4702e-168	11
ZFP36L2	3.96329e-170	0.420126	0.839	0.532	7.92658e-167	11
CDON	3.4862e-169	0.481686	0.835	0.576	6.9724e-166	11
H2AFV	6.76699e-168	0.677822	0.932	0.781	1.3534e-164	11
HMGB2	6.24716e-166	0.769749	0.846	0.542	1.24943e-162	11
WSCD1	1.51436e-163	0.68184	0.825	0.838	3.02873e-160	11
SOX8	7.97547e-162	0.263149	0.878	0.892	1.59509e-158	11
CLSPN	5.16581e-161	0.531149	0.77	0.46	1.03316e-157	11
LMNB1	2.54144e-158	0.63152	0.926	0.856	5.08288e-155	11
JAM2	2.35332e-157	0.410317	0.925	0.907	4.70663e-154	11
MAGI1	6.57754e-154	0.837479	0.813	0.75	1.31551e-150	11
PCLAF	2.12844e-152	0.998797	0.702	0.282	4.25689e-149	11
TMEM170A	6.0239e-152	0.357894	0.891	0.785	1.20478e-148	11
QKI	1.4786e-146	0.25121	1	0.84	2.95721e-143	11
TYMS	1.76914e-144	0.634448	0.715	0.369	3.53829e-141	11
IER2	2.32304e-144	0.299401	1	0.998	4.64607e-141	11
UHRF1	5.36076e-144	0.697384	0.741	0.486	1.07215e-140	11
CDT1	6.35959e-144	0.376403	0.73	0.461	1.27192e-140	11
HSPH1	3.68151e-143	0.729245	0.908	0.759	7.36302e-140	11
VIM	4.87398e-141	0.275066	0.948	0.817	9.74796e-138	11
DEK	9.39045e-140	0.717917	0.974	0.969	1.87809e-136	11
MCM3	3.29393e-135	0.554747	0.797	0.683	6.58786e-132	11
EFHD2	7.21818e-135	0.357753	0.747	0.434	1.44364e-131	11
BRCA2	1.54701e-134	0.301723	0.852	0.757	3.09402e-131	11
TMEM123	4.30854e-134	0.631145	0.823	0.77	8.61707e-131	11
SCAF11	2.7189e-131	0.407536	0.97	0.971	5.43779e-128	11
NES	8.37768e-128	0.455681	0.827	0.618	1.67554e-124	11
GNG5	1.1637e-127	0.481914	0.864	0.732	2.32739e-124	11
FABP5	1.35391e-127	0.338162	0.998	0.927	2.70781e-124	11
RRM1	5.41155e-127	0.637469	0.884	0.807	1.08231e-123	11
HELLS	1.62595e-125	0.783286	0.834	0.718	3.2519e-122	11
BOC	8.71566e-125	0.368547	0.823	0.869	1.74313e-121	11
HNRNPA2B1	9.75253e-125	0.427544	0.995	0.958	1.95051e-121	11
PTTG1	1.55096e-119	0.632936	0.702	0.324	3.10191e-116	11
TMSB4X	1.05987e-117	0.467902	1	0.995	2.11974e-114	11
LHX2	2.98683e-117	0.50184	0.999	0.965	5.97366e-114	11
SMC1A	3.2551e-116	0.298798	0.96	0.803	6.5102e-113	11
ANP32E	5.67778e-114	0.599156	0.762	0.474	1.13556e-110	11
CALU	2.32833e-110	0.417706	0.833	0.576	4.65666e-107	11
PLIN2	6.71407e-108	0.453605	0.78	0.61	1.34281e-104	11
HSPB1	6.4833e-106	0.389567	0.859	0.459	1.29666e-102	11
DLEU2	9.17601e-106	0.629582	0.803	0.897	1.8352e-102	11
H1F0	9.35598e-106	0.496201	0.901	0.683	1.8712e-102	11
INSIG1	9.84335e-106	0.259138	0.913	0.772	1.96867e-102	11
BIRC5	1.73166e-105	0.533805	0.673	0.27	3.46332e-102	11
NASP	3.61534e-105	0.674053	0.916	0.939	7.23067e-102	11
SERF2	3.03983e-102	0.312315	0.947	0.835	6.07967e-99	11
SEPHS1	6.23514e-101	0.395713	0.79	0.584	1.24703e-97	11
IGFBP2	3.2363e-100	0.502454	0.921	0.781	6.4726e-97	11
CALR	3.60398e-100	0.454403	0.963	0.867	7.20797e-97	11
LDHA	9.81603e-100	0.5277	0.842	0.664	1.96321e-96	11
NHLH1	2.35784e-99	0.557024	0.746	0.524	4.71567e-96	11
PNRC2	3.59586e-98	0.304189	0.929	0.888	7.19172e-95	11
TMPO	4.10258e-98	0.491731	0.905	0.759	8.20516e-95	11
CNTLN	7.15921e-98	0.676905	0.756	0.578	1.43184e-94	11
FANCI	7.85286e-97	0.256451	0.732	0.55	1.57057e-93	11
CSTB	6.40956e-96	0.318388	0.937	0.73	1.28191e-92	11
DLL3	5.80061e-95	0.529847	0.778	0.625	1.16012e-91	11
USP1	1.43271e-94	0.377278	0.932	0.842	2.86543e-91	11
EZH2	3.02102e-94	0.399954	0.908	0.802	6.04205e-91	11
RNASEH2B	1.71111e-93	0.602837	0.848	0.789	3.42221e-90	11
SLC16A1	3.52142e-93	0.256128	0.837	0.717	7.04284e-90	11
CKAP2	6.68329e-93	0.261739	0.878	0.822	1.33666e-89	11
DACH1	4.24912e-89	0.610044	0.694	0.495	8.49823e-86	11
PHLDA1	7.64449e-89	0.416359	0.864	0.774	1.5289e-85	11
FEN1	2.44983e-87	0.420092	0.844	0.768	4.89967e-84	11
HSP90B1	1.17882e-84	0.673409	0.938	0.808	2.35764e-81	11
PKM	1.33614e-83	0.391332	0.862	0.649	2.67229e-80	11
MIS18BP1	2.28547e-82	0.334314	0.85	0.826	4.57095e-79	11
MCM7	6.59586e-77	0.602083	0.754	0.638	1.31917e-73	11
HMGB3	6.09746e-76	0.401184	0.802	0.614	1.21949e-72	11
PHIP	2.3599e-75	0.375935	0.98	0.954	4.7198e-72	11
XRCC2	1.86195e-73	0.449155	0.7	0.68	3.7239e-70	11
MAD2L1	8.65908e-72	0.365422	0.67	0.42	1.73182e-68	11
RBP1	5.7523e-69	0.288246	0.776	0.597	1.15046e-65	11
UBE2S	1.90583e-67	0.621978	0.914	0.76	3.81166e-64	11
RND2	1.2958e-66	0.484157	0.709	0.638	2.5916e-63	11
E2F1	2.84339e-66	0.677569	0.616	0.406	5.68678e-63	11
CCNB2	2.15055e-64	0.266849	0.659	0.417	4.30111e-61	11
GINS2	8.31619e-64	0.562054	0.714	0.635	1.66324e-60	11
CDCA7L	3.18963e-62	0.273192	0.716	0.628	6.37925e-59	11
MCM4	5.94907e-61	0.570356	0.769	0.681	1.18981e-57	11
CKB	9.35357e-60	0.332974	0.999	0.958	1.87071e-56	11
KIF5B	2.43172e-58	0.295919	0.991	0.953	4.86344e-55	11
H2AFZ	3.46909e-57	0.385644	0.97	0.895	6.93817e-54	11
DUT	2.14654e-56	0.535713	0.821	0.707	4.29308e-53	11
GADD45A	4.76984e-54	0.351817	0.737	0.496	9.53967e-51	11
GMNN	7.67504e-54	0.396072	0.696	0.558	1.53501e-50	11
JUND	3.18613e-52	0.270163	1	0.985	6.37226e-49	11
KTN1	2.32958e-51	0.258457	0.952	0.905	4.65916e-48	11
RRM2	1.50791e-47	0.465302	0.515	0.302	3.01583e-44	11
PHGDH	5.88124e-45	0.351546	0.661	0.32	1.17625e-41	11
H2AFX	6.01369e-44	0.343543	0.703	0.542	1.20274e-40	11
ATAD5	3.39668e-38	0.388498	0.852	0.883	6.79336e-35	11
CHEK1	3.84952e-38	0.506229	0.632	0.541	7.69904e-35	11
ORC6	3.8325e-35	0.510645	0.687	0.627	7.66499e-32	11
RAD51AP1	6.42666e-35	0.270777	0.645	0.493	1.28533e-31	11
CTNNAL1	1.90514e-31	0.382209	0.717	0.796	3.81028e-28	11
LYPD1	5.22058e-31	0.327621	0.773	0.912	1.04412e-27	11
CENPU	7.3008e-31	0.500851	0.6	0.454	1.46016e-27	11
GLUL	3.2358e-26	0.251854	0.782	0.804	6.47159e-23	11
RGS16	8.15288e-25	0.532907	0.598	0.356	1.63058e-21	11
ASPM	2.78442e-23	0.254258	0.599	0.438	5.56884e-20	11
RCN1	5.46204e-20	0.39659	0.632	0.63	1.09241e-16	11
BRCA1	2.21604e-19	0.368268	0.597	0.582	4.43208e-16	11
CENPK	4.39919e-19	0.310661	0.64	0.604	8.79838e-16	11
SMC2	2.21229e-11	0.358488	0.714	0.81	4.42458e-08	11
MMS22L	2.1961e-10	0.499405	0.672	0.816	4.39221e-07	11
SLITRK5	0	0.780119	0.997	0.66	0	12
COL12A1	0	0.751789	0.936	0.662	0	12
RAPGEF5	0	0.577847	0.94	0.577	0	12
PDZD2	0	0.550179	0.957	0.71	0	12
PPFIBP1	0	0.424762	0.976	0.726	0	12
TRPM3	0	0.39133	0.981	0.695	0	12
HGF	0	0.29021	0.066	0.49	0	12
ARHGAP20	6.22162e-282	0.412014	0.169	0.509	1.24432e-278	12
SHANK3	9.56409e-262	0.310257	0.914	0.744	1.91282e-258	12
ARPP21	5.94578e-235	2.00274	0.99	0.916	1.18916e-231	12
CPNE5	1.71787e-233	0.362502	0.105	0.395	3.43574e-230	12
CYTH3	5.39261e-226	0.507808	0.9	0.59	1.07852e-222	12
SPOCK1	1.37304e-221	0.274214	0.135	0.527	2.74608e-218	12
WLS	1.51471e-218	0.719418	0.207	0.606	3.02942e-215	12
KCNMA1	4.56881e-218	0.437321	0.943	0.797	9.13762e-215	12
CBLN4	3.804e-196	0.314146	0.184	0.414	7.60801e-193	12
JAG2	6.00145e-181	0.399623	0.885	0.674	1.20029e-177	12
GRIN2B	1.3139e-179	1.05474	0.877	0.717	2.6278e-176	12
IGSF21	4.21995e-172	0.333392	0.855	0.465	8.43991e-169	12
SERPINI1	4.97418e-164	0.254864	0.13	0.47	9.94837e-161	12
MTUS1	3.18616e-158	0.275808	0.161	0.609	6.37233e-155	12
DACT1	2.55689e-157	0.354307	0.366	0.852	5.11377e-154	12
ST3GAL1	3.22417e-156	0.296041	0.433	0.866	6.44834e-153	12
PCSK2	1.05027e-155	0.388112	0.761	0.3	2.10054e-152	12
GRIK2	5.55463e-151	1.05668	0.252	0.336	1.11093e-147	12
CNTN1	3.92656e-146	0.64873	0.193	0.495	7.85311e-143	12
VSTM2L	1.88039e-144	0.496549	0.198	0.353	3.76079e-141	12
SCN2A	8.97203e-144	0.731	0.328	0.819	1.79441e-140	12
PCLO	3.21119e-133	1.72457	0.965	0.742	6.42238e-130	12
PLXDC2	3.49726e-131	0.995395	0.221	0.517	6.99452e-128	12
CADM2	3.58231e-129	0.325744	0.799	0.949	7.16463e-126	12
GAS7	4.70655e-119	0.866082	0.779	0.583	9.4131e-116	12
DOCK9	7.28927e-114	0.982538	0.741	0.474	1.45785e-110	12
KCNQ1OT1	5.5085e-112	1.31925	0.989	0.868	1.1017e-108	12
CA10	6.11104e-110	0.262807	0.154	0.416	1.22221e-106	12
RUNX1T1	4.76868e-109	0.776737	0.989	0.875	9.53735e-106	12
IGFBP5	9.04204e-107	0.854658	0.201	0.466	1.80841e-103	12
GABRG3	1.81252e-104	0.775033	0.733	0.442	3.62504e-101	12
HS3ST4	4.57699e-104	0.340683	0.761	0.624	9.15398e-101	12
NTRK3	2.97153e-101	0.469078	0.334	0.685	5.94306e-98	12
PDE1A	3.73336e-98	0.694027	0.252	0.567	7.46671e-95	12
CDH7	1.18504e-97	0.742003	0.214	0.36	2.37008e-94	12
CALY	7.74095e-96	0.499013	0.745	0.485	1.54819e-92	12
SYT1	1.31014e-95	1.44057	0.944	0.832	2.62027e-92	12
PEG3	3.67276e-95	0.433085	0.239	0.643	7.34553e-92	12
TLE4	4.2664e-95	0.560641	0.995	0.846	8.5328e-92	12
DAB1	5.62623e-93	0.392319	0.337	0.599	1.12525e-89	12
ZFHX3	1.22617e-87	0.474717	0.541	0.819	2.45233e-84	12
NPIPB5	4.87757e-80	0.328312	0.91	0.946	9.75513e-77	12
LRP1B	4.44597e-79	1.27815	0.292	0.514	8.89195e-76	12
LPL	1.90798e-76	0.268266	0.904	0.837	3.81595e-73	12
LMO7	9.84084e-76	1.03585	0.329	0.642	1.96817e-72	12
CELF4	2.5599e-75	0.765612	0.834	0.537	5.1198e-72	12
SCG5	4.09624e-73	0.328994	0.752	0.913	8.19248e-70	12
SMARCA2	2.21271e-70	0.428052	0.81	0.918	4.42542e-67	12
PALM2-AKAP2	7.60937e-70	0.286943	0.296	0.215	1.52187e-66	12
NTRK2	4.54507e-69	0.420863	0.788	0.76	9.09014e-66	12
CPD	5.7046e-68	0.277365	0.431	0.654	1.14092e-64	12
XKR4	2.24683e-65	0.331278	0.387	0.6	4.49365e-62	12
NEGR1	5.21545e-62	0.270142	0.863	0.701	1.04309e-58	12
ELMOD1	6.46337e-57	1.00408	0.294	0.393	1.29267e-53	12
NPR3	2.08257e-56	0.856643	0.315	0.454	4.16515e-53	12
LSAMP	5.47487e-55	0.707747	0.341	0.64	1.09497e-51	12
CEP135	8.98301e-53	0.323114	0.851	0.655	1.7966e-49	12
CNTNAP2	4.51142e-52	0.540743	0.303	0.499	9.02285e-49	12
CDH13	5.30536e-49	0.716564	0.412	0.645	1.06107e-45	12
DNM3	5.21356e-48	0.574901	0.386	0.643	1.04271e-44	12
GUCY1A2	1.04143e-44	0.784667	0.357	0.572	2.08287e-41	12
TENM2	5.03152e-44	0.338813	0.419	0.656	1.0063e-40	12
PCDHGA5	5.47659e-44	0.308761	0.917	0.857	1.09532e-40	12
NGEF	8.97471e-41	0.434263	0.612	0.492	1.79494e-37	12
MEG3	1.00616e-39	1.50843	0.588	0.638	2.01232e-36	12
ADCY1	3.0318e-39	0.894144	0.982	0.925	6.06359e-36	12
KAZN	1.22494e-38	0.843422	0.296	0.463	2.44988e-35	12
MGLL	7.28787e-35	0.33957	0.435	0.6	1.45757e-31	12
NELL2	3.11843e-34	0.980642	0.9	0.707	6.23686e-31	12
LIMCH1	2.90379e-31	0.270259	0.613	0.735	5.80758e-28	12
CDH6	3.24528e-28	0.502482	0.312	0.417	6.49055e-25	12
DIRAS3	3.18577e-26	0.411458	0.308	0.382	6.37153e-23	12
FAT3	4.47552e-24	0.908717	0.432	0.656	8.95103e-21	12
SLC44A1	1.83672e-23	0.713891	0.904	0.868	3.67345e-20	12
RCAN1	1.85551e-21	0.51288	0.502	0.631	3.71102e-18	12
SQSTM1	1.75331e-20	0.270349	0.957	0.889	3.50661e-17	12
RAB13	6.63198e-20	0.332038	0.822	0.667	1.3264e-16	12
NRCAM	1.86982e-19	1.10292	0.365	0.545	3.73964e-16	12
NSG2	1.38836e-17	0.346889	0.562	0.681	2.77672e-14	12
THSD7A	3.1889e-16	1.01904	0.409	0.71	6.37781e-13	12
VCAN	1.07208e-14	0.482653	1	0.995	2.14416e-11	12
LMO3	3.2074e-14	0.528134	0.473	0.773	6.41481e-11	12
LUZP1	3.16653e-13	0.322944	0.934	0.786	6.33306e-10	12
FBXW7	1.93765e-12	0.592407	0.781	0.835	3.87529e-09	12
WNT7B	3.85482e-11	0.384331	0.389	0.344	7.70964e-08	12
KLHL5	4.94544e-11	0.846754	0.548	0.66	9.89088e-08	12
CLSTN2	6.01303e-11	0.567091	0.654	0.69	1.20261e-07	12
ARHGEF12	9.27151e-11	0.727857	0.884	0.973	1.8543e-07	12
MSMO1	3.53143e-10	0.274544	0.942	0.799	7.06286e-07	12
DGKH	4.05366e-10	0.336384	0.595	0.559	8.10733e-07	12
ACTN4	4.66888e-09	0.287951	0.864	0.797	9.33775e-06	12
RPRM	1.00737e-08	0.599337	0.615	0.527	2.01474e-05	12
SLC39A10	1.93187e-08	0.300301	0.934	0.743	3.86375e-05	12
FAM49A	4.98331e-07	0.365948	0.671	0.557	0.000996662	12
RORB	9.16341e-07	0.706499	0.5	0.56	0.00183268	12
LRRIQ1	0.000162979	0.420087	0.517	0.581	0.325959	12
SSBP2	0.000283982	0.681229	0.747	0.807	0.567964	12
MEF2C	0.000370678	1.05552	0.606	0.781	0.741357	12
KCNJ6	0.000391659	0.526377	0.591	0.73	0.783318	12
SORCS1	0.000872912	0.753138	0.518	0.532	1	12
NCAN	0.00405246	0.292853	0.902	0.759	1	12
PGM2L1	0.00450426	0.829095	0.875	0.861	1	12
OPCML	0.00989873	0.805502	0.472	0.454	1	12
HIST1H4C	0	3.32613	0.999	0.927	0	13
HMGB2	0	2.58327	0.999	0.542	0	13
HIST1H1D	0	2.56952	0.999	0.789	0	13
TOP2A	0	2.47664	0.988	0.389	0	13
PCLAF	0	2.32654	0.989	0.28	0	13
EOMES	0	2.26951	1	0.848	0	13
TYMS	0	2.15152	0.99	0.366	0	13
CENPF	0	2.14137	1	0.759	0	13
HMGN2	0	2.11587	0.999	0.886	0	13
SMC4	0	2.10816	0.994	0.827	0	13
MKI67	0	2.06178	0.979	0.303	0	13
TUBA1B	0	2.00984	1	0.937	0	13
PCNA	0	1.9684	1	0.809	0	13
HIST1H1C	0	1.95326	0.997	0.676	0	13
HIST1H1A	0	1.95108	0.999	0.795	0	13
NUSAP1	0	1.93425	0.977	0.36	0	13
HIST1H1B	0	1.91936	0.996	0.752	0	13
H2AFX	0	1.91257	0.988	0.536	0	13
RRM2	0	1.82827	0.942	0.293	0	13
FBXO5	0	1.67447	0.966	0.595	0	13
ATAD2	0	1.6537	1	0.912	0	13
HES6	0	1.64431	1	0.956	0	13
UBE2C	0	1.62312	0.922	0.205	0	13
ORC6	0	1.58203	0.985	0.619	0	13
SMC2	0	1.57115	0.995	0.8	0	13
DEK	0	1.54995	1	0.969	0	13
H2AFZ	0	1.54073	0.992	0.895	0	13
RRM1	0	1.53484	0.981	0.806	0	13
ZWINT	0	1.53251	0.953	0.333	0	13
MAD2L1	0	1.52067	0.96	0.416	0	13
ESCO2	0	1.50982	0.977	0.428	0	13
KIF15	0	1.50232	0.986	0.503	0	13
CDK1	0	1.50109	0.941	0.279	0	13
UBE2T	0	1.49321	0.976	0.39	0	13
HIST1H1E	0	1.45593	1	0.977	0	13
MIS18BP1	0	1.42339	0.959	0.823	0	13
GADD45G	0	1.42203	1	0.966	0	13
NCAPG	0	1.41634	0.99	0.418	0	13
HMGB1	0	1.39122	1	0.962	0	13
DHFR	0	1.38942	0.995	0.771	0	13
HELLS	0	1.38146	0.97	0.716	0	13
TMPO	0	1.36836	0.998	0.759	0	13
KNL1	0	1.36444	0.928	0.705	0	13
EZH2	0	1.36207	0.983	0.802	0	13
KIF11	0	1.32984	0.952	0.52	0	13
LMNB1	0	1.31526	0.998	0.855	0	13
CKAP2	0	1.30562	0.987	0.819	0	13
INSM1	0	1.29959	0.999	0.997	0	13
FAM111A	0	1.29029	0.965	0.647	0	13
CDCA5	0	1.28836	0.96	0.514	0	13
FAM111B	0	1.28403	0.979	0.784	0	13
CLSPN	0	1.26045	0.902	0.461	0	13
CENPK	0	1.20258	0.973	0.594	0	13
CHEK1	0	1.19526	0.926	0.533	0	13
HIST2H2AC	0	1.18128	1	0.945	0	13
KIF20B	0	1.17833	0.983	0.845	0	13
GMNN	0	1.15618	0.932	0.553	0	13
BRCA1	0	1.15589	0.923	0.573	0	13
FEN1	0	1.12109	0.989	0.765	0	13
CENPN	0	1.09777	0.991	0.617	0	13
RACGAP1	0	1.04925	0.968	0.794	0	13
BARD1	0	1.02737	0.987	0.709	0	13
DIAPH3	0	1.01826	0.958	0.494	0	13
MCM3	0	1.00506	0.998	0.679	0	13
SMOC1	0	0.996606	1	0.96	0	13
FANCI	0	0.98894	0.952	0.547	0	13
MCM10	0	0.979053	0.966	0.721	0	13
MYBL2	0	0.977551	0.89	0.47	0	13
ATAD5	0	0.975039	0.991	0.878	0	13
NEUROG1	0	0.969907	0.898	0.482	0	13
CIP2A	0	0.964456	0.946	0.74	0	13
MYBL1	0	0.959734	0.997	0.732	0	13
MELK	0	0.934731	0.94	0.508	0	13
CEP152	0	0.906164	0.922	0.759	0	13
HIST1H2AH	0	0.886454	0.997	0.815	0	13
XRCC2	0	0.877798	0.929	0.673	0	13
DTL	0	0.872223	0.982	0.764	0	13
SKA3	0	0.869767	0.991	0.618	0	13
MNS1	0	0.860658	1	0.838	0	13
KIF23	0	0.860301	0.907	0.659	0	13
BRCA2	0	0.802646	0.969	0.755	0	13
NCAPH	0	0.742423	0.961	0.708	0	13
MCM4	0	0.73213	0.994	0.676	0	13
E2F7	0	0.728766	0.951	0.672	0	13
PRR11	0	0.721436	0.938	0.727	0	13
CEP135	0	0.718707	0.96	0.652	0	13
KIF14	0	0.688131	0.946	0.739	0	13
NPY	0	0.647751	0.999	0.725	0	13
HEG1	0	0.614732	0.998	0.831	0	13
KCNG1	0	0.604557	0.979	0.542	0	13
CDC25B	0	0.556266	0.942	0.572	0	13
COL9A1	0	0.542969	0.951	0.705	0	13
EMP2	0	0.474929	0.991	0.692	0	13
DLL1	0	0.468852	0.986	0.755	0	13
NEIL3	0	0.409152	0.895	0.553	0	13
CYYR1	0	0.354728	0.955	0.726	0	13
EGFR	0	0.320515	1	0.925	0	13
CCDC18	0	0.306522	0.938	0.797	0	13
GINS2	9.21288e-307	0.934	0.977	0.628	1.84258e-303	13
UHRF1	1.08708e-306	0.850409	0.919	0.485	2.17416e-303	13
NKAIN3-IT1	4.614e-305	0.985536	0.999	0.928	9.22799e-302	13
CCNB2	9.12721e-304	1.11456	0.908	0.414	1.82544e-300	13
ASCL1	4.01069e-303	1.25437	0.975	0.735	8.02139e-300	13
H2AFV	9.78481e-303	1.19459	0.987	0.782	1.95696e-299	13
ANP32E	4.11023e-302	1.24766	0.955	0.473	8.22046e-299	13
ASPM	8.61441e-302	1.46329	0.898	0.432	1.72288e-298	13
TPX2	1.17547e-301	1.49006	0.896	0.416	2.35094e-298	13
PTTG1	5.50107e-300	1.40907	0.935	0.324	1.10021e-296	13
DEPDC1	9.78284e-300	0.650646	0.896	0.7	1.95657e-296	13
DUT	1.6417e-295	1.51511	0.986	0.704	3.2834e-292	13
DTYMK	3.07143e-295	0.999851	0.967	0.603	6.14287e-292	13
USP1	6.46625e-295	1.32403	0.97	0.842	1.29325e-291	13
BIRC5	4.5496e-290	1.2029	0.899	0.27	9.09919e-287	13
UBE2S	2.41289e-288	1.23733	0.986	0.761	4.82579e-285	13
CKS1B	3.52929e-288	1.24275	0.935	0.528	7.05858e-285	13
HMMR	1.15455e-286	0.565664	0.893	0.556	2.30911e-283	13
CENPL	3.39704e-286	0.610333	0.921	0.759	6.79408e-283	13
NDC80	5.95077e-286	1.37491	0.878	0.656	1.19015e-282	13
ARHGAP11A	4.48103e-283	0.879872	0.891	0.514	8.96206e-280	13
CENPE	5.80123e-282	1.18519	0.902	0.773	1.16025e-278	13
MCM7	1.28548e-279	1.1849	0.944	0.634	2.57096e-276	13
CKS2	7.82548e-279	1.11997	0.97	0.545	1.5651e-275	13
NASP	2.18215e-277	1.0862	0.992	0.936	4.36431e-274	13
TMEM158	1.23225e-274	1.19269	1	0.932	2.4645e-271	13
CTNNAL1	2.03571e-272	0.839877	0.923	0.789	4.07142e-269	13
NOTCH1	2.56623e-270	0.4308	0.988	0.743	5.13245e-267	13
ANXA5	8.73988e-270	0.615717	0.991	0.795	1.74798e-266	13
CDCA7	8.86127e-268	0.868476	0.977	0.749	1.77225e-264	13
PBK	1.76228e-265	1.12705	0.878	0.349	3.52455e-262	13
NR2F1	2.52665e-265	0.517029	1	0.989	5.0533e-262	13
ID1	1.20394e-263	0.489008	1	0.891	2.40788e-260	13
ECT2	1.68964e-262	1.09805	0.878	0.505	3.37928e-259	13
HNRNPA2B1	1.72566e-258	0.727115	1	0.959	3.45133e-255	13
SALL3	2.1093e-257	0.324789	0.994	0.793	4.21861e-254	13
MFGE8	3.75706e-257	0.592887	0.991	0.934	7.51412e-254	13
CENPU	5.32613e-257	1.22672	0.865	0.449	1.06523e-253	13
COL11A1	5.56155e-257	0.321482	1	0.734	1.11231e-253	13
TUBB6	1.9986e-256	0.503432	0.9	0.626	3.9972e-253	13
EGR1	1.65675e-255	0.715714	1	1	3.3135e-252	13
NEUROD4	1.82253e-253	0.93125	0.886	0.838	3.64506e-250	13
ZEB1	1.84009e-251	0.817555	0.999	0.916	3.68017e-248	13
WEE1	4.19508e-250	0.779655	0.962	0.857	8.39015e-247	13
MYADM	4.40437e-248	0.253474	1	0.939	8.80873e-245	13
SPC25	5.43256e-247	0.990116	0.859	0.235	1.08651e-243	13
SYNE2	8.04574e-241	1.07465	1	0.942	1.60915e-237	13
CXXC5	3.23259e-237	0.847108	1	0.899	6.46518e-234	13
SOX2	5.51991e-237	1.14434	0.999	0.514	1.10398e-233	13
SDC2	3.21318e-236	0.785635	0.923	0.69	6.42637e-233	13
GPSM2	3.80742e-236	0.779019	0.983	0.883	7.61483e-233	13
SOX1	5.1728e-236	0.424204	0.954	0.71	1.03456e-232	13
CA12	7.12146e-236	0.380126	0.997	0.535	1.42429e-232	13
BTG3	7.95416e-236	1.0133	0.981	0.818	1.59083e-232	13
STXBP6	1.79791e-235	0.957023	0.882	0.468	3.59582e-232	13
TACC1	2.89815e-235	0.285061	0.997	0.842	5.7963e-232	13
LITAF	3.11971e-235	0.303516	1	0.916	6.23942e-232	13
LMNB2	3.21549e-235	0.742995	0.911	0.643	6.43098e-232	13
SMC1A	4.13172e-235	0.925458	0.989	0.805	8.26344e-232	13
KIF22	1.20388e-234	1.07811	0.878	0.582	2.40777e-231	13
NES	1.72714e-234	0.504625	0.989	0.617	3.45428e-231	13
MMS22L	3.75136e-234	1.12745	0.92	0.806	7.50273e-231	13
SGO1	7.87883e-233	1.10935	0.838	0.444	1.57577e-229	13
ZFHX4	1.09543e-232	0.568992	1	0.97	2.19085e-229	13
NKAIN3	1.00694e-230	0.991542	0.981	0.883	2.01388e-227	13
DLEU2	3.14236e-229	0.876693	0.912	0.892	6.28471e-226	13
MXD3	3.22869e-229	1.07263	0.833	0.413	6.45737e-226	13
SSTR2	3.86693e-229	0.632234	0.999	0.951	7.73387e-226	13
DBF4	4.53683e-226	0.938283	0.923	0.838	9.07366e-223	13
CCNA2	3.00793e-225	1.16426	0.836	0.501	6.01587e-222	13
RNASEH2B	2.67224e-224	0.979354	0.931	0.788	5.34448e-221	13
PPP1R17	3.43601e-224	1.05446	0.962	0.478	6.87202e-221	13
PAX6	9.32392e-221	0.952224	0.975	0.815	1.86478e-217	13
CDKN2C	3.35154e-220	0.780117	0.855	0.662	6.70308e-217	13
[truncated: 3,688 more rows]

## Sheet: gw14.Markers
gene	p_val	avg_log2FC	pct.1	pct.2	p_val_adj	cluster
NRN1	0	1.03561	0.779	0.595	0	0
PALMD	0	0.963464	1	0.976	0	0
SSTR2	0	0.721616	1	0.962	0	0
HES6	0	0.690965	1	0.971	0	0
NRP1	0	0.637633	1	0.951	0	0
PAG1	0	0.574669	1	0.989	0	0
CLMP	0	0.556038	1	0.951	0	0
TMEM158	0	0.473995	0.999	0.896	0	0
ZBTB20	0	0.441806	1	0.995	0	0
SLC38A2	0	0.401118	1	0.991	0	0
DUSP1	6.51688e-291	0.597933	1	0.995	1.30338e-287	0
NR4A2	1.04781e-264	0.289928	0.886	0.7	2.09562e-261	0
JUND	2.999e-247	0.509523	0.999	0.953	5.998e-244	0
GADD45G	6.64499e-213	0.704519	0.947	0.943	1.329e-209	0
PIM3	5.16317e-210	0.340071	0.934	0.808	1.03263e-206	0
CXXC5	3.61868e-194	0.280082	0.995	0.803	7.23735e-191	0
INSM1	5.67076e-194	0.642579	0.994	0.983	1.13415e-190	0
LHX2	1.14577e-172	0.408743	1	0.954	2.29154e-169	0
JUN	2.02885e-127	0.376803	1	0.969	4.0577e-124	0
PHLDA1	4.02034e-100	0.429123	0.846	0.72	8.04067e-97	0
NEUROD6	7.9471e-99	0.27837	0.892	0.702	1.58942e-95	0
PHIP	9.78163e-87	0.354918	0.991	0.932	1.95633e-83	0
NHLH1	3.84998e-86	0.638517	0.673	0.605	7.69995e-83	0
CCND2	2.23844e-81	0.303448	0.992	0.952	4.47689e-78	0
SYNE2	3.82258e-65	0.318073	0.992	0.941	7.64516e-62	0
BHLHE22	1.61448e-41	0.382362	0.994	0.946	3.22897e-38	0
RHOB	7.0831e-40	0.384056	1	0.993	1.41662e-36	0
NEUROD1	1.0925e-31	0.513016	0.604	0.487	2.18501e-28	0
THSD7A	7.19252e-28	0.447672	0.787	0.756	1.4385e-24	0
CRIP2	1.43435e-27	0.257246	0.761	0.717	2.86869e-24	0
COL9A3	0.000393255	0.257085	0.824	0.774	0.786509	0
PREX1	0.00367668	0.356314	0.535	0.536	1	0
TMSB10	0	0.546712	0.975	0.993	0	1
CKS1B	0	0.25063	0.332	0.588	0	1
NRN1	2.80198e-275	0.299818	0.325	0.673	5.60397e-272	1
CNTNAP2	3.0084e-260	0.536711	0.282	0.51	6.0168e-257	1
KAZN	2.65605e-242	0.250727	0.171	0.51	5.3121e-239	1
PPP1R1B	7.69715e-213	0.266351	0.201	0.508	1.53943e-209	1
ANKRD37	2.45341e-197	0.278666	0.523	0.354	4.90682e-194	1
CDK1	5.71291e-180	0.308794	0.221	0.32	1.14258e-176	1
RPS28	3.1113e-175	0.591462	0.879	0.978	6.22261e-172	1
DDIT4	2.4814e-122	0.30867	0.248	0.611	4.9628e-119	1
VSTM2L	5.04363e-122	0.37176	0.22	0.38	1.00873e-118	1
H1F0	1.7103e-121	0.312578	0.386	0.743	3.4206e-118	1
STMN2	1.92019e-112	0.482239	0.997	0.906	3.84038e-109	1
PCSK1N	9.41092e-102	0.298635	0.902	0.949	1.88218e-98	1
NUCKS1	2.82267e-99	0.33214	0.987	0.988	5.64534e-96	1
UBE2S	4.32982e-91	0.403468	0.653	0.805	8.65963e-88	1
SERF2	2.79692e-85	0.261777	0.654	0.854	5.59384e-82	1
FTL	3.38551e-84	0.440188	0.974	0.983	6.77102e-81	1
MYL12B	1.97158e-80	0.486649	0.863	0.895	3.94316e-77	1
CTNNB1	4.66713e-79	0.426224	0.46	0.633	9.33426e-76	1
GNG5	2.63278e-67	0.296651	0.583	0.691	5.26556e-64	1
CDKN2D	4.83753e-53	0.395998	0.652	0.705	9.67507e-50	1
HEY1	9.8857e-34	0.272966	0.183	0.416	1.97714e-30	1
GAP43	4.32915e-21	0.314282	0.835	0.817	8.65831e-18	1
NEUROD6	2.93301e-19	0.717037	0.704	0.727	5.86602e-16	1
TUBB2A	2.02903e-09	0.275467	0.8	0.943	4.05805e-06	1
H2AFZ	2.97141e-07	0.390906	0.824	0.926	0.000594282	1
MAP1B	3.01556e-07	0.269322	0.978	0.988	0.000603112	1
SYT1	1.70856e-05	0.407038	0.907	0.866	0.0341711	1
PREX1	5.78618e-05	0.269488	0.61	0.521	0.115724	1
SATB2	0	0.847342	1	0.962	0	2
SYT4	0	0.846999	0.991	0.887	0	2
CLMP	0	0.836806	1	0.951	0	2
PALMD	0	0.775357	1	0.976	0	2
STMN2	0	0.685926	1	0.912	0	2
NRP1	0	0.592811	1	0.951	0	2
NEUROD6	0	0.576049	0.987	0.692	0	2
BHLHE22	0	0.55285	1	0.945	0	2
TUBA1A	0	0.534123	1	0.998	0	2
INSM1	0	0.325601	1	0.983	0	2
CSRP2	1.43806e-260	0.518971	0.954	0.821	2.87611e-257	2
KCNQ1OT1	8.26425e-213	0.340439	0.966	0.904	1.65285e-209	2
SYT1	6.26178e-206	0.261591	0.964	0.861	1.25236e-202	2
GAP43	1.06672e-196	0.265644	0.932	0.806	2.13344e-193	2
PCSK1N	4.07444e-187	0.365218	0.954	0.94	8.14888e-184	2
PCLO	2.18623e-185	0.279366	0.864	0.713	4.37245e-182	2
TMSB10	8.56063e-175	0.260755	1	0.989	1.71213e-171	2
NELL2	7.93081e-145	0.330608	0.816	0.698	1.58616e-141	2
RHOB	1.23124e-120	0.336738	0.999	0.993	2.46247e-117	2
EEF1A2	4.00243e-117	0.307611	0.842	0.833	8.00486e-114	2
SCG5	5.84435e-111	0.276747	0.843	0.794	1.16887e-107	2
SNCA	7.00823e-111	0.419713	0.787	0.776	1.40165e-107	2
NEFM	9.17381e-47	0.358336	0.744	0.768	1.83476e-43	2
SATB2	0	1.52779	1	0.965	0	3
SYT4	0	1.20087	0.999	0.892	0	3
STMN2	0	1.07064	1	0.916	0	3
CSRP2	0	0.985752	0.991	0.826	0	3
DAB1	0	0.782334	0.935	0.662	0	3
TUBA1A	0	0.704536	1	0.998	0	3
NEFM	0	0.593798	0.96	0.754	0	3
VCAN	0	0.557383	1	0.987	0	3
BHLHE22	0	0.530257	1	0.948	0	3
CAMK2B	0	0.524616	1	0.928	0	3
ARPP21	0	0.457229	0.998	0.934	0	3
CHL1	0	0.427329	1	0.982	0	3
DOK5	0	0.395759	1	0.781	0	3
ADCY1	0	0.352701	1	0.936	0	3
CCBE1	0	0.330305	1	0.884	0	3
CDH11	0	0.317993	1	0.989	0	3
GABRB2	0	0.269043	1	0.958	0	3
PTPRE	0	0.259587	1	0.955	0	3
GAP43	2.14885e-304	0.692014	0.983	0.81	4.2977e-301	3
FAT3	7.05949e-299	0.563146	0.974	0.701	1.4119e-295	3
NEUROD6	8.00644e-296	0.661983	0.995	0.707	1.60129e-292	3
TMSB10	6.47369e-287	0.457114	1	0.99	1.29474e-283	3
NTRK3	6.13816e-276	0.288788	0.987	0.789	1.22763e-272	3
RUNX1T1	1.96215e-273	0.461466	0.977	0.914	3.92429e-270	3
CLMP	7.62479e-253	0.680501	1	0.953	1.52496e-249	3
NELL2	1.14534e-236	0.62852	0.915	0.699	2.29067e-233	3
KCNQ1OT1	2.53271e-225	0.291184	0.995	0.906	5.06541e-222	3
LIMCH1	8.35907e-216	0.63461	0.853	0.603	1.67181e-212	3
PCSK1N	7.58006e-213	0.525689	0.978	0.939	1.51601e-209	3
PCLO	1.83538e-208	0.350635	0.973	0.715	3.67076e-205	3
EEF1A2	1.01824e-205	0.516042	0.888	0.83	2.03649e-202	3
ZEB2	2.22509e-181	0.358271	0.99	0.981	4.45018e-178	3
TUBB2A	1.8341e-145	0.349208	0.999	0.915	3.66819e-142	3
DACT1	6.82119e-145	0.368227	0.911	0.886	1.36424e-141	3
MAP1B	4.01411e-128	0.264241	1	0.985	8.02822e-125	3
GUCY1A2	5.72358e-116	0.469043	0.77	0.652	1.14472e-112	3
SNCA	3.37476e-111	0.426902	0.814	0.775	6.74953e-108	3
RUNDC3B	1.59322e-76	0.260661	0.651	0.504	3.18644e-73	3
MASP1	1.68918e-74	0.512171	0.658	0.467	3.37835e-71	3
RCAN1	1.04506e-67	0.309471	0.727	0.62	2.09012e-64	3
SSTR2	0	2.13783	1	0.964	0	4
PPP1R17	0	1.89421	0.935	0.605	0	4
TMEM158	0	1.76066	1	0.902	0	4
NHLH1	0	1.61466	0.872	0.597	0	4
HES6	0	1.48373	1	0.972	0	4
EOMES	0	1.37548	0.999	0.891	0	4
NRN1	0	1.32575	0.919	0.598	0	4
ZBTB20	0	0.927093	1	0.996	0	4
PENK	0	0.870223	0.999	0.9	0	4
NEUROD4	0	0.856077	0.979	0.829	0	4
NFIA	0	0.763662	0.992	0.882	0	4
NR2F1	0	0.744877	1	0.997	0	4
TTYH2	0	0.692008	0.996	0.937	0	4
CA12	0	0.652073	0.966	0.53	0	4
CLMP	0	0.588613	1	0.954	0	4
SMOC1	0	0.431456	1	0.984	0	4
PLK2	0	0.396386	1	0.991	0	4
HLA-A	0	0.335509	1	0.976	0	4
NKAIN3-IT1	0	0.29013	1	0.951	0	4
PAG1	9.81379e-284	0.257841	1	0.99	1.96276e-280	4
CXXC5	5.09014e-270	0.550739	0.998	0.814	1.01803e-266	4
ACTC1	1.81754e-249	0.274805	0.231	0.312	3.63507e-246	4
CALD1	1.15739e-243	0.28538	1	0.908	2.31477e-240	4
GADD45G	2.46165e-235	0.946164	0.923	0.945	4.92329e-232	4
ZEB1	1.38556e-231	0.503871	0.976	0.745	2.77112e-228	4
INSM1	6.47224e-216	0.849089	0.965	0.986	1.29445e-212	4
TMSB4X	6.73159e-185	0.30129	1	0.997	1.34632e-181	4
JUND	3.10662e-160	0.512544	1	0.956	6.21323e-157	4
EZH2	5.99482e-154	0.378956	0.938	0.803	1.19896e-150	4
TPT1	1.05767e-145	0.266426	1	0.982	2.11535e-142	4
DUSP1	1.44089e-137	0.429156	1	0.995	2.88177e-134	4
PMEPA1	4.37133e-135	0.42207	0.972	0.888	8.74265e-132	4
CCND2	2.4155e-132	0.422565	0.999	0.954	4.83101e-129	4
LHX2	1.63396e-120	0.473863	1	0.957	3.26793e-117	4
SCRN1	3.61261e-120	0.338749	0.942	0.76	7.22522e-117	4
PAX6	5.10794e-114	0.458358	0.84	0.692	1.02159e-110	4
BTG3	1.093e-99	0.336113	0.87	0.642	2.186e-96	4
NEUROD1	7.12863e-90	0.692611	0.661	0.491	1.42573e-86	4
SYNE2	3.18551e-86	0.34555	0.998	0.944	6.37101e-83	4
PHLDA1	4.13635e-84	0.400975	0.816	0.729	8.27269e-81	4
PREX1	5.97359e-81	0.516804	0.682	0.527	1.19472e-77	4
PHIP	1.42542e-71	0.268597	0.987	0.936	2.85085e-68	4
IGFBP2	2.51993e-70	0.27166	0.947	0.78	5.03986e-67	4
BBX	3.2799e-61	0.478297	0.802	0.809	6.5598e-58	4
LHX9	2.37493e-60	0.37372	0.369	0.276	4.74985e-57	4
ASCL1	6.35651e-46	0.266546	0.777	0.773	1.2713e-42	4
ITGB1	2.87604e-44	0.25054	0.928	0.91	5.75208e-41	4
RND2	1.90738e-43	0.615582	0.61	0.52	3.81476e-40	4
MDK	1.22607e-39	0.285502	0.944	0.944	2.45213e-36	4
DLL3	3.15345e-11	0.309257	0.625	0.678	6.3069e-08	4
NEUROG2	1.75295e-05	0.26012	0.613	0.434	0.035059	4
NR2F2	0	3.39914	0.998	0.816	0	5
ERBB4	0	2.86466	1	0.927	0	5
DLX1	0	2.79075	1	0.856	0	5
DLX2	0	2.71978	0.994	0.844	0	5
PDZRN3	0	2.71562	1	0.918	0	5
SCGN	0	2.55396	0.984	0.867	0	5
PLS3	0	2.14935	0.997	0.874	0	5
PROX1	0	2.04903	1	0.977	0	5
GAD2	0	2.01407	0.976	0.793	0	5
SP9	0	1.52611	1	0.96	0	5
PLP1	0	0.899383	0.989	0.938	0	5
NRIP3	0	0.583083	0.995	0.972	0	5
PTPRR	0	0.502581	0.994	0.902	0	5
DLX5	8.41008e-277	2.54886	0.938	0.871	1.68202e-273	5
MAFB	1.36864e-274	0.429953	0.997	0.963	2.73728e-271	5
C11orf96	7.43696e-273	1.94871	0.998	0.747	1.48739e-269	5
WLS	7.29321e-267	0.833162	0.984	0.647	1.45864e-263	5
ARX	2.23717e-257	1.87966	0.995	0.745	4.47434e-254	5
PLK2	3.02168e-248	1.49739	1	0.991	6.04335e-245	5
KITLG	1.16616e-240	1.01591	0.964	0.935	2.33232e-237	5
PDZRN4	5.70978e-235	1.01469	0.951	0.946	1.14196e-231	5
TMEM123	1.12978e-222	1.95889	0.998	0.806	2.25956e-219	5
CELF4	4.84316e-219	1.52614	0.981	0.603	9.68632e-216	5
MOB3B	1.17163e-211	0.644538	1	0.866	2.34326e-208	5
GAD1	4.71907e-189	1.4589	0.872	0.677	9.43814e-186	5
SOX1	2.43897e-188	1.07087	0.964	0.598	4.87793e-185	5
SPOCK1	2.59891e-186	0.653649	0.954	0.499	5.19783e-183	5
MTUS1	5.77757e-183	1.11243	0.964	0.626	1.15551e-179	5
SYNPR	7.83777e-180	0.731379	0.894	0.818	1.56755e-176	5
MEG3	4.81657e-174	1.94393	0.998	0.662	9.63315e-171	5
FGF12	1.52695e-173	0.663624	0.986	0.855	3.0539e-170	5
GAS2L3	7.80457e-161	0.928059	0.908	0.959	1.56091e-157	5
MAGI1	6.06226e-156	0.826372	0.965	0.652	1.21245e-152	5
RPS6KA2	4.90459e-153	0.264799	0.922	0.662	9.80918e-150	5
NPAS3	1.37851e-152	0.906421	0.975	0.864	2.75703e-149	5
PCDH9	2.16622e-152	1.8029	0.989	0.592	4.33243e-149	5
TSC22D3	4.37617e-151	0.778757	0.883	0.646	8.75233e-148	5
INA	1.00012e-129	1.32948	0.959	0.663	2.00024e-126	5
SLC6A1	2.99736e-120	0.930234	0.891	0.905	5.99471e-117	5
QKI	6.42741e-99	1.14733	0.997	0.788	1.28548e-95	5
CHL1	4.55336e-80	0.947353	1	0.983	9.10673e-77	5
ZEB2	7.34418e-78	1.03213	1	0.981	1.46884e-74	5
CXCR4	2.2602e-67	1.45726	0.743	0.747	4.5204e-64	5
PPP1R15A	1.9846e-58	0.508387	1	0.981	3.9692e-55	5
RBP1	3.21667e-57	0.873152	0.91	0.585	6.43335e-54	5
CCNL1	7.83498e-48	0.33561	1	0.973	1.567e-44	5
NR2F1	4.94115e-46	1.81572	0.983	0.997	9.8823e-43	5
GADD45G	5.87811e-44	0.25682	0.992	0.943	1.17562e-40	5
SOX2	1.3759e-42	0.699329	0.784	0.508	2.75181e-39	5
TMSB10	3.20178e-33	0.322323	0.989	0.99	6.40355e-30	5
CALB2	2.16333e-30	1.92012	0.664	0.604	4.32665e-27	5
NSG2	1.89356e-27	0.796917	0.8	0.677	3.78712e-24	5
HMGN2	1.91103e-26	0.50289	0.932	0.852	3.82207e-23	5
ARL4A	2.86099e-26	0.320548	0.906	0.925	5.72197e-23	5
RPS28	4.7195e-26	0.331255	0.981	0.961	9.43899e-23	5
SPTBN1	6.61901e-26	0.438595	0.96	0.828	1.3238e-22	5
ATP1B1	9.35403e-18	0.65553	0.959	0.75	1.87081e-14	5
LUZP2	5.29181e-16	0.274344	0.681	0.956	1.05836e-12	5
SYT1	2.4471e-12	0.314229	0.967	0.871	4.89421e-09	5
RUNX1T1	4.85037e-10	0.484499	0.922	0.918	9.70074e-07	5
CEMIP2	1.337e-09	0.496053	0.648	0.679	2.674e-06	5
MAP1B	3.5606e-07	0.305892	1	0.986	0.000712121	5
SST	2.70537e-06	0.510237	0.515	0.61	0.00541075	5
RBMS3	6.90696e-06	0.355582	0.501	0.686	0.0138139	5
RNASET2	0.000302805	0.267053	0.371	0.474	0.605609	5
VIM	0	2.72837	0.999	0.835	0	6
CLU	0	2.22818	0.995	0.587	0	6
ID4	0	2.13346	0.944	0.465	0	6
FOS	0	2.12155	1	1	0	6
SLC1A3	0	2.11158	0.981	0.636	0	6
SOX9	0	2.05928	0.991	0.83	0	6
CCN1	0	2.05635	0.997	0.71	0	6
ZFP36L1	0	2.04044	0.949	0.358	0	6
SOX2	0	1.93234	0.976	0.479	0	6
HES1	0	1.86659	0.896	0.325	0	6
HES5	0	1.81866	0.862	0.357	0	6
ITGB8	0	1.76487	0.998	0.931	0	6
TTYH1	0	1.76447	0.896	0.457	0	6
AKAP12	0	1.75703	0.998	0.61	0	6
GFAP	0	1.75539	0.999	0.933	0	6
TCIM	0	1.71006	0.931	0.428	0	6
BCAN	0	1.70536	0.987	0.519	0	6
FABP5	0	1.67475	1	0.914	0	6
DBI	0	1.67312	0.996	0.632	0	6
GPM6B	0	1.65983	0.998	0.845	0	6
QKI	0	1.64815	0.997	0.777	0	6
GATM	0	1.64764	0.996	0.728	0	6
SFRP1	0	1.6426	0.934	0.604	0	6
CREB5	0	1.60676	0.864	0.56	0	6
GLI3	0	1.60488	0.959	0.691	0	6
PTN	0	1.59696	0.981	0.811	0	6
ADGRV1	0	1.58933	1	0.962	0	6
PEA15	0	1.58839	0.986	0.594	0	6
TMEM132B	0	1.55329	0.983	0.857	0	6
ZFP36L2	0	1.54797	0.9	0.462	0	6
ATP1A2	0	1.47674	0.98	0.583	0	6
PSAT1	0	1.47046	0.951	0.461	0	6
COL11A1	0	1.46002	0.992	0.683	0	6
PON2	0	1.45665	0.973	0.471	0	6
PTPRZ1	0	1.44732	0.988	0.828	0	6
CNN3	0	1.44388	0.994	0.811	0	6
MT2A	0	1.40137	0.994	0.443	0	6
EGR1	0	1.40042	1	1	0	6
MYO10	0	1.39639	0.955	0.934	0	6
IQGAP2	0	1.33595	0.999	0.896	0	6
LGALS1	0	1.33555	1	0.887	0	6
PAX6	0	1.32344	0.901	0.686	0	6
LTBP1	0	1.3151	0.995	0.756	0	6
CDO1	0	1.31067	1	0.856	0	6
ATP1B2	0	1.29904	0.946	0.461	0	6
LRRC3B	0	1.28044	0.984	0.513	0	6
NFIA	0	1.26476	0.986	0.881	0	6
RCN1	0	1.26262	0.86	0.481	0	6
BOC	0	1.2578	0.988	0.686	0	6
MCL1	0	1.25532	0.995	0.966	0	6
TAGLN2	0	1.25444	0.922	0.567	0	6
TFAP2C	0	1.2492	0.869	0.465	0	6
JUN	0	1.24231	1	0.97	0	6
GULP1	0	1.23972	0.97	0.675	0	6
FZD8	0	1.22052	0.758	0.348	0	6
PLPP3	0	1.21268	0.92	0.387	0	6
NRG1	0	1.20921	0.859	0.495	0	6
SOX6	0	1.19344	1	0.842	0	6
PALLD	0	1.18376	0.992	0.83	0	6
LGALS3	0	1.183	1	0.8	0	6
NOTCH1	0	1.18158	0.856	0.601	0	6
PHGDH	0	1.17423	0.893	0.314	0	6
TNC	0	1.17349	0.999	0.871	0	6
ARHGAP5	0	1.16952	0.99	0.851	0	6
B2M	0	1.16836	1	0.924	0	6
NPAS3	0	1.16311	1	0.856	0	6
NFE2L2	0	1.15885	0.892	0.41	0	6
CST3	0	1.15417	1	0.843	0	6
LITAF	0	1.15203	0.999	0.921	0	6
FOSB	0	1.13365	1	0.998	0	6
METRN	0	1.13118	0.951	0.418	0	6
KLF6	0	1.12864	1	0.994	0	6
PDLIM3	0	1.12079	0.994	0.797	0	6
NEAT1	0	1.11351	0.999	0.947	0	6
NKAIN3	0	1.11133	1	0.884	0	6
GAS1	0	1.10788	0.888	0.663	0	6
GPX3	0	1.08426	1	0.688	0	6
ZBTB20	0	1.07312	1	0.996	0	6
MOXD1	0	1.07056	0.984	0.6	0	6
INTU	0	1.06577	0.928	0.693	0	6
KTN1	0	1.0621	0.992	0.853	0	6
ANXA5	0	1.06103	0.992	0.71	0	6
CSPG5	0	1.04063	0.999	0.813	0	6
LIPG	0	1.0396	0.885	0.476	0	6
LDHA	0	1.03568	0.874	0.704	0	6
ITGA2	0	1.03264	1	0.718	0	6
CALD1	0	1.02905	0.986	0.908	0	6
ZFHX4	0	1.01453	0.997	0.959	0	6
LIFR	0	1.01301	0.908	0.662	0	6
BMP7	0	1.00762	0.914	0.343	0	6
SELENOP	0	0.994521	0.943	0.674	0	6
CD99	0	0.994304	0.914	0.37	0	6
CCNL1	0	0.992756	1	0.971	0	6
SALL3	0	0.991353	0.999	0.764	0	6
F3	0	0.977292	0.999	0.88	0	6
SPARC	0	0.975704	0.947	0.673	0	6
CRYAB	0	0.974949	1	0.99	0	6
ZFP36	0	0.970424	1	0.99	0	6
SCRN1	0	0.970376	0.985	0.754	0	6
PLCE1	0	0.970257	0.996	0.948	0	6
ATF3	0	0.959606	1	0.975	0	6
BTG2	0	0.954504	1	0.975	0	6
CASP3	0	0.9515	0.969	0.574	0	6
PMP2	0	0.951405	1	0.903	0	6
LDLR	0	0.938151	0.994	0.737	0	6
LRIG1	0	0.935325	0.997	0.837	0	6
FSTL1	0	0.932945	0.989	0.61	0	6
MLC1	0	0.921664	0.999	0.82	0	6
JUND	0	0.919965	0.992	0.956	0	6
SHROOM3	0	0.913482	0.943	0.797	0	6
TPM2	0	0.906084	0.996	0.785	0	6
ITM2C	0	0.905027	0.862	0.449	0	6
HLA-A	0	0.896634	1	0.975	0	6
YBX3	0	0.889259	0.994	0.592	0	6
MOB3B	0	0.884174	0.996	0.859	0	6
NOTCH2	0	0.878903	0.827	0.579	0	6
TMEM170A	0	0.869176	0.979	0.766	0	6
HEPN1	0	0.867918	1	0.792	0	6
PSRC1	0	0.864518	0.996	0.814	0	6
DDAH1	0	0.86429	0.99	0.869	0	6
TMEM47	0	0.86037	0.929	0.662	0	6
GADD45A	0	0.85745	0.995	0.519	0	6
ANXA2	0	0.856574	0.858	0.523	0	6
ZIC2	0	0.856393	0.849	0.495	0	6
HEG1	0	0.849173	0.995	0.764	0	6
NCAN	0	0.844648	0.989	0.776	0	6
PDPN	0	0.843163	0.979	0.63	0	6
DIPK1C	0	0.84126	1	0.886	0	6
CKB	0	0.838985	0.994	0.951	0	6
BBX	0	0.836798	0.972	0.796	0	6
JUNB	0	0.827914	0.998	0.941	0	6
HTRA1	0	0.827859	1	0.984	0	6
SCAF11	0	0.821249	0.995	0.956	0	6
NKAIN3-IT1	0	0.815577	1	0.95	0	6
REXO2	0	0.814577	0.988	0.578	0	6
ST5	0	0.812847	0.927	0.835	0	6
IGFBP5	0	0.798883	0.985	0.552	0	6
B3GAT2	0	0.794644	0.964	0.595	0	6
AIF1L	0	0.79256	0.951	0.788	0	6
ACTN1	0	0.778852	0.958	0.617	0	6
REST	0	0.775182	0.895	0.437	0	6
S1PR1	0	0.766765	0.932	0.441	0	6
STAT3	0	0.759577	0.999	0.974	0	6
NOTCH3	0	0.75679	0.788	0.578	0	6
FABP7	0	0.756377	0.989	0.96	0	6
ARX	0	0.750474	0.973	0.733	0	6
JAM2	0	0.74886	0.977	0.825	0	6
SCRG1	0	0.743867	0.996	0.851	0	6
MT3	0	0.743692	0.863	0.511	0	6
PMP22	0	0.742886	0.988	0.657	0	6
ID2	0	0.737316	0.999	0.92	0	6
SPRY2	0	0.734078	0.999	0.827	0	6
AQP4	0	0.724967	1	0.992	0	6
VCL	0	0.720725	0.991	0.792	0	6
IFITM3	0	0.71987	0.842	0.467	0	6
HIST1H1C	0	0.716188	0.971	0.532	0	6
DARS	0	0.715958	0.981	0.807	0	6
ASCL1	0	0.710285	0.988	0.757	0	6
FAM171B	0	0.705505	1	0.941	0	6
LMNA	0	0.696286	0.991	0.708	0	6
LRRC17	0	0.696168	0.865	0.715	0	6
TGIF1	0	0.695005	0.993	0.854	0	6
ITGA6	0	0.687069	0.791	0.486	0	6
SLC9A3R1	0	0.683516	1	0.932	0	6
ZEB1	0	0.680518	0.996	0.74	0	6
ETV1	0	0.673056	0.935	0.731	0	6
MSN	0	0.671813	0.984	0.845	0	6
EGFR	0	0.66947	1	0.972	0	6
RHOC	0	0.669204	0.973	0.715	0	6
CAST	0	0.666165	0.989	0.787	0	6
PAWR	0	0.664561	0.936	0.842	0	6
WSCD1	0	0.656105	0.97	0.698	0	6
SLC2A3	0	0.655168	0.931	0.702	0	6
VCAM1	0	0.645779	0.932	0.662	0	6
TFPI	0	0.642157	1	0.683	0	6
RAB31	0	0.640625	0.998	0.801	0	6
SERPINB6	0	0.638297	0.872	0.567	0	6
PLIN3	0	0.634845	0.828	0.599	0	6
ID1	0	0.631513	0.998	0.87	0	6
RARRES2	0	0.626184	0.904	0.542	0	6
IL6ST	0	0.624978	0.951	0.658	0	6
IL33	0	0.624425	0.963	0.575	0	6
GNG12	0	0.616804	0.99	0.509	0	6
NEDD9	0	0.614255	0.984	0.932	0	6
HSDL2	0	0.605289	0.958	0.559	0	6
TJP1	0	0.604629	0.979	0.785	0	6
LRATD1	0	0.603466	1	0.883	0	6
EEPD1	0	0.597634	0.965	0.707	0	6
FAM114A1	0	0.593884	0.876	0.705	0	6
INSIG1	0	0.593291	0.992	0.82	0	6
MAFF	0	0.592999	0.999	0.894	0	6
PLOD2	0	0.575788	0.975	0.71	0	6
PREX2	0	0.571619	0.861	0.602	0	6
CEBPD	0	0.568582	1	0.912	0	6
MAST4	0	0.563688	1	0.847	0	6
CALU	0	0.560658	0.96	0.652	0	6
PDLIM5	0	0.560511	0.995	0.866	0	6
C1QL1	0	0.548219	1	0.917	0	6
LIMA1	0	0.548116	0.996	0.923	0	6
LSAMP	0	0.537115	0.992	0.611	0	6
WEE1	0	0.534447	0.99	0.803	0	6
HLA-E	0	0.530229	0.996	0.873	0	6
CXCL12	0	0.529125	0.991	0.706	0	6
EMP2	0	0.524191	0.866	0.626	0	6
HERPUD1	0	0.52348	0.998	0.893	0	6
GPCPD1	0	0.514342	0.958	0.74	0	6
SOCS3	0	0.514329	0.997	0.721	0	6
OGFRL1	0	0.510483	0.994	0.891	0	6
DIO2	0	0.508689	1	0.959	0	6
CSF1	0	0.503611	1	0.913	0	6
TIMP1	0	0.495886	0.884	0.606	0	6
PHACTR2	0	0.480363	0.997	0.941	0	6
SDC2	0	0.479673	0.988	0.718	0	6
MFGE8	0	0.470809	0.979	0.899	0	6
MGAT4C	0	0.468931	0.998	0.914	0	6
TLN1	0	0.453543	0.957	0.797	0	6
S1PR3	0	0.453479	0.951	0.716	0	6
JAG1	0	0.451055	0.991	0.84	0	6
MT1X	0	0.443148	0.994	0.576	0	6
TNFRSF12A	0	0.44104	0.823	0.554	0	6
SLCO1C1	0	0.423412	0.997	0.771	0	6
MDFI	0	0.418921	0.99	0.905	0	6
IFI6	0	0.418791	0.967	0.576	0	6
CD9	0	0.414722	0.999	0.763	0	6
ANOS1	0	0.412633	1	0.976	0	6
PCBD1	0	0.40919	0.927	0.63	0	6
IRF1	0	0.394732	1	0.981	0	6
FKBP9	0	0.39464	0.852	0.466	0	6
TSC22D4	0	0.388752	0.949	0.551	0	6
BMP2K	0	0.385995	0.9	0.734	0	6
GADD45B	0	0.385896	1	0.94	0	6
MT1E	0	0.383094	1	0.816	0	6
BARD1	0	0.378955	0.915	0.629	0	6
NR4A1	0	0.378261	1	0.971	0	6
MYADM	0	0.376328	0.996	0.865	0	6
CSRNP1	0	0.375833	0.997	0.941	0	6
COL5A2	0	0.375496	0.996	0.556	0	6
SLC6A1	0	0.373404	0.954	0.901	0	6
CD38	0	0.372795	0.999	0.806	0	6
DAAM2	0	0.370029	1	0.887	0	6
ARC	0	0.365666	0.916	0.588	0	6
ARL4A	0	0.364275	0.993	0.92	0	6
PLEKHG1	0	0.362831	0.957	0.553	0	6
SERPINH1	0	0.359692	0.866	0.61	0	6
AHNAK	0	0.359599	0.848	0.821	0	6
PARP14	0	0.354405	0.973	0.952	0	6
S100A16	0	0.344622	0.999	0.816	0	6
GPSM2	0	0.343531	0.973	0.848	0	6
CCL2	0	0.342553	0.997	0.549	0	6
ALDOC	0	0.334587	0.957	0.642	0	6
KCNG1	0	0.333181	0.966	0.492	0	6
IFI44L	0	0.330669	0.885	0.579	0	6
RGCC	0	0.329878	0.999	0.674	0	6
SMARCA2	0	0.328544	0.994	0.861	0	6
SEMA6A	0	0.32795	0.982	0.817	0	6
EDNRB	0	0.327252	0.999	0.694	0	6
HLA-C	0	0.327105	0.999	0.761	0	6
GEM	0	0.322949	0.979	0.853	0	6
WWTR1	0	0.322537	0.987	0.706	0	6
PDLIM2	0	0.313881	0.962	0.912	0	6
EMP3	0	0.31062	0.932	0.552	0	6
LRRIQ1	0	0.310122	0.985	0.704	0	6
CTSH	0	0.307992	1	0.816	0	6
ANXA1	0	0.306485	1	0.724	0	6
HLA-B	0	0.306158	0.981	0.875	0	6
ITPRID2	0	0.303999	0.903	0.729	0	6
ATAD2	0	0.299109	0.973	0.832	0	6
C1QL2	0	0.295416	0.998	0.823	0	6
C5orf49	0	0.291713	0.902	0.83	0	6
DHFR	0	0.291636	0.955	0.773	0	6
STXBP6	0	0.28378	0.92	0.395	0	6
CEP70	0	0.276774	0.959	0.848	0	6
GRM3	0	0.276422	0.995	0.836	0	6
C6orf118	0	0.273927	0.952	0.782	0	6
BAG3	0	0.272621	0.92	0.782	0	6
NFKBIZ	0	0.271104	0.997	0.808	0	6
RAB32	0	0.262932	0.933	0.598	0	6
SASH1	0	0.259837	0.964	0.776	0	6
ECRG4	0	0.258548	0.919	0.639	0	6
PRR11	0	0.254464	0.927	0.703	0	6
IER2	1.1227e-300	0.85908	1	0.997	2.2454e-297	6
TCF7L2	1.7058e-300	0.619569	0.817	0.665	3.41161e-297	6
HMGN3	7.90441e-298	1.07328	0.954	0.848	1.58088e-294	6
SRI	8.99116e-288	0.964428	0.954	0.704	1.79823e-284	6
HSPB1	1.10389e-286	1.16551	0.804	0.432	2.20778e-283	6
HMGCS1	1.40161e-285	1.1723	0.997	0.867	2.80321e-282	6
BIRC5	1.38719e-283	0.371175	0.747	0.33	2.77437e-280	6
MKI67	4.82251e-281	0.352447	0.781	0.34	9.64502e-278	6
SEPHS1	8.45772e-281	0.423287	0.911	0.592	1.69154e-277	6
SLC1A2	6.14791e-278	0.523119	0.998	0.964	1.22958e-274	6
FLNA	8.8627e-277	0.68596	0.86	0.661	1.77254e-273	6
HSPA1B	6.25222e-274	0.993569	0.931	0.77	1.25044e-270	6
PAG1	5.87897e-273	0.358685	0.998	0.99	1.17579e-269	6
TLE4	7.18331e-272	0.715517	0.99	0.911	1.43666e-268	6
CD63	7.71278e-272	0.934658	0.986	0.755	1.54256e-268	6
HOPX	8.41482e-271	0.965141	0.753	0.302	1.68296e-267	6
C1orf61	1.16624e-268	0.674726	0.972	0.92	2.33248e-265	6
H2AFX	1.90096e-267	0.562467	0.89	0.57	3.80192e-264	6
SLC16A1	3.99752e-265	0.65271	0.859	0.665	7.99504e-262	6
PRCP	7.99142e-265	0.250936	0.806	0.52	1.59828e-261	6
TKTL1	3.98048e-264	0.323236	0.247	0.276	7.96096e-261	6
SOX3	4.60319e-263	1.1386	0.72	0.27	9.20639e-260	6
SEPTIN11	4.56234e-261	0.814869	0.974	0.93	9.12467e-258	6
SQSTM1	3.20289e-260	0.284243	0.942	0.752	6.40577e-257	6
CDCA7	2.47261e-253	0.447361	0.889	0.705	4.94522e-250	6
DOK5	9.98506e-251	1.10228	0.9	0.786	1.99701e-247	6
PPP1R15A	3.58203e-249	0.328088	1	0.98	7.16407e-246	6
HSPA5	8.1287e-249	0.953711	0.988	0.847	1.62574e-245	6
TMEM123	1.07762e-243	0.525274	0.933	0.801	2.15523e-240	6
CD81	6.89375e-242	0.851521	0.956	0.767	1.37875e-238	6
SAT1	1.43479e-241	0.607187	0.987	0.928	2.86958e-238	6
DNAJB1	2.13469e-241	0.598242	0.987	0.976	4.26939e-238	6
SULT1C4	1.79411e-235	0.33696	0.825	0.866	3.58821e-232	6
CKAP2	1.51793e-225	0.254855	0.956	0.83	3.03586e-222	6
RGS16	1.07777e-223	0.798312	0.745	0.385	2.15554e-220	6
REEP3	8.71953e-223	0.376442	0.858	0.724	1.74391e-219	6
MDK	4.92872e-214	0.846227	0.98	0.941	9.85743e-211	6
MYL12A	4.17167e-213	0.369817	0.85	0.568	8.34334e-210	6
SYPL1	4.7139e-213	0.602604	0.775	0.486	9.4278e-210	6
LHX2	3.68081e-208	0.902952	1	0.956	7.36162e-205	6
HSP90B1	8.20606e-208	0.985516	0.969	0.759	1.64121e-204	6
CHEK1	8.66675e-208	0.279185	0.789	0.561	1.73335e-204	6
POLR2L	4.33209e-206	0.478143	0.898	0.567	8.66418e-203	6
CNTLN	4.45042e-206	0.503796	0.854	0.641	8.90083e-203	6
IDI1	2.14858e-205	0.938415	0.965	0.675	4.29716e-202	6
FEZF2	1.90828e-203	0.554616	0.823	0.429	3.81656e-200	6
HSPA1A	1.06192e-202	0.940065	0.985	0.818	2.12384e-199	6
CTSL	8.74726e-198	0.348235	0.808	0.592	1.74945e-194	6
RHOA	4.78611e-195	0.654909	0.988	0.852	9.57222e-192	6
PNRC2	5.63411e-195	0.518505	0.959	0.896	1.12682e-191	6
SNX3	1.80818e-187	0.725754	0.955	0.696	3.61635e-184	6
MLEC	3.28685e-186	0.421394	0.91	0.708	6.57371e-183	6
HSPH1	6.68944e-186	0.564106	0.963	0.843	1.33789e-182	6
NUDCD2	8.49014e-186	0.583491	0.884	0.669	1.69803e-182	6
SCD	3.97992e-182	0.640595	0.922	0.725	7.95985e-179	6
FGFBP3	5.87264e-178	1.07725	0.711	0.483	1.17453e-174	6
PXDN	8.21328e-176	0.401812	0.907	0.84	1.64266e-172	6
YES1	9.80916e-176	0.2711	0.851	0.717	1.96183e-172	6
SEMA5A	1.61196e-175	0.31421	0.297	0.374	3.22393e-172	6
GLUL	3.99586e-171	0.542695	0.95	0.756	7.99173e-168	6
ITM2B	1.25053e-166	0.634206	0.996	0.902	2.50106e-163	6
WASF2	2.99631e-164	0.590178	0.875	0.704	5.99261e-161	6
RGS20	3.47002e-164	0.369444	0.733	0.559	6.94005e-161	6
VEGFA	4.79731e-164	0.752297	0.773	0.475	9.59463e-161	6
LRRTM3	2.91996e-163	0.563949	0.769	0.65	5.83993e-160	6
CTNNAL1	6.7114e-163	0.325155	0.8	0.764	1.34228e-159	6
GNG5	3.94598e-158	0.66791	0.851	0.66	7.89197e-155	6
MSMO1	6.85048e-158	0.759377	0.966	0.724	1.3701e-154	6
CSTB	6.18631e-155	0.609171	0.955	0.698	1.23726e-151	6
CENPF	1.59553e-154	0.515928	0.872	0.691	3.19106e-151	6
FAM107A	3.42294e-154	0.975022	0.671	0.347	6.84589e-151	6
PKM	3.28427e-153	0.69074	0.824	0.621	6.56854e-150	6
H2AFV	1.54431e-150	0.696553	0.935	0.716	3.08863e-147	6
ITGB1	1.66893e-150	0.324497	0.968	0.907	3.33786e-147	6
H1F0	8.91167e-149	0.576946	0.844	0.673	1.78233e-145	6
MASP1	2.40373e-148	0.351019	0.726	0.459	4.80746e-145	6
TPI1	8.13368e-148	0.532574	0.859	0.761	1.62674e-144	6
CKAP5	5.50892e-147	0.253513	0.946	0.751	1.10178e-143	6
RHOJ	6.83078e-147	0.335861	0.734	0.583	1.36616e-143	6
DCXR	5.24458e-143	0.528265	0.69	0.417	1.04892e-139	6
DNAJC1	5.45553e-143	0.705398	0.806	0.688	1.09111e-139	6
SFRP2	1.51209e-141	1.06057	0.644	0.281	3.02417e-138	6
FZD2	5.4046e-141	0.980762	0.665	0.366	1.08092e-137	6
FBXO32	2.05432e-138	1.03498	0.703	0.553	4.10863e-135	6
CXXC5	3.97965e-134	0.588347	0.958	0.814	7.9593e-131	6
CDON	8.7852e-133	1.0098	0.682	0.466	1.75704e-129	6
SOX8	3.4423e-132	0.410946	0.791	0.772	6.88461e-129	6
SLC3A2	3.48858e-132	0.703703	0.77	0.625	6.97715e-129	6
HMGN5	5.93864e-130	0.343826	0.786	0.708	1.18773e-126	6
PHLDA1	8.48337e-129	0.672791	0.81	0.728	1.69667e-125	6
MAGI1	7.4684e-127	0.647328	0.766	0.65	1.49368e-123	6
PRXL2A	1.02264e-116	0.616295	0.964	0.715	2.04528e-113	6
REEP5	3.40722e-112	0.386205	0.959	0.854	6.81445e-109	6
STOM	5.58356e-111	0.325044	0.713	0.605	1.11671e-107	6
GYPC	1.80135e-110	0.356316	0.665	0.42	3.6027e-107	6
CALR	3.87985e-110	0.622298	0.962	0.766	7.75971e-107	6
SERF2	2.65321e-109	0.437983	0.931	0.813	5.30642e-106	6
EPHA2	1.35017e-108	0.251478	0.331	0.51	2.70033e-105	6
PTPRG	2.37562e-108	0.32942	0.821	0.763	4.75124e-105	6
TPM4	1.735e-106	0.361083	0.97	0.898	3.47e-103	6
RAD21	6.28121e-103	0.469187	0.998	0.935	1.25624e-99	6
LYPD1	3.18417e-102	0.326219	0.809	0.845	6.36833e-99	6
HMGN2	1.77174e-101	0.436951	0.911	0.849	3.54347e-98	6
NRARP	2.19691e-98	0.560005	0.662	0.51	4.39382e-95	6
ANP32E	6.09828e-98	0.633343	0.643	0.437	1.21966e-94	6
BSG	3.55987e-96	0.476893	0.737	0.563	7.11974e-93	6
HES4	1.80881e-95	0.702491	0.749	0.542	3.61762e-92	6
PDGFRB	5.97123e-94	0.596372	0.687	0.748	1.19425e-90	6
FAM181B	5.61896e-92	0.778577	0.606	0.357	1.12379e-88	6
CDC42EP1	3.21118e-91	0.674146	0.657	0.472	6.42236e-88	6
PCDH9	6.82105e-90	0.275354	0.902	0.577	1.36421e-86	6
CCND2	2.16307e-89	0.373487	0.947	0.957	4.32613e-86	6
LAMB2	8.13871e-89	0.327504	0.657	0.505	1.62774e-85	6
PLTP	1.01859e-85	0.533736	0.684	0.731	2.03718e-82	6
GNAI2	1.4005e-85	0.465773	0.791	0.712	2.801e-82	6
TFRC	3.87295e-84	0.271445	0.831	0.816	7.7459e-81	6
BTBD17	1.66945e-82	0.388794	0.347	0.439	3.33891e-79	6
BTG3	4.73715e-82	0.528997	0.796	0.645	9.4743e-79	6
SMC2	1.75361e-80	0.437944	0.863	0.777	3.50723e-77	6
CTNNB1	3.06628e-78	0.662165	0.724	0.596	6.13256e-75	6
PHIP	4.63436e-78	0.60943	0.911	0.941	9.26872e-75	6
MYL6	6.21941e-77	0.319416	0.958	0.924	1.24388e-73	6
LRRC10B	2.76302e-76	0.35149	0.342	0.331	5.52603e-73	6
SOX1	1.63552e-75	0.621037	0.693	0.599	3.27103e-72	6
PLIN2	5.23645e-74	0.310525	0.724	0.619	1.04729e-70	6
DACH1	3.42558e-73	0.921242	0.625	0.453	6.85116e-70	6
RHOB	5.7783e-66	0.26614	0.997	0.993	1.15566e-62	6
CA12	3.57911e-65	0.60923	0.689	0.545	7.15823e-62	6
DDIT4	2.3128e-60	0.462175	0.709	0.54	4.6256e-57	6
ARL6IP1	2.33156e-57	0.398719	0.97	0.699	4.66311e-54	6
FOXP1	9.96873e-57	0.631982	0.636	0.48	1.99375e-53	6
BNIP3	1.04025e-56	0.502959	0.679	0.529	2.0805e-53	6
PBK	5.53838e-55	0.269772	0.528	0.298	1.10768e-51	6
TRIOBP	1.04889e-53	0.368104	0.764	0.767	2.09777e-50	6
DUT	1.37379e-52	0.296848	0.819	0.676	2.74758e-49	6
HELLS	8.793e-50	0.551335	0.726	0.727	1.7586e-46	6
WWC2	1.08046e-44	0.323793	0.686	0.717	2.16093e-41	6
HEY1	4.0434e-39	0.462781	0.449	0.372	8.08679e-36	6
DEK	5.82872e-36	0.336333	0.968	0.926	1.16574e-32	6
FILIP1	8.11536e-36	0.356217	0.66	0.724	1.62307e-32	6
HNRNPA2B1	1.59566e-35	0.264167	0.988	0.961	3.19132e-32	6
JAK1	2.60915e-35	0.278334	0.867	0.868	5.21831e-32	6
VEPH1	2.06225e-34	0.668313	0.578	0.514	4.1245e-31	6
PTTG1	7.09671e-34	0.568919	0.483	0.303	1.41934e-30	6
CLIC1	4.40571e-32	0.421669	0.563	0.394	8.81141e-29	6
SYNE2	4.50103e-27	0.343512	0.921	0.948	9.00205e-24	6
PTPRM	8.74147e-25	0.405775	0.697	0.758	1.74829e-21	6
LAPTM4A	2.75252e-24	0.275921	0.926	0.878	5.50505e-21	6
PLAT	2.00218e-23	0.390649	0.606	0.644	4.00436e-20	6
CDCA7L	6.77352e-21	0.702059	0.575	0.478	1.3547e-17	6
SMC4	6.92635e-19	0.282227	0.777	0.811	1.38527e-15	6
CDK6	1.52824e-18	0.398429	0.444	0.415	3.05648e-15	6
TIMP3	3.84827e-16	0.672656	0.576	0.55	7.69655e-13	6
CCNB1	2.23398e-15	0.255784	0.554	0.482	4.46795e-12	6
MIS18BP1	1.35062e-14	0.311586	0.687	0.841	2.70123e-11	6
S100A6	3.44274e-14	0.313538	0.528	0.724	6.88549e-11	6
SMC1A	9.24302e-12	0.254195	0.867	0.807	1.8486e-08	6
RGS3	5.92884e-11	0.458661	0.441	0.535	1.18577e-07	6
ADGRL2	1.77392e-09	0.308061	0.501	0.58	3.54785e-06	6
NPY	4.91947e-09	0.45059	0.479	0.587	9.83895e-06	6
NES	3.01634e-08	0.686415	0.579	0.611	6.03268e-05	6
LIX1	5.35658e-06	0.432489	0.454	0.415	0.0107132	6
VCAN	0.000135143	0.299302	0.989	0.987	0.270285	6
FGFR1	0.0080023	0.659423	0.602	0.803	1	6
ERBB4	0	3.75589	1	0.926	0	7
MAF	0	3.33413	1	0.735	0	7
DLX5	0	3.29781	1	0.868	0	7
SP9	0	3.02028	1	0.96	0	7
DLX2	0	2.98984	0.993	0.842	0	7
ARX	0	2.86493	0.999	0.742	0	7
PLS3	0	2.77921	1	0.873	0	7
RUNX1T1	0	2.77765	1	0.915	0	7
C11orf96	0	2.65209	0.994	0.743	0	7
CXCR4	0	2.61711	1	0.738	0	7
RBP1	0	2.25495	1	0.577	0	7
PDZRN4	0	2.12224	1	0.944	0	7
LHX6	0	2.08699	0.998	0.886	0	7
DLX1	0	2.07249	1	0.854	0	7
SOX1	0	1.94387	0.999	0.592	0	7
NXPH1	0	1.86427	0.968	0.548	0	7
GAD2	0	1.86419	0.905	0.793	0	7
MAFB	0	1.69885	0.927	0.964	0	7
TMEM123	0	1.59206	1	0.803	0	7
CEMIP2	0	1.43439	0.985	0.668	0	7
DACT1	0	1.10564	0.998	0.884	0	7
MOB3B	0	1.063	1	0.864	0	7
NPAS3	0	1.00839	0.996	0.862	0	7
WLS	0	0.91182	0.983	0.642	0	7
PDZRN3	0	0.730587	1	0.917	0	7
FIGN	0	0.717618	0.989	0.632	0	7
GAS2L3	0	0.704206	1	0.957	0	7
IGF1	0	0.612796	0.989	0.712	0	7
MYO1B	0	0.518592	0.986	0.657	0	7
ETS1	0	0.368007	0.936	0.756	0	7
ID3	0	0.25585	0.983	0.543	0	7
SST	8.18048e-295	3.64689	0.836	0.6	1.6361e-291	7
INA	2.57331e-290	1.64331	0.963	0.659	5.14662e-287	7
SLC6A1	1.16221e-288	1.31093	0.918	0.904	2.32442e-285	7
SEMA6A	5.45072e-286	0.912392	0.984	0.823	1.09014e-282	7
TENM2	7.13256e-270	0.36085	0.872	0.65	1.42651e-266	7
ZEB2	6.2282e-263	1.69999	1	0.981	1.24564e-259	7
CELF4	5.31246e-257	1.1271	0.933	0.599	1.06249e-253	7
RBMS3	3.92809e-245	0.545175	0.815	0.678	7.85618e-242	7
GAD1	4.20759e-244	2.14928	0.813	0.676	8.41517e-241	7
VGF	2.40137e-241	0.308489	0.925	0.827	4.80273e-238	7
QKI	9.97095e-231	1.31996	1	0.785	1.99419e-227	7
MEG3	1.85686e-219	1.3592	1	0.658	3.71372e-216	7
SLC38A2	1.12342e-217	0.472873	0.999	0.992	2.24683e-214	7
CDO1	2.08015e-177	0.662672	0.978	0.862	4.16029e-174	7
GLUL	4.28146e-164	0.903518	0.994	0.761	8.56292e-161	7
SYT1	1.75422e-163	1.08853	0.984	0.869	3.50845e-160	7
SPRY2	5.74238e-155	0.622293	0.969	0.834	1.14848e-151	7
CDCA7	1.22317e-154	0.456796	0.936	0.711	2.44634e-151	7
CLIC4	2.86218e-152	0.328469	0.975	0.777	5.72436e-149	7
MTUS1	5.20803e-148	0.441924	0.89	0.624	1.04161e-144	7
SDC2	1.45257e-145	0.273954	0.918	0.73	2.90513e-142	7
MAGI1	2.76713e-132	0.525146	0.888	0.65	5.53426e-129	7
DNM3	1.00995e-131	0.300549	0.87	0.618	2.0199e-128	7
PLK2	2.78608e-123	0.260782	0.998	0.991	5.57217e-120	7
CHL1	4.46089e-122	1.32534	0.989	0.983	8.92177e-119	7
TSC22D3	9.38447e-114	0.541287	0.782	0.647	1.87689e-110	7
NSG2	4.91586e-105	0.874999	0.906	0.672	9.83171e-102	7
MEF2C	2.94603e-101	0.535543	0.934	0.817	5.89205e-98	7
HERPUD1	7.30144e-98	0.35959	0.995	0.897	1.46029e-94	7
TMSB10	3.0737e-88	0.409056	0.992	0.99	6.14739e-85	7
DUSP1	4.96508e-82	0.296376	1	0.995	9.93016e-79	7
TMSB4X	3.48401e-78	0.254669	1	0.997	6.96803e-75	7
NBEA	1.89407e-74	0.541141	0.948	0.871	3.78813e-71	7
SOX2	2.41648e-63	0.406731	0.836	0.502	4.83295e-60	7
MAP1B	3.01447e-60	0.437727	1	0.986	6.02895e-57	7
ASCL1	2.85288e-59	0.427268	0.818	0.771	5.70576e-56	7
ZBTB20	1.0642e-58	0.421829	1	0.996	2.12841e-55	7
SPATS2L	2.66746e-57	0.357069	0.874	0.877	5.33492e-54	7
SOX6	5.92567e-47	1.05681	0.73	0.857	1.18513e-43	7
ACKR3	2.58258e-40	1.43821	0.623	0.436	5.16516e-37	7
ATP1B1	3.34932e-37	0.368229	0.979	0.746	6.69865e-34	7
RPS28	4.02409e-32	0.257365	0.987	0.961	8.04819e-29	7
STMN2	4.57483e-26	0.253852	0.997	0.919	9.14965e-23	7
IGFBP2	2.38634e-24	0.370659	0.749	0.791	4.77267e-21	7
XKR4	8.73393e-24	0.458996	0.636	0.559	1.74679e-20	7
THY1	1.26756e-21	0.278902	0.687	0.587	2.53511e-18	7
CNTNAP2	8.33114e-20	0.651359	0.505	0.471	1.66623e-16	7
RNASET2	5.93146e-12	0.542431	0.376	0.476	1.18629e-08	7
NEGR1	1.80282e-06	0.266237	0.729	0.707	0.00360564	7
TPM4	0.000306406	0.346592	0.853	0.905	0.612812	7
CRABP1	0.00700886	0.273896	0.422	0.413	1	7
MEF2C	0	1.2774	0.953	0.809	0	8
SATB2	0	1.05647	1	0.963	0	8
GAP43	0	0.895149	0.983	0.805	0	8
STMN2	0	0.876435	1	0.914	0	8
CAMK2B	0	0.865225	1	0.926	0	8
CHL1	0	0.84225	1	0.982	0	8
ARPP21	0	0.838533	1	0.932	0	8
ADCY1	0	0.807669	1	0.934	0	8
NELL2	0	0.792562	0.869	0.696	0	8
EEF1A2	0	0.78574	0.874	0.83	0	8
FAT3	0	0.781501	0.901	0.7	0	8
DAB1	0	0.726706	0.901	0.657	0	8
SYT4	0	0.670432	0.99	0.89	0	8
FGF12	0	0.653014	0.925	0.851	0	8
CALM1	0	0.590154	1	0.978	0	8
CADM2	0	0.575548	0.997	0.971	0	8
PCLO	0	0.571638	0.983	0.706	0	8
RPRM	0	0.469836	0.968	0.652	0	8
PCP4	0	0.446036	0.995	0.899	0	8
NEFM	0	0.431553	1	0.744	0	8
LPL	0	0.424018	1	0.83	0	8
DOK5	0	0.417946	1	0.775	0	8
GRIN2B	0	0.396441	0.861	0.71	0	8
CDH13	0	0.389815	0.858	0.703	0	8
ARHGDIG	0	0.388005	0.835	0.715	0	8
BHLHE22	0	0.36749	1	0.946	0	8
GABRB2	0	0.327248	1	0.957	0	8
ARHGEF12	0	0.317479	0.999	0.975	0	8
RASL10A	0	0.302432	0.988	0.865	0	8
SYBU	0	0.300569	0.936	0.725	0	8
PCDH7	0	0.299355	1	0.959	0	8
CCBE1	0	0.29299	1	0.881	0	8
SORCS1	0	0.2724	0.96	0.566	0	8
TUBA1A	7.78219e-292	0.438404	1	0.998	1.55644e-288	8
IGSF21	3.04204e-282	0.413682	0.76	0.527	6.08408e-279	8
KCNQ1OT1	1.0213e-256	0.300603	0.991	0.903	2.04259e-253	8
PGM2L1	1.4645e-254	0.561315	0.973	0.866	2.92899e-251	8
INA	1.45922e-253	0.396295	0.898	0.648	2.91844e-250	8
MAP1B	3.03145e-253	0.416626	1	0.985	6.06291e-250	8
VCAN	8.2351e-248	0.478316	1	0.986	1.64702e-244	8
CSRP2	8.74443e-234	0.563001	0.941	0.825	1.74889e-230	8
LMO3	1.08433e-226	0.334866	0.869	0.744	2.16866e-223	8
PCSK1N	2.25699e-226	0.605912	0.981	0.938	4.51399e-223	8
GAS7	7.20184e-226	0.489563	0.757	0.592	1.44037e-222	8
NSG2	8.21113e-224	0.442954	0.896	0.659	1.64223e-220	8
GUCY1A1	9.3709e-221	0.284944	0.255	0.393	1.87418e-217	8
TUBB2A	7.37337e-210	0.398177	0.993	0.913	1.47467e-206	8
SCG5	6.13824e-199	0.555236	0.833	0.796	1.22765e-195	8
SCN2A	4.50201e-192	0.449323	0.816	0.82	9.00401e-189	8
NEUROD6	8.33761e-191	0.46426	0.919	0.705	1.66752e-187	8
LIMCH1	1.70485e-190	0.635379	0.766	0.604	3.40971e-187	8
ST3GAL1	4.67086e-181	0.356778	0.893	0.876	9.34171e-178	8
CDH6	2.65046e-180	0.293848	0.299	0.412	5.30092e-177	8
TMSB10	1.48894e-175	0.319718	0.999	0.989	2.97788e-172	8
GUCY1A2	1.05011e-172	0.719157	0.739	0.652	2.10021e-169	8
SYT1	3.10616e-169	0.379798	0.941	0.866	6.21232e-166	8
HS3ST4	1.49284e-168	0.3091	0.327	0.637	2.98568e-165	8
SNCA	3.35643e-164	0.532965	0.837	0.771	6.71287e-161	8
RCAN1	1.58639e-143	0.676465	0.721	0.617	3.17279e-140	8
CDKN2D	1.17657e-142	0.425781	0.816	0.685	2.35314e-139	8
SSBP2	2.15142e-136	0.314114	0.86	0.696	4.30284e-133	8
ZEB2	2.34403e-125	0.328653	0.983	0.981	4.68806e-122	8
CNTN1	3.7589e-124	0.715647	0.655	0.513	7.5178e-121	8
NPR3	1.20181e-118	0.355385	0.356	0.465	2.40361e-115	8
LRP1B	3.37983e-118	0.25861	0.352	0.504	6.75965e-115	8
OLFM1	1.44633e-99	0.366965	0.744	0.65	2.89267e-96	8
DACT1	1.13426e-95	0.648751	0.802	0.896	2.26853e-92	8
KHDRBS3	3.63989e-73	0.445997	0.699	0.61	7.27977e-70	8
KCNJ6	3.79337e-67	0.263021	0.477	0.802	7.58675e-64	8
NBEA	8.37365e-64	0.380338	0.846	0.876	1.67473e-60	8
NTRK3	4.47025e-63	0.445468	0.797	0.801	8.94051e-60	8
GPR22	1.0668e-59	0.396703	0.381	0.491	2.13359e-56	8
FAM49A	1.7946e-57	0.451944	0.623	0.538	3.58921e-54	8
SPTBN1	3.38283e-54	0.296658	0.803	0.834	6.76566e-51	8
CRYM	5.70539e-49	0.928582	0.606	0.465	1.14108e-45	8
RORB	1.65039e-41	0.301742	0.424	0.618	3.30077e-38	8
LDB2	2.92944e-23	0.327025	0.509	0.726	5.85888e-20	8
ELMOD1	2.24713e-22	0.482459	0.576	0.388	4.49427e-19	8
SLC44A1	2.68208e-22	0.31142	0.762	0.791	5.36417e-19	8
PDE1A	2.8343e-22	0.291652	0.59	0.526	5.6686e-19	8
PPP1R1B	3.99689e-21	0.347308	0.598	0.444	7.99379e-18	8
VSNL1	2.43526e-18	0.447681	0.525	0.46	4.87052e-15	8
CALY	5.6093e-18	0.432085	0.574	0.52	1.12186e-14	8
SPOCK1	1.2547e-16	0.327418	0.432	0.515	2.5094e-13	8
RALYL	4.90267e-12	0.429159	0.661	0.766	9.80535e-09	8
SERPINI1	1.97589e-11	0.452567	0.564	0.431	3.95178e-08	8
NRCAM	2.15133e-11	0.259018	0.623	0.541	4.30267e-08	8
LMO7	0.0039594	0.418561	0.549	0.62	1	8
DNM3	0.00979238	0.31291	0.517	0.636	1	8
PTN	0	3.1186	1	0.813	0	9
VIM	0	2.97451	1	0.838	0	9
CST3	0	2.73671	1	0.846	0	9
CLU	0	2.53394	0.999	0.594	0	9
FABP5	0	2.51184	1	0.915	0	9
ID4	0	2.40818	0.996	0.471	0	9
PTPRZ1	0	2.34941	1	0.83	0	9
PEA15	0	2.32383	0.999	0.601	0	9
GPM6B	0	2.26828	1	0.848	0	9
TTYH1	0	2.2616	0.991	0.46	0	9
SFRP1	0	2.23861	0.996	0.606	0	9
HOPX	0	2.20315	0.976	0.299	0	9
PSAT1	0	2.17911	0.999	0.468	0	9
FABP7	0	2.16861	1	0.96	0	9
TNC	0	2.1193	1	0.873	0	9
DBI	0	2.09191	1	0.638	0	9
SLC1A3	0	2.07565	1	0.641	0	9
PON2	0	2.04331	0.996	0.479	0	9
TMEM132B	0	1.99611	1	0.858	0	9
FAM107A	0	1.99071	0.948	0.338	0	9
ZFP36L1	0	1.9774	0.987	0.367	0	9
LGALS3	0	1.96838	1	0.804	0	9
MOXD1	0	1.9376	0.999	0.606	0	9
GATM	0	1.93685	1	0.733	0	9
BCAN	0	1.91278	0.999	0.527	0	9
HES1	0	1.87995	0.979	0.332	0	9
GFAP	0	1.87992	1	0.934	0	9
MT3	0	1.86428	0.992	0.51	0	9
LRRC3B	0	1.83063	0.996	0.521	0	9
ATP1A2	0	1.80015	0.998	0.59	0	9
IQGAP2	0	1.78212	1	0.898	0	9
FOS	0	1.78204	1	1	0	9
SOX9	0	1.78028	1	0.832	0	9
CDO1	0	1.77049	1	0.858	0	9
TCIM	0	1.76569	0.956	0.436	0	9
METRN	0	1.73577	0.992	0.426	0	9
ATP1B2	0	1.73129	0.999	0.467	0	9
GPX3	0	1.66964	1	0.694	0	9
ADGRV1	0	1.66576	1	0.962	0	9
ITGB8	0	1.64946	1	0.932	0	9
CSPG5	0	1.6351	1	0.817	0	9
HMGCS1	0	1.60901	1	0.869	0	9
PLPP3	0	1.58916	0.972	0.394	0	9
SOX2	0	1.5874	0.996	0.487	0	9
CCN1	0	1.58464	0.999	0.716	0	9
AKAP12	0	1.58462	0.998	0.618	0	9
GLI3	0	1.54548	0.995	0.694	0	9
NRG1	0	1.54195	0.921	0.499	0	9
MT2A	0	1.54121	1	0.453	0	9
HES5	0	1.53317	0.881	0.366	0	9
IDI1	0	1.49109	0.999	0.679	0	9
C1orf61	0	1.49108	1	0.919	0	9
B3GAT2	0	1.48641	0.999	0.6	0	9
F3	0	1.4858	1	0.882	0	9
CD99	0	1.47808	0.959	0.378	0	9
ANXA5	0	1.43641	1	0.715	0	9
CNN3	0	1.43533	0.999	0.814	0	9
QKI	0	1.42682	0.999	0.781	0	9
ZFP36L2	0	1.40614	0.93	0.469	0	9
PALLD	0	1.37655	0.999	0.833	0	9
DOK5	0	1.36494	0.984	0.784	0	9
HSPA1A	0	1.35148	0.998	0.82	0	9
DIO2	0	1.33422	1	0.96	0	9
HSPA1B	0	1.3247	0.977	0.77	0	9
MOB3B	0	1.32347	1	0.862	0	9
SLC1A2	0	1.31411	1	0.965	0	9
LITAF	0	1.30808	1	0.922	0	9
SAT1	0	1.30776	0.99	0.929	0	9
FAM171B	0	1.29411	1	0.942	0	9
SPRY2	0	1.28805	0.999	0.83	0	9
DDAH1	0	1.28235	0.999	0.871	0	9
MYO10	0	1.28089	1	0.932	0	9
ITM2C	0	1.275	0.921	0.454	0	9
PAX6	0	1.27225	0.964	0.686	0	9
SRI	0	1.26664	0.994	0.707	0	9
PHGDH	0	1.25162	0.905	0.324	0	9
CD63	0	1.2477	0.999	0.758	0	9
CD9	0	1.24697	1	0.767	0	9
TFPI	0	1.24679	1	0.689	0	9
FGFBP3	0	1.24629	0.877	0.478	0	9
CREB5	0	1.24328	0.943	0.561	0	9
GULP1	0	1.24305	0.952	0.682	0	9
FAM181B	0	1.23882	0.817	0.35	0	9
HMGN3	0	1.22382	0.99	0.848	0	9
FSTL1	0	1.22134	1	0.616	0	9
HEPN1	0	1.21053	1	0.796	0	9
HSPB1	0	1.19947	0.933	0.432	0	9
MSMO1	0	1.19391	0.996	0.727	0	9
MLC1	0	1.19344	0.999	0.824	0	9
LIFR	0	1.19298	0.914	0.667	0	9
PDLIM3	0	1.18786	0.986	0.801	0	9
SOX3	0	1.17744	0.803	0.273	0	9
KLF6	0	1.17732	1	0.994	0	9
HTRA1	0	1.17558	1	0.985	0	9
EGR1	0	1.17228	1	1	0	9
NPAS3	0	1.15369	0.999	0.859	0	9
PREX2	0	1.1495	0.986	0.6	0	9
PMP2	0	1.14765	1	0.905	0	9
TAGLN2	0	1.14582	0.874	0.576	0	9
FZD8	0	1.1454	0.839	0.352	0	9
SLCO1C1	0	1.14528	1	0.775	0	9
INTU	0	1.14355	0.994	0.694	0	9
DIPK1C	0	1.13542	1	0.888	0	9
AIF1L	0	1.12724	0.97	0.79	0	9
NEAT1	0	1.1216	1	0.948	0	9
SCD	0	1.12073	0.987	0.725	0	9
RHOC	0	1.11854	0.974	0.719	0	9
COL11A1	0	1.11612	0.994	0.689	0	9
LTBP1	0	1.11407	1	0.76	0	9
SLC9A3R1	0	1.10728	1	0.933	0	9
HES4	0	1.1042	0.958	0.535	0	9
NKAIN3	0	1.10205	1	0.886	0	9
LGALS1	0	1.09499	1	0.89	0	9
TPM2	0	1.09208	0.996	0.789	0	9
SCRG1	0	1.09178	1	0.854	0	9
CD81	0	1.08649	0.983	0.769	0	9
ETV1	0	1.08217	0.996	0.731	0	9
LRIG1	0	1.07668	1	0.84	0	9
ARHGAP5	0	1.07305	0.999	0.853	0	9
SNX3	0	1.07294	0.996	0.699	0	9
SOX6	0	1.0725	0.999	0.845	0	9
PDPN	0	1.07166	0.99	0.636	0	9
NFE2L2	0	1.06986	0.884	0.42	0	9
BMP7	0	1.06581	0.899	0.355	0	9
ACAT2	0	1.06152	0.986	0.713	0	9
FOSB	0	1.06139	1	0.998	0	9
B2M	0	1.05965	1	0.926	0	9
NOTCH2	0	1.05946	0.977	0.575	0	9
LDHA	0	1.05769	0.961	0.703	0	9
MDK	0	1.05557	0.985	0.942	0	9
GNG12	0	1.04001	0.999	0.518	0	9
NCAN	0	1.03733	0.992	0.78	0	9
DARS	0	1.03383	0.993	0.809	0	9
RHOA	0	1.0208	0.999	0.854	0	9
PRXL2A	0	1.01962	0.996	0.718	0	9
SCRN1	0	1.01676	0.992	0.758	0	9
EEPD1	0	1.01396	0.975	0.712	0	9
RGCC	0	1.01384	1	0.681	0	9
SALL3	0	1.01347	0.999	0.769	0	9
EMP2	0	1.00228	0.945	0.626	0	9
TMEM170A	0	0.996249	0.976	0.77	0	9
PMP22	0	0.991537	0.976	0.664	0	9
JUN	0	0.969266	1	0.971	0	9
RAB31	0	0.96383	1	0.805	0	9
MFGE8	0	0.96143	0.998	0.899	0	9
LIPG	0	0.956922	0.928	0.481	0	9
RGS20	0	0.952291	0.956	0.551	0	9
HSDL2	0	0.948505	0.973	0.566	0	9
SEPTIN11	0	0.947352	0.997	0.93	0	9
CASP3	0	0.938726	0.995	0.58	0	9
IFITM3	0	0.914721	0.921	0.47	0	9
REXO2	0	0.914339	0.997	0.585	0	9
GRM3	0	0.905545	1	0.839	0	9
LRRC17	0	0.897175	0.931	0.714	0	9
GNG5	0	0.894631	0.967	0.657	0	9
SPARC	0	0.888084	0.912	0.68	0	9
SELENOP	0	0.88587	0.872	0.683	0	9
ATF3	0	0.883463	1	0.976	0	9
LDLR	0	0.876268	1	0.742	0	9
TMEM47	0	0.873381	0.985	0.664	0	9
MAST4	0	0.863587	0.999	0.85	0	9
CCNL1	0	0.862528	1	0.972	0	9
TPI1	0	0.860233	0.973	0.757	0	9
GADD45A	0	0.844982	1	0.528	0	9
ARC	0	0.842529	0.915	0.594	0	9
PAQR8	0	0.840117	1	0.653	0	9
DNAJB1	0	0.839402	0.999	0.976	0	9
MSN	0	0.831404	0.991	0.847	0	9
PAG1	0	0.831063	1	0.99	0	9
YBX3	0	0.830109	0.963	0.601	0	9
ACTN1	0	0.827041	0.933	0.625	0	9
S1PR1	0	0.824721	0.885	0.453	0	9
INSIG1	0	0.817087	1	0.823	0	9
CALU	0	0.804075	0.983	0.657	0	9
DHFR	0	0.79572	0.944	0.777	0	9
SHROOM3	0	0.78636	0.97	0.799	0	9
ARX	0	0.778124	0.988	0.737	0	9
LSAMP	0	0.772713	0.999	0.617	0	9
VCAM1	0	0.76898	0.979	0.665	0	9
LRATD1	0	0.768311	1	0.885	0	9
ID2	0	0.766335	1	0.922	0	9
REST	0	0.761097	0.954	0.443	0	9
ITGA2	0	0.742856	0.996	0.724	0	9
S100A16	0	0.738513	0.967	0.821	0	9
CAST	0	0.730673	0.986	0.791	0	9
TIMP1	0	0.723306	0.864	0.612	0	9
AQP4	0	0.718516	1	0.992	0	9
NKAIN3-IT1	0	0.713941	1	0.951	0	9
ZFP36	0	0.708586	1	0.99	0	9
OGFRL1	0	0.707863	1	0.893	0	9
MGLL	0	0.706101	1	0.61	0	9
LYN	0	0.703688	0.999	0.854	0	9
WSCD1	0	0.70001	0.933	0.706	0	9
PDLIM5	0	0.697947	0.999	0.868	0	9
CKB	0	0.687436	1	0.951	0	9
TSC22D4	0	0.684755	0.983	0.557	0	9
CRH	0	0.683697	0.998	0.627	0	9
SLC2A3	0	0.6815	0.966	0.705	0	9
HLA-A	0	0.675525	1	0.976	0	9
POLR2L	0	0.674046	0.971	0.569	0	9
FAM114A1	0	0.666748	0.911	0.706	0	9
STAT3	0	0.662692	1	0.974	0	9
ZIC2	0	0.656177	0.932	0.497	0	9
IL6ST	0	0.643696	0.991	0.661	0	9
MGAT4C	0	0.632402	1	0.916	0	9
EMP3	0	0.62885	0.878	0.562	0	9
BTG2	0	0.625384	1	0.976	0	9
EDNRB	0	0.625227	1	0.7	0	9
C1QL2	0	0.623827	0.998	0.827	0	9
SDC2	0	0.620972	0.999	0.722	0	9
TJP1	0	0.619499	0.992	0.788	0	9
PHACTR2	0	0.61649	1	0.942	0	9
PNRC2	0	0.615859	0.995	0.895	0	9
IL33	0	0.614359	0.886	0.586	0	9
MCM3	0	0.609662	0.922	0.796	0	9
PCBD1	0	0.606442	0.973	0.633	0	9
ALDOC	0	0.602422	0.997	0.646	0	9
RHOJ	0	0.599899	0.823	0.581	0	9
C1QL1	0	0.599455	0.995	0.919	0	9
ZEB1	0	0.581209	0.999	0.744	0	9
NPC2	0	0.580659	0.994	0.86	0	9
PLAC9	0	0.576438	1	0.851	0	9
VCL	0	0.569962	0.945	0.798	0	9
HEG1	0	0.562924	0.937	0.772	0	9
LIMA1	0	0.562864	0.963	0.926	0	9
CRYAB	0	0.555347	1	0.99	0	9
PAWR	0	0.55287	0.911	0.845	0	9
SERPINH1	0	0.551597	0.909	0.613	0	9
C12orf75	0	0.538615	0.967	0.644	0	9
SLC6A1	0	0.533538	0.95	0.902	0	9
SEMA6A	0	0.513456	0.993	0.82	0	9
S100A13	0	0.493867	0.877	0.551	0	9
ANOS1	0	0.49143	1	0.976	0	9
TLN1	0	0.48828	0.939	0.801	0	9
DAAM2	0	0.479924	1	0.889	0	9
COL5A2	0	0.473279	0.995	0.565	0	9
MT1X	0	0.471384	1	0.584	0	9
JUNB	0	0.469227	1	0.942	0	9
PTPRG	0	0.466893	0.912	0.759	0	9
BARD1	0	0.465763	0.928	0.634	0	9
MT1E	0	0.46384	1	0.82	0	9
LMNA	0	0.457601	0.981	0.714	0	9
CNP	0	0.457123	0.967	0.756	0	9
NEDD9	0	0.455251	0.98	0.933	0	9
HGF	0	0.454705	0.989	0.515	0	9
GEM	0	0.450358	0.966	0.856	0	9
MDFI	0	0.446655	0.993	0.906	0	9
EFHD2	0	0.443202	0.982	0.392	0	9
SOCS3	0	0.439241	1	0.726	0	9
PLOD2	0	0.434597	0.93	0.718	0	9
WEE1	0	0.429434	0.996	0.806	0	9
ORC6	0	0.421767	0.956	0.656	0	9
PSRC1	0	0.414864	0.99	0.817	0	9
BRCA2	0	0.414636	0.92	0.753	0	9
PLEKHG1	0	0.414013	0.94	0.562	0	9
HLA-E	0	0.405097	1	0.875	0	9
S1PR3	0	0.403472	0.977	0.719	0	9
CSF1	0	0.403334	1	0.915	0	9
IFI44L	0	0.40244	0.875	0.586	0	9
PRSS35	0	0.394431	0.989	0.781	0	9
STXBP6	0	0.393305	0.982	0.401	0	9
LMO2	0	0.388446	1	0.86	0	9
BMP2K	0	0.382282	0.897	0.737	0	9
S100B	0	0.379595	0.999	0.863	0	9
SLC7A11	0	0.379057	1	0.884	0	9
NID1	0	0.37809	1	0.683	0	9
MAFF	0	0.377412	0.99	0.897	0	9
ZCCHC24	0	0.373716	1	0.795	0	9
PARP14	0	0.372625	0.998	0.951	0	9
CD38	0	0.37175	1	0.809	0	9
CSRNP1	0	0.370887	0.998	0.942	0	9
TUBB6	0	0.365008	0.871	0.471	0	9
SPRY1	0	0.362929	0.964	0.846	0	9
GNG11	0	0.362884	0.869	0.485	0	9
IGFBP4	0	0.360831	0.992	0.861	0	9
IFI6	0	0.356235	0.979	0.583	0	9
CTSZ	0	0.350728	0.915	0.768	0	9
ATAD2	0	0.34594	0.974	0.834	0	9
IGFBP5	0	0.34476	0.956	0.562	0	9
HAPLN1	0	0.343752	1	0.468	0	9
SPARCL1	0	0.340542	1	0.866	0	9
RAB32	0	0.335606	0.868	0.608	0	9
LAMB2	0	0.331959	0.85	0.497	0	9
BLVRB	0	0.331457	0.946	0.765	0	9
ZC3HAV1	0	0.329731	0.972	0.877	0	9
ADD3	0	0.32963	1	0.811	0	9
HIST1H1C	0	0.328008	0.988	0.539	0	9
CCL2	0	0.327995	1	0.558	0	9
EFCAB14	0	0.326795	0.985	0.872	0	9
CEBPD	0	0.325372	1	0.913	0	9
SPATS2L	0	0.311582	0.965	0.872	0	9
AHNAK	0	0.292447	0.909	0.819	0	9
NR2F1	0	0.292358	1	0.997	0	9
CXCL14	0	0.290877	1	0.851	0	9
ITPRID2	0	0.289066	0.969	0.729	0	9
BAG3	0	0.286506	0.954	0.782	0	9
GADD45B	0	0.280474	1	0.941	0	9
C5orf49	0	0.269601	0.955	0.828	0	9
MT1M	0	0.268987	1	0.79	0	9
ID1	0	0.268816	0.983	0.873	0	9
PSMB8	0	0.262974	0.983	0.942	0	9
THSD1	0	0.260369	1	0.936	0	9
PLSCR1	0	0.257987	0.915	0.83	0	9
TACC1	0	0.257503	0.999	0.799	0	9
MYADM	0	0.251754	0.995	0.867	0	9
PDE8B	0	0.251103	0.976	0.813	0	9
ARHGAP18	0	0.250784	0.971	0.953	0	9
RGS16	2.35929e-303	0.943951	0.821	0.387	4.71859e-300	9
NFIA	5.78761e-294	0.867424	0.987	0.883	1.15752e-290	9
SERPINB6	5.4458e-292	0.6131	0.835	0.575	1.08916e-288	9
PRCP	6.76003e-284	0.366202	0.833	0.524	1.35201e-280	9
LRRTM3	8.10074e-284	0.79681	0.83	0.649	1.62015e-280	9
ANXA2	2.09629e-283	0.990261	0.797	0.532	4.19259e-280	9
KTN1	4.28318e-282	0.842357	0.999	0.855	8.56636e-279	9
FKBP9	2.33974e-280	0.36969	0.805	0.476	4.67948e-277	9
JAM2	3.8575e-277	0.530354	0.931	0.83	7.71501e-274	9
LHX2	4.08519e-276	0.833794	0.997	0.957	8.17037e-273	9
BOC	4.32895e-275	0.690526	0.847	0.7	8.6579e-272	9
GNAI2	5.26015e-272	0.709981	0.926	0.706	1.05203e-268	9
HSPA5	4.35541e-271	0.903288	0.991	0.849	8.71083e-268	9
MYL6	2.01533e-270	0.601484	0.996	0.923	4.03066e-267	9
RCN1	1.13675e-269	1.03883	0.801	0.491	2.27349e-266	9
DUT	2.93662e-269	0.851487	0.942	0.672	5.87324e-266	9
NOTCH1	1.65025e-265	0.613284	0.886	0.604	3.30049e-262	9
PCNA	1.88949e-264	0.725518	0.965	0.846	3.77898e-261	9
FAM111A	4.33144e-264	0.324067	0.833	0.602	8.66288e-261	9
VEGFA	1.34529e-262	0.753372	0.866	0.475	2.69058e-259	9
BBX	6.04664e-262	0.672057	0.944	0.801	1.20933e-258	9
CALD1	9.55846e-262	0.635066	0.962	0.911	1.91169e-258	9
SYPL1	2.00589e-259	0.733151	0.819	0.489	4.01179e-256	9
STOM	2.40761e-258	0.709473	0.796	0.602	4.81521e-255	9
PLCE1	9.95112e-258	0.628205	0.948	0.951	1.99022e-254	9
CYBA	8.49976e-256	0.369093	0.908	0.857	1.69995e-252	9
MLEC	2.98635e-255	0.568236	0.955	0.71	5.97271e-252	9
HSPH1	3.59596e-254	0.634506	0.976	0.845	7.19192e-251	9
CTSL	6.86555e-252	0.495155	0.831	0.595	1.37311e-248	9
HMGN5	5.33617e-248	0.394757	0.873	0.705	1.06723e-244	9
GPSM2	7.34652e-246	0.262695	0.975	0.851	1.4693e-242	9
TGIF1	1.96956e-245	0.479313	0.88	0.863	3.93912e-242	9
PHLDA1	8.63551e-245	0.55245	0.946	0.722	1.7271e-241	9
TCF7L2	4.40288e-244	0.517997	0.814	0.668	8.80576e-241	9
MCL1	1.41054e-242	0.845057	0.958	0.968	2.82107e-239	9
PKM	4.00868e-242	0.746916	0.908	0.62	8.01736e-239	9
GLUL	4.32009e-242	0.60734	0.977	0.758	8.64019e-239	9
CSTB	2.2729e-240	0.680061	0.976	0.701	4.5458e-237	9
SQSTM1	5.23001e-239	0.300386	0.973	0.753	1.046e-235	9
GMNN	2.84016e-238	0.549085	0.828	0.544	5.68031e-235	9
LIMS1	3.36403e-234	0.387709	0.899	0.682	6.72807e-231	9
ITM2B	1.69566e-233	0.557709	0.999	0.904	3.39132e-230	9
PLTP	1.20198e-231	0.589554	0.801	0.724	2.40397e-228	9
MYL12A	1.84644e-229	0.398167	0.862	0.573	3.69288e-226	9
NOTCH3	5.77249e-229	0.653355	0.779	0.583	1.1545e-225	9
DNAJC1	1.00607e-226	0.605717	0.886	0.685	2.01214e-223	9
SERF2	3.83857e-224	0.59162	0.977	0.813	7.67714e-221	9
TLE4	1.42429e-222	0.66237	0.979	0.913	2.84859e-219	9
TFAP2C	1.33072e-221	0.837841	0.791	0.477	2.66145e-218	9
ITGA6	1.46794e-218	0.644781	0.765	0.494	2.93589e-215	9
ZBTB20	3.87836e-215	0.659059	1	0.996	7.75671e-212	9
TUBA1B	7.85224e-211	0.586314	0.996	0.928	1.57045e-207	9
PDLIM2	1.15816e-206	0.366657	0.931	0.914	2.31632e-203	9
SCAF11	4.00358e-206	0.556387	0.977	0.958	8.00716e-203	9
FZD2	6.92829e-205	0.82878	0.756	0.367	1.38566e-201	9
PLIN3	3.09275e-203	0.586423	0.787	0.605	6.1855e-200	9
WASF2	4.08147e-202	0.636027	0.877	0.708	8.16295e-199	9
CKS1B	1.06324e-196	0.480154	0.83	0.53	2.12649e-193	9
CALR	2.5676e-193	0.639504	0.988	0.768	5.13519e-190	9
REEP3	1.337e-192	0.4661	0.844	0.727	2.67401e-189	9
KAZN	2.0349e-191	0.432072	0.815	0.435	4.06981e-188	9
MAGI1	1.80897e-188	0.533118	0.837	0.648	3.61794e-185	9
TIMP3	2.48627e-188	0.975456	0.743	0.542	4.97253e-185	9
BCAP31	4.91979e-186	0.380563	0.905	0.646	9.83957e-183	9
GYPC	6.96965e-186	0.444962	0.746	0.42	1.39393e-182	9
SLC3A2	6.23214e-185	0.5331	0.874	0.622	1.24643e-181	9
ZFHX4	3.56906e-183	0.710581	0.99	0.96	7.13812e-180	9
HSP90B1	6.05032e-182	0.622667	0.983	0.762	1.21006e-178	9
SOX8	1.64776e-180	0.481439	0.807	0.772	3.29552e-177	9
COL9A1	6.18945e-179	0.287795	0.793	0.645	1.23789e-175	9
JUND	3.21726e-176	0.532498	0.996	0.956	6.43452e-173	9
FEZF2	9.71637e-176	0.311552	0.863	0.435	1.94327e-172	9
SEPHS1	4.45025e-165	0.26133	0.872	0.6	8.9005e-162	9
CLIC1	7.9361e-161	0.516193	0.79	0.385	1.58722e-157	9
TMEM123	5.83741e-159	0.39088	0.893	0.805	1.16748e-155	9
ITGB1	1.01464e-157	0.349518	0.981	0.907	2.02929e-154	9
HMGN2	9.89626e-156	0.372639	0.983	0.847	1.97925e-152	9
GAS1	1.85415e-155	0.648809	0.779	0.673	3.7083e-152	9
CDCA7	1.79522e-154	0.591739	0.817	0.713	3.59043e-151	9
REEP5	3.60597e-153	0.495289	0.937	0.857	7.21194e-150	9
CTNNB1	1.54944e-152	0.569252	0.849	0.591	3.09889e-149	9
FLNA	3.11371e-152	0.5034	0.803	0.668	6.22741e-149	9
BNIP3	2.30268e-150	0.609354	0.814	0.524	4.60536e-147	9
ANP32E	8.64449e-150	0.464175	0.763	0.435	1.7289e-146	9
PTPRM	1.70406e-149	0.484782	0.789	0.752	3.40812e-146	9
NES	2.65503e-148	0.662022	0.775	0.6	5.31005e-145	9
BRCA1	5.48143e-146	0.284796	0.76	0.58	1.09629e-142	9
CLSPN	1.37161e-142	0.335874	0.753	0.484	2.74321e-139	9
PFN1	1.33975e-139	0.415187	0.864	0.641	2.67951e-136	9
CNTLN	6.16434e-138	0.441547	0.799	0.648	1.23287e-134	9
UTRN	4.61715e-137	0.277946	0.83	0.82	9.2343e-134	9
DTYMK	2.43365e-136	0.355899	0.839	0.709	4.86731e-133	9
PHIP	5.47552e-131	0.469706	0.955	0.938	1.0951e-127	9
DCXR	1.59455e-129	0.366396	0.728	0.42	3.1891e-126	9
CTNNAL1	4.28658e-128	0.489404	0.772	0.766	8.57316e-125	9
NUDCD2	4.75211e-127	0.450619	0.852	0.674	9.50422e-124	9
SLC16A1	3.86254e-123	0.589656	0.78	0.673	7.72508e-120	9
CDCA7L	1.94904e-120	0.726217	0.7	0.473	3.89808e-117	9
IGFBP2	3.49271e-120	0.39936	0.964	0.78	6.98541e-117	9
PXDN	6.96924e-120	0.395894	0.851	0.844	1.39385e-116	9
ST5	3.2832e-117	0.548633	0.823	0.842	6.5664e-114	9
YES1	3.79746e-117	0.278937	0.835	0.721	7.59491e-114	9
PHF19	2.19608e-116	0.285745	0.597	0.256	4.39216e-113	9
GPCPD1	2.25116e-115	0.319746	0.874	0.748	4.50233e-112	9
GINS2	2.33333e-115	0.81288	0.724	0.585	4.66665e-112	9
IER2	1.29887e-113	0.347991	0.998	0.997	2.59774e-110	9
DACH1	6.73844e-109	0.774502	0.682	0.453	1.34769e-105	9
HEY1	8.57443e-108	0.591629	0.701	0.36	1.71489e-104	9
RARRES2	1.0905e-105	0.593689	0.712	0.56	2.18099e-102	9
RAD21	2.87139e-104	0.272267	0.99	0.936	5.74278e-101	9
STK17A	1.34267e-103	0.358327	0.713	0.502	2.68533e-100	9
H2AFV	3.12606e-101	0.340562	0.912	0.722	6.25211e-98	9
RRM1	8.17108e-98	0.293723	0.838	0.685	1.63422e-94	9
TPM4	1.56993e-97	0.414552	0.916	0.903	3.13986e-94	9
POMP	2.33722e-93	0.273571	0.967	0.814	4.67444e-90	9
CSRP1	7.70618e-90	0.264029	0.674	0.534	1.54124e-86	9
TUBB4B	3.07683e-89	0.288076	0.941	0.672	6.15366e-86	9
TRIOBP	9.52926e-87	0.367309	0.776	0.767	1.90585e-83	9
SMC2	3.6527e-86	0.418437	0.822	0.781	7.3054e-83	9
CXXC5	9.36814e-81	0.348797	0.868	0.822	1.87363e-77	9
DEK	1.38986e-78	0.300944	0.931	0.929	2.77972e-75	9
STARD4	3.51679e-78	0.341439	0.731	0.643	7.03358e-75	9
PEG3	1.63861e-73	0.457438	0.712	0.592	3.27722e-70	9
NRARP	2.7567e-69	0.576272	0.653	0.513	5.5134e-66	9
CA12	4.87786e-63	0.568226	0.68	0.548	9.75572e-60	9
NKAIN4	8.81777e-63	0.378141	0.62	0.397	1.76355e-59	9
VCAN	4.739e-61	0.262138	0.996	0.987	9.47801e-58	9
FOXP1	1.32393e-58	0.375609	0.66	0.481	2.64786e-55	9
CHEK1	5.0127e-58	0.385367	0.666	0.572	1.00254e-54	9
S100A6	8.42076e-57	0.57135	0.684	0.712	1.68415e-53	9
SMC1A	9.246e-56	0.263997	0.88	0.807	1.8492e-52	9
FBXO32	9.16094e-55	0.337202	0.69	0.557	1.83219e-51	9
HBEGF	1.74769e-54	0.462359	0.658	0.648	3.49539e-51	9
HSP90AA1	2.2897e-51	0.268681	1	0.998	4.57941e-48	9
MCM4	2.21337e-49	0.683071	0.682	0.743	4.42673e-46	9
LIX1	1.56552e-47	0.289971	0.386	0.42	3.13104e-44	9
TYMS	3.83597e-45	0.582831	0.605	0.362	7.67193e-42	9
LRRC10B	1.55334e-42	0.773006	0.6	0.318	3.10668e-39	9
E2F1	4.86023e-39	0.294322	0.622	0.501	9.72045e-36	9
VEPH1	2.93523e-38	0.704836	0.598	0.514	5.87045e-35	9
SFRP2	4.01319e-35	0.46897	0.626	0.289	8.02638e-32	9
HELLS	9.48672e-31	0.602975	0.664	0.731	1.89734e-27	9
SOX1	1.51183e-26	0.359112	0.629	0.604	3.02366e-23	9
CDON	1.63525e-22	0.462686	0.597	0.475	3.2705e-19	9
SULT1C4	3.1182e-20	0.294552	0.688	0.873	6.2364e-17	9
CENPM	1.19143e-18	0.252798	0.56	0.392	2.38286e-15	9
ETV5	5.63478e-18	0.591282	0.657	0.815	1.12696e-14	9
PCLAF	4.42141e-16	0.405853	0.565	0.312	8.84282e-13	9
FGFR1	4.75466e-16	0.444056	0.635	0.798	9.50931e-13	9
CDC42EP1	7.68593e-16	0.613295	0.574	0.48	1.53719e-12	9
SLC38A3	1.82666e-13	0.282605	0.446	0.603	3.65331e-10	9
MMS22L	3.44508e-13	0.371955	0.743	0.809	6.89017e-10	9
CD82	9.79255e-11	0.403076	0.448	0.516	1.95851e-07	9
RGS3	2.22784e-05	0.455975	0.536	0.528	0.0445567	9
CRB2	0.000123364	0.577224	0.526	0.425	0.246728	9
CDT1	0.000253897	0.258367	0.505	0.447	0.507793	9
CENPK	0.000710175	0.590117	0.535	0.573	1	9
PLAT	0.00667142	0.484373	0.535	0.648	1	9
MEF2C	0	2.432	1	0.806	0	10
ARPP21	0	1.98136	1	0.933	0	10
CRYM	0	1.82961	0.879	0.444	0	10
MEG3	0	1.79792	0.98	0.643	0	10
CHL1	0	1.72249	1	0.982	0	10
GRIN2B	0	1.65218	0.998	0.7	0	10
LMO3	0	1.46883	0.974	0.737	0	10
SCN2A	0	1.41694	0.98	0.807	0	10
PCLO	0	1.38366	1	0.708	0	10
PCP4	0	1.33229	1	0.899	0	10
ADCY1	0	1.22393	1	0.934	0	10
ATP1B1	0	1.22217	0.996	0.734	0	10
CNTN1	0	1.21017	0.873	0.497	0	10
LPL	0	1.20911	1	0.832	0	10
CALM1	0	1.19918	1	0.978	0	10
FGF12	0	1.17159	1	0.846	0	10
FBXW7	0	1.16908	0.996	0.781	0	10
GAS7	0	1.16778	0.972	0.576	0	10
LMO7	0	1.16239	0.772	0.601	0	10
FAM49A	0	1.10183	0.927	0.514	0	10
CALY	0	1.09667	0.935	0.491	0	10
GAP43	0	1.07617	0.991	0.806	0	10
CAMK2B	0	1.07165	0.996	0.927	0	10
FAT3	0	1.05439	0.962	0.696	0	10
SERPINI1	0	1.05403	0.809	0.413	0	10
TLE4	0	1.0428	1	0.909	0	10
IGSF21	0	1.0388	0.996	0.51	0	10
PGM2L1	0	1.02034	0.973	0.867	0	10
NELL2	0	1.0018	0.923	0.694	0	10
PDE1A	0	0.998449	0.785	0.51	0	10
RALYL	0	0.996608	0.944	0.741	0	10
SCG5	0	0.996459	0.937	0.788	0	10
NSG2	0	0.989871	0.979	0.655	0	10
SMARCA2	0	0.978896	0.985	0.861	0	10
XKR4	0	0.976914	0.923	0.532	0	10
SORCS1	0	0.966651	0.943	0.571	0	10
VSNL1	0	0.919154	0.838	0.435	0	10
NRCAM	0	0.898321	0.81	0.526	0	10
INA	0	0.887438	0.99	0.642	0	10
KCNQ1OT1	0	0.860883	1	0.903	0	10
KHDRBS3	0	0.855152	0.866	0.597	0	10
RPRM	0	0.852226	0.884	0.662	0	10
DAB1	0	0.841773	0.94	0.656	0	10
CELF4	0	0.836068	0.852	0.59	0	10
KCNMA1	0	0.822059	1	0.824	0	10
SYT1	0	0.797694	0.99	0.863	0	10
NBEA	0	0.796754	0.928	0.869	0	10
FAM81A	0	0.776172	0.999	0.757	0	10
GRM3	0	0.763636	0.979	0.836	0	10
PDZD2	0	0.762626	1	0.813	0	10
SSBP2	0	0.762011	0.913	0.693	0	10
TRPM3	0	0.755608	1	0.769	0	10
OLFM1	0	0.746724	0.931	0.636	0	10
PCSK1N	0	0.746207	0.999	0.937	0	10
SATB2	0	0.710701	1	0.964	0	10
CDH13	0	0.703208	0.858	0.705	0	10
SPTBN1	0	0.696988	0.953	0.821	0	10
NTRK2	0	0.692509	0.996	0.796	0	10
ZNF385D	0	0.692392	1	0.703	0	10
CDKN2D	0	0.68523	0.887	0.681	0	10
ARHGEF12	0	0.678572	1	0.975	0	10
SYBU	0	0.676518	0.982	0.723	0	10
SNCA	0	0.675841	0.909	0.766	0	10
PCDH7	0	0.664996	1	0.959	0	10
RASL10A	0	0.659359	1	0.865	0	10
GABRB2	0	0.649119	1	0.957	0	10
RPRML	0	0.631957	1	0.899	0	10
SYT4	0	0.621212	0.995	0.89	0	10
GABRG3	0	0.619363	0.966	0.456	0	10
WNT7B	0	0.618089	0.912	0.393	0	10
TUBB2A	0	0.614864	1	0.913	0	10
ARHGDIG	0	0.596047	0.932	0.708	0	10
NEFM	0	0.589539	1	0.747	0	10
SEMA3E	0	0.585665	1	0.772	0	10
KCTD12	0	0.58511	0.854	0.513	0	10
TNR	0	0.582271	0.775	0.584	0	10
SLITRK5	0	0.543529	1	0.585	0	10
NEGR1	0	0.51565	0.994	0.684	0	10
CHGA	0	0.511109	0.999	0.855	0	10
PRKCB	0	0.477483	0.802	0.518	0	10
DOCK9	0	0.477178	0.927	0.58	0	10
FABP3	0	0.45892	0.967	0.495	0	10
RAPGEF5	0	0.45506	0.955	0.578	0	10
MGAT4C	0	0.450116	1	0.913	0	10
REEP5	0	0.432269	0.998	0.85	0	10
ABLIM1	0	0.428919	0.998	0.816	0	10
GPD1L	0	0.398926	0.819	0.656	0	10
LINC02607	0	0.394826	0.985	0.544	0	10
PCSK2	0	0.383641	0.952	0.303	0	10
GDA	0	0.367693	1	0.66	0	10
CCBE1	0	0.366885	1	0.882	0	10
COL12A1	0	0.366234	0.997	0.717	0	10
RAB3B	0	0.359519	0.925	0.571	0	10
MMD	0	0.344746	0.984	0.633	0	10
RUNX1T1	0	0.339233	1	0.911	0	10
DIRAS3	0	0.336354	0.218	0.374	0	10
LRRC4C	0	0.318452	1	0.881	0	10
KCNK1	0	0.312456	1	0.677	0	10
CDH11	0	0.310506	1	0.989	0	10
RFLNB	0	0.306065	0.895	0.749	0	10
CHRM3	0	0.304649	0.985	0.7	0	10
RASGRF1	0	0.29629	0.968	0.37	0	10
SNX10	0	0.292352	0.914	0.479	0	10
GABRA1	0	0.287494	1	0.493	0	10
NECAB1	0	0.2824	0.994	0.736	0	10
CIDEA	0	0.279779	1	0.629	0	10
PPFIBP1	0	0.269611	0.947	0.472	0	10
VGF	0	0.256613	1	0.816	0	10
DNM3	2.1577e-306	0.955137	0.776	0.614	4.3154e-303	10
CADM2	8.52544e-292	0.745814	0.983	0.972	1.70509e-288	10
EEF1A2	1.0099e-286	0.559649	0.879	0.83	2.01981e-283	10
CKAP5	4.34174e-279	0.257013	0.968	0.748	8.68349e-276	10
PCDH9	3.14237e-270	0.626933	0.798	0.584	6.28474e-267	10
PLK2	9.31858e-263	0.553029	0.998	0.991	1.86372e-259	10
THY1	4.80599e-256	0.42673	0.832	0.57	9.61197e-253	10
TPM3	6.38347e-240	0.477126	0.992	0.851	1.27669e-236	10
SYT6	7.27853e-240	0.528139	0.746	0.539	1.45571e-236	10
GABRA5	1.08571e-229	0.293706	0.709	0.587	2.17142e-226	10
CHST1	1.51284e-224	0.378089	0.757	0.609	3.02568e-221	10
RCAN1	3.56166e-224	0.717421	0.766	0.614	7.12333e-221	10
GRIK2	1.17968e-223	0.826524	0.687	0.325	2.35937e-220	10
ELMOD1	1.60815e-220	0.576413	0.734	0.377	3.2163e-217	10
ARHGAP20	5.33748e-210	0.602239	0.7	0.493	1.0675e-206	10
NGEF	3.15181e-209	0.566209	0.672	0.415	6.30362e-206	10
HS3ST4	3.62882e-209	0.727302	0.69	0.605	7.25765e-206	10
KAZN	4.35059e-209	0.487577	0.776	0.428	8.70117e-206	10
MAP1B	1.97676e-198	0.319364	1	0.985	3.95353e-195	10
ZEB2	4.34574e-198	0.439762	0.994	0.98	8.69149e-195	10
NEUROD6	4.58663e-186	0.429361	0.96	0.704	9.17326e-183	10
LIMCH1	1.62832e-185	0.533931	0.811	0.602	3.25664e-182	10
NTRK3	1.48274e-183	0.675282	0.811	0.8	2.96549e-180	10
GUCY1A2	3.3139e-182	0.691579	0.749	0.652	6.62781e-179	10
PPP1R1B	8.10102e-180	0.48255	0.73	0.435	1.6202e-176	10
LDB2	2.11968e-161	0.664665	0.741	0.705	4.23936e-158	10
DACT1	1.97846e-143	0.657657	0.782	0.896	3.95692e-140	10
STMN2	8.52729e-135	0.415713	1	0.915	1.70546e-131	10
VCAN	1.43104e-109	0.338083	1	0.987	2.86207e-106	10
DIRAS2	2.52292e-106	0.393298	0.618	0.527	5.04585e-103	10
FAM171B	2.09781e-98	0.281177	0.977	0.942	4.19563e-95	10
KCNJ6	8.90287e-97	0.502491	0.742	0.777	1.78057e-93	10
TENM2	6.16844e-87	0.444259	0.662	0.657	1.23369e-83	10
TXNIP	1.76794e-83	0.339116	0.7	0.719	3.53589e-80	10
MGLL	5.91949e-81	0.52134	0.665	0.627	1.1839e-77	10
GUCY1B1	4.57132e-74	0.326163	0.36	0.359	9.14264e-71	10
PINK1	6.83634e-73	0.328202	0.788	0.739	1.36727e-69	10
KLHL5	9.48898e-64	0.618179	0.636	0.637	1.8978e-60	10
ZFHX3	8.7575e-55	0.442764	0.798	0.806	1.7515e-51	10
SPOCK1	5.83473e-51	0.619637	0.575	0.502	1.16695e-47	10
FEZF2	9.17785e-50	0.27475	0.665	0.44	1.83557e-46	10
GPR22	2.92255e-47	0.730513	0.574	0.475	5.84509e-44	10
WLS	5.92821e-45	0.411289	0.443	0.671	1.18564e-41	10
RUNDC3B	9.73501e-40	0.365848	0.586	0.506	1.947e-36	10
NPR3	4.71576e-37	0.672791	0.582	0.445	9.43152e-34	10
CLSTN2	3.40836e-27	0.389223	0.44	0.675	6.81672e-24	10
ST3GAL1	6.57631e-27	0.388488	0.768	0.887	1.31526e-23	10
PEG3	2.34574e-26	0.273463	0.613	0.597	4.69147e-23	10
FABP6	7.26972e-26	0.264969	0.433	0.264	1.45394e-22	10
CCN3	6.93382e-22	0.403923	0.534	0.45	1.38676e-18	10
PCDH17	1.14445e-19	0.448206	0.606	0.604	2.28889e-16	10
CYP26A1	1.55127e-19	0.289253	0.452	0.262	3.10255e-16	10
PRICKLE1	6.34449e-19	0.318263	0.451	0.501	1.2689e-15	10
RORB	1.12153e-18	0.551552	0.578	0.604	2.24307e-15	10
SLC44A1	1.03733e-16	0.288364	0.722	0.794	2.07466e-13	10
HPCA	2.52697e-12	0.389853	0.506	0.384	5.05393e-09	10
DLC1	2.30625e-10	0.26073	0.506	0.697	4.61251e-07	10
OPCML	1.66743e-07	0.502689	0.492	0.41	0.000333486	10
CDH6	2.89257e-07	0.423961	0.452	0.398	0.000578514	10
CBLN4	4.1576e-07	0.328557	0.527	0.436	0.00083152	10
LRP1B	5.83468e-05	0.531456	0.513	0.489	0.116694	10
KCNG1	0.000398643	0.412655	0.528	0.525	0.797286	10
CPNE5	0.000849297	0.342697	0.533	0.388	1	10
GUCY1A1	0.00348885	0.526777	0.477	0.374	1	10
EOMES	0	2.62292	1	0.893	0	11
HES6	0	1.85633	1	0.973	0	11
TMEM158	0	1.62575	0.994	0.904	0	11
GADD45G	0	1.61583	0.967	0.942	0	11
NEUROG1	0	1.60296	0.857	0.443	0	11
ASCL1	0	1.4364	0.952	0.765	0	11
CCND2	0	1.4027	0.999	0.955	0	11
ZEB1	0	1.32732	0.994	0.747	0	11
NEUROG2	0	1.30326	0.868	0.425	0	11
SSTR2	0	1.26893	0.998	0.965	0	11
MYO10	0	1.2146	0.999	0.933	0	11
ZBTB20	0	1.20452	1	0.996	0	11
NKAIN3	0	1.1713	0.967	0.889	0	11
BTG2	0	1.13562	1	0.976	0	11
INSM1	0	1.13056	0.982	0.985	0	11
MDK	0	1.06536	0.987	0.942	0	11
NKAIN3-IT1	0	1.04995	0.999	0.951	0	11
NFIA	0	1.02675	0.995	0.883	0	11
ADGRV1	0	0.982256	1	0.963	0	11
NEUROD4	0	0.94744	0.897	0.834	0	11
DLL1	0	0.881374	0.951	0.725	0	11
PPP1R17	0	0.878935	0.994	0.607	0	11
CDCA7	0	0.83531	0.946	0.708	0	11
EGR1	0	0.816973	1	1	0	11
HES5	0	0.802788	0.985	0.365	0	11
EGFR	0	0.764799	1	0.973	0	11
ZFHX4	0	0.75305	0.994	0.96	0	11
DHFR	0	0.724589	0.969	0.777	0	11
CA12	0	0.715298	0.995	0.534	0	11
MDFI	0	0.715286	0.962	0.908	0	11
LMNB1	0	0.705914	0.992	0.957	0	11
SMOC1	0	0.694685	1	0.984	0	11
HEG1	0	0.692671	0.999	0.77	0	11
LGALS1	0	0.664511	1	0.89	0	11
NOTCH1	0	0.663376	0.934	0.604	0	11
SDC2	0	0.611428	0.955	0.726	0	11
CENPF	0	0.606556	0.985	0.691	0	11
COL11A1	0	0.566781	0.975	0.692	0	11
GLI3	0	0.539364	0.962	0.698	0	11
GPSM2	0	0.528803	0.993	0.851	0	11
MLC1	0	0.459362	0.997	0.825	0	11
RAB13	0	0.451391	0.9	0.56	0	11
HLA-A	0	0.418286	1	0.976	0	11
SOX6	0	0.385874	0.999	0.846	0	11
SALL3	0	0.38566	0.975	0.772	0	11
JAG1	0	0.381952	0.938	0.847	0	11
LTBP1	0	0.355654	0.997	0.762	0	11
CYYR1	0	0.340226	0.894	0.745	0	11
MKI67	0	0.328998	0.933	0.345	0	11
PDPN	0	0.325422	0.946	0.64	0	11
FMNL3	0	0.285289	0.99	0.895	0	11
TTYH2	0	0.279059	0.991	0.938	0	11
TACC1	0	0.275235	0.994	0.801	0	11
ARHGAP42	0	0.272973	0.953	0.819	0	11
NEAT1	0	0.264799	0.999	0.949	0	11
KCNG1	0	0.262047	0.99	0.503	0	11
IQGAP2	0	0.254299	0.999	0.899	0	11
BRCA2	5.83757e-305	0.318964	0.948	0.753	1.16751e-301	11
UHRF1	1.28597e-302	0.717795	0.847	0.485	2.57194e-299	11
SCRN1	1.63015e-298	0.911187	0.994	0.76	3.26029e-295	11
MCM3	1.47409e-296	0.773712	0.925	0.796	2.94818e-293	11
FAM111B	1.04346e-295	0.378115	0.904	0.784	2.08692e-292	11
NPY	1.89028e-294	0.809291	0.896	0.565	3.78055e-291	11
SLC1A3	4.50251e-293	0.419708	0.992	0.645	9.00502e-290	11
HMGN2	4.54672e-291	1.00697	0.987	0.847	9.09344e-288	11
SOX2	1.37228e-290	0.976889	0.983	0.492	2.74456e-287	11
FEN1	1.12669e-287	0.431562	0.976	0.859	2.25338e-284	11
DTL	1.07063e-286	0.348112	0.927	0.769	2.14126e-283	11
CDK6	6.48554e-284	1.13826	0.824	0.398	1.29711e-280	11
TFAP2C	2.26742e-277	0.845199	0.852	0.477	4.53484e-274	11
ITGA2	1.44578e-274	0.256102	0.924	0.729	2.89157e-271	11
PAX6	5.66155e-274	0.987819	0.931	0.69	1.13231e-270	11
PCNA	8.13868e-269	1.04109	0.95	0.848	1.62774e-265	11
PENK	4.85353e-268	0.705103	0.93	0.905	9.70705e-265	11
TPM2	1.9611e-265	0.308928	0.95	0.793	3.9222e-262	11
CLSPN	2.06758e-264	0.59962	0.856	0.481	4.13515e-261	11
CXXC5	1.05082e-257	0.796135	0.993	0.817	2.10164e-254	11
SOX1	1.42226e-255	0.415457	0.899	0.592	2.84452e-252	11
SOX9	6.6806e-254	0.564929	0.999	0.834	1.33612e-250	11
NR2F1	2.02915e-253	0.263041	1	0.997	4.0583e-250	11
MCL1	5.21066e-250	0.318107	0.999	0.966	1.04213e-246	11
XRCC2	5.6996e-250	0.485344	0.863	0.768	1.13992e-246	11
LDLR	1.11395e-247	0.29285	0.984	0.745	2.22791e-244	11
SMC4	1.19757e-240	0.520913	0.94	0.802	2.39515e-237	11
FOS	8.79827e-240	0.419201	1	1	1.75965e-236	11
MAGI1	9.85966e-237	0.96105	0.858	0.649	1.97193e-233	11
TJP1	1.76178e-236	0.376611	0.927	0.792	3.52357e-233	11
GMNN	4.43394e-235	0.345861	0.877	0.544	8.86787e-232	11
JAM2	9.61449e-230	0.527942	0.928	0.831	1.9229e-226	11
GULP1	4.47867e-227	0.350488	0.906	0.686	8.95734e-224	11
HELLS	1.44768e-224	0.881108	0.885	0.72	2.89536e-221	11
BTG3	3.2313e-222	0.785221	0.945	0.642	6.4626e-219	11
ZFP36L2	2.5366e-219	0.327032	0.879	0.475	5.0732e-216	11
SYNE2	6.51263e-218	0.769822	0.996	0.944	1.30253e-214	11
BBX	4.19463e-214	0.688817	0.923	0.803	8.38926e-211	11
TPT1	1.163e-207	0.401204	1	0.982	2.326e-204	11
SCAF11	2.271e-203	0.515309	0.976	0.958	4.54199e-200	11
HSPA5	6.94332e-199	0.925406	0.989	0.851	1.38866e-195	11
TMEM123	8.86859e-195	0.679372	0.891	0.806	1.77372e-191	11
REXO2	3.55046e-194	0.253115	0.935	0.592	7.10092e-191	11
ITGB1	7.72606e-192	0.530601	0.962	0.909	1.54521e-188	11
ATAD2	4.74752e-188	0.602792	0.884	0.84	9.49505e-185	11
HSPH1	1.05216e-185	0.843794	0.925	0.848	2.10432e-182	11
DARS	1.62715e-183	0.5762	0.923	0.814	3.25429e-180	11
RRM1	2.38861e-182	0.643847	0.903	0.683	4.77723e-179	11
STK17A	1.42882e-179	0.697759	0.81	0.499	2.85764e-176	11
BARD1	2.81865e-177	0.419155	0.873	0.638	5.6373e-174	11
ATAD5	3.89527e-176	0.438935	0.976	0.934	7.79054e-173	11
GAS1	3.94158e-171	0.728424	0.815	0.672	7.88317e-168	11
H2AFV	2.27591e-166	0.612767	0.941	0.722	4.55182e-163	11
VIM	4.87533e-164	0.312774	0.953	0.841	9.75065e-161	11
PMEPA1	1.39253e-159	0.396321	0.964	0.89	2.78506e-156	11
LHX2	3.31129e-159	0.627459	1	0.957	6.62258e-156	11
CENPU	6.34213e-157	0.548863	0.741	0.419	1.26843e-153	11
HMGB1	8.60802e-156	0.48633	0.999	0.971	1.7216e-152	11
NASP	1.09984e-155	0.870173	0.957	0.918	2.19968e-152	11
DEK	1.54267e-155	0.686372	0.969	0.927	3.08533e-152	11
CALU	2.51217e-155	0.467255	0.896	0.663	5.02433e-152	11
CENPK	5.61132e-153	0.360213	0.798	0.561	1.12226e-149	11
IER2	3.50963e-152	0.340325	1	0.997	7.01926e-149	11
TMEM170A	5.19029e-152	0.306817	0.893	0.776	1.03806e-148	11
NES	1.40385e-150	0.441494	0.846	0.598	2.80769e-147	11
TMPO	2.86876e-149	0.536841	0.982	0.791	5.73752e-146	11
HMGN5	4.29525e-149	0.4264	0.828	0.708	8.59051e-146	11
DNAJB1	2.06189e-146	0.428808	0.99	0.977	4.12379e-143	11
INSIG1	1.3451e-144	0.367624	0.932	0.827	2.6902e-141	11
BRCA1	1.66728e-142	0.411374	0.764	0.581	3.33457e-139	11
USP1	3.14824e-139	0.428806	0.967	0.868	6.29648e-136	11
CREB5	3.31575e-133	0.279333	0.844	0.569	6.6315e-130	11
SMC1A	3.22494e-129	0.374423	0.946	0.805	6.44988e-126	11
SLC16A1	1.35309e-126	0.299509	0.835	0.671	2.70619e-123	11
PNRC2	4.1054e-121	0.36366	0.957	0.898	8.2108e-118	11
FABP5	8.21786e-120	0.385359	0.994	0.916	1.64357e-116	11
GNG5	1.03174e-117	0.341612	0.881	0.664	2.06348e-114	11
HMGB2	7.10882e-116	0.520394	0.868	0.61	1.42176e-112	11
PCLAF	4.48937e-115	0.924696	0.662	0.309	8.97874e-112	11
PLIN2	6.83111e-115	0.544527	0.781	0.619	1.36622e-111	11
CNTLN	1.40442e-114	0.634285	0.776	0.651	2.80883e-111	11
MCM10	2.62265e-112	0.279021	0.737	0.681	5.2453e-109	11
SFRP1	2.00381e-110	0.277002	0.922	0.613	4.00761e-107	11
CDON	5.68687e-109	0.44996	0.734	0.47	1.13737e-105	11
TMSB4X	1.81096e-106	0.423223	0.999	0.997	3.62192e-103	11
RNASEH2B	3.55662e-106	0.713575	0.831	0.763	7.11324e-103	11
EZH2	2.0321e-100	0.387273	0.893	0.807	4.06419e-97	11
CALR	1.28292e-99	0.480134	0.953	0.771	2.56584e-96	11
HSPA1B	9.05617e-99	0.402612	0.909	0.775	1.81123e-95	11
HSPB1	2.18167e-96	0.290107	0.83	0.441	4.36333e-93	11
WSCD1	7.56269e-95	0.636576	0.736	0.716	1.51254e-91	11
PTTG1	7.07574e-94	0.297004	0.665	0.299	1.41515e-90	11
PKM	1.63319e-93	0.373089	0.906	0.623	3.26638e-90	11
DACH1	9.71185e-93	0.550532	0.69	0.454	1.94237e-89	11
IGFBP2	1.88346e-88	0.350033	0.967	0.782	3.76692e-85	11
CCNL1	1.47675e-87	0.255775	0.998	0.972	2.9535e-84	11
EFHD2	1.50107e-87	0.29269	0.712	0.409	3.00213e-84	11
PHLDA1	2.90737e-87	0.411416	0.854	0.728	5.81473e-84	11
RND2	4.47023e-87	0.596869	0.68	0.518	8.94046e-84	11
H1F0	8.24971e-87	0.347139	0.916	0.674	1.64994e-83	11
SEPHS1	4.44736e-85	0.283164	0.788	0.606	8.89471e-82	11
DLL3	7.92555e-85	0.509096	0.759	0.671	1.58511e-81	11
HNRNPA2B1	1.2017e-79	0.35191	0.995	0.962	2.40341e-76	11
DLEU2	4.47344e-79	0.701106	0.756	0.882	8.94687e-76	11
JUND	2.21363e-77	0.362681	1	0.956	4.42726e-74	11
ANP32E	1.56737e-74	0.408437	0.704	0.44	3.13473e-71	11
MCM4	1.99647e-73	0.496915	0.789	0.738	3.99294e-70	11
STXBP6	1.32445e-72	0.682985	0.66	0.421	2.6489e-69	11
CDT1	4.9468e-72	0.39636	0.659	0.441	9.8936e-69	11
MAD2L1	1.2454e-71	0.32109	0.672	0.422	2.4908e-68	11
HMGB3	2.8389e-70	0.300921	0.849	0.67	5.6778e-67	11
TYMS	6.17255e-68	0.643323	0.639	0.363	1.23451e-64	11
HSP90B1	1.10628e-66	0.393684	0.9	0.768	2.21257e-63	11
KIF5B	1.24903e-66	0.304564	0.971	0.925	2.49805e-63	11
LDHA	1.69475e-66	0.307782	0.904	0.707	3.38949e-63	11
CHEK1	9.34507e-64	0.625464	0.685	0.572	1.86901e-60	11
GADD45A	1.39286e-62	0.315153	0.772	0.542	2.78573e-59	11
GINS2	4.04273e-61	0.700373	0.689	0.588	8.08546e-58	11
DUT	8.68803e-60	0.571813	0.802	0.681	1.73761e-56	11
CKB	3.43773e-58	0.281061	0.999	0.951	6.87545e-55	11
PHIP	4.81626e-57	0.26209	0.969	0.937	9.63252e-54	11
ZIC2	1.50397e-54	0.42015	0.675	0.513	3.00795e-51	11
MCM7	2.29119e-47	0.616648	0.697	0.7	4.58238e-44	11
RCN1	2.76036e-47	0.412511	0.661	0.5	5.52072e-44	11
E2F1	4.09061e-46	0.726926	0.628	0.502	8.18122e-43	11
SMC2	1.07229e-44	0.360628	0.801	0.782	2.14459e-41	11
NHLH1	1.10511e-40	0.592001	0.664	0.61	2.21022e-37	11
BOC	1.94289e-40	0.418882	0.684	0.708	3.88579e-37	11
CTNNAL1	1.6471e-33	0.44761	0.683	0.771	3.2942e-30	11
RAD51AP1	3.58051e-31	0.344863	0.653	0.533	7.16103e-28	11
UBE2S	1.44509e-29	0.277744	0.902	0.774	2.89019e-26	11
MFNG	1.18021e-27	0.605181	0.595	0.594	2.36042e-24	11
RGS16	3.90332e-25	0.502386	0.626	0.4	7.80664e-22	11
MMS22L	2.0968e-19	0.550894	0.687	0.811	4.19361e-16	11
CDCA7L	1.10048e-14	0.286258	0.586	0.48	2.20095e-11	11
ORC6	1.91511e-10	0.60304	0.628	0.674	3.83022e-07	11
BTBD17	4.1605e-08	0.296889	0.536	0.428	8.321e-05	11
LYPD1	8.41635e-07	0.366614	0.659	0.851	0.00168327	11
DOCK9	6.09071e-114	1.08707	0.926	0.603	1.21814e-110	12
RAPGEF5	6.75599e-111	0.292947	0.963	0.602	1.3512e-107	12
SCN1A	6.90176e-108	0.304863	0.976	0.752	1.38035e-104	12
SLITRK5	7.52368e-94	0.432534	0.979	0.612	1.50474e-90	12
PDZD2	5.49603e-83	0.49997	0.982	0.825	1.09921e-79	12
ARPP21	1.6773e-79	1.73459	0.989	0.937	3.3546e-76	12
CDH6	3.09672e-78	0.332593	0.132	0.405	6.19345e-75	12
CDH13	2.21366e-76	0.573204	0.9	0.714	4.42732e-73	12
NPR3	3.01479e-71	0.278716	0.121	0.46	6.02959e-68	12
RUNX1T1	3.91109e-70	0.569757	1	0.917	7.82217e-67	12
JAG2	1.3151e-68	0.629768	0.863	0.658	2.6302e-65	12
KLHL5	1.93431e-66	0.335153	0.229	0.642	3.86861e-63	12
PLXDC2	7.24961e-65	0.619839	0.166	0.525	1.44992e-61	12
KCNQ1OT1	2.00203e-63	1.85353	0.974	0.91	4.00407e-60	12
GRIN2B	2.13977e-58	0.947798	0.884	0.721	4.27954e-55	12
GABRG3	2.86995e-57	0.647707	0.821	0.491	5.73991e-54	12
LAMC1	1.63606e-52	0.252555	0.908	0.736	3.27213e-49	12
WLS	7.82585e-51	0.420269	0.316	0.658	1.56517e-47	12
CELF4	4.48506e-50	0.808607	0.911	0.607	8.97012e-47	12
PPFIBP1	1.2911e-49	0.343043	0.811	0.504	2.58221e-46	12
CALY	3.68946e-48	0.575326	0.274	0.528	7.37892e-45	12
SERPINI1	2.01824e-43	0.693063	0.211	0.445	4.03648e-40	12
CHL1	1.95788e-42	0.427479	1	0.983	3.91576e-39	12
IGFBP5	2.83037e-41	0.648058	0.218	0.587	5.66074e-38	12
MAP4K2	7.14414e-41	0.296081	0.945	0.837	1.42883e-37	12
LRP1B	1.85392e-39	0.961132	0.232	0.494	3.70784e-36	12
DACT1	3.19843e-39	0.436326	0.542	0.892	6.39687e-36	12
SATB2	2.72859e-37	0.405419	1	0.966	5.45717e-34	12
NEFM	3.26721e-37	0.552765	0.997	0.763	6.53442e-34	12
GRIK2	3.40354e-34	1.21375	0.25	0.353	6.80708e-31	12
ELMOD1	1.45225e-31	0.907411	0.242	0.406	2.9045e-28	12
ATAD5	9.89657e-30	0.34337	0.818	0.937	1.97931e-26	12
RORB	6.87094e-29	0.34277	0.295	0.606	1.37419e-25	12
DNM3	2.37201e-28	0.510611	0.3	0.63	4.74402e-25	12
GPR22	2.64028e-28	0.578115	0.247	0.485	5.28056e-25	12
OPCML	5.73614e-28	0.717466	0.684	0.413	1.14723e-24	12
SCG5	1.26401e-27	0.502164	0.382	0.804	2.52802e-24	12
LRRIQ1	5.78389e-27	0.473696	0.866	0.721	1.15678e-23	12
SYT1	8.64516e-26	1.27376	0.839	0.873	1.72903e-22	12
VSTM2L	1.14465e-25	0.283838	0.232	0.355	2.28929e-22	12
NPIPB5	1.20048e-24	0.283718	0.945	0.932	2.40096e-21	12
PCDH7	2.34707e-23	0.387679	0.995	0.962	4.69413e-20	12
TPM1	3.06981e-23	0.531661	0.353	0.649	6.13961e-20	12
NTRK2	4.96495e-23	0.337659	0.826	0.811	9.92989e-20	12
TNR	7.6098e-23	0.54536	0.734	0.597	1.52196e-19	12
CPNE5	1.4443e-22	0.620243	0.211	0.401	2.88859e-19	12
LSAMP	2.50489e-22	0.444235	0.382	0.64	5.00978e-19	12
LMO7	3.03623e-22	1.1807	0.326	0.617	6.07245e-19	12
LMO3	1.05721e-21	0.492538	0.374	0.759	2.11443e-18	12
PCLO	2.18836e-19	1.54063	0.821	0.729	4.37672e-16	12
MEG3	6.11369e-19	1.44266	0.721	0.668	1.22274e-15	12
NTRK3	1.35704e-18	0.634638	0.529	0.804	2.71409e-15	12
KTN1	5.30461e-18	0.264787	0.618	0.865	1.06092e-14	12
ARHGEF12	2.53263e-17	0.832377	0.995	0.977	5.06526e-14	12
CADM2	3.00339e-17	0.587663	0.934	0.973	6.00677e-14	12
NR4A2	1.80663e-16	0.302405	0.547	0.723	3.61325e-13	12
NRCAM	2.02806e-16	0.799319	0.326	0.55	4.05612e-13	12
COL12A1	1.48313e-15	0.373546	0.732	0.739	2.96625e-12	12
CAMK2B	6.40978e-15	0.418927	0.945	0.932	1.28196e-11	12
SLC39A10	3.64928e-14	0.847406	0.939	0.737	7.29856e-11	12
CNTNAP2	5.99042e-14	0.297132	0.311	0.474	1.19808e-10	12
CEMIP2	6.20678e-14	0.53266	0.505	0.68	1.24136e-10	12
DNAJC1	9.68991e-14	0.263122	0.539	0.698	1.93798e-10	12
SMARCA2	3.66515e-13	0.770051	0.703	0.873	7.33031e-10	12
RCAN1	6.72852e-13	0.285995	0.513	0.627	1.3457e-09	12
AGRN	8.98007e-12	0.495506	0.829	0.755	1.79601e-08	12
THSD7A	9.24808e-12	0.861137	0.384	0.764	1.84962e-08	12
SYT4	1.45493e-11	0.482652	0.992	0.897	2.90987e-08	12
ZEB2	1.57989e-11	1.11747	0.997	0.981	3.15978e-08	12
CYP26A1	2.4009e-11	0.507433	0.168	0.278	4.80181e-08	12
TLE4	2.7912e-11	0.390828	0.976	0.915	5.5824e-08	12
KAZN	4.5005e-11	0.783497	0.305	0.456	9.00099e-08	12
XKR4	1.94663e-10	0.515166	0.426	0.563	3.89326e-07	12
PCDHGA5	9.46252e-10	0.293779	0.745	0.931	1.8925e-06	12
INTU	3.54834e-09	0.793447	0.532	0.711	7.09668e-06	12
ABCA1	4.5212e-09	0.291	0.776	0.82	9.0424e-06	12
CNTN1	2.02409e-07	0.872494	0.616	0.524	0.000404819	12
ATP1B1	3.91647e-07	0.303523	0.692	0.755	0.000783295	12
DAB1	4.1407e-07	0.811187	0.516	0.679	0.00082814	12
PDE1A	4.63114e-07	0.84244	0.279	0.534	0.000926228	12
GAS7	6.11567e-07	0.561761	0.695	0.605	0.00122313	12
PCDH9	5.54096e-06	0.658593	0.416	0.602	0.0110819	12
NBEA	8.41466e-06	0.615056	0.895	0.873	0.0168293	12
SCN2A	6.45561e-05	1.12836	0.547	0.823	0.129112	12
CLSTN2	0.000116625	0.49706	0.484	0.659	0.23325	12
HSP90B1	0.000212469	0.28575	0.789	0.773	0.424938	12
SORCS1	0.000378773	0.768232	0.492	0.601	0.757546	12
ACTN4	0.000470838	0.430016	0.705	0.746	0.941676	12
SSBP2	0.000504919	0.519981	0.563	0.712	1	12
OLFM1	0.000747829	0.304999	0.629	0.658	1	12
FAT3	0.000943707	0.94746	0.537	0.719	1	12
ADCY1	0.000967453	0.477534	0.939	0.939	1	12
NGEF	0.00223215	0.52007	0.413	0.435	1	12
FGF12	0.00231429	0.313387	0.842	0.858	1	12
KCNMA1	0.00299085	0.265582	0.805	0.838	1	12
TENM2	0.00683518	0.581273	0.516	0.659	1	12
HIST1H4C	0	3.34643	0.999	0.914	0	13
HMGB2	0	2.61414	0.996	0.612	0	13
HIST1H1D	0	2.44001	0.99	0.693	0	13
EOMES	0	2.38929	1	0.895	0	13
TOP2A	0	2.35722	0.982	0.365	0	13
PCLAF	0	2.30878	0.989	0.308	0	13
CENPF	0	2.18326	1	0.697	0	13
TYMS	0	2.17351	0.99	0.36	0	13
PCNA	0	2.15943	1	0.849	0	13
MKI67	0	2.13284	0.986	0.355	0	13
HIST1H1A	0	2.11116	0.999	0.869	0	13
HMGN2	0	2.04987	0.999	0.85	0	13
SMC4	0	2.02988	0.999	0.804	0	13
TUBA1B	0	1.98754	0.999	0.929	0	13
HIST1H1C	0	1.94165	0.981	0.552	0	13
HIST1H1B	0	1.90983	0.99	0.691	0	13
H2AFX	0	1.84856	0.986	0.583	0	13
NUSAP1	0	1.79074	0.966	0.336	0	13
RRM2	0	1.75855	0.928	0.272	0	13
FBXO5	0	1.70766	0.977	0.676	0	13
ORC6	0	1.58212	0.965	0.664	0	13
HIST1H1E	0	1.57911	1	0.967	0	13
RRM1	0	1.57441	0.977	0.685	0	13
HELLS	0	1.5417	0.99	0.721	0	13
SMC2	0	1.53578	0.981	0.778	0	13
ATAD2	0	1.52954	0.992	0.838	0	13
ESCO2	0	1.48998	0.982	0.491	0	13
ZWINT	0	1.48916	0.962	0.371	0	13
DEK	0	1.47362	0.999	0.927	0	13
DHFR	0	1.46739	0.999	0.78	0	13
KIF15	0	1.46427	0.989	0.478	0	13
NCAPG	0	1.44235	0.971	0.401	0	13
H2AFZ	0	1.39738	0.999	0.907	0	13
CLSPN	0	1.39605	0.956	0.486	0	13
FAM111B	0	1.37715	0.974	0.785	0	13
LMNB1	0	1.33881	0.996	0.958	0	13
HMGB1	0	1.33693	1	0.971	0	13
KNL1	0	1.31269	0.937	0.649	0	13
KIF11	0	1.27753	0.971	0.514	0	13
CDCA5	0	1.23749	0.957	0.477	0	13
GMNN	0	1.23645	0.957	0.548	0	13
FAM111A	0	1.21722	0.971	0.605	0	13
HIST2H2AC	0	1.1975	0.996	0.888	0	13
CENPK	0	1.17483	0.979	0.561	0	13
BRCA1	0	1.17434	0.967	0.58	0	13
FEN1	0	1.16458	0.982	0.861	0	13
MCM3	0	1.16177	0.968	0.798	0	13
CENPN	0	1.09461	0.975	0.63	0	13
MYBL2	0	1.08847	0.943	0.326	0	13
ECT2	0	1.04383	0.945	0.507	0	13
ATAD5	0	1.03674	0.986	0.935	0	13
DIAPH3	0	1.03124	0.961	0.505	0	13
SMOC1	0	1.00546	1	0.984	0	13
DTL	0	0.999318	0.961	0.772	0	13
HIST1H2AH	0	0.950883	0.994	0.871	0	13
MNS1	0	0.947588	0.999	0.783	0	13
MYBL1	0	0.913059	0.994	0.726	0	13
BRCA2	0	0.909435	0.962	0.756	0	13
NEUROD4	0	0.908646	0.96	0.834	0	13
MCM4	0	0.907642	0.996	0.733	0	13
NCAPH	0	0.718084	0.96	0.691	0	13
HEG1	3.57933e-307	0.568343	0.995	0.775	7.15866e-304	13
MAD2L1	3.5776e-304	1.32377	0.951	0.42	7.1552e-301	13
CKAP2	7.92097e-302	1.14431	0.986	0.836	1.58419e-298	13
CHEK1	3.67765e-301	1.20157	0.937	0.568	7.3553e-298	13
CYYR1	1.22511e-300	0.28187	0.941	0.747	2.45022e-297	13
CENPE	1.55588e-300	1.21248	0.943	0.76	3.11176e-297	13
NDC80	2.23547e-300	1.35826	0.918	0.649	4.47093e-297	13
KCNG1	6.06451e-300	0.568793	0.992	0.513	1.2129e-296	13
XRCC2	8.22605e-300	0.857928	0.921	0.768	1.64521e-296	13
UBE2T	6.45729e-296	1.43131	0.955	0.39	1.29146e-292	13
SGO1	4.82174e-295	1.17196	0.909	0.426	9.64348e-292	13
KIF20B	2.52131e-294	1.11967	0.981	0.879	5.04262e-291	13
PPP1R17	8.54983e-293	1.19423	0.997	0.614	1.70997e-289	13
DLL1	9.95931e-290	0.329422	0.989	0.729	1.99186e-286	13
BARD1	1.13493e-284	1.01595	0.963	0.641	2.26986e-281	13
DTYMK	1.31194e-282	1.04292	0.975	0.709	2.62387e-279	13
GINS2	1.95438e-281	1.12858	0.958	0.583	3.90876e-278	13
EGFR	8.59558e-277	0.301119	1	0.974	1.71912e-273	13
TMPO	1.37613e-276	1.36992	1	0.795	2.75227e-273	13
DUT	2.24295e-276	1.56436	0.994	0.678	4.4859e-273	13
MIS18BP1	1.4693e-275	1.37686	0.948	0.827	2.9386e-272	13
FANCI	6.54966e-275	0.94486	0.905	0.62	1.30993e-271	13
CDK1	1.06637e-274	1.30315	0.939	0.288	2.13273e-271	13
NUF2	6.09949e-274	1.10054	0.907	0.402	1.2199e-270	13
CEP152	1.96053e-273	0.978543	0.91	0.751	3.92106e-270	13
RACGAP1	2.89309e-272	1.04579	0.924	0.725	5.78619e-269	13
HES6	7.77772e-271	1.48179	1	0.973	1.55554e-267	13
EZH2	6.20542e-270	1.35878	0.975	0.807	1.24108e-266	13
BIRC5	1.35078e-267	1.20769	0.904	0.345	2.70155e-264	13
UHRF1	1.71027e-267	0.852369	0.918	0.49	3.42055e-264	13
USP1	8.19924e-265	1.25904	0.987	0.869	1.63985e-261	13
CIP2A	4.58586e-260	0.954986	0.916	0.73	9.17172e-257	13
EGR1	4.60458e-258	0.933144	1	1	9.20917e-255	13
NR2F1	2.35523e-256	0.558461	1	0.997	4.71046e-253	13
INSM1	2.41262e-256	1.16646	0.994	0.984	4.82525e-253	13
MCM10	8.67008e-255	0.995383	0.881	0.678	1.73402e-251	13
CENPM	3.33056e-254	0.907398	0.897	0.388	6.66112e-251	13
CDCA7	4.80368e-252	0.997558	0.962	0.712	9.60737e-249	13
SSTR2	3.60112e-250	0.804638	1	0.965	7.20223e-247	13
NASP	9.88361e-249	1.1759	1	0.918	1.97672e-245	13
TPX2	1.48032e-248	1.38753	0.899	0.388	2.96063e-245	13
NKAIN3-IT1	3.35754e-248	0.881739	0.999	0.952	6.71508e-245	13
WEE1	1.99197e-246	0.74378	0.982	0.812	3.98394e-243	13
ASCL1	2.73267e-246	1.2444	0.962	0.768	5.46535e-243	13
DEPDC1	4.46185e-246	0.614683	0.883	0.669	8.92371e-243	13
EMP2	1.33415e-245	0.525192	0.936	0.635	2.6683e-242	13
H2AFV	6.42878e-245	1.15157	0.996	0.725	1.28576e-241	13
UBE2C	6.85466e-244	1.42657	0.914	0.251	1.37093e-240	13
ANP32E	2.84179e-239	1.1758	0.955	0.439	5.68358e-236	13
CA12	1.52674e-235	0.444629	0.992	0.544	3.05348e-232	13
PTTG1	6.5202e-233	1.21044	0.932	0.3	1.30404e-229	13
MELK	1.34479e-232	0.932719	0.868	0.42	2.68958e-229	13
TMEM158	2.14873e-232	1.1384	0.997	0.905	4.29746e-229	13
MCM7	5.60025e-232	1.18233	0.938	0.694	1.12005e-228	13
COL11A1	4.08026e-231	0.286638	1	0.697	8.16053e-228	13
SKA3	1.07548e-229	0.793155	0.865	0.593	2.15096e-226	13
MXD3	1.45725e-228	1.12853	0.852	0.399	2.9145e-225	13
HMMR	5.07312e-228	0.540063	0.873	0.498	1.01462e-224	13
CENPU	7.80757e-227	1.22929	0.87	0.422	1.56151e-223	13
CEP135	2.63815e-226	0.685348	0.927	0.566	5.2763e-223	13
CNTRL	2.01315e-222	0.510831	0.976	0.838	4.0263e-219	13
ARHGAP11A	1.20103e-220	0.882698	0.866	0.557	2.40206e-217	13
SALL3	6.81934e-220	0.327362	0.984	0.776	1.36387e-216	13
PRR11	1.30293e-219	0.751249	0.897	0.714	2.60585e-216	13
ID1	3.15484e-219	0.425616	0.984	0.876	6.30969e-216	13
SDC2	1.14697e-216	0.674574	0.95	0.731	2.29394e-213	13
KIF14	1.28821e-215	0.613621	0.869	0.734	2.57642e-212	13
IQGAP2	1.97363e-215	0.36501	1	0.901	3.94725e-212	13
UBE2S	3.54346e-214	1.05024	0.987	0.774	7.08691e-211	13
MMS22L	5.32601e-214	1.13785	0.894	0.803	1.0652e-210	13
SPC25	1.84849e-211	1.07246	0.849	0.283	3.69698e-208	13
BTG3	3.59075e-211	1.02066	0.98	0.647	7.1815e-208	13
CKS2	7.64221e-211	1.01277	0.956	0.501	1.52844e-207	13
GADD45G	1.90613e-210	1.11949	0.996	0.942	3.81226e-207	13
KIF22	5.32489e-210	1.02464	0.884	0.598	1.06498e-206	13
CKS1B	1.9618e-208	1.05693	0.907	0.537	3.9236e-205	13
CDKN2C	1.77517e-205	0.7325	0.873	0.665	3.55034e-202	13
DBF4	3.11993e-205	0.92387	0.928	0.758	6.23985e-202	13
ANXA5	2.81971e-203	0.444402	0.986	0.723	5.63941e-200	13
C21orf58	5.86724e-202	1.04579	0.849	0.735	1.17345e-198	13
CDKN3	2.73984e-201	0.764107	0.855	0.43	5.47968e-198	13
MAGI1	2.26566e-200	0.77954	0.941	0.651	4.53131e-197	13
BTG2	3.0278e-199	0.442662	1	0.977	6.0556e-196	13
NEUROG1	2.93296e-197	0.909333	0.836	0.452	5.86592e-194	13
RAD21	3.78892e-196	0.961449	0.999	0.938	7.57785e-193	13
CCNA2	3.89879e-195	1.01301	0.841	0.438	7.79759e-192	13
GPSM2	2.87419e-193	0.703515	0.974	0.854	5.74837e-190	13
SMC1A	1.0231e-192	0.925243	0.989	0.806	2.0462e-189	13
ASPM	5.02926e-192	1.3354	0.842	0.425	1.00585e-188	13
TACC3	3.63563e-190	0.782642	0.831	0.348	7.27126e-187	13
SGO2	4.70139e-190	0.889631	0.861	0.635	9.40278e-187	13
GLI3	3.69962e-189	0.415807	0.975	0.703	7.39923e-186	13
SYNE2	6.50758e-188	0.941184	1	0.945	1.30152e-184	13
HNRNPA2B1	1.09735e-187	0.676634	1	0.962	2.19469e-184	13
TACC1	1.21185e-186	0.332273	0.986	0.805	2.4237e-183	13
PBK	8.43367e-185	1.05673	0.835	0.301	1.68673e-181	13
CDC25B	1.96654e-184	0.465231	0.856	0.606	3.93308e-181	13
KIF4A	2.15222e-184	0.682767	0.832	0.506	4.30444e-181	13
DLGAP5	7.06178e-184	0.938705	0.813	0.297	1.41236e-180	13
NOTCH1	9.00139e-184	0.284856	0.966	0.61	1.80028e-180	13
RNASEH2B	1.06545e-183	0.976757	0.922	0.762	2.13091e-180	13
AURKA	4.12887e-183	0.386024	0.845	0.519	8.25773e-180	13
ZEB1	8.465e-180	0.731678	0.994	0.752	1.693e-176	13
PAX6	1.99499e-179	0.891976	0.972	0.694	3.98998e-176	13
NKAIN3	4.28059e-179	0.904399	0.976	0.89	8.56118e-176	13
RAD51AP1	2.54533e-178	1.07905	0.826	0.531	5.09066e-175	13
PLIN2	4.31872e-178	0.697732	0.912	0.619	8.63744e-175	13
NEIL3	4.40661e-178	0.356621	0.811	0.439	8.81322e-175	13
ITGB1	1.5981e-176	0.71754	0.99	0.909	3.19621e-173	13
SPAG5	2.26491e-176	0.767729	0.817	0.571	4.52982e-173	13
SPC24	5.78957e-176	0.901769	0.81	0.454	1.15791e-172	13
HMGB3	5.69359e-175	0.819146	0.958	0.671	1.13872e-171	13
CENPL	1.69159e-174	0.624535	0.869	0.839	3.38317e-171	13
GTSE1	6.08465e-173	1.1131	0.821	0.365	1.21693e-169	13
MND1	1.07215e-172	0.633274	0.837	0.666	2.1443e-169	13
ZBTB20	2.35427e-172	0.664566	1	0.996	4.70853e-169	13
SOX2	2.3942e-172	0.981622	0.994	0.501	4.78839e-169	13
CDT1	1.52857e-170	0.88351	0.818	0.441	3.05714e-167	13
COL9A1	3.59745e-169	0.468082	0.852	0.647	7.19491e-166	13
NFIA	1.36469e-168	0.842352	0.996	0.885	2.72938e-165	13
FAM83D	1.49043e-168	0.50778	0.816	0.579	2.98085e-165	13
PIMREG	2.85795e-168	1.07526	0.801	0.315	5.71591e-165	13
CDON	4.11534e-168	0.349267	0.917	0.47	8.23067e-165	13
SHCBP1	2.31258e-167	0.656537	0.808	0.521	4.62516e-164	13
MYO10	3.24696e-167	0.42034	1	0.934	6.49392e-164	13
TK1	5.39526e-167	0.953802	0.805	0.398	1.07905e-163	13
NPY	1.75731e-165	0.557094	0.904	0.572	3.51461e-162	13
CCNB2	5.72619e-165	0.956395	0.822	0.383	1.14524e-161	13
NES	7.86616e-165	0.444193	0.957	0.6	1.57323e-161	13
LMNB2	4.29537e-163	0.700312	0.865	0.571	8.59074e-160	13
HLA-A	1.03684e-162	0.350641	1	0.977	2.07368e-159	13
RTKN2	3.47227e-162	0.95815	0.81	0.509	6.94454e-159	13
HMGN5	7.8236e-162	0.822748	0.87	0.71	1.56472e-158	13
E2F1	6.96748e-161	0.9207	0.808	0.5	1.3935e-157	13
KIF18A	1.63733e-160	0.547793	0.841	0.785	3.27467e-157	13
ZFP36L2	3.36537e-159	0.353998	0.918	0.482	6.73075e-156	13
E2F7	3.39678e-157	0.681998	0.807	0.61	6.79355e-154	13
CXXC5	2.40907e-156	0.712576	0.991	0.82	4.81814e-153	13
ZFHX4	4.5526e-156	0.594344	0.997	0.961	9.10519e-153	13
CNTLN	5.64256e-156	0.863443	0.871	0.651	1.12851e-152	13
CALU	2.03176e-154	0.548878	0.955	0.666	4.06353e-151	13
CCND2	2.12872e-154	0.823548	0.999	0.956	4.25743e-151	13
SOX1	5.12347e-154	0.375768	0.91	0.598	1.02469e-150	13
KIF23	9.87545e-154	0.838626	0.798	0.479	1.97509e-150	13
PRC1	1.22619e-153	0.811513	0.82	0.374	2.45238e-150	13
AURKB	4.91354e-149	0.973796	0.783	0.265	9.82708e-146	13
KPNA2	7.22676e-145	0.79122	0.898	0.66	1.44535e-141	13
HIST1H2BH	1.96692e-144	0.725166	0.781	0.528	3.93383e-141	13
TROAP	5.24989e-144	0.327879	0.786	0.402	1.04998e-140	13
CTNNAL1	2.51826e-143	0.799869	0.823	0.765	5.03652e-140	13
FIGN	2.94886e-142	0.473874	0.856	0.638	5.89772e-139	13
TFAP2C	1.7198e-139	0.332966	0.87	0.484	3.4396e-136	13
CIT	1.97168e-139	0.452096	0.812	0.727	3.94337e-136	13
HIST1H3B	4.53447e-139	0.899575	0.768	0.438	9.06893e-136	13
[truncated: 3,710 more rows]

## Sheet: gw18.Markers
gene	p_val	avg_log2FC	pct.1	pct.2	p_val_adj	cluster
PALMD	0	1.11137	0.999	0.829	0	0
NRN1	0	1.08417	0.865	0.686	0	0
NRP1	0	0.899627	1	0.93	0	0
HES6	0	0.706631	0.968	0.852	0	0
SSTR2	0	0.518491	0.999	0.831	0	0
NHLH1	0	0.465944	0.868	0.68	0	0
ZFHX4	0	0.443078	1	0.93	0	0
GADD45G	0	0.418922	1	0.981	0	0
CXXC5	0	0.30772	1	0.915	0	0
PIM3	0	0.303675	0.996	0.927	0	0
CLMP	5.61574e-307	0.490741	1	0.915	1.12315e-303	0
PHLDA1	4.3547e-303	0.699034	0.983	0.827	8.7094e-300	0
DUSP1	6.04855e-289	0.438668	1	0.995	1.20971e-285	0
PAG1	5.01654e-284	1.03467	0.883	0.89	1.00331e-280	0
ZBTB20	1.53593e-251	0.692098	1	0.993	3.07186e-248	0
JUND	3.05029e-193	0.573148	1	0.998	6.10058e-190	0
TMEM158	2.29915e-172	0.520477	0.945	0.806	4.5983e-169	0
MYC	7.23283e-172	0.374893	0.822	0.701	1.44657e-168	0
SLC38A2	2.38298e-160	0.422252	0.989	0.862	4.76596e-157	0
JUN	4.84806e-154	0.366176	1	0.985	9.69613e-151	0
THSD7A	1.83995e-150	0.52813	0.892	0.717	3.6799e-147	0
COL9A3	4.89934e-139	0.263113	0.988	0.957	9.79867e-136	0
INSM1	1.29747e-123	0.52093	0.98	0.949	2.59493e-120	0
LHX2	8.52476e-112	0.42136	0.999	0.877	1.70495e-108	0
NEUROD6	2.82777e-104	0.323258	0.94	0.674	5.65555e-101	0
CCND2	2.84342e-86	0.269051	0.999	0.99	5.68683e-83	0
PHIP	2.4156e-82	0.391386	0.957	0.847	4.83119e-79	0
SYNE2	2.31286e-71	0.327554	0.967	0.926	4.62571e-68	0
PMEPA1	1.91978e-47	0.264709	0.982	0.927	3.83957e-44	0
ADD3	1.35179e-42	0.2818	0.472	0.727	2.70359e-39	0
NEUROD1	6.7052e-22	0.485906	0.615	0.606	1.34104e-18	0
PREX1	0.000450627	0.428274	0.5	0.544	0.901255	0
NRP1	2.29448e-148	0.348869	1	0.936	4.58896e-145	1
TUBA1A	1.53987e-119	0.441623	1	0.998	3.07974e-116	1
TMSB10	2.33646e-109	0.525017	0.992	0.987	4.67293e-106	1
STMN2	8.4989e-100	0.502966	0.993	0.934	1.69978e-96	1
SATB2	1.34751e-58	0.276413	0.94	0.719	2.69502e-55	1
RPS28	8.14834e-53	0.401592	0.954	0.969	1.62967e-49	1
TMSB4X	5.92009e-49	0.283227	0.999	0.998	1.18402e-45	1
NEUROD6	1.29462e-46	0.614041	0.764	0.712	2.58923e-43	1
PCSK1N	9.08191e-05	0.407706	0.842	0.866	0.181638	1
NRP1	0	1.22144	1	0.935	0	2
PALMD	0	1.09544	1	0.839	0	2
COL9A3	0	0.337929	0.998	0.958	0	2
NEUROD6	7.52841e-308	0.840274	0.986	0.685	1.50568e-304	2
NTRK3	3.12334e-259	0.3737	0.98	0.633	6.24668e-256	2
SAT1	1.72555e-258	0.320804	0.999	0.929	3.45111e-255	2
SATB2	8.66461e-253	0.653583	0.977	0.711	1.73292e-249	2
CLMP	8.3797e-237	0.806358	0.999	0.92	1.67594e-233	2
BHLHE22	4.27351e-216	0.690458	0.949	0.734	8.54702e-213	2
CADM2	3.73916e-189	0.575538	0.997	0.837	7.47832e-186	2
INSM1	3.81515e-189	0.487341	1	0.948	7.63029e-186	2
SNCA	1.33657e-182	0.400898	0.948	0.795	2.67314e-179	2
STMN2	1.60401e-152	0.450288	0.999	0.932	3.20802e-149	2
TUBA1A	4.77722e-137	0.319656	1	0.998	9.55444e-134	2
CSRP2	1.46635e-132	0.469267	1	0.877	2.9327e-129	2
SYT1	1.21335e-119	0.353145	0.973	0.835	2.4267e-116	2
PCSK1N	4.37024e-83	0.355722	0.916	0.858	8.74048e-80	2
SCG5	6.38063e-54	0.310189	0.827	0.776	1.27613e-50	2
SYT4	5.10501e-50	0.323156	0.786	0.744	1.021e-46	2
EEF1A2	1.64224e-40	0.275689	0.749	0.663	3.28448e-37	2
SYT4	0	1.73494	0.969	0.719	0	3
SATB2	0	1.59118	0.998	0.704	0	3
CSRP2	0	1.47273	1	0.875	0	3
DOK5	0	1.43782	0.966	0.49	0	3
STMN2	0	1.41777	1	0.931	0	3
DAB1	0	1.22229	0.863	0.392	0	3
VCAN	0	1.18559	1	0.92	0	3
GAP43	0	1.11917	0.991	0.755	0	3
CAMK2B	0	1.04188	0.975	0.671	0	3
NEFM	0	1.00616	0.931	0.576	0	3
LIMCH1	0	0.953931	0.947	0.534	0	3
ACAT2	0	0.928851	0.897	0.633	0	3
TUBA1A	0	0.919758	1	0.998	0	3
EEF1A2	0	0.849307	0.924	0.638	0	3
FAT3	0	0.834138	0.946	0.482	0	3
NELL2	0	0.799639	0.921	0.532	0	3
BHLHE22	0	0.74394	0.989	0.725	0	3
ADCY1	0	0.680077	1	0.61	0	3
TUBB2A	0	0.678352	0.998	0.929	0	3
TMSB10	0	0.638898	1	0.986	0	3
MEF2C	0	0.567978	0.937	0.476	0	3
PTPRE	0	0.567447	0.98	0.74	0	3
CHL1	0	0.530837	0.943	0.668	0	3
MAP1B	0	0.530145	1	0.992	0	3
CDH11	0	0.506559	0.993	0.952	0	3
FABP7	0	0.476981	1	0.942	0	3
RCAN1	0	0.415338	0.965	0.729	0	3
GABRB2	0	0.395377	0.999	0.79	0	3
CCBE1	0	0.351125	1	0.66	0	3
COL9A3	0	0.281362	1	0.957	0	3
ARHGAP18	0	0.272658	0.886	0.667	0	3
SNCA	3.50467e-297	0.605272	0.942	0.794	7.00935e-294	3
C1orf115	1.04392e-293	0.621087	0.75	0.466	2.08784e-290	3
CALM1	3.28223e-286	0.459058	1	0.963	6.56445e-283	3
ARPP21	7.72908e-275	0.532005	0.882	0.679	1.54582e-271	3
CLMP	4.65725e-274	0.380082	1	0.919	9.31451e-271	3
PCSK1N	1.10661e-264	0.577542	0.975	0.849	2.21323e-261	3
HMGCS1	6.6186e-249	0.583409	1	0.916	1.32372e-245	3
DACT1	3.78377e-241	0.633287	0.898	0.784	7.56753e-238	3
NEUROD6	2.1403e-235	0.604312	0.984	0.681	4.28061e-232	3
KLF6	9.94703e-234	0.401773	1	0.968	1.98941e-230	3
KCNQ1OT1	2.27484e-227	0.394315	0.932	0.723	4.54968e-224	3
NTRK3	1.80399e-223	0.27165	0.939	0.634	3.60799e-220	3
MSMO1	1.84427e-214	0.593521	0.982	0.826	3.68855e-211	3
RHOB	6.29668e-213	0.357671	1	0.999	1.25934e-209	3
GUCY1A2	2.91255e-201	0.62082	0.761	0.498	5.8251e-198	3
PCLO	1.79199e-166	0.377638	0.827	0.586	3.58398e-163	3
INSIG1	5.62837e-150	0.35061	0.946	0.865	1.12567e-146	3
MYL12B	1.00284e-135	0.426625	0.958	0.838	2.00567e-132	3
FGF12	5.16985e-131	0.323928	0.729	0.482	1.03397e-127	3
SCG5	3.28245e-120	0.322335	0.892	0.767	6.5649e-117	3
ZEB2	1.92486e-108	0.357191	0.975	0.95	3.84972e-105	3
CDKN2D	7.40239e-104	0.374235	0.817	0.681	1.48048e-100	3
INA	4.12077e-87	0.256317	0.75	0.462	8.24155e-84	3
MASP1	4.72864e-83	0.686611	0.676	0.622	9.45727e-80	3
RUNDC3B	1.01437e-23	0.266371	0.542	0.396	2.02873e-20	3
LHFPL6	4.87273e-19	0.309556	0.591	0.407	9.74546e-16	3
INHBA	2.87079e-05	0.56107	0.489	0.655	0.0574158	3
SSTR2	0	2.48548	1	0.847	0	4
PPP1R17	0	2.31833	0.965	0.65	0	4
TMEM158	0	2.15391	0.986	0.816	0	4
NRN1	0	1.79626	0.975	0.695	0	4
NHLH1	0	1.62938	0.892	0.696	0	4
PENK	0	1.56397	0.985	0.609	0	4
EOMES	0	1.55634	0.986	0.845	0	4
HES6	0	1.48367	0.999	0.861	0	4
NEUROD4	0	0.841547	0.925	0.831	0	4
TTYH2	0	0.78733	1	0.829	0	4
IQGAP2	0	0.423143	0.999	0.794	0	4
SMOC1	1.8732e-298	0.786787	0.927	0.817	3.74641e-295	4
HLA-A	3.16479e-289	0.623631	1	0.879	6.32958e-286	4
GADD45G	5.49226e-284	0.681744	1	0.983	1.09845e-280	4
NFIA	1.68562e-280	1.13691	1	0.848	3.37124e-277	4
CXXC5	1.18806e-271	0.739622	1	0.923	2.37611e-268	4
CHGA	1.64996e-270	0.381057	0.95	0.7	3.29993e-267	4
PAX6	3.0232e-257	0.607184	0.996	0.93	6.04639e-254	4
CLMP	1.80937e-250	1.01368	1	0.923	3.61873e-247	4
GULP1	6.29455e-249	0.309867	0.93	0.678	1.25891e-245	4
PLCE1	1.33904e-216	0.466028	0.943	0.705	2.67809e-213	4
ZBTB20	1.32571e-206	0.885673	1	0.993	2.65142e-203	4
ZEB1	5.22921e-195	0.648074	0.972	0.788	1.04584e-191	4
PLK2	4.25404e-185	0.57184	1	0.886	8.50807e-182	4
TIMP3	1.2445e-182	0.289701	0.883	0.714	2.48901e-179	4
BTG3	1.77528e-178	0.39334	1	0.955	3.55056e-175	4
MYC	6.45677e-173	0.357676	0.879	0.709	1.29135e-169	4
NR2F1	1.32895e-170	0.632708	0.97	0.835	2.65789e-167	4
FIGN	1.44899e-168	0.46059	0.829	0.538	2.89797e-165	4
SCRN1	5.06005e-160	0.635121	0.966	0.711	1.01201e-156	4
CCND2	3.83927e-148	0.692521	1	0.991	7.67853e-145	4
NEUROD1	9.05294e-147	0.671306	0.803	0.592	1.81059e-143	4
TPT1	6.54145e-144	0.366435	0.999	0.986	1.30829e-140	4
RAB13	9.79835e-141	0.297231	0.862	0.613	1.95967e-137	4
RND2	8.20295e-137	0.442355	0.778	0.608	1.64059e-133	4
TMSB4X	1.95159e-134	0.367995	1	0.998	3.90318e-131	4
CALD1	3.15733e-128	0.714905	0.897	0.814	6.31466e-125	4
DUSP1	1.17752e-124	0.360752	1	0.995	2.35505e-121	4
JAM2	9.94015e-124	0.312252	0.949	0.876	1.98803e-120	4
STK17A	1.73703e-123	0.350473	0.848	0.66	3.47406e-120	4
PCDH17	3.41029e-121	0.483865	0.822	0.619	6.82059e-118	4
CA12	8.33339e-116	0.924219	0.735	0.521	1.66668e-112	4
SYNE2	9.88831e-115	0.55902	0.986	0.928	1.97766e-111	4
NKAIN3-IT1	1.98868e-101	0.578508	0.843	0.618	3.97737e-98	4
ZFHX4	6.1268e-98	0.351987	0.99	0.938	1.22536e-94	4
BBX	2.24222e-97	0.502638	0.902	0.794	4.48445e-94	4
JUND	1.96183e-96	0.504789	1	0.998	3.92366e-93	4
PHLDA1	8.83394e-94	0.589444	0.89	0.849	1.76679e-90	4
JUN	3.00466e-90	0.289645	1	0.986	6.00933e-87	4
PMEPA1	1.91747e-81	0.314251	0.999	0.931	3.83493e-78	4
LHX2	6.96199e-66	0.435234	0.996	0.889	1.3924e-62	4
PREX1	2.00098e-61	0.579425	0.683	0.526	4.00196e-58	4
IGFBP2	2.6372e-51	0.321998	0.941	0.772	5.2744e-48	4
INSM1	2.96035e-51	0.408592	0.992	0.951	5.9207e-48	4
EZH2	2.78109e-49	0.326231	0.821	0.679	5.56218e-46	4
PAG1	3.50146e-44	0.348406	0.901	0.888	7.00292e-41	4
PHIP	9.93967e-33	0.252359	0.965	0.857	1.98793e-29	4
NKAIN3	5.24236e-29	0.256536	0.75	0.621	1.04847e-25	4
H1F0	3.67325e-23	0.259497	0.895	0.861	7.3465e-20	4
MDK	5.89311e-23	0.304789	0.946	0.946	1.17862e-19	4
CBLN2	1.87367e-15	0.37033	0.364	0.381	3.74734e-12	4
CNTNAP2	1.29403e-14	0.386638	0.433	0.492	2.58806e-11	4
LYPD1	8.3451e-14	0.256414	0.527	0.767	1.66902e-10	4
NR2F2	0	3.00199	0.926	0.257	0	5
ERBB4	0	2.87726	1	0.711	0	5
PDZRN3	0	2.62799	1	0.652	0	5
DLX5	0	2.61722	0.951	0.645	0	5
DLX1	0	2.58459	0.992	0.662	0	5
DLX2	0	2.49345	0.998	0.639	0	5
PROX1	0	2.35753	0.998	0.916	0	5
MEG3	0	2.21835	0.995	0.748	0	5
PLS3	0	2.19149	0.961	0.664	0	5
TMEM123	0	2.14511	0.968	0.832	0	5
ARX	0	2.05896	0.995	0.814	0	5
GAD2	0	2.02631	0.893	0.588	0	5
SP9	0	1.88504	1	0.754	0	5
C11orf96	0	1.87078	0.999	0.842	0	5
CELF4	0	1.73735	0.923	0.457	0	5
SOX1	0	1.18436	0.995	0.82	0	5
GAD1	0	0.98861	0.954	0.506	0	5
WLS	0	0.9642	0.948	0.687	0	5
MOB3B	0	0.912018	0.999	0.854	0	5
PLP1	0	0.848979	0.899	0.818	0	5
TSC22D3	0	0.729265	0.93	0.659	0	5
PTPRR	0	0.612511	0.959	0.734	0	5
SPOCK1	0	0.59746	0.942	0.516	0	5
MAFB	0	0.426325	0.995	0.94	0	5
PCDH9	7.38007e-272	1.81683	0.92	0.532	1.47601e-268	5
SYNPR	9.4104e-267	0.579807	0.853	0.492	1.88208e-263	5
CEMIP2	1.49074e-262	0.46948	0.95	0.804	2.98147e-259	5
SCGN	1.32622e-258	2.31383	0.818	0.65	2.65243e-255	5
FGF12	4.9199e-251	0.819966	0.96	0.484	9.83981e-248	5
PLK2	2.50848e-242	1.22649	0.994	0.888	5.01697e-239	5
RBP1	3.67963e-204	1.37319	0.921	0.58	7.35926e-201	5
SLC6A1	5.6706e-197	0.815195	0.901	0.854	1.13412e-193	5
MAGI1	6.0627e-193	1.08885	0.914	0.67	1.21254e-189	5
KITLG	2.67715e-188	0.839405	0.877	0.738	5.35429e-185	5
PDZRN4	4.35539e-184	0.775361	0.853	0.823	8.71078e-181	5
IFI16	8.2854e-168	0.291222	0.787	0.41	1.65708e-164	5
MTUS1	1.78913e-155	0.713221	0.819	0.473	3.57827e-152	5
QKI	1.22211e-150	1.10711	0.974	0.915	2.44422e-147	5
NPAS3	1.20597e-142	0.971229	0.877	0.808	2.41194e-139	5
INA	5.51574e-139	1.10752	0.822	0.476	1.10315e-135	5
CCK	2.43413e-136	0.507802	0.727	0.359	4.86825e-133	5
GAS2L3	1.12847e-131	1.05808	0.817	0.803	2.25695e-128	5
CDCA7	2.26597e-104	0.256992	0.947	0.852	4.53193e-101	5
CXCR4	1.86407e-103	1.69662	0.72	0.705	3.72815e-100	5
RPS6KA2	2.27864e-96	0.317444	0.76	0.515	4.55728e-93	5
TMSB10	8.42823e-90	0.465382	0.995	0.987	1.68565e-86	5
CHL1	5.346e-85	0.647317	0.934	0.686	1.0692e-81	5
NSG2	8.46568e-75	0.79734	0.942	0.619	1.69314e-71	5
SOX2	1.07095e-74	0.855115	0.829	0.834	2.14191e-71	5
HMGN2	1.3894e-67	0.652625	0.963	0.915	2.7788e-64	5
ZEB2	5.71756e-62	0.808846	0.937	0.954	1.14351e-58	5
NR2F1	9.05288e-59	0.933421	0.878	0.842	1.81058e-55	5
RPS28	4.77429e-55	0.401499	0.974	0.967	9.54857e-52	5
SOX8	2.57654e-51	0.303626	0.865	0.81	5.15309e-48	5
VIP	4.45504e-41	0.259376	0.379	0.406	8.91009e-38	5
NRIP3	1.55197e-38	1.05831	0.41	0.798	3.10395e-35	5
TUBB2A	8.25884e-35	0.353557	0.95	0.937	1.65177e-31	5
CALB2	3.59351e-33	1.66052	0.621	0.552	7.18702e-30	5
HNRNPA2B1	3.18065e-24	0.380079	0.977	0.984	6.36131e-21	5
TNR	5.40812e-15	0.580073	0.611	0.505	1.08162e-11	5
ATP1B1	1.88161e-13	0.676511	0.881	0.929	3.76321e-10	5
SYT1	1.24325e-10	0.258127	0.875	0.848	2.48649e-07	5
SPTBN1	4.06762e-09	0.300661	0.852	0.72	8.13523e-06	5
TMPO	1.02853e-06	0.251665	0.793	0.675	0.00205706	5
SLC39A10	7.16983e-06	0.296862	0.705	0.629	0.0143397	5
VIM	0	2.79708	0.996	0.606	0	6
FOS	0	2.60477	1	1	0	6
ZFP36L1	0	2.53041	1	0.798	0	6
CCN1	0	2.44435	1	0.931	0	6
CLU	0	2.42299	0.998	0.744	0	6
ID4	0	2.34971	0.996	0.655	0	6
SOX9	0	2.29497	1	0.899	0	6
GFAP	0	2.28649	1	0.928	0	6
HES1	0	2.22836	0.938	0.649	0	6
EGR1	0	2.14659	0.999	0.974	0	6
FABP5	0	2.08558	1	0.887	0	6
SLC1A3	0	2.01577	0.986	0.759	0	6
TTYH1	0	1.99603	0.965	0.715	0	6
BCAN	0	1.91797	0.991	0.804	0	6
JUNB	0	1.91477	1	0.995	0	6
SOX2	0	1.91087	0.994	0.825	0	6
SFRP1	0	1.86252	0.99	0.702	0	6
FOSB	0	1.85341	1	0.994	0	6
PTN	0	1.82405	0.999	0.863	0	6
TCIM	0	1.75376	1	0.76	0	6
DBI	0	1.72952	0.998	0.612	0	6
CREB5	0	1.72586	0.983	0.749	0	6
GPM6B	0	1.70651	0.997	0.826	0	6
LGALS3	0	1.6885	0.984	0.777	0	6
ITGB8	0	1.68716	0.992	0.864	0	6
AKAP12	0	1.67902	1	0.659	0	6
ZFP36	0	1.64272	1	0.894	0	6
TMEM132B	0	1.60319	0.982	0.696	0	6
GATM	0	1.59266	0.969	0.724	0	6
ATP1A2	0	1.57027	0.989	0.777	0	6
LTBP1	0	1.53778	1	0.706	0	6
ATF3	0	1.485	1	0.989	0	6
LRRC3B	0	1.48088	0.955	0.598	0	6
PSAT1	0	1.47012	0.994	0.681	0	6
B2M	0	1.44535	0.999	0.899	0	6
MT2A	0	1.41536	0.948	0.596	0	6
ZFP36L2	0	1.40861	0.983	0.906	0	6
PMP2	0	1.37091	0.999	0.773	0	6
BOC	0	1.37081	0.937	0.743	0	6
TFAP2C	0	1.31015	0.948	0.663	0	6
ATP1B2	0	1.30655	0.989	0.747	0	6
F3	0	1.29951	0.997	0.895	0	6
GPX3	0	1.28313	0.998	0.663	0	6
SOX6	0	1.24773	0.988	0.692	0	6
EGFR	0	1.24726	1	0.819	0	6
MOXD1	0	1.24162	0.958	0.713	0	6
CSPG5	0	1.23815	0.987	0.731	0	6
ANXA5	0	1.23734	0.996	0.865	0	6
LITAF	0	1.22484	0.998	0.791	0	6
YBX3	0	1.18484	0.981	0.625	0	6
SOX3	0	1.17502	0.988	0.776	0	6
PDLIM3	0	1.17216	0.995	0.883	0	6
HSPA1B	0	1.15447	1	0.976	0	6
GADD45A	0	1.15423	0.999	0.789	0	6
TNC	0	1.14424	1	0.883	0	6
NEAT1	0	1.11149	1	0.942	0	6
LGALS1	0	1.10886	1	0.804	0	6
LDLR	0	1.1086	1	0.732	0	6
DIPK1C	0	1.09098	0.999	0.712	0	6
SCRG1	0	1.09013	0.997	0.772	0	6
MLC1	0	1.08688	0.975	0.812	0	6
REXO2	0	1.07538	0.971	0.596	0	6
PSRC1	0	1.06632	0.998	0.846	0	6
CASP3	0	1.05327	0.996	0.778	0	6
LRIG1	0	1.04405	0.999	0.753	0	6
CRYAB	0	1.03127	1	0.979	0	6
HTRA1	0	1.02846	0.999	0.918	0	6
HEPN1	0	1.02324	0.996	0.682	0	6
IGFBP5	0	0.999339	0.98	0.657	0	6
CDON	0	0.994569	0.966	0.745	0	6
SPRY2	0	0.993831	0.994	0.914	0	6
SALL3	0	0.990023	0.995	0.824	0	6
IFITM3	0	0.973192	0.965	0.569	0	6
SOCS3	0	0.959031	0.999	0.747	0	6
FZD2	0	0.951473	0.985	0.756	0	6
CEBPD	0	0.94127	1	0.801	0	6
RGS16	0	0.940676	0.989	0.598	0	6
PMP22	0	0.930994	0.994	0.699	0	6
C1QL1	0	0.896414	0.98	0.709	0	6
ZIC2	0	0.885799	0.986	0.789	0	6
HLA-E	0	0.883717	1	0.822	0	6
MAFF	0	0.872304	1	0.989	0	6
LRATD1	0	0.851087	0.997	0.562	0	6
TFPI	0	0.822296	0.995	0.586	0	6
ID1	0	0.790419	1	0.986	0	6
LMNA	0	0.782928	1	0.753	0	6
RARRES2	0	0.778783	0.998	0.828	0	6
ETV1	0	0.771303	0.966	0.595	0	6
AQP4	0	0.758398	1	0.942	0	6
SLC2A3	0	0.758129	0.996	0.892	0	6
GNG12	0	0.737296	0.948	0.563	0	6
CSF1	0	0.732106	0.999	0.842	0	6
EEPD1	0	0.72368	0.927	0.707	0	6
MGAT4C	0	0.716525	0.969	0.704	0	6
IL6ST	0	0.685388	1	0.772	0	6
IRF1	0	0.679902	0.999	0.923	0	6
VCAM1	0	0.67483	0.969	0.906	0	6
ACTN1	0	0.654595	0.997	0.716	0	6
PHACTR2	0	0.641078	0.991	0.787	0	6
GADD45B	0	0.622746	1	0.94	0	6
CXCL12	0	0.605095	0.996	0.38	0	6
CCL2	0	0.603555	0.991	0.398	0	6
OGFRL1	0	0.600189	0.998	0.735	0	6
IL33	0	0.587554	0.954	0.582	0	6
CDC42EP1	0	0.566063	0.97	0.632	0	6
PLOD2	0	0.5648	0.967	0.66	0	6
NRARP	0	0.544415	0.96	0.888	0	6
CSRNP1	0	0.518436	1	0.988	0	6
ANOS1	0	0.497318	0.983	0.838	0	6
NFKBIZ	0	0.494904	0.995	0.649	0	6
CD9	0	0.48412	0.992	0.657	0	6
MT1E	0	0.470827	0.983	0.631	0	6
EDNRB	0	0.4681	0.931	0.489	0	6
S1PR3	0	0.464048	0.965	0.783	0	6
PARP14	0	0.452142	0.955	0.841	0	6
RGCC	0	0.451875	0.997	0.78	0	6
CD38	0	0.41809	0.998	0.764	0	6
DIO2	0	0.415737	0.994	0.868	0	6
WWTR1	0	0.399853	0.976	0.731	0	6
DAAM2	0	0.397066	0.996	0.768	0	6
GEM	0	0.395704	0.989	0.863	0	6
ANXA1	0	0.388812	0.992	0.78	0	6
CTSH	0	0.387253	0.996	0.615	0	6
TNFRSF12A	0	0.385928	1	0.852	0	6
LMO2	0	0.368899	0.999	0.74	0	6
S100A16	0	0.327603	0.997	0.759	0	6
C5orf49	0	0.319431	0.938	0.653	0	6
SERTAD1	0	0.303934	0.998	0.922	0	6
CD44	0	0.301109	0.999	0.777	0	6
C1QL2	0	0.290889	0.945	0.661	0	6
ZCCHC24	0	0.287928	0.937	0.586	0	6
HGF	0	0.273508	0.973	0.566	0	6
PLSCR1	0	0.266847	0.947	0.744	0	6
BHLHE40	0	0.265899	0.972	0.543	0	6
NID1	0	0.262376	0.989	0.488	0	6
MOB3B	7.48964e-308	0.980795	0.992	0.856	1.49793e-304	6
MYADM	1.10605e-303	0.575525	1	0.937	2.2121e-300	6
ARX	2.473e-303	0.617658	1	0.815	4.946e-300	6
LIFR	4.68781e-302	0.992838	0.975	0.646	9.37563e-299	6
COL5A2	1.36216e-301	0.355371	0.922	0.517	2.72432e-298	6
CAST	4.6921e-301	0.624622	0.948	0.65	9.3842e-298	6
PEA15	9.18839e-300	1.52479	0.99	0.849	1.83768e-296	6
CNN3	6.08783e-298	1.54522	1	0.865	1.21757e-294	6
STAT3	4.02247e-297	1.04279	1	0.917	8.04493e-294	6
COL11A1	2.95472e-295	1.37872	0.947	0.753	5.90944e-292	6
ADGRV1	6.61452e-295	1.57028	0.994	0.949	1.3229e-291	6
ALDOC	6.7448e-294	0.365548	0.958	0.88	1.34896e-290	6
MDFI	1.10685e-293	0.681576	0.969	0.869	2.2137e-290	6
FSTL1	2.04168e-293	1.12646	0.939	0.615	4.08337e-290	6
PTPRZ1	2.4246e-293	1.41435	0.998	0.889	4.8492e-290	6
PON2	9.26725e-292	1.55734	0.924	0.725	1.85345e-288	6
MYO10	1.8962e-290	1.2857	0.998	0.766	3.79239e-287	6
PAWR	2.57337e-290	0.578543	0.948	0.808	5.14674e-287	6
MGLL	1.79457e-287	0.300712	0.986	0.612	3.58915e-284	6
MAST4	3.10531e-287	0.763637	0.952	0.707	6.21062e-284	6
NRG1	9.69664e-283	1.2349	0.957	0.708	1.93933e-279	6
PLEKHG1	1.64401e-282	0.363209	0.918	0.633	3.28802e-279	6
HEG1	9.56822e-280	0.849313	0.962	0.858	1.91364e-276	6
QKI	1.08329e-278	1.35522	0.995	0.914	2.16658e-275	6
PAX6	1.24578e-276	1.49651	0.967	0.933	2.49156e-273	6
GLI3	2.48009e-276	1.55406	0.918	0.799	4.96018e-273	6
NPAS3	1.45724e-274	0.966767	0.955	0.804	2.91449e-271	6
HSDL2	6.72917e-273	0.594648	0.941	0.76	1.34583e-269	6
TGIF1	8.36058e-270	0.661634	0.972	0.63	1.67212e-266	6
HLA-B	1.43637e-267	0.315088	0.983	0.948	2.87274e-264	6
APCDD1	2.87938e-266	0.256438	0.897	0.613	5.75877e-263	6
SERPINB6	5.31229e-266	0.543093	0.931	0.673	1.06246e-262	6
PDPN	1.55816e-265	0.960929	0.902	0.651	3.11633e-262	6
FKBP9	3.42979e-264	0.343491	0.93	0.64	6.85958e-261	6
ZC3HAV1	1.75423e-263	0.284823	0.916	0.645	3.50847e-260	6
MT1X	1.17066e-262	0.468791	0.901	0.608	2.34132e-259	6
SDC2	3.20017e-262	0.508089	0.954	0.66	6.40034e-259	6
NEDD9	6.13798e-260	0.595078	0.997	0.828	1.2276e-256	6
RCN1	9.95872e-258	1.23738	0.917	0.703	1.99174e-254	6
METRN	2.26511e-257	1.259	0.907	0.537	4.53021e-254	6
RAB31	2.96705e-253	0.738329	0.907	0.639	5.93411e-250	6
PALLD	4.00006e-253	1.11376	0.968	0.716	8.00012e-250	6
TACC1	2.40994e-252	0.273933	0.995	0.882	4.81988e-249	6
JAM2	5.58599e-252	0.692718	0.975	0.877	1.1172e-248	6
HES5	1.01686e-251	2.05026	0.902	0.597	2.03372e-248	6
BCHE	1.87315e-250	0.300943	0.9	0.544	3.74631e-247	6
HSPB1	9.55764e-249	1.31858	0.945	0.837	1.91153e-245	6
HLA-A	1.56726e-247	0.835744	1	0.882	3.13451e-244	6
MCL1	8.92111e-247	1.1763	1	0.969	1.78422e-243	6
S1PR1	2.98346e-244	0.672582	0.886	0.605	5.96692e-241	6
LRRIQ1	2.6098e-242	0.391816	0.917	0.592	5.21961e-239	6
RHOC	7.51054e-242	0.571337	0.947	0.701	1.50211e-238	6
TSC22D4	1.82002e-241	0.475722	0.943	0.699	3.64004e-238	6
VCL	3.82966e-241	0.674099	0.928	0.672	7.65932e-238	6
CST3	5.42803e-240	1.21055	0.999	0.676	1.08561e-236	6
LDHA	3.41648e-238	1.24175	0.987	0.59	6.83296e-235	6
SHROOM3	4.4381e-238	0.815416	0.928	0.794	8.87621e-235	6
MCAM	9.14618e-238	0.392301	0.92	0.85	1.82924e-234	6
DDAH1	1.38407e-236	0.974445	0.945	0.841	2.76814e-233	6
JAG1	1.86505e-236	0.505759	0.908	0.656	3.7301e-233	6
LYPD1	3.98379e-234	0.284848	0.95	0.739	7.96759e-231	6
HSPA1A	2.39058e-233	1.18113	1	0.99	4.78117e-230	6
INSIG1	5.12375e-232	0.769211	0.996	0.868	1.02475e-228	6
HIST1H1C	4.48445e-231	0.544026	0.972	0.752	8.96891e-228	6
NR4A1	6.09365e-231	1.04478	0.975	0.945	1.21873e-227	6
ARL4A	2.1603e-229	0.299228	0.986	0.838	4.3206e-226	6
PSMB8	4.53152e-229	0.255534	0.953	0.892	9.06303e-226	6
REST	1.34983e-227	0.862027	0.902	0.657	2.69966e-224	6
AIF1L	7.89395e-227	0.775539	0.927	0.765	1.57879e-223	6
BTG2	1.37092e-226	1.48361	0.986	0.977	2.74184e-223	6
TPM2	1.39021e-226	1.02839	0.9	0.633	2.78042e-223	6
ZEB1	2.75181e-224	0.958859	0.999	0.791	5.50362e-221	6
TMEM47	2.90341e-224	0.913693	0.927	0.547	5.80682e-221	6
JUN	1.23436e-223	1.58859	1	0.987	2.46872e-220	6
NOTCH2	1.02932e-222	0.979627	0.897	0.808	2.05863e-219	6
TAGLN2	1.65106e-222	1.1806	0.931	0.759	3.30212e-219	6
PHGDH	1.91549e-222	1.13219	0.884	0.417	3.83098e-219	6
ST5	1.59136e-221	0.740007	0.959	0.921	3.18271e-218	6
VEGFA	3.77117e-221	0.638555	0.979	0.872	7.54235e-218	6
ARHGAP5	1.0419e-219	1.07505	0.988	0.681	2.0838e-216	6
BMP7	3.24196e-219	0.958399	0.851	0.475	6.48392e-216	6
CDO1	3.26634e-216	1.35772	0.912	0.777	6.53268e-213	6
NOTCH1	4.17831e-216	1.03057	0.922	0.836	8.35663e-213	6
CYBA	1.09358e-215	0.552941	0.931	0.759	2.18716e-212	6
NFIA	2.15109e-215	1.16647	1	0.852	4.30217e-212	6
GPCPD1	1.23872e-210	0.361673	0.997	0.84	2.47743e-207	6
LSAMP	1.84301e-209	0.657569	0.973	0.76	3.68601e-206	6
SFRP2	1.16941e-208	1.17183	0.839	0.59	2.33882e-205	6
ITM2C	2.48366e-207	0.740099	0.958	0.78	4.96731e-204	6
C1orf61	2.58722e-207	0.932412	0.995	0.921	5.17445e-204	6
SERPINH1	9.505e-207	0.350861	0.889	0.805	1.901e-203	6
EMP3	1.00529e-206	0.437203	0.854	0.554	2.01059e-203	6
HSPA5	1.10252e-204	1.20306	0.998	0.932	2.20503e-201	6
HIST1H2AC	7.46427e-202	0.278579	0.996	0.921	1.49285e-198	6
FEZF2	1.72612e-201	0.8385	0.848	0.437	3.45225e-198	6
ASCL1	4.40405e-201	0.776153	0.987	0.545	8.80809e-198	6
NKAIN3	1.06488e-200	1.07076	0.964	0.613	2.12975e-197	6
KLF6	1.52911e-200	1.23484	0.999	0.971	3.05822e-197	6
PAQR8	2.66599e-200	0.301168	0.866	0.657	5.33199e-197	6
DNAJB1	1.75972e-199	0.680599	1	0.991	3.51944e-196	6
LIPG	3.00275e-198	0.955055	0.836	0.744	6.00551e-195	6
CCNL1	2.7336e-197	1.23215	1	0.966	5.46719e-194	6
SELENOP	5.31748e-197	0.993043	0.886	0.714	1.0635e-193	6
B3GAT2	1.45033e-196	0.790836	0.896	0.591	2.90066e-193	6
PLCE1	2.19303e-195	0.841821	0.95	0.71	4.38607e-192	6
HEY1	2.73799e-195	0.462588	0.897	0.593	5.47599e-192	6
RAB13	2.93711e-195	0.281247	0.942	0.615	5.87422e-192	6
TJP1	4.93365e-195	0.613068	0.91	0.679	9.86729e-192	6
TMEM170A	2.33499e-194	0.829436	0.918	0.754	4.66997e-191	6
SLC9A3R1	5.08912e-194	0.708917	0.894	0.869	1.01782e-190	6
CD63	1.34242e-192	1.0973	0.996	0.784	2.68484e-189	6
SRI	1.82538e-192	0.982491	0.98	0.779	3.65076e-189	6
INTU	3.61459e-190	1.00996	0.924	0.646	7.22917e-187	6
GRM3	3.33109e-189	0.425686	0.926	0.557	6.66218e-186	6
GULP1	8.32633e-188	1.16107	0.866	0.687	1.66527e-184	6
PDLIM5	2.92917e-184	0.61221	0.873	0.751	5.85833e-181	6
IQGAP2	4.40987e-182	1.17773	0.908	0.804	8.81974e-179	6
BBX	2.43896e-181	0.86367	0.966	0.793	4.87792e-178	6
SLC16A1	3.06181e-177	0.536108	0.925	0.691	6.12362e-174	6
CALD1	2.97765e-176	0.958509	0.957	0.812	5.95531e-173	6
SOX8	2.9913e-176	0.346049	0.942	0.806	5.98261e-173	6
CXXC5	3.02531e-175	0.842749	0.998	0.925	6.05061e-172	6
WSCD1	2.09359e-174	0.728835	0.84	0.664	4.18718e-171	6
HERPUD1	6.60319e-174	0.583704	1	0.873	1.32064e-170	6
JUND	1.16259e-173	1.06499	1	0.998	2.32518e-170	6
BST2	4.32703e-173	0.289954	0.798	0.877	8.65405e-170	6
CALU	1.89347e-172	0.597213	0.975	0.637	3.78695e-169	6
FAM171B	2.1566e-172	0.830151	0.999	0.929	4.31319e-169	6
ITGA2	2.31302e-171	1.14643	0.811	0.62	4.62603e-168	6
HMGN3	9.3654e-170	0.92181	0.944	0.792	1.87308e-166	6
EGR2	1.05935e-169	0.276473	0.91	0.912	2.1187e-166	6
ITPRID2	5.7916e-169	0.321736	0.905	0.818	1.15832e-165	6
FABP7	8.27237e-169	0.776655	0.998	0.946	1.65447e-165	6
HMGCS1	1.01313e-168	1.11435	1	0.922	2.02627e-165	6
SLC3A2	2.41733e-168	0.64056	0.992	0.882	4.83466e-165	6
NFE2L2	7.59681e-166	1.06787	0.85	0.643	1.51936e-162	6
SAT1	2.56968e-163	1.25003	0.989	0.933	5.13936e-160	6
BARD1	5.28102e-163	0.386261	0.894	0.588	1.0562e-159	6
CKB	1.67396e-162	0.767915	0.985	0.957	3.34792e-159	6
IFI6	1.98715e-162	0.454791	0.842	0.67	3.9743e-159	6
STXBP6	3.0464e-161	0.492499	0.847	0.497	6.09281e-158	6
HLA-C	9.4184e-161	0.507443	0.847	0.437	1.88368e-157	6
CD99	5.9222e-160	0.994635	0.798	0.473	1.18444e-156	6
ITGA6	1.13297e-159	0.757725	0.791	0.489	2.26593e-156	6
FAM111A	2.94038e-159	0.299793	0.855	0.662	5.88075e-156	6
TCF7L2	3.94035e-159	0.470618	0.851	0.678	7.88069e-156	6
MSN	5.97712e-159	0.684211	0.877	0.641	1.19542e-155	6
SLCO1C1	3.54686e-158	0.57539	0.81	0.638	7.09372e-155	6
HSP90B1	4.26519e-156	1.03234	0.987	0.707	8.53037e-153	6
SPARC	4.16846e-155	1.02733	0.841	0.807	8.33693e-152	6
NAMPT	1.84862e-154	0.294812	0.981	0.813	3.69723e-151	6
TMEM123	1.99824e-154	0.437937	0.979	0.832	3.99648e-151	6
ID2	7.72993e-154	1.02863	1	0.846	1.54599e-150	6
PDGFRB	3.9154e-153	0.531823	0.828	0.695	7.83081e-150	6
GLUL	3.15784e-150	0.504627	1	0.807	6.31567e-147	6
MFGE8	3.55778e-150	0.565937	0.926	0.921	7.11557e-147	6
IDI1	2.56084e-149	0.984788	0.951	0.705	5.12168e-146	6
NKAIN3-IT1	3.50519e-149	0.799091	0.942	0.618	7.01039e-146	6
ZBTB20	1.3158e-147	0.871033	1	0.994	2.6316e-144	6
H2AFX	1.5593e-142	0.34971	0.954	0.807	3.11859e-139	6
PLPP3	4.11881e-140	1.20964	0.783	0.645	8.23762e-137	6
CNP	4.49941e-134	0.318496	0.921	0.75	8.99881e-131	6
PRCP	6.51891e-134	0.318318	0.862	0.655	1.30378e-130	6
IER2	5.98213e-132	1.78632	0.996	0.997	1.19643e-128	6
DOK5	6.62568e-131	0.718457	0.943	0.526	1.32514e-127	6
PKM	8.37152e-130	0.748061	0.967	0.765	1.6743e-126	6
GAS1	9.40004e-130	1.1956	0.804	0.757	1.88001e-126	6
MSMO1	5.5519e-129	0.888376	0.996	0.836	1.11038e-125	6
TLN1	7.60617e-128	0.465637	0.84	0.678	1.52123e-124	6
NCAN	2.02009e-127	0.722015	0.989	0.726	4.04018e-124	6
WEE1	2.87992e-127	0.631283	0.892	0.863	5.75983e-124	6
SQSTM1	4.51762e-126	0.353826	0.968	0.8	9.03525e-123	6
MDK	9.38182e-125	0.799575	0.972	0.945	1.87636e-121	6
FZD8	3.84447e-124	1.1622	0.759	0.6	7.68894e-121	6
CD81	7.17688e-124	0.803258	0.953	0.802	1.43538e-120	6
PLIN3	5.35895e-123	0.513699	0.824	0.731	1.07179e-119	6
EGR3	4.79807e-121	0.306151	0.985	0.98	9.59614e-118	6
SCRN1	6.66983e-121	0.786752	0.889	0.721	1.33397e-117	6
DHFR	2.30748e-120	0.353463	0.879	0.668	4.61495e-117	6
FGFBP3	6.73073e-119	0.977559	0.802	0.474	1.34615e-115	6
SYPL1	1.8395e-118	0.609846	0.861	0.679	3.679e-115	6
RHOA	2.28649e-117	0.702474	0.975	0.822	4.57298e-114	6
LHX2	2.01702e-116	0.732928	0.987	0.892	4.03405e-113	6
LIMA1	1.23532e-113	0.877701	0.857	0.816	2.47063e-110	6
SLC1A2	3.85562e-113	0.648099	0.995	0.91	7.71125e-110	6
KCNG1	4.11141e-113	0.447628	0.769	0.507	8.22282e-110	6
PHLDA1	4.84483e-113	0.608082	0.986	0.845	9.68966e-110	6
SEPTIN11	1.92029e-111	0.623445	0.985	0.935	3.84059e-108	6
MYL12A	2.70691e-111	0.41789	0.888	0.691	5.41383e-108	6
EMP2	2.02047e-110	0.603889	0.805	0.715	4.04093e-107	6
KTN1	3.28219e-110	0.778049	0.94	0.669	6.56438e-107	6
GPSM2	4.44529e-107	0.298643	0.958	0.761	8.89057e-104	6
TPI1	2.12701e-105	0.683242	0.98	0.856	4.25403e-102	6
SLC6A1	4.20475e-105	0.315474	0.867	0.856	8.40949e-102	6
HSPH1	3.52047e-103	0.456276	0.977	0.831	7.04093e-100	6
ITM2B	1.19517e-102	0.630042	0.997	0.848	2.39035e-99	6
HOPX	1.28007e-101	0.9228	0.747	0.56	2.56014e-98	6
NUDCD2	1.22152e-100	0.534735	0.931	0.764	2.44304e-97	6
SCAF11	1.31906e-100	0.657897	0.961	0.856	2.63812e-97	6
RAB32	1.48347e-100	0.3876	0.79	0.66	2.96694e-97	6
DDIT4	8.67535e-100	0.649496	0.959	0.975	1.73507e-96	6
GNG5	5.49792e-99	0.622491	0.873	0.654	1.09958e-95	6
BNIP3	4.87039e-98	0.570753	0.926	0.698	9.74077e-95	6
PPP1R15A	5.22999e-98	0.498661	1	0.974	1.046e-94	6
MBNL2	1.07623e-97	0.309929	0.906	0.839	2.15247e-94	6
TIMP1	1.57859e-97	0.606094	0.768	0.661	3.15719e-94	6
PNRC2	1.97634e-96	0.501387	0.954	0.837	3.95268e-93	6
CREM	7.14084e-95	0.257242	0.855	0.685	1.42817e-91	6
NOTCH3	7.95931e-94	0.581039	0.742	0.729	1.59186e-90	6
CTNNB1	2.43477e-93	0.729576	0.88	0.78	4.86954e-90	6
H1F0	2.96966e-93	0.729781	0.975	0.858	5.93931e-90	6
SNX3	2.42296e-91	0.628069	0.94	0.787	4.84592e-88	6
BTG3	2.61141e-91	0.605417	0.992	0.957	5.22282e-88	6
SOX1	4.09133e-91	0.437466	0.849	0.829	8.18265e-88	6
CALR	8.29669e-90	0.73952	0.977	0.791	1.65934e-86	6
CSTB	4.33538e-89	0.558043	0.954	0.825	8.67075e-86	6
CCN2	9.21231e-88	0.427877	0.777	0.783	1.84246e-84	6
SERF2	4.1972e-87	0.53807	0.955	0.815	8.3944e-84	6
TLE4	1.34882e-85	0.53652	0.862	0.68	2.69763e-82	6
ATAD2	2.60834e-85	0.366886	0.884	0.85	5.21668e-82	6
TPM4	3.6295e-83	0.401407	0.977	0.875	7.25899e-80	6
SEC14L1	1.21828e-82	0.263283	0.915	0.745	2.43656e-79	6
ZFHX4	1.48436e-81	0.634204	0.83	0.947	2.96873e-78	6
FAM114A1	5.70463e-80	0.526347	0.764	0.677	1.14093e-76	6
SCD	6.58347e-80	0.722403	0.802	0.552	1.31669e-76	6
CCND2	8.72036e-80	0.606529	0.994	0.991	1.74407e-76	6
DARS	9.40487e-80	0.700053	0.865	0.804	1.88097e-76	6
LAMB2	1.0668e-77	0.308527	0.709	0.582	2.13359e-74	6
DACH1	3.06039e-77	0.893309	0.716	0.758	6.12077e-74	6
SEPHS1	4.04593e-77	0.321557	0.9	0.687	8.09186e-74	6
MAGI1	1.42121e-76	0.570638	0.799	0.678	2.84242e-73	6
SEMA6A	1.35167e-75	0.321469	0.892	0.612	2.70334e-72	6
DCXR	4.52136e-75	0.343361	0.812	0.583	9.04272e-72	6
POLR2L	5.84374e-75	0.507537	0.773	0.495	1.16875e-71	6
ANP32E	4.91263e-72	0.570105	0.812	0.641	9.82527e-69	6
WASF2	4.33139e-71	0.50529	0.861	0.714	8.66278e-68	6
REEP3	1.08365e-70	0.317874	0.887	0.782	2.1673e-67	6
CTNNAL1	2.01149e-69	0.417301	0.826	0.749	4.02297e-66	6
GYPC	1.62561e-68	0.475269	0.717	0.566	3.25122e-65	6
S100A6	5.38342e-68	0.310481	0.803	0.779	1.07668e-64	6
MLEC	6.62537e-67	0.427882	0.845	0.614	1.32507e-63	6
PLAT	1.08318e-66	0.345529	0.712	0.649	2.16635e-63	6
HES4	5.07059e-66	0.694555	0.868	0.834	1.01412e-62	6
CA12	4.74481e-65	0.425798	0.759	0.525	9.48962e-62	6
STOM	1.42394e-64	0.474765	0.697	0.517	2.84787e-61	6
TPT1	2.37752e-63	0.280352	0.998	0.986	4.75504e-60	6
TIMP3	4.07764e-63	0.517895	0.79	0.723	8.15527e-60	6
PLTP	1.45538e-62	0.352689	0.746	0.694	2.91077e-59	6
EFCAB14	2.30227e-61	0.278133	0.84	0.767	4.60454e-58	6
PDLIM2	1.15234e-59	0.383106	0.869	0.777	2.30469e-56	6
REEP5	2.27574e-59	0.339047	0.925	0.741	4.55148e-56	6
FBXO32	2.38952e-59	0.819936	0.707	0.638	4.77904e-56	6
COL9A1	5.65616e-58	0.31959	0.718	0.557	1.13123e-54	6
JAK1	1.99775e-57	0.284843	0.888	0.711	3.99549e-54	6
FAM107A	2.91684e-57	0.950541	0.683	0.484	5.83368e-54	6
BSG	5.50111e-56	0.384011	0.825	0.605	1.10022e-52	6
HMGN2	2.0255e-55	0.323215	0.966	0.915	4.05101e-52	6
GNAI2	6.19544e-54	0.442618	0.928	0.826	1.23909e-50	6
RHOJ	2.78629e-51	0.388211	0.718	0.644	5.57258e-48	6
NES	3.25155e-51	0.590294	0.786	0.736	6.5031e-48	6
NPC2	3.53932e-49	0.368927	0.72	0.547	7.07863e-46	6
RGS3	3.89386e-49	0.263017	0.725	0.783	7.78773e-46	6
PREX2	6.591e-49	0.547105	0.722	0.748	1.3182e-45	6
ANXA2	2.10526e-45	0.728314	0.676	0.604	4.21053e-42	6
PFN1	8.35204e-45	0.380933	0.874	0.708	1.67041e-41	6
DNAJC1	6.64949e-44	0.72342	0.725	0.781	1.3299e-40	6
PCBD1	3.55345e-43	0.374057	0.714	0.602	7.10689e-40	6
C9orf24	1.54003e-42	0.260745	0.368	0.625	3.08007e-39	6
FOXP1	8.19193e-42	0.36076	0.688	0.491	1.63839e-38	6
SULT1C4	7.70868e-41	0.342563	0.766	0.846	1.54174e-37	6
SEMA5A	1.37542e-40	0.291835	0.364	0.538	2.75083e-37	6
LRRC17	1.59018e-39	0.795498	0.679	0.837	3.18037e-36	6
VEPH1	9.57836e-39	0.44692	0.657	0.645	1.91567e-35	6
PRXL2A	1.79355e-38	0.38151	0.863	0.745	3.58711e-35	6
MYL6	7.16052e-38	0.305709	0.98	0.951	1.4321e-34	6
YES1	8.39753e-38	0.255008	0.764	0.651	1.67951e-34	6
H2AFV	1.61952e-37	0.331295	0.908	0.785	3.23904e-34	6
SMARCA2	2.88101e-36	0.393084	0.865	0.877	5.76202e-33	6
ARC	1.30248e-35	1.13175	0.767	0.935	2.60495e-32	6
PTTG1	5.85801e-35	0.312465	0.703	0.634	1.1716e-31	6
CNTLN	1.63384e-32	0.538262	0.681	0.583	3.26769e-29	6
KAZN	1.04627e-31	0.299596	0.591	0.349	2.09254e-28	6
DUT	5.97431e-31	0.294309	0.856	0.803	1.19486e-27	6
PHIP	8.89619e-31	0.300413	0.929	0.862	1.77924e-27	6
RHOB	6.10067e-29	0.556194	1	0.999	1.22013e-25	6
CDCA7	2.51502e-28	0.647528	0.724	0.864	5.03004e-25	6
NPY	2.27267e-26	0.779416	0.66	0.611	4.54533e-23	6
DUSP1	6.14463e-26	0.540096	1	0.995	1.22893e-22	6
CDCA7L	1.14032e-24	0.563209	0.657	0.625	2.28064e-21	6
CLIC1	1.23261e-24	0.40606	0.664	0.576	2.46521e-21	6
FAM181B	5.69526e-24	0.703354	0.612	0.435	1.13905e-20	6
HBG2	1.13342e-23	0.546559	0.397	0.499	2.26685e-20	6
LRRTM3	9.18547e-23	0.788542	0.632	0.654	1.83709e-19	6
CHEK1	4.1239e-22	0.259228	0.679	0.633	8.24779e-19	6
IFI44L	5.5485e-21	0.409724	0.393	0.616	1.1097e-17	6
ITGB1	7.60476e-21	0.311675	0.789	0.748	1.52095e-17	6
FLNA	2.15179e-20	0.458291	0.742	0.78	4.30357e-17	6
RGS20	2.8206e-20	0.477892	0.63	0.597	5.6412e-17	6
HMGN5	3.1779e-17	0.287839	0.677	0.709	6.35579e-14	6
ECRG4	3.35709e-16	0.281673	0.647	0.67	6.71418e-13	6
STK17A	4.11382e-13	0.341368	0.68	0.673	8.22763e-10	6
MT3	9.46937e-11	0.683363	0.586	0.525	1.89387e-07	6
MCM4	5.9663e-06	0.251795	0.627	0.639	0.0119326	6
PLIN2	9.32742e-06	0.317308	0.666	0.768	0.0186548	6
TGFB1I1	4.46836e-05	0.268393	0.565	0.577	0.0893673	6
FGFR1	7.27875e-05	0.461408	0.672	0.806	0.145575	6
GINS2	0.000112934	0.347386	0.594	0.573	0.225868	6
ETV5	0.000160191	0.397648	0.711	0.925	0.320382	6
PTPRM	0.00050066	0.316063	0.558	0.546	1	6
SLC25A37	0.000865712	0.38702	0.58	0.665	1	6
CRB2	0.00146883	0.71803	0.541	0.774	1	6
SST	0	3.99648	0.993	0.624	0	7
MAF	0	3.38482	1	0.6	0	7
ERBB4	0	3.09229	0.999	0.717	0	7
SP9	0	3.01468	1	0.759	0	7
ARX	0	2.86156	1	0.817	0	7
DLX5	0	2.73169	1	0.648	0	7
C11orf96	0	2.62204	0.995	0.845	0	7
DLX2	0	2.62132	1	0.645	0	7
CXCR4	0	2.44219	0.953	0.695	0	7
PLS3	0	2.37983	0.979	0.669	0	7
LHX6	0	2.36803	1	0.684	0	7
PDZRN4	0	2.15066	0.959	0.819	0	7
NXPH1	0	2.07636	0.933	0.399	0	7
GAD1	0	2.05206	0.988	0.513	0	7
SOX1	0	1.99992	1	0.823	0	7
CEMIP2	0	1.84313	0.997	0.805	0	7
DLX1	0	1.65645	0.992	0.668	0	7
WLS	0	1.03367	0.985	0.69	0	7
IGF1	0	0.804392	0.956	0.616	0	7
ETS1	0	0.507219	0.981	0.69	0	7
ID3	0	0.446585	0.969	0.692	0	7
RBP1	7.23831e-303	2.36458	1	0.583	1.44766e-299	7
MAFB	4.16089e-299	1.67109	0.971	0.942	8.32179e-296	7
FIGN	5.07435e-293	0.822148	0.976	0.541	1.01487e-289	7
MOB3B	1.57582e-289	1.21497	1	0.857	3.15164e-286	7
MYO1B	1.39138e-286	0.666164	0.945	0.606	2.78275e-283	7
RUNX1T1	5.62867e-282	2.3535	0.999	0.584	1.12573e-278	7
PTPRR	1.33487e-247	0.283286	0.936	0.74	2.66973e-244	7
MBP	7.14823e-228	0.282141	0.915	0.651	1.42965e-224	7
INA	1.14893e-218	1.69749	0.952	0.477	2.29785e-215	7
SEMA6A	3.16634e-216	1.21681	0.999	0.61	6.33269e-213	7
PDZRN3	1.17685e-202	0.312316	0.913	0.663	2.35371e-199	7
RPS6KA2	1.58479e-194	0.458264	0.92	0.513	3.16957e-191	7
MEG3	3.58275e-194	1.5845	0.999	0.753	7.16551e-191	7
QKI	1.92594e-185	1.57365	0.996	0.915	3.85189e-182	7
LIMS1	9.39321e-172	0.346774	0.977	0.614	1.87864e-168	7
ZEB2	2.69178e-170	1.54565	0.989	0.952	5.38357e-167	7
SPRY2	5.02965e-169	0.539099	0.999	0.915	1.00593e-165	7
GAD2	2.35095e-162	1.69807	0.828	0.597	4.7019e-159	7
TMEM123	1.60534e-158	1.38636	0.939	0.835	3.21068e-155	7
CDCA7	2.25088e-157	0.461746	0.971	0.853	4.50176e-154	7
SDC2	2.75317e-150	0.332353	0.96	0.662	5.50635e-147	7
MAGI1	1.17745e-148	0.76321	0.969	0.673	2.3549e-145	7
DGKH	2.65873e-146	0.279724	0.865	0.556	5.31746e-143	7
VSNL1	1.31913e-144	0.276505	0.832	0.521	2.63826e-141	7
NPAS3	1.04067e-138	1.20514	0.896	0.808	2.08134e-135	7
CNTNAP2	3.31706e-128	0.669244	0.844	0.473	6.63411e-125	7
CRABP1	1.31896e-127	0.447096	0.111	0.378	2.63793e-124	7
SLC6A1	3.84288e-124	1.2358	0.845	0.857	7.68577e-121	7
ACKR3	4.9285e-124	1.46956	0.756	0.374	9.857e-121	7
CDO1	1.28809e-121	0.893317	0.964	0.777	2.57618e-118	7
CELF4	5.15957e-115	1.18609	0.812	0.47	1.03191e-111	7
DACT1	1.13775e-113	1.10072	0.924	0.792	2.27549e-110	7
SYT1	5.87884e-110	0.984492	0.947	0.845	1.17577e-106	7
KCTD12	3.80279e-109	0.486837	0.737	0.252	7.60558e-106	7
SOX6	3.52345e-101	1.39945	0.837	0.701	7.0469e-98	7
NSG2	1.62767e-100	1.1299	0.917	0.626	3.25534e-97	7
PXDN	1.69573e-100	0.300604	0.955	0.796	3.39146e-97	7
GLUL	4.35686e-95	0.936302	0.961	0.811	8.71373e-92	7
GAS2L3	3.05462e-94	0.642464	0.867	0.801	6.10925e-91	7
CLIC4	1.60559e-90	0.416813	0.972	0.725	3.21118e-87	7
SPATS2L	9.59435e-86	0.555145	0.849	0.633	1.91887e-82	7
RNASET2	3.35281e-75	0.454101	0.751	0.529	6.70562e-72	7
CHL1	7.43697e-65	0.957257	0.871	0.693	1.48739e-61	7
TSC22D3	5.10268e-64	0.552844	0.789	0.67	1.02054e-60	7
GRIK2	4.65586e-61	0.294992	0.28	0.36	9.31172e-58	7
NRCAM	6.24169e-61	0.562828	0.747	0.44	1.24834e-57	7
MTUS1	1.00823e-55	0.511616	0.749	0.482	2.01646e-52	7
MEF2C	6.90521e-55	0.451749	0.796	0.52	1.38104e-51	7
RBMS3	1.68234e-52	0.601186	0.676	0.497	3.36469e-49	7
MAP1B	9.81276e-50	0.434425	1	0.993	1.96255e-46	7
TMSB10	1.64016e-47	0.387518	1	0.987	3.28033e-44	7
ATP1B1	1.60562e-45	0.510367	0.985	0.924	3.21125e-42	7
INSR	2.15284e-44	0.303776	0.948	0.73	4.30568e-41	7
OLFM1	2.05835e-42	0.379003	0.969	0.57	4.11669e-39	7
TMSB4X	8.4918e-40	0.311355	1	0.998	1.69836e-36	7
SPOCK2	1.66712e-39	0.256092	0.691	0.481	3.33425e-36	7
TENM2	2.01139e-38	0.449644	0.664	0.493	4.02278e-35	7
DNM3	5.97718e-38	0.317008	0.744	0.535	1.19544e-34	7
LSAMP	7.57133e-38	0.326629	0.473	0.783	1.51427e-34	7
ZBTB20	5.01519e-37	0.628271	1	0.994	1.00304e-33	7
NEGR1	1.39462e-31	0.264145	0.599	0.337	2.78923e-28	7
SOX2	2.5372e-31	0.686212	0.797	0.835	5.07439e-28	7
HERPUD1	7.29147e-27	0.317902	0.98	0.875	1.45829e-23	7
SLC38A2	7.96831e-27	0.296064	0.992	0.878	1.59366e-23	7
NPY	1.58921e-24	0.987771	0.427	0.621	3.17842e-21	7
IGFBP2	2.43618e-24	0.712075	0.877	0.78	4.87237e-21	7
NBEA	9.03962e-24	0.583179	0.756	0.642	1.80792e-20	7
TMPO	1.33741e-18	0.439731	0.951	0.671	2.67482e-15	7
SYT6	8.87334e-18	0.374544	0.351	0.377	1.77467e-14	7
ASCL1	3.33766e-17	0.620977	0.695	0.562	6.67533e-14	7
RPS28	9.44189e-15	0.284661	0.981	0.967	1.88838e-11	7
CHST1	9.86694e-11	0.39086	0.589	0.538	1.97339e-07	7
LMO4	1.26739e-10	0.57226	0.911	0.886	2.53479e-07	7
HNRNPA2B1	3.03942e-10	0.291672	0.999	0.983	6.07884e-07	7
XKR4	1.0132e-08	0.528605	0.424	0.402	2.02639e-05	7
VGF	1.08455e-07	0.343055	0.709	0.769	0.000216909	7
THY1	6.52977e-07	0.418066	0.781	0.87	0.00130595	7
TPM4	9.50065e-06	0.431728	0.864	0.881	0.0190013	7
PGM2L1	1.84968e-05	0.354258	0.769	0.707	0.0369936	7
HMGB3	0.000378472	0.293112	0.653	0.627	0.756944	7
RPRML	1.61001e-47	0.33979	0.968	0.769	3.22002e-44	8
PRKCB	1.98969e-45	0.510482	0.92	0.396	3.97939e-42	8
IGSF21	3.24238e-37	0.625129	0.92	0.556	6.48475e-34	8
GABRG3	3.49571e-33	0.369583	0.864	0.425	6.99142e-30	8
ADCY1	2.16373e-31	1.19435	0.984	0.654	4.32747e-28	8
CALY	6.01436e-31	0.481481	0.872	0.514	1.20287e-27	8
MEF2C	1.77636e-29	1.30989	0.936	0.528	3.55271e-26	8
SNCA	4.02328e-29	0.673453	0.984	0.81	8.04656e-26	8
CDH13	4.26431e-29	0.270191	0.928	0.676	8.52862e-26	8
CALM1	4.25499e-26	1.08916	0.992	0.967	8.50998e-23	8
PCP4	1.28195e-25	0.785253	0.928	0.803	2.5639e-22	8
PDGFA	3.71404e-25	0.255088	0.864	0.583	7.42809e-22	8
HPCA	8.82938e-25	0.412161	0.848	0.546	1.76588e-21	8
CHL1	1.52277e-23	1.12804	0.936	0.699	3.04553e-20	8
PCDH7	5.41381e-23	0.49863	0.984	0.883	1.08276e-19	8
PDE1A	2.94676e-21	0.65113	0.856	0.521	5.89351e-18	8
ARPP21	9.62169e-19	0.860968	0.912	0.701	1.92434e-15	8
GABRB2	1.75771e-18	0.339136	0.888	0.815	3.51543e-15	8
STMN2	2.10319e-18	0.735601	1	0.938	4.20637e-15	8
PDZD2	5.30765e-18	0.873575	0.808	0.559	1.06153e-14	8
CNTN1	7.71925e-18	0.764022	0.76	0.405	1.54385e-14	8
FAM81A	1.10637e-17	0.560837	0.776	0.552	2.21274e-14	8
SCG5	4.16612e-17	1.01759	0.96	0.781	8.33224e-14	8
RCAN1	6.87471e-17	0.627765	0.952	0.756	1.37494e-13	8
NELL2	3.30552e-16	0.917113	0.872	0.576	6.61104e-13	8
THY1	5.77873e-16	0.349953	0.976	0.866	1.15575e-12	8
SATB2	1.19471e-15	0.672281	0.984	0.737	2.38942e-12	8
TUBB2A	1.74792e-15	0.621185	0.968	0.937	3.49584e-12	8
LINC02607	2.91134e-15	0.417178	0.728	0.434	5.82269e-12	8
PCSK1N	6.19402e-15	0.893815	0.96	0.863	1.2388e-11	8
MAP1B	3.9773e-14	0.527405	1	0.993	7.95461e-11	8
CIDEA	8.3767e-14	0.323951	0.72	0.288	1.67534e-10	8
C1orf115	1.38376e-13	0.283954	0.688	0.499	2.76753e-10	8
MGLL	5.52119e-13	0.608914	0.84	0.629	1.10424e-09	8
EEF1A2	1.31508e-12	0.850094	0.864	0.67	2.63015e-09	8
LPL	3.91462e-12	0.722558	0.752	0.453	7.82924e-09	8
TUBA1A	5.12297e-11	0.416766	1	0.999	1.02459e-07	8
ARHGDIG	5.16073e-11	0.380178	0.76	0.739	1.03215e-07	8
NEUROD6	5.43823e-11	0.631958	0.944	0.715	1.08765e-07	8
NSG2	1.35721e-10	0.601474	0.904	0.636	2.71443e-07	8
INA	2.65801e-10	0.557424	0.784	0.494	5.31603e-07	8
CDKN2D	6.05466e-10	0.532943	0.912	0.696	1.21093e-06	8
CHRM3	6.37251e-10	0.299215	0.32	0.389	1.2745e-06	8
GAP43	8.08999e-10	0.79847	0.848	0.782	1.618e-06	8
TMSB10	1.60231e-09	0.395789	1	0.987	3.20462e-06	8
SCN2A	4.71401e-09	0.616927	0.776	0.668	9.42803e-06	8
CHGA	5.60765e-09	0.333801	0.832	0.717	1.12153e-05	8
OLFM1	6.40233e-09	0.788843	0.792	0.585	1.28047e-05	8
REEP5	1.15556e-08	0.485391	0.88	0.75	2.31112e-05	8
CCBE1	1.36403e-08	0.451879	0.76	0.7	2.72806e-05	8
PKP4	1.23779e-07	0.332847	0.336	0.601	0.000247559	8
PPFIBP1	1.72724e-07	0.264493	0.736	0.593	0.000345448	8
KCNQ1OT1	4.14609e-07	0.444383	0.88	0.747	0.000829218	8
CYP26A1	5.10539e-07	0.309049	0.656	0.362	0.00102108	8
FGF12	5.73803e-07	0.569475	0.672	0.511	0.00114761	8
BHLHE22	6.71897e-07	0.304314	0.92	0.756	0.00134379	8
NPR3	9.28766e-07	0.268068	0.272	0.383	0.00185753	8
LMO7	1.14283e-06	0.463158	0.688	0.495	0.00228566	8
ATP1B1	2.17454e-06	0.446085	0.968	0.926	0.00434908	8
CSRP2	2.95945e-06	0.598234	0.864	0.89	0.0059189	8
PCLO	4.07749e-06	0.363104	0.752	0.614	0.00815499	8
GAS7	1.00295e-05	0.883788	0.552	0.31	0.0200591	8
SYT1	1.82287e-05	0.27611	0.92	0.849	0.0364573	8
CAMK2B	1.99786e-05	0.737304	0.72	0.707	0.0399573	8
FAT3	2.01679e-05	0.584871	0.688	0.536	0.0403357	8
TMOD3	4.07859e-05	0.271549	0.76	0.612	0.0815718	8
FBXW7	5.01e-05	0.535123	0.776	0.704	0.1002	8
SYT4	9.76822e-05	0.421718	0.84	0.748	0.195364	8
FAM49A	0.000107604	0.733213	0.624	0.445	0.215208	8
NEFM	0.00013893	0.856344	0.656	0.618	0.27786	8
NECAB1	0.00017982	0.589459	0.32	0.411	0.359639	8
XKR4	0.000261371	0.282089	0.368	0.403	0.522743	8
ELMOD1	0.000269536	0.250749	0.632	0.468	0.539071	8
GUCY1A2	0.000607036	0.532886	0.656	0.528	1	8
DOK5	0.000809772	0.648595	0.688	0.545	1	8
ZEB2	0.00153138	0.281153	0.912	0.953	1	8
VCAN	0.00159328	0.440258	0.96	0.929	1	8
PPP1R1B	0.00166379	0.434214	0.392	0.56	1	8
SMARCA2	0.00167504	0.403736	0.808	0.877	1	8
THSD7A	0.00257097	0.340809	0.76	0.745	1	8
KCTD12	0.00369034	0.784441	0.408	0.271	1	8
TLE4	0.00393144	0.601302	0.768	0.689	1	8
NBEA	0.00454382	0.351522	0.736	0.646	1	8
GRM3	0.00484808	0.255587	0.68	0.575	1	8
GRIN2B	0.00547105	0.750489	0.584	0.335	1	8
NEFL	0.00809103	0.392244	0.544	0.345	1	8
PTN	0	3.78532	1	0.864	0	9
CST3	0	3.55565	1	0.68	0	9
VIM	0	3.0663	1	0.61	0	9
HOPX	0	2.93824	0.973	0.553	0	9
PTPRZ1	0	2.90516	1	0.89	0	9
FABP5	0	2.87148	1	0.888	0	9
TTYH1	0	2.80443	0.995	0.716	0	9
PEA15	0	2.72855	0.999	0.85	0	9
SFRP1	0	2.68229	0.999	0.705	0	9
GPM6B	0	2.60734	1	0.827	0	9
TNC	0	2.58342	1	0.884	0	9
FABP7	0	2.56501	1	0.946	0	9
DBI	0	2.54073	1	0.616	0	9
PON2	0	2.52497	0.985	0.725	0	9
ID4	0	2.51436	1	0.659	0	9
CLU	0	2.50147	1	0.747	0	9
SLC1A3	0	2.49527	0.999	0.761	0	9
FAM107A	0	2.37143	0.953	0.475	0	9
MOXD1	0	2.28956	0.999	0.714	0	9
PSAT1	0	2.23898	0.997	0.684	0	9
BCAN	0	2.1797	0.995	0.806	0	9
LRRC3B	0	2.16317	0.98	0.601	0	9
LGALS3	0	2.09392	0.987	0.779	0	9
HSPA1B	0	2.07145	1	0.976	0	9
ATP1B2	0	2.0679	1	0.749	0	9
NRG1	0	2.04034	0.966	0.711	0	9
ATP1A2	0	2.02749	0.985	0.78	0	9
TMEM132B	0	2.02104	0.997	0.698	0	9
ZFP36L1	0	1.94984	0.993	0.801	0	9
METRN	0	1.91962	0.956	0.538	0	9
GATM	0	1.89579	0.996	0.725	0	9
B3GAT2	0	1.88996	0.999	0.59	0	9
PLPP3	0	1.821	0.956	0.639	0	9
CSPG5	0	1.80839	1	0.733	0	9
C1orf61	0	1.80244	1	0.922	0	9
TCIM	0	1.78684	0.995	0.762	0	9
TFPI	0	1.78401	0.999	0.59	0	9
DIO2	0	1.77403	1	0.869	0	9
MT2A	0	1.74851	0.966	0.599	0	9
SLCO1C1	0	1.74804	0.974	0.633	0	9
CD9	0	1.71274	1	0.661	0	9
GPX3	0	1.71118	1	0.667	0	9
LGALS1	0	1.62855	1	0.806	0	9
GFAP	0	1.62138	0.999	0.929	0	9
F3	0	1.61125	0.993	0.896	0	9
ANXA5	0	1.58063	0.995	0.866	0	9
LIFR	0	1.56933	0.977	0.65	0	9
HEPN1	0	1.52954	0.999	0.685	0	9
PREX2	0	1.52585	0.978	0.737	0	9
ZFP36L2	0	1.51377	0.991	0.907	0	9
PMP2	0	1.47366	1	0.775	0	9
RGCC	0	1.42407	1	0.783	0	9
SCRG1	0	1.40756	1	0.774	0	9
ETV1	0	1.40501	0.996	0.598	0	9
LRIG1	0	1.39165	1	0.755	0	9
MOB3B	0	1.36518	0.995	0.857	0	9
DDAH1	0	1.33472	0.991	0.84	0	9
RAB31	0	1.30532	0.996	0.638	0	9
PAQR8	0	1.27672	0.983	0.654	0	9
FSTL1	0	1.26142	0.989	0.617	0	9
DIPK1C	0	1.2451	0.991	0.715	0	9
SOX3	0	1.20204	0.989	0.778	0	9
PDLIM3	0	1.19944	0.993	0.884	0	9
RHOC	0	1.17698	0.984	0.702	0	9
GRM3	0	1.15475	1	0.558	0	9
MGLL	0	1.11383	0.992	0.616	0	9
SPARCL1	0	1.10808	0.977	0.627	0	9
HSDL2	0	1.10588	0.976	0.76	0	9
NEAT1	0	1.06818	1	0.942	0	9
SALL3	0	1.05784	1	0.825	0	9
S1PR1	0	1.03012	0.974	0.604	0	9
LYN	0	1.01525	1	0.727	0	9
EDNRB	0	0.985279	0.983	0.492	0	9
PLAC9	0	0.952706	0.997	0.661	0	9
TSC22D4	0	0.891559	0.985	0.7	0	9
LIPG	0	0.886748	0.965	0.739	0	9
MAST4	0	0.861199	0.985	0.709	0	9
PHACTR2	0	0.814455	0.989	0.79	0	9
VCAM1	0	0.812881	0.992	0.906	0	9
CCN1	0	0.779072	1	0.932	0	9
LRATD1	0	0.764967	0.999	0.567	0	9
OGFRL1	0	0.760155	1	0.737	0	9
ALDOC	0	0.757641	1	0.879	0	9
C1QL2	0	0.75043	0.989	0.662	0	9
S100A16	0	0.744282	1	0.761	0	9
S100B	0	0.707157	1	0.765	0	9
ZCCHC24	0	0.678855	0.948	0.589	0	9
AQP4	0	0.670249	1	0.942	0	9
MT1E	0	0.587433	0.984	0.635	0	9
ANOS1	0	0.558582	1	0.839	0	9
SLC7A11	0	0.54163	0.995	0.678	0	9
CXCL14	0	0.528668	0.997	0.785	0	9
HGF	0	0.512106	0.96	0.571	0	9
DAAM2	0	0.509165	1	0.77	0	9
S100A13	0	0.490114	0.96	0.551	0	9
HAPLN1	0	0.437682	0.997	0.376	0	9
IGFBP4	0	0.436601	1	0.865	0	9
PRSS35	0	0.429681	0.999	0.647	0	9
NID1	0	0.414704	0.997	0.493	0	9
SPOCK2	0	0.372599	0.941	0.471	0	9
CD38	0	0.299489	1	0.766	0	9
THSD1	0	0.299183	0.984	0.858	0	9
PDE8B	0	0.288772	0.969	0.76	0	9
CSF1	2.00478e-307	0.314016	0.995	0.844	4.00957e-304	9
EFHD2	3.11125e-307	0.693259	0.969	0.497	6.2225e-304	9
HLA-E	4.44175e-306	0.394738	0.999	0.824	8.8835e-303	9
ACTN1	6.52387e-304	0.766914	0.997	0.719	1.30477e-300	9
ATF3	1.64432e-302	0.369716	1	0.99	3.28864e-299	9
RGS16	2.25869e-302	0.723188	0.983	0.602	4.51738e-299	9
SOX2	3.46749e-302	1.82696	0.999	0.827	6.93497e-299	9
FZD2	2.17219e-301	1.05122	0.989	0.759	4.34438e-298	9
IL6ST	1.12554e-300	0.622093	0.996	0.775	2.25108e-297	9
ITM2C	3.72914e-300	1.64544	0.976	0.782	7.45829e-297	9
S1PR3	2.33454e-297	0.314446	0.987	0.784	4.66908e-294	9
GEM	2.40827e-297	0.430434	0.984	0.864	4.81654e-294	9
IQGAP2	3.83222e-297	1.79151	0.965	0.802	7.66444e-294	9
QKI	4.50284e-297	1.61776	0.999	0.915	9.00568e-294	9
ZIC2	4.36884e-296	0.780287	0.988	0.791	8.73767e-293	9
CD63	4.62732e-293	1.49855	0.997	0.787	9.25464e-290	9
HMGCS1	5.26861e-293	1.90287	1	0.923	1.05372e-289	9
GADD45A	1.22399e-292	0.943134	1	0.792	2.44798e-289	9
SLC9A3R1	1.47598e-291	1.23309	0.965	0.866	2.95197e-288	9
FAM171B	2.37245e-291	1.59965	1	0.93	4.7449e-288	9
ITGB8	1.0538e-290	1.54607	0.999	0.865	2.10761e-287	9
SPRY2	1.81453e-290	1.36089	0.993	0.915	3.62906e-287	9
SOX9	2.97031e-290	1.75087	1	0.9	5.94062e-287	9
AIF1L	4.2768e-290	1.1837	0.968	0.765	8.5536e-287	9
MFGE8	5.24398e-290	1.33598	0.985	0.919	1.0488e-286	9
MT3	7.23326e-290	2.23527	0.911	0.512	1.44665e-286	9
SRI	2.9631e-288	1.5259	0.997	0.78	5.92621e-285	9
LITAF	2.1939e-287	1.19618	0.996	0.794	4.3878e-284	9
HES1	6.02968e-287	1.89725	0.952	0.651	1.20594e-283	9
STXBP6	3.21417e-286	0.488838	0.992	0.495	6.42835e-283	9
SDC2	3.57592e-285	0.675541	0.984	0.662	7.15184e-282	9
RAMP1	1.40728e-283	0.273144	0.941	0.49	2.81455e-280	9
FAM181B	1.32424e-282	1.72002	0.914	0.424	2.64847e-279	9
CD81	1.93168e-282	1.36004	0.991	0.802	3.86336e-279	9
ADGRV1	3.45101e-282	1.61904	1	0.949	6.90202e-279	9
IDI1	4.77706e-282	1.63041	0.989	0.706	9.55412e-279	9
GLI3	6.21592e-281	1.50715	0.973	0.798	1.24318e-277	9
NOTCH2	8.16243e-281	1.42664	0.944	0.807	1.63249e-277	9
MLC1	1.34717e-279	1.39801	0.948	0.815	2.69433e-276	9
FZD8	2.3399e-277	1.23937	0.926	0.595	4.67981e-274	9
CDO1	3.61065e-276	1.58922	0.985	0.776	7.22129e-273	9
HTRA1	1.53356e-275	1.42942	0.987	0.919	3.06711e-272	9
HES5	1.06552e-274	1.70912	0.952	0.598	2.13104e-271	9
CD99	3.71503e-273	1.69504	0.91	0.472	7.43005e-270	9
SOCS3	1.13466e-272	0.349926	0.983	0.75	2.26933e-269	9
HSPB1	5.38579e-272	1.68568	0.961	0.838	1.07716e-268	9
AKAP12	2.6735e-271	1.57946	0.976	0.663	5.347e-268	9
SLC1A2	1.6654e-268	1.78799	1	0.911	3.33081e-265	9
NRARP	7.88939e-267	0.424472	0.969	0.889	1.57788e-263	9
GNG12	1.09382e-266	1.13528	0.934	0.567	2.18765e-263	9
PMP22	1.12216e-266	1.1829	0.934	0.704	2.24432e-263	9
COL5A2	1.02014e-264	0.555002	0.927	0.521	2.04029e-261	9
HMGN3	5.07995e-262	1.34163	0.992	0.792	1.01599e-258	9
HSPA1A	7.32569e-262	2.26104	1	0.99	1.46514e-258	9
CASP3	4.60131e-260	0.836204	1	0.78	9.20262e-257	9
B2M	4.954e-260	1.30341	1	0.9	9.90801e-257	9
MGAT4C	2.28006e-259	0.725548	0.977	0.707	4.56013e-256	9
SERPINH1	1.15395e-258	0.484584	0.948	0.804	2.30791e-255	9
CNN3	3.99759e-258	1.38486	0.999	0.867	7.99518e-255	9
TFAP2C	4.18679e-258	0.804489	0.974	0.665	8.37357e-255	9
CTSZ	1.51811e-255	0.430025	0.953	0.751	3.03621e-252	9
VEGFA	2.02064e-255	1.03831	0.991	0.872	4.04129e-252	9
SHROOM3	4.312e-254	0.607287	0.97	0.794	8.624e-251	9
PALLD	1.06122e-253	1.31183	0.981	0.718	2.12244e-250	9
SOX6	2.16822e-252	1.10215	0.983	0.695	4.33645e-249	9
LMO2	2.86552e-250	0.742546	0.984	0.743	5.73105e-247	9
BMP7	1.10091e-249	1.21684	0.905	0.477	2.20182e-246	9
INTU	5.32039e-249	1.35199	0.984	0.646	1.06408e-245	9
MYO10	2.61565e-248	1.39467	0.993	0.768	5.2313e-245	9
SLC2A3	4.81579e-248	0.632788	0.984	0.893	9.63158e-245	9
TACC1	4.35157e-247	0.42631	1	0.883	8.70315e-244	9
NPAS3	7.96852e-244	1.16716	0.961	0.805	1.5937e-240	9
MT1X	9.57771e-242	0.497421	0.925	0.61	1.91554e-238	9
LTBP1	1.29142e-238	1.00901	0.934	0.712	2.58285e-235	9
TKTL1	1.44756e-238	0.494566	0.876	0.49	2.89512e-235	9
SCD	9.0404e-238	1.54255	0.953	0.549	1.80808e-234	9
MT1M	2.73277e-235	0.355813	0.888	0.575	5.46555e-232	9
TMEM170A	1.83453e-234	1.09165	0.962	0.754	3.66906e-231	9
REXO2	1.35207e-233	1.08666	0.94	0.601	2.70415e-230	9
PDPN	7.82741e-233	1.2388	0.906	0.653	1.56548e-229	9
PHGDH	1.23271e-230	1.39181	0.911	0.421	2.46542e-227	9
SNX3	2.91624e-230	1.22463	0.992	0.786	5.83247e-227	9
CD82	1.76832e-227	0.402746	0.878	0.742	3.53664e-224	9
SEPTIN11	1.68606e-225	1.12024	1	0.935	3.37212e-222	9
COL11A1	8.21691e-225	1.08603	0.945	0.755	1.64338e-221	9
LDLR	2.75056e-221	0.845789	1	0.735	5.50111e-218	9
HES4	4.36793e-220	1.47382	0.956	0.83	8.73586e-217	9
EEPD1	2.77396e-219	1.07992	0.884	0.711	5.54792e-216	9
IFITM3	5.35225e-219	0.872373	0.901	0.576	1.07045e-215	9
PAX6	1.11423e-218	1.27985	0.984	0.932	2.22846e-215	9
MSMO1	3.0571e-218	1.47985	0.999	0.838	6.1142e-215	9
IFI6	3.64646e-217	0.540913	0.913	0.669	7.29292e-214	9
TMEM47	2.9526e-216	0.792688	0.957	0.549	5.9052e-213	9
AHNAK	3.82865e-216	0.394059	0.882	0.779	7.65729e-213	9
DARS	1.24008e-211	1.09936	0.981	0.8	2.48017e-208	9
LSAMP	5.25609e-210	0.949366	0.977	0.762	1.05122e-206	9
IL33	2.99716e-209	0.629037	0.888	0.589	5.99433e-206	9
PTPRG	2.61361e-208	0.680936	0.925	0.767	5.22722e-205	9
ARHGAP5	4.57444e-208	1.15523	0.991	0.684	9.14888e-205	9
ANXA2	1.83748e-207	0.971593	0.882	0.597	3.67495e-204	9
FGFBP3	2.13687e-207	1.35943	0.903	0.473	4.27374e-204	9
SAT1	4.23422e-207	1.54381	0.964	0.935	8.46844e-204	9
CREB5	2.54621e-205	1.31001	0.929	0.754	5.09242e-202	9
GNG5	1.24315e-204	1.25522	0.94	0.653	2.4863e-201	9
GULP1	8.33551e-204	1.21776	0.903	0.687	1.6671e-200	9
SLC6A1	9.92222e-204	0.559302	0.937	0.853	1.98444e-200	9
LYPD1	1.58174e-203	0.310377	0.953	0.741	3.16349e-200	9
YBX3	1.06557e-202	0.668465	0.929	0.631	2.13113e-199	9
PDLIM5	1.17297e-202	0.852294	0.905	0.751	2.34593e-199	9
CAST	5.00718e-199	0.772921	0.913	0.654	1.00144e-195	9
RCN1	7.5096e-199	1.25066	0.892	0.706	1.50192e-195	9
PLEKHG1	3.35366e-197	0.455759	0.879	0.638	6.70731e-194	9
PRXL2A	2.14237e-196	1.12217	0.966	0.742	4.28474e-193	9
PLIN3	4.77608e-196	0.707721	0.915	0.728	9.55217e-193	9
DHFR	1.25764e-195	0.776634	0.946	0.667	2.51529e-192	9
NCAN	1.54882e-195	1.20368	1	0.728	3.09763e-192	9
ARX	3.40786e-193	0.357752	0.988	0.818	6.81571e-190	9
WSCD1	3.48205e-193	0.897498	0.88	0.665	6.9641e-190	9
FAM114A1	6.4711e-192	0.79007	0.882	0.673	1.29422e-188	9
NFE2L2	9.73731e-190	1.16732	0.902	0.643	1.94746e-186	9
RHOA	7.83491e-184	1.04201	0.997	0.822	1.56698e-180	9
FOSB	8.50967e-184	0.592817	1	0.994	1.70193e-180	9
ZEB1	1.61777e-183	0.859219	1	0.793	3.23553e-180	9
HIST1H2AC	1.93772e-183	0.290111	0.996	0.922	3.87543e-180	9
REEP3	1.24513e-182	0.547332	0.965	0.78	2.49026e-179	9
PSMB8	1.67743e-182	0.322671	0.945	0.893	3.35486e-179	9
LDHA	5.82642e-181	1.09079	0.968	0.595	1.16528e-177	9
TCF7L2	3.24315e-179	0.543541	0.886	0.678	6.48631e-176	9
MDK	4.51638e-177	1.1105	0.989	0.944	9.03277e-174	9
C5orf49	1.34157e-176	0.272264	0.898	0.657	2.68313e-173	9
RGS20	1.67352e-176	1.27465	0.837	0.588	3.34704e-173	9
GLUL	2.46103e-175	0.911953	0.996	0.809	4.92206e-172	9
TAGLN2	5.38931e-175	1.11862	0.917	0.761	1.07786e-171	9
TJP1	6.03035e-175	0.731185	0.911	0.682	1.20607e-171	9
RARRES2	2.42239e-173	0.39584	0.944	0.832	4.84477e-170	9
NFIA	3.68513e-173	1.11975	1	0.853	7.37026e-170	9
DNAJB1	1.32694e-172	0.850238	0.999	0.991	2.65388e-169	9
JAM2	6.54415e-171	0.693569	0.96	0.878	1.30883e-167	9
SLC38A3	1.2939e-168	0.365948	0.833	0.675	2.5878e-165	9
HEY1	2.39834e-168	0.899089	0.866	0.598	4.79667e-165	9
RHOJ	2.49434e-167	0.82128	0.839	0.64	4.98868e-164	9
HLA-A	1.98026e-166	0.849371	1	0.883	3.96053e-163	9
ACAT2	3.57823e-166	1.17375	0.933	0.653	7.15645e-163	9
DOK5	1.44355e-165	0.974621	0.995	0.528	2.8871e-162	9
MDFI	6.29079e-165	0.583307	0.907	0.873	1.25816e-161	9
LMNA	1.45553e-164	0.25992	0.995	0.756	2.91106e-161	9
TPI1	2.39992e-162	1.01756	0.978	0.857	4.79985e-159	9
BLVRB	1.02767e-161	0.499834	0.909	0.724	2.05533e-158	9
PAG1	1.24424e-161	0.876605	0.993	0.885	2.48848e-158	9
ZC3HAV1	1.44073e-160	0.389516	0.879	0.649	2.88146e-157	9
CTSL	4.97355e-160	0.591615	0.894	0.676	9.9471e-157	9
ADD3	1.82121e-159	0.539416	0.995	0.673	3.64243e-156	9
SCRN1	2.46185e-158	0.961659	0.962	0.72	4.9237e-155	9
DDIT4	3.89303e-158	0.597849	0.992	0.973	7.78605e-155	9
NDE1	1.81857e-157	0.296661	0.878	0.551	3.63714e-154	9
SYPL1	2.33939e-156	0.878817	0.886	0.68	4.67878e-153	9
GNAI2	8.96583e-156	1.00253	0.946	0.826	1.79317e-152	9
FOS	9.40516e-156	1.31422	1	1	1.88103e-152	9
PAWR	2.76062e-155	0.414094	0.94	0.81	5.52125e-152	9
CRH	1.25553e-154	1.50326	0.79	0.418	2.51105e-151	9
SELENOP	2.60659e-154	0.996087	0.855	0.717	5.21317e-151	9
HBEGF	3.70001e-152	0.382716	0.901	0.751	7.40002e-149	9
CALU	4.91242e-151	0.958967	0.918	0.643	9.82484e-148	9
LRRC4C	5.82045e-150	0.287084	0.919	0.697	1.16409e-146	9
PRR11	7.32383e-149	0.281786	0.875	0.679	1.46477e-145	9
CNP	1.75754e-148	0.503153	0.945	0.75	3.51507e-145	9
FKBP9	5.96137e-148	0.458145	0.878	0.645	1.19227e-144	9
PKM	1.34775e-147	0.877582	0.98	0.766	2.69549e-144	9
NKAIN3	1.65822e-147	0.929287	0.98	0.616	3.31643e-144	9
TGIF1	8.7298e-147	0.410054	0.923	0.636	1.74596e-143	9
SERF2	5.24877e-146	0.851843	0.984	0.816	1.04975e-142	9
CAV2	2.93722e-145	0.274864	0.828	0.638	5.87444e-142	9
PLSCR1	6.61129e-145	0.291551	0.866	0.749	1.32226e-141	9
CTNNB1	1.02893e-144	0.961554	0.956	0.778	2.05786e-141	9
APCDD1	9.83866e-144	0.282842	0.825	0.619	1.96773e-140	9
GPSM2	1.61428e-139	0.416627	0.993	0.762	3.22856e-136	9
BIRC5	2.11515e-138	0.254241	0.859	0.534	4.2303e-135	9
EFCAB14	9.08605e-137	0.425359	0.913	0.765	1.81721e-133	9
ITPRID2	5.02355e-136	0.311568	0.923	0.818	1.00471e-132	9
MYL6	1.88885e-132	0.675737	0.995	0.951	3.7777e-129	9
SERPINB6	4.59161e-132	0.669884	0.844	0.679	9.18322e-129	9
EMP2	1.06319e-131	1.12427	0.808	0.715	2.12637e-128	9
MCL1	1.59371e-130	0.67921	0.999	0.969	3.18741e-127	9
SLC16A1	2.86143e-129	0.432879	0.919	0.694	5.72286e-126	9
JUN	6.72261e-129	0.93156	1	0.987	1.34452e-125	9
INSIG1	1.19135e-128	0.651373	0.974	0.87	2.38271e-125	9
ITM2B	1.67096e-128	0.786816	0.995	0.849	3.34193e-125	9
SPARC	8.28782e-128	0.865153	0.852	0.807	1.65756e-124	9
TIMP3	1.68926e-127	1.0577	0.836	0.721	3.37852e-124	9
PDE4B	1.84886e-127	0.281885	0.84	0.39	3.69773e-124	9
NOTCH1	2.46039e-126	0.748854	0.902	0.837	4.92077e-123	9
NKAIN3-IT1	4.38936e-125	0.569012	0.995	0.619	8.77873e-122	9
REST	2.12222e-124	0.751633	0.835	0.663	4.24445e-121	9
STAT3	6.04772e-124	0.630243	0.981	0.919	1.20954e-120	9
KAZN	1.36343e-123	0.742754	0.78	0.343	2.72685e-120	9
KLF6	1.37508e-123	0.901348	0.999	0.971	2.75016e-120	9
C12orf75	2.63934e-123	0.818182	0.806	0.466	5.27869e-120	9
ITPR2	4.1687e-123	0.28128	0.949	0.794	8.3374e-120	9
SEMA6A	1.46952e-121	0.654461	0.911	0.614	2.93904e-118	9
TOP2A	5.04383e-120	0.305599	0.874	0.665	1.00877e-116	9
NPC2	1.42857e-119	0.808221	0.804	0.545	2.85714e-116	9
STARD4	5.71646e-117	0.435134	0.898	0.82	1.14329e-113	9
HSP90B1	4.79e-115	0.805068	0.978	0.71	9.58e-112	9
KTN1	1.19199e-114	0.816671	0.973	0.671	2.38398e-111	9
HSPH1	5.59149e-114	0.545321	0.996	0.831	1.1183e-110	9
SLC3A2	3.27536e-113	0.607565	0.997	0.883	6.55073e-110	9
LRRC17	1.48219e-112	1.00717	0.788	0.831	2.96437e-109	9
CLIC1	4.13362e-112	0.868578	0.82	0.571	8.26724e-109	9
BNIP3	2.28723e-109	0.616785	0.952	0.7	4.57446e-106	9
HSPA5	8.9219e-109	0.855375	0.991	0.933	1.78438e-105	9
HEG1	1.30808e-108	0.577029	0.907	0.861	2.61615e-105	9
PLCE1	2.91869e-106	0.673674	0.902	0.715	5.83739e-103	9
PSRC1	5.18699e-106	0.511695	0.895	0.852	1.0374e-102	9
PHLDA1	5.19643e-106	0.745782	0.949	0.848	1.03929e-102	9
DUT	1.42958e-105	0.871403	0.922	0.801	2.85916e-102	9
CDC42EP1	3.08801e-104	0.566454	0.819	0.642	6.17602e-101	9
BCHE	3.16689e-104	0.308016	0.817	0.551	6.33378e-101	9
MAGI1	5.80283e-103	0.405424	0.891	0.676	1.16057e-99	9
TUBA1B	6.92901e-103	0.797767	0.992	0.949	1.3858e-99	9
GPCPD1	7.73745e-103	0.359815	0.958	0.844	1.54749e-99	9
PARP14	1.21432e-102	0.398371	0.794	0.849	2.42863e-99	9
CALD1	3.59642e-102	0.688705	0.921	0.815	7.19283e-99	9
TNS3	1.06306e-101	0.254835	0.765	0.593	2.12613e-98	9
NRCAM	1.17705e-101	0.341929	0.815	0.438	2.3541e-98	9
YES1	3.45578e-101	0.355591	0.89	0.647	6.91157e-98	9
EGR1	5.22457e-101	0.547731	0.991	0.975	1.04491e-97	9
LHX2	7.48263e-101	0.704742	0.992	0.893	1.49653e-97	9
DCXR	1.26232e-100	0.567369	0.859	0.583	2.52464e-97	9
WASF2	7.38876e-100	0.65609	0.902	0.713	1.47775e-96	9
PNRC2	1.04136e-98	0.52754	0.969	0.838	2.08273e-95	9
TUBB6	3.16911e-98	0.657739	0.78	0.659	6.33822e-95	9
RRBP1	2.89025e-96	0.374729	0.82	0.693	5.78051e-93	9
BOC	6.29344e-95	0.709833	0.82	0.75	1.25869e-91	9
ANP32E	1.63228e-94	0.743611	0.847	0.641	3.26456e-91	9
PLOD2	8.33355e-94	0.454606	0.798	0.67	1.66671e-90	9
FAM111A	9.34893e-94	0.367284	0.802	0.666	1.86979e-90	9
CSTB	2.48424e-93	0.636513	0.952	0.827	4.96847e-90	9
ID2	1.80442e-92	0.647371	1	0.848	3.60884e-89	9
MSN	4.23403e-91	0.901661	0.776	0.648	8.46806e-88	9
HMGN2	4.0406e-90	0.520413	0.989	0.915	8.0812e-87	9
BBX	3.66598e-89	0.612647	0.909	0.797	7.33197e-86	9
CKB	7.35818e-89	0.542636	0.993	0.957	1.47164e-85	9
PLTP	2.56834e-88	0.653175	0.778	0.694	5.13669e-85	9
TLE4	5.30824e-88	0.572759	0.87	0.682	1.06165e-84	9
HIST1H1C	5.66095e-88	0.251888	0.914	0.756	1.13219e-84	9
POLR2L	6.2485e-88	0.603515	0.808	0.497	1.2497e-84	9
MYL12A	1.32729e-87	0.435033	0.879	0.693	2.65458e-84	9
ITGA6	1.44237e-87	0.767264	0.733	0.495	2.88474e-84	9
MLEC	1.55795e-87	0.608377	0.863	0.616	3.11591e-84	9
IGFBP2	3.00411e-87	0.644187	0.949	0.778	6.00821e-84	9
TPM2	5.24011e-87	0.914877	0.774	0.641	1.04802e-83	9
CDCA7L	3.08004e-85	0.752302	0.776	0.62	6.16008e-82	9
NUDCD2	1.0047e-84	0.551287	0.94	0.765	2.0094e-81	9
LIMA1	7.08434e-84	0.596801	0.848	0.817	1.41687e-80	9
CALR	3.04205e-83	0.711797	0.956	0.794	6.08411e-80	9
NKAIN4	2.54229e-82	0.807627	0.751	0.51	5.08458e-79	9
CCNB1	2.27759e-81	0.307067	0.831	0.627	4.55517e-78	9
STK17A	4.65098e-80	0.901244	0.78	0.669	9.30197e-77	9
BARD1	2.37733e-78	0.610706	0.786	0.595	4.75467e-75	9
NES	8.24416e-78	0.818249	0.817	0.736	1.64883e-74	9
PFN1	1.15515e-77	0.624337	0.903	0.709	2.31031e-74	9
NEDD9	2.45094e-76	0.303137	0.95	0.832	4.90188e-73	9
TIMP1	4.43899e-76	0.783106	0.746	0.663	8.87798e-73	9
SQSTM1	3.08342e-75	0.288076	0.946	0.802	6.16684e-72	9
TFRC	7.31673e-75	0.271841	0.858	0.756	1.46335e-71	9
VEPH1	1.01009e-73	0.841152	0.71	0.643	2.02018e-70	9
LRRC10B	4.73181e-72	0.945358	0.703	0.678	9.46363e-69	9
SOX1	4.07057e-70	0.404434	0.833	0.83	8.14114e-67	9
HMGB2	9.19581e-70	0.405944	0.867	0.874	1.83916e-66	9
CDON	8.07716e-69	0.344004	0.856	0.752	1.61543e-65	9
ZFHX4	3.69376e-68	0.586355	0.86	0.945	7.38751e-65	9
PRCP	4.99774e-68	0.424472	0.765	0.661	9.99549e-65	9
MELK	5.51552e-68	0.325874	0.749	0.687	1.1031e-64	9
SOX8	6.40789e-66	0.46673	0.815	0.813	1.28158e-62	9
PHIP	1.25481e-64	0.542394	0.969	0.861	2.50963e-61	9
TUBB2A	7.99302e-64	0.563372	0.995	0.935	1.5986e-60	9
BCAP31	1.07612e-63	0.459837	0.815	0.584	2.15224e-60	9
CA12	1.17081e-63	0.578744	0.763	0.527	2.34163e-60	9
LAMB2	2.33407e-63	0.371946	0.71	0.583	4.66814e-60	9
IFI44L	3.05379e-63	0.61913	0.684	0.602	6.10759e-60	9
LIMS1	1.88373e-62	0.317018	0.828	0.62	3.76746e-59	9
KLHL5	1.76669e-61	0.25174	0.778	0.675	3.53337e-58	9
FEZF2	4.78351e-61	0.506946	0.719	0.446	9.56702e-58	9
COL6A2	9.83502e-61	0.269303	0.808	0.861	1.967e-57	9
BMP2K	1.77059e-59	0.504689	0.762	0.678	3.54119e-56	9
LRRTM3	7.26615e-59	0.942744	0.703	0.651	1.45323e-55	9
STOM	5.82749e-58	0.89253	0.69	0.519	1.1655e-54	9
VCL	8.41521e-58	0.537381	0.766	0.681	1.68304e-54	9
H2AFX	2.19821e-56	0.359492	0.89	0.811	4.39643e-53	9
PCBD1	1.33794e-55	0.651329	0.728	0.602	2.67587e-52	9
S100A6	5.85358e-54	0.67847	0.754	0.781	1.17072e-50	9
KPNA2	1.68412e-51	0.384511	0.927	0.785	3.36824e-48	9
REEP5	2.59416e-51	0.39552	0.895	0.745	5.18832e-48	9
CALM1	6.06527e-51	0.300062	0.997	0.966	1.21305e-47	9
ORC6	2.05355e-50	0.52332	0.722	0.538	4.1071e-47	9
NEGR1	1.89506e-49	0.260486	0.653	0.335	3.79012e-46	9
GSN	1.79045e-48	0.367467	0.687	0.576	3.5809e-45	9
EMP3	3.97025e-46	0.788759	0.676	0.564	7.9405e-43	9
PTPRM	2.1284e-45	0.608931	0.684	0.541	4.2568e-42	9
CCNL1	3.34205e-45	0.424556	0.987	0.967	6.68409e-42	9
SMC2	4.41518e-45	0.612474	0.801	0.739	8.83036e-42	9
H2AFV	8.39592e-45	0.4116	0.917	0.786	1.67918e-41	9
DACH1	1.06617e-44	0.748661	0.694	0.758	2.13234e-41	9
LIX1	2.3336e-44	0.32016	0.352	0.644	4.66721e-41	9
PRICKLE1	9.80822e-44	0.321693	0.681	0.49	1.96164e-40	9
SPRY1	1.19987e-42	0.763499	0.734	0.783	2.39974e-39	9
CDCA7	3.33597e-40	0.713329	0.73	0.863	6.67195e-37	9
RALB	5.11138e-40	0.263382	0.684	0.486	1.02228e-36	9
CXXC5	5.54797e-40	0.327126	0.94	0.928	1.10959e-36	9
CDK1	1.95017e-39	0.33203	0.716	0.559	3.90034e-36	9
PCLAF	3.32841e-39	0.536661	0.731	0.615	6.65682e-36	9
FLNA	4.62122e-38	0.500752	0.788	0.778	9.24245e-35	9
ETV5	6.43643e-38	0.773917	0.724	0.922	1.28729e-34	9
WEE1	1.85259e-37	0.3936	0.849	0.865	3.70518e-34	9
DTYMK	2.96119e-37	0.3637	0.759	0.617	5.92237e-34	9
POMP	6.768e-37	0.329528	0.913	0.762	1.3536e-33	9
DNAJC1	6.98453e-37	0.53197	0.734	0.78	1.39691e-33	9
ATAD2	8.0626e-37	0.355776	0.813	0.853	1.61252e-33	9
ITGA2	1.14726e-35	0.667186	0.68	0.627	2.29452e-32	9
TUBB4B	1.08134e-34	0.442623	0.894	0.819	2.16268e-31	9
SMC4	1.21361e-34	0.327105	0.776	0.647	2.42722e-31	9
CTNNAL1	5.94855e-34	0.384772	0.751	0.753	1.18971e-30	9
GYPC	6.46579e-34	0.371766	0.685	0.569	1.29316e-30	9
HMGN5	2.6976e-33	0.348724	0.741	0.706	5.3952e-30	9
JUND	1.26857e-32	0.299946	1	0.998	2.53715e-29	9
PEG3	2.04028e-32	0.572643	0.777	0.822	4.08055e-29	9
FGFR1	5.56423e-32	0.632472	0.728	0.802	1.11285e-28	9
ARL6IP1	9.62646e-32	0.322825	0.988	0.772	1.92529e-28	9
CCND2	9.9276e-31	0.253482	1	0.991	1.98552e-27	9
TPM3	1.32414e-30	0.268967	0.86	0.65	2.64828e-27	9
RAD21	8.71066e-29	0.293639	0.948	0.841	1.74213e-25	9
SPATS2L	1.07307e-28	0.388079	0.71	0.639	2.14614e-25	9
NOTCH3	1.95628e-28	0.575672	0.653	0.733	3.91256e-25	9
BTG3	4.71758e-27	0.323108	0.957	0.958	9.43516e-24	9
CKS1B	5.96691e-27	0.50883	0.723	0.704	1.19338e-23	9
PDLIM2	7.50083e-27	0.387223	0.781	0.782	1.50017e-23	9
JAK1	3.38022e-26	0.264478	0.813	0.716	6.76043e-23	9
C1QL1	1.50169e-25	0.637766	0.681	0.725	3.00339e-22	9
RGS3	1.95321e-25	0.310976	0.718	0.783	3.90642e-22	9
CCL2	4.1631e-25	0.281894	0.657	0.418	8.3262e-22	9
SCAF11	1.53059e-24	0.312458	0.841	0.862	3.06117e-21	9
HSP90AA1	2.31424e-24	0.297542	1	0.999	4.62849e-21	9
TRIOBP	4.37516e-24	0.439809	0.712	0.747	8.75033e-21	9
IQGAP1	1.14745e-23	0.328639	0.773	0.761	2.29489e-20	9
TGFB1I1	5.23845e-23	0.383807	0.634	0.574	1.04769e-19	9
ARHGAP18	1.45393e-22	0.270249	0.723	0.692	2.90786e-19	9
PDGFRB	9.89248e-22	0.51608	0.667	0.703	1.9785e-18	9
XRCC2	3.30173e-21	0.296829	0.427	0.693	6.60346e-18	9
GAS1	4.8598e-21	0.733863	0.656	0.763	9.71959e-18	9
RRM1	8.30448e-21	0.364408	0.797	0.764	1.6609e-17	9
TLN1	2.48874e-19	0.494062	0.667	0.687	4.97749e-16	9
THSD7A	2.88243e-19	0.357904	0.695	0.747	5.76487e-16	9
UHRF1	3.12596e-19	0.302547	0.656	0.479	6.25192e-16	9
BSG	3.93987e-19	0.293037	0.72	0.612	7.87973e-16	9
ARC	1.94237e-18	1.0075	0.702	0.936	3.88475e-15	9
HLA-C	3.57646e-18	0.388441	0.61	0.451	7.15293e-15	9
UTRN	8.33214e-18	0.42607	0.642	0.693	1.66643e-14	9
PTTG1	4.87312e-17	0.381377	0.671	0.636	9.74623e-14	9
MMS22L	5.30358e-17	0.366893	0.78	0.77	1.06072e-13	9
ST5	1.79622e-16	0.29245	0.794	0.928	3.59243e-13	9
ITGB1	2.93894e-16	0.291966	0.78	0.748	5.87788e-13	9
GMNN	3.80169e-16	0.554258	0.645	0.675	7.60337e-13	9
GINS2	4.08656e-16	0.729168	0.634	0.572	8.17312e-13	9
CRB2	2.50578e-15	0.715418	0.598	0.769	5.01157e-12	9
CKS2	4.5941e-15	0.351421	0.825	0.85	9.18819e-12	9
PCNA	1.99702e-14	0.508369	0.767	0.841	3.99404e-11	9
RAB32	3.27594e-11	0.319059	0.642	0.667	6.55188e-08	9
HELLS	6.96473e-11	0.466873	0.64	0.616	1.39295e-07	9
RAD51AP1	2.28109e-10	0.274204	0.641	0.609	4.56218e-07	9
BTBD17	2.39617e-10	0.720624	0.566	0.679	4.79234e-07	9
CENPK	2.64733e-10	0.606406	0.614	0.72	5.29466e-07	9
TYMS	1.12115e-09	0.501776	0.63	0.634	2.2423e-06	9
CENPM	8.60797e-09	0.299273	0.633	0.693	1.72159e-05	9
ASPM	5.94578e-08	0.276766	0.636	0.646	0.000118916	9
PHF19	1.917e-07	0.268465	0.593	0.496	0.000383401	9
COL9A1	2.83996e-07	0.253945	0.61	0.563	0.000567991	9
BRCA2	2.07459e-06	0.454806	0.603	0.771	0.00414918	9
MCM4	3.55842e-06	0.546763	0.605	0.64	0.00711683	9
CHEK1	2.87767e-05	0.493882	0.587	0.637	0.0575534	9
MCM3	0.000195256	0.586401	0.569	0.604	0.390513	9
PLAT	0.000226506	0.493957	0.488	0.659	0.453013	9
CYBA	0.000856486	0.316007	0.632	0.773	1	9
SLC12A2	0.00221674	0.34637	0.641	0.792	1	9
CNTLN	0.00516802	0.385144	0.585	0.588	1	9
CPLX3	3.5413e-167	0.369471	1	0.471	7.0826e-164	10
GDA	1.08986e-166	0.713719	1	0.354	2.17972e-163	10
PCP4	1.5203e-166	2.87979	1	0.801	3.0406e-163	10
RPRML	1.16869e-165	1.28481	1	0.767	2.33739e-162	10
CBLN4	1.69863e-165	0.361884	1	0.526	3.39727e-162	10
RASGRF1	1.08044e-162	0.63161	0.989	0.235	2.16088e-159	10
NGEF	9.48823e-160	0.970299	0.992	0.493	1.89765e-156	10
ARHGDIG	1.06368e-157	0.86373	0.996	0.736	2.12736e-154	10
PDZD2	2.66934e-153	1.74983	1	0.555	5.33868e-150	10
CALY	6.21683e-153	1.72083	0.989	0.51	1.24337e-149	10
CRYM	1.42494e-149	3.25917	0.973	0.335	2.84987e-146	10
COL12A1	1.70389e-147	0.52041	0.989	0.562	3.40779e-144	10
GABRA1	6.46163e-147	0.605003	0.966	0.376	1.29233e-143	10
CCN2	3.4777e-146	0.387261	1	0.78	6.9554e-143	10
IGSF21	2.24158e-144	1.83282	0.992	0.553	4.48315e-141	10
FAM81A	2.75968e-143	1.10225	0.996	0.547	5.51936e-140	10
VSNL1	3.92172e-142	1.53229	0.973	0.527	7.84345e-139	10
ZNF385D	5.71778e-142	1.7561	0.973	0.52	1.14356e-138	10
RBP4	3.86188e-141	0.251517	0.962	0.262	7.72375e-138	10
KCNK1	1.89018e-140	0.721958	0.962	0.616	3.78036e-137	10
TRPM3	1.31903e-131	1.76112	0.958	0.383	2.63805e-128	10
COL15A1	4.97044e-131	0.268829	0.943	0.321	9.94088e-128	10
CALM1	2.83927e-130	1.70707	1	0.967	5.67855e-127	10
CIDEA	1.04952e-129	0.658696	0.939	0.282	2.09904e-126	10
FABP3	1.25605e-129	0.695359	0.958	0.477	2.51209e-126	10
KCNMA1	3.00701e-129	1.33646	0.977	0.602	6.01402e-126	10
LMO3	3.23185e-129	2.95132	0.989	0.702	6.46371e-126	10
GABRG3	1.11963e-128	1.36509	0.954	0.42	2.23927e-125	10
NPAS2	1.47427e-125	0.325389	0.954	0.627	2.94853e-122	10
PDE1A	2.0078e-125	1.98301	0.989	0.517	4.01561e-122	10
SCN2A	2.82495e-123	1.78375	0.981	0.665	5.6499e-120	10
PTPRR	4.64588e-123	0.276609	0.977	0.744	9.29176e-120	10
CHRM3	2.79594e-122	0.636125	0.947	0.381	5.59189e-119	10
GAS7	5.66876e-122	1.82345	0.95	0.302	1.13375e-118	10
CHL1	1.96092e-121	2.45369	1	0.696	3.92184e-118	10
SERPINI1	8.56259e-121	2.1224	0.954	0.47	1.71252e-117	10
TNR	1.35037e-119	0.77637	0.973	0.505	2.70074e-116	10
KLHL5	2.4179e-118	0.930075	0.992	0.675	4.83581e-115	10
PCDH17	1.83759e-117	0.736318	0.996	0.628	3.67517e-114	10
MEG3	6.10251e-115	2.39307	1	0.759	1.2205e-111	10
ATP1B1	1.01232e-114	2.20721	1	0.926	2.02465e-111	10
RAB3B	1.51631e-114	0.446895	0.947	0.558	3.03262e-111	10
ABLIM1	1.66361e-114	0.401336	0.969	0.515	3.32721e-111	10
LRRTM3	2.37006e-114	0.40491	0.996	0.648	4.74011e-111	10
TLE4	4.66697e-114	2.26666	0.973	0.685	9.33393e-111	10
FBXW7	1.48584e-112	1.95067	0.985	0.701	2.97168e-109	10
UTRN	3.16991e-112	0.74835	0.981	0.687	6.33981e-109	10
OPCML	1.87038e-111	0.672158	0.954	0.497	3.74076e-108	10
NBL1	1.25871e-109	0.66562	0.954	0.548	2.51743e-106	10
NRCAM	4.4817e-109	1.44663	1	0.445	8.9634e-106	10
CHGA	3.336e-105	1.41869	0.996	0.714	6.672e-102	10
DIRAS2	7.8572e-105	0.591924	0.931	0.661	1.57144e-101	10
GRIK2	3.15528e-103	0.685124	0.935	0.349	6.31055e-100	10
FABP6	3.1722e-103	0.353236	0.905	0.379	6.3444e-100	10
CNTN1	7.66914e-103	1.77148	0.924	0.4	1.53383e-99	10
JCAD	7.85588e-103	0.302795	0.901	0.531	1.57118e-99	10
GABRB2	5.73799e-102	0.98408	0.966	0.813	1.1476e-98	10
VGF	5.83802e-102	0.325799	0.985	0.763	1.1676e-98	10
CDH13	1.3522e-99	0.463363	0.977	0.674	2.70441e-96	10
XKR4	1.63206e-96	1.32079	0.908	0.396	3.26412e-93	10
ARPP21	2.08668e-91	1.57523	0.996	0.699	4.17337e-88	10
SCG5	2.00777e-89	1.52584	1	0.779	4.01554e-86	10
PCBD1	2.06802e-89	0.338037	0.996	0.602	4.13603e-86	10
MEF2C	7.32401e-88	1.44478	0.981	0.525	1.4648e-84	10
LMO7	1.58179e-86	1.71365	0.882	0.491	3.16357e-83	10
GPD1L	1.70026e-86	0.542991	0.95	0.655	3.40052e-83	10
COX7A1	1.69461e-85	0.328427	0.943	0.652	3.38923e-82	10
GRIN2B	1.23746e-84	1.46194	0.916	0.329	2.47491e-81	10
MGAT4C	1.05259e-83	0.522537	0.931	0.714	2.10517e-80	10
SEMA3E	3.24904e-83	1.75947	0.855	0.44	6.49809e-80	10
GABRA5	8.04389e-83	0.410791	0.855	0.585	1.60878e-79	10
NSG2	1.12989e-81	1.5128	0.947	0.633	2.25978e-78	10
CELF4	4.99167e-81	1.34978	0.924	0.478	9.98334e-78	10
SYT1	3.47411e-79	1.21197	0.996	0.847	6.94821e-76	10
KCNJ6	1.05787e-77	0.552619	0.893	0.6	2.11573e-74	10
C5orf49	1.06448e-77	0.381977	0.927	0.663	2.12897e-74	10
SNCA	6.07555e-77	0.806035	1	0.809	1.21511e-73	10
SORCS1	1.14297e-75	1.75052	0.832	0.346	2.28595e-72	10
PCDH7	1.63141e-75	1.14874	0.977	0.882	3.26283e-72	10
KHDRBS3	2.19234e-75	1.50856	0.897	0.554	4.38468e-72	10
CSPG5	6.53557e-74	0.341694	0.981	0.74	1.30711e-70	10
OLFM1	1.53008e-73	1.59316	1	0.58	3.06015e-70	10
DLC1	1.9202e-71	0.433223	0.878	0.781	3.84039e-68	10
STARD4	1.01884e-69	0.253611	0.958	0.821	2.03768e-66	10
CPVL	1.34838e-68	0.419256	0.844	0.617	2.69676e-65	10
CDH11	1.50754e-68	0.319969	1	0.956	3.01508e-65	10
DNM3	2.4127e-68	1.29789	0.885	0.538	4.82541e-65	10
SMARCA2	5.44016e-68	1.38326	0.954	0.875	1.08803e-64	10
PPP1R1B	2.03076e-67	1.34225	0.844	0.555	4.06153e-64	10
CAMK2B	2.08565e-64	1.08571	0.958	0.704	4.1713e-61	10
SSBP2	3.71583e-63	1.24893	0.939	0.717	7.43166e-60	10
PDE8B	8.06004e-63	0.403901	0.885	0.767	1.61201e-59	10
PGM2L1	1.85269e-61	1.17595	0.962	0.706	3.70538e-58	10
KCTD12	7.45609e-60	1.59135	0.809	0.264	1.49122e-56	10
EGFL7	9.76129e-58	0.268715	0.817	0.515	1.95226e-54	10
KAZN	2.05209e-57	1.22417	0.824	0.354	4.10418e-54	10
LRRC4C	2.54073e-56	0.490364	0.882	0.704	5.08146e-53	10
ADCY1	1.05641e-55	1.04475	0.947	0.652	2.11281e-52	10
PCSK2	5.7317e-55	0.652136	0.805	0.395	1.14634e-51	10
C12orf75	8.05517e-55	0.379691	0.916	0.473	1.61103e-51	10
GRM3	9.30354e-55	1.31248	0.84	0.572	1.86071e-51	10
GAP43	2.40554e-54	1.16137	1	0.78	4.81109e-51	10
RALYL	1.25175e-53	1.00685	0.844	0.735	2.50349e-50	10
ETV5	1.78495e-53	0.382191	0.916	0.914	3.5699e-50	10
NELL2	2.13296e-53	0.980498	0.954	0.573	4.26591e-50	10
RCAN1	1.18965e-52	1.25096	0.908	0.755	2.3793e-49	10
PCLO	1.18833e-51	0.860637	1	0.609	2.37667e-48	10
HPCA	1.21327e-51	0.729972	0.828	0.544	2.42654e-48	10
CADM2	1.51226e-51	1.34086	0.924	0.853	3.02452e-48	10
THY1	1.77462e-51	0.839575	0.893	0.866	3.54925e-48	10
CCN3	1.0301e-50	0.36633	0.805	0.717	2.0602e-47	10
LRP1B	7.7593e-50	0.922353	0.775	0.532	1.55186e-46	10
ACKR3	7.86046e-50	0.296572	0.225	0.391	1.57209e-46	10
THSD7A	5.40471e-49	1.10607	0.939	0.742	1.08094e-45	10
MMD	1.33566e-48	0.298906	0.939	0.542	2.67132e-45	10
PCSK1N	3.01872e-48	0.903662	0.977	0.862	6.03744e-45	10
CLSTN2	2.28762e-47	0.535309	0.847	0.733	4.57525e-44	10
SYT6	3.15902e-47	1.28874	0.74	0.371	6.31803e-44	10
CDKN2D	8.63508e-47	0.882085	1	0.693	1.72702e-43	10
NBEA	1.90026e-45	0.994699	0.893	0.643	3.80051e-42	10
TUBB2A	3.23166e-45	0.681792	0.989	0.937	6.46332e-42	10
FAT3	2.05227e-44	0.876399	0.889	0.532	4.10454e-41	10
PCDH9	2.32164e-44	1.05717	0.84	0.551	4.64329e-41	10
FAM49A	4.58555e-44	1.2012	0.782	0.442	9.17109e-41	10
HS3ST4	5.13837e-44	1.24296	0.767	0.604	1.02767e-40	10
CHST1	5.49449e-43	0.779904	0.782	0.536	1.0989e-39	10
PDGFA	8.22429e-43	0.298478	0.855	0.581	1.64486e-39	10
LDB2	1.19038e-42	1.13599	0.813	0.7	2.38076e-39	10
MTUS1	2.69569e-42	0.347644	0.855	0.488	5.39138e-39	10
RASL10A	3.50636e-42	0.721006	0.775	0.468	7.01272e-39	10
RPRM	4.12381e-42	0.997124	0.786	0.541	8.24761e-39	10
SNX10	1.92954e-41	0.47025	0.752	0.393	3.85909e-38	10
WNT7B	3.70225e-41	0.789942	0.752	0.37	7.40451e-38	10
RUNDC3B	2.58412e-40	0.462756	0.79	0.408	5.16823e-37	10
RAPGEF5	1.01842e-39	0.742358	0.74	0.357	2.03685e-36	10
KCNQ1OT1	1.5416e-39	1.07335	0.893	0.746	3.0832e-36	10
RFLNB	2.53102e-39	0.553889	0.767	0.673	5.06203e-36	10
PINK1	7.97855e-38	0.447775	0.874	0.682	1.59571e-34	10
KCNG1	3.16635e-37	0.647804	0.779	0.516	6.33269e-34	10
JAG2	6.43291e-36	0.315144	0.828	0.623	1.28658e-32	10
SSTR2	3.30046e-35	0.810687	0.973	0.856	6.60092e-32	10
ARHGEF12	2.27492e-33	0.614871	0.981	0.803	4.54985e-30	10
PRKCB	3.32101e-33	0.989077	0.718	0.395	6.64202e-30	10
NECAB1	6.77305e-33	0.269214	0.244	0.413	1.35461e-29	10
ETV1	2.3e-31	0.307766	0.294	0.618	4.6e-28	10
DOCK9	5.24396e-31	0.806723	0.706	0.41	1.04879e-27	10
TXNIP	1.06037e-29	0.717146	0.836	0.51	2.12074e-26	10
MGLL	1.64934e-29	1.02168	0.756	0.629	3.29867e-26	10
ZFHX3	2.81689e-29	0.910705	0.893	0.825	5.63379e-26	10
SLITRK5	1.73741e-28	0.930273	0.737	0.281	3.47482e-25	10
CDH6	3.57012e-28	0.715312	0.718	0.573	7.14023e-25	10
LIMCH1	5.13577e-28	0.748007	0.95	0.577	1.02715e-24	10
NPR3	8.35403e-27	1.0548	0.702	0.378	1.67081e-23	10
FGF12	9.33714e-27	0.921073	0.748	0.508	1.86743e-23	10
ITM2C	1.4207e-26	0.33723	0.916	0.788	2.84139e-23	10
FEZF2	8.86647e-26	1.10871	0.721	0.453	1.77329e-22	10
CKAP5	1.15781e-25	0.371809	0.863	0.528	2.31563e-22	10
VCAN	1.42282e-25	0.572068	0.969	0.929	2.84565e-22	10
EEF1A2	1.03554e-24	0.540648	0.924	0.668	2.07109e-21	10
PEG3	1.97289e-24	0.67164	0.851	0.82	3.94578e-21	10
SPOCK1	1.27057e-23	0.773569	0.748	0.538	2.54114e-20	10
VMP1	3.89539e-23	0.412105	0.821	0.6	7.79077e-20	10
PKM	8.19953e-23	0.406572	0.992	0.772	1.63991e-19	10
FAM171B	1.02234e-22	0.673541	0.874	0.933	2.04468e-19	10
GPR22	8.35895e-22	0.851097	0.71	0.332	1.67179e-18	10
SYBU	1.08829e-21	0.407579	0.721	0.492	2.17658e-18	10
PLK2	3.81341e-21	0.747066	0.882	0.894	7.62682e-18	10
DGKH	1.36458e-20	0.266661	0.298	0.572	2.72915e-17	10
NTRK2	4.63662e-19	1.22971	0.668	0.431	9.27324e-16	10
PTPRG	2.07286e-17	0.445244	0.775	0.774	4.14572e-14	10
CHST15	5.94531e-17	0.431103	0.63	0.376	1.18906e-13	10
MAP1B	5.73969e-16	0.263779	1	0.993	1.14794e-12	10
NEUROD6	8.10452e-16	0.544953	0.996	0.713	1.6209e-12	10
FKBP1A	1.68842e-15	0.329744	0.824	0.559	3.37683e-12	10
SPTBN1	2.88683e-15	0.54761	0.802	0.727	5.77367e-12	10
LPL	5.502e-15	1.03646	0.687	0.452	1.1004e-11	10
TPM3	3.05163e-14	0.458851	0.824	0.656	6.10327e-11	10
NTRK3	8.36637e-14	0.614103	0.756	0.669	1.67327e-10	10
REEP5	6.08867e-13	0.427091	0.84	0.749	1.21773e-09	10
GUCY1A2	7.41998e-13	0.671462	0.721	0.527	1.484e-09	10
PRICKLE1	2.30701e-12	0.450253	0.66	0.495	4.61403e-09	10
CCBE1	2.84657e-11	0.345024	0.424	0.704	5.69314e-08	10
TPM1	2.79987e-10	0.263648	0.74	0.53	5.59974e-07	10
LINC02607	3.71509e-10	0.716693	0.622	0.433	7.43017e-07	10
KTN1	8.84877e-10	0.330778	0.817	0.681	1.76975e-06	10
IGFBP5	1.18818e-09	0.827502	0.405	0.676	2.37635e-06	10
NUCKS1	6.42893e-09	0.325076	0.977	0.958	1.28579e-05	10
STARD13	1.45505e-08	0.32926	0.401	0.427	2.91011e-05	10
INA	2.78289e-08	0.264084	0.729	0.493	5.56578e-05	10
H2AFJ	3.17944e-08	0.290747	0.408	0.618	6.35887e-05	10
SLC44A1	1.28688e-06	0.50857	0.718	0.7	0.00257375	10
NEGR1	5.09409e-06	0.780906	0.603	0.344	0.0101882	10
ARHGAP20	1.1989e-05	0.752082	0.576	0.369	0.0239781	10
CCDC85B	0.000214831	0.330111	0.698	0.687	0.429662	10
VSTM2L	0.000702258	0.453832	0.565	0.341	1	10
NR4A2	0.00167219	0.407142	0.5	0.728	1	10
ST3GAL1	0.00526903	0.500423	0.481	0.745	1	10
ELMOD1	0.00548695	0.472141	0.466	0.469	1	10
EOMES	0	2.62084	0.997	0.848	0	11
HES6	0	1.7424	1	0.865	0	11
SMOC1	9.70123e-298	0.808657	0.981	0.818	1.94025e-294	11
HES5	1.47241e-290	1.69462	0.961	0.597	2.94482e-287	11
EGFR	3.73406e-282	0.868556	0.995	0.821	7.46813e-279	11
FMNL3	7.53281e-279	0.299169	0.969	0.754	1.50656e-275	11
HEG1	1.93186e-265	0.835526	0.982	0.858	3.86372e-262	11
LGALS1	7.99604e-265	1.05985	0.991	0.806	1.59921e-261	11
BTG2	1.18127e-262	1.37211	0.995	0.977	2.36253e-259	11
ZEB1	9.97269e-253	1.32149	1	0.792	1.99454e-249	11
LMO2	9.09348e-251	0.290795	0.996	0.742	1.8187e-247	11
ZIC2	6.4625e-250	0.357144	0.992	0.79	1.2925e-246	11
GADD45G	3.05853e-247	1.58709	1	0.984	6.11706e-244	11
ID1	6.25662e-237	0.33332	1	0.986	1.25132e-233	11
ZFP36L2	6.82129e-237	0.447453	0.997	0.906	1.36426e-233	11
ASCL1	9.48921e-233	1.29959	0.976	0.549	1.89784e-229	11
CCND2	3.16325e-230	1.41206	1	0.991	6.32649e-227	11
MLC1	1.11157e-225	0.655226	0.95	0.814	2.22313e-222	11
MYO10	3.99192e-224	1.21258	0.994	0.768	7.98383e-221	11
SALL3	4.15156e-224	0.492411	0.976	0.826	8.30312e-221	11
PAX6	5.40964e-223	1.21849	0.99	0.932	1.08193e-219	11
SOX2	2.98549e-215	1.22641	0.999	0.826	5.97097e-212	11
NOTCH1	6.9059e-215	0.763382	0.959	0.835	1.38118e-211	11
TMEM158	7.62938e-212	1.55197	0.977	0.822	1.52588e-208	11
CDC42EP1	3.46489e-207	0.291579	0.938	0.636	6.92977e-204	11
TTYH2	4.00706e-204	0.374319	0.969	0.836	8.01412e-201	11
GPSM2	2.50045e-201	0.514708	0.996	0.761	5.00091e-198	11
MDFI	7.82838e-195	0.769993	0.91	0.872	1.56568e-191	11
HSPA1B	7.22921e-194	0.35574	1	0.976	1.44584e-190	11
GLI3	1.16796e-193	0.713343	0.963	0.798	2.33592e-190	11
NFIA	1.60424e-191	1.16068	1	0.853	3.20848e-188	11
NOTCH2	1.12213e-189	0.26977	0.949	0.807	2.24425e-186	11
NEUROG1	1.6684e-188	1.55158	0.82	0.543	3.33681e-185	11
TCIM	1.77626e-188	0.273065	0.949	0.764	3.55252e-185	11
HMGN2	7.0456e-187	1.25027	0.992	0.914	1.40912e-183	11
MDK	4.233e-183	1.1217	0.977	0.945	8.46601e-180	11
PDLIM3	1.38599e-182	0.271991	0.985	0.884	2.77197e-179	11
SOX9	3.47189e-180	0.67529	1	0.899	6.94378e-177	11
CA12	2.74326e-179	0.871984	0.898	0.521	5.48652e-176	11
COL11A1	2.03091e-178	0.590835	0.925	0.755	4.06182e-175	11
CDON	1.39352e-176	0.601102	0.938	0.748	2.78704e-173	11
CENPF	4.44789e-175	0.878015	0.945	0.669	8.89579e-172	11
FOS	2.48559e-173	1.29012	1	1	4.97118e-170	11
BTG3	7.31088e-173	0.983903	0.997	0.957	1.46218e-169	11
SLC1A3	5.89711e-172	0.57228	0.972	0.761	1.17942e-168	11
PPP1R17	1.37235e-170	1.35832	0.903	0.663	2.74471e-167	11
CREB5	8.11061e-169	0.46926	0.964	0.752	1.62212e-165	11
EGR1	1.52211e-168	1.32242	0.992	0.975	3.04423e-165	11
HMGB2	4.9055e-166	0.955269	0.967	0.87	9.811e-163	11
PDPN	1.54537e-163	0.465338	0.884	0.654	3.09074e-160	11
SOX6	4.25249e-162	0.438834	0.953	0.696	8.50497e-159	11
DLL1	8.19361e-162	0.954974	0.91	0.75	1.63872e-158	11
CXXC5	1.61501e-159	0.854979	0.997	0.925	3.23001e-156	11
NKAIN3	7.89085e-159	1.046	0.927	0.618	1.57817e-155	11
LDLR	1.17391e-158	0.30483	0.997	0.735	2.34783e-155	11
IQGAP2	8.11962e-158	0.41658	0.978	0.801	1.62392e-154	11
TFAP2C	2.89872e-157	1.03772	0.861	0.669	5.79745e-154	11
TACC1	9.3601e-156	0.37249	0.972	0.884	1.87202e-152	11
LITAF	3.47705e-155	0.343016	0.963	0.794	6.95411e-152	11
ADGRV1	5.78994e-155	0.909307	0.991	0.949	1.15799e-151	11
NEUROG2	2.91698e-154	1.34563	0.838	0.527	5.83395e-151	11
LTBP1	9.22823e-153	0.495262	0.885	0.713	1.84565e-149	11
INSM1	1.66251e-149	1.05172	0.991	0.952	3.32502e-146	11
SYPL1	2.85211e-149	0.297443	0.958	0.676	5.70422e-146	11
STK17A	1.05886e-148	1.1073	0.847	0.666	2.11772e-145	11
NEUROD4	3.17686e-144	1.17258	0.827	0.838	6.35371e-141	11
CDCA7	4.54352e-144	0.75313	0.921	0.855	9.08703e-141	11
SCRN1	2.68177e-138	0.959129	0.921	0.721	5.36353e-135	11
GPCPD1	1.67691e-136	0.253283	0.994	0.842	3.35383e-133	11
DNAJB1	6.83659e-136	0.296108	1	0.991	1.36732e-132	11
HSPB1	9.27509e-136	0.600272	0.936	0.838	1.85502e-132	11
SOX1	8.83172e-135	0.257896	0.938	0.825	1.76634e-131	11
NKAIN3-IT1	2.71594e-134	0.815446	0.929	0.621	5.43189e-131	11
HSPA5	2.84677e-133	0.89289	1	0.932	5.69353e-130	11
TYMS	2.88572e-133	0.825471	0.861	0.624	5.77144e-130	11
NES	3.9606e-133	0.592742	0.916	0.731	7.9212e-130	11
B2M	5.2366e-131	0.316614	0.999	0.9	1.04732e-127	11
RCN1	2.20801e-130	0.564203	0.862	0.707	4.41603e-127	11
HLA-A	5.98146e-129	0.494162	1	0.883	1.19629e-125	11
SYNE2	4.84628e-128	0.78632	0.992	0.93	9.69256e-125	11
MKI67	9.63531e-128	0.614664	0.813	0.622	1.92706e-124	11
ZBTB20	1.52966e-125	0.855521	1	0.994	3.05932e-122	11
GULP1	1.71507e-123	0.439666	0.893	0.687	3.43015e-120	11
HMGB1	1.29192e-122	0.685242	0.997	0.959	2.58385e-119	11
UHRF1	6.4512e-122	0.791819	0.789	0.473	1.29024e-118	11
VIM	5.83589e-120	0.549834	0.976	0.61	1.16718e-116	11
BIRC5	3.82992e-119	0.511735	0.795	0.536	7.65984e-116	11
PCLAF	7.37497e-119	1.07606	0.818	0.611	1.47499e-115	11
DHFR	1.18078e-115	0.727098	0.879	0.669	2.36157e-112	11
SDC2	6.97577e-115	0.670968	0.848	0.667	1.39515e-111	11
CDK6	1.60396e-112	1.16342	0.752	0.436	3.20792e-109	11
H2AFV	6.32708e-111	0.776954	0.95	0.784	1.26542e-107	11
TMEM123	8.77336e-110	0.547421	0.92	0.836	1.75467e-106	11
BRCA2	1.20807e-109	0.402343	0.882	0.759	2.41614e-106	11
TPT1	2.69633e-109	0.402874	1	0.986	5.39265e-106	11
TAGLN2	3.61214e-108	0.493413	0.908	0.761	7.22429e-105	11
PTTG1	2.71269e-107	0.910951	0.805	0.63	5.42539e-104	11
CALU	6.42036e-107	0.557369	0.915	0.643	1.28407e-103	11
HSPH1	2.56973e-104	0.725754	0.963	0.833	5.13945e-101	11
JAM2	4.1012e-104	0.5648	0.95	0.878	8.20239e-101	11
MCL1	1.88794e-103	0.477517	1	0.969	3.77589e-100	11
CENPN	2.29384e-101	0.316331	0.806	0.736	4.58769e-98	11
SLC16A1	8.07689e-101	0.310143	0.913	0.693	1.61538e-97	11
BBX	3.85142e-99	0.633753	0.918	0.797	7.70285e-96	11
FABP5	4.22054e-97	0.563001	0.985	0.888	8.44108e-94	11
MYBL2	7.84573e-97	0.281817	0.806	0.635	1.56915e-93	11
MAGI1	7.25066e-94	0.829759	0.811	0.679	1.45013e-90	11
ZFHX4	2.41036e-92	0.74802	0.955	0.941	4.82071e-89	11
SLC9A3R1	5.88823e-92	0.309497	0.869	0.87	1.17765e-88	11
ANXA5	7.73666e-92	0.281725	0.91	0.869	1.54733e-88	11
TMEM170A	4.57836e-91	0.341513	0.91	0.756	9.15672e-88	11
PENK	2.74793e-90	0.708186	0.823	0.628	5.49586e-87	11
LMNB1	3.82705e-90	0.691853	0.899	0.712	7.65411e-87	11
GADD45A	9.85657e-89	0.456247	0.893	0.796	1.97131e-85	11
TJP1	1.73326e-86	0.489559	0.824	0.685	3.46652e-83	11
RAB13	2.23178e-86	0.487012	0.801	0.624	4.46356e-83	11
SMC4	3.70086e-86	0.745915	0.833	0.644	7.40171e-83	11
HIST1H1C	1.44782e-85	0.323145	0.899	0.757	2.89564e-82	11
DEK	1.07582e-84	0.681911	0.953	0.827	2.15164e-81	11
LDHA	2.15771e-84	0.704088	0.906	0.597	4.31542e-81	11
H1F0	2.21863e-83	0.649986	0.99	0.858	4.43727e-80	11
ITGB8	6.00196e-83	0.318522	0.963	0.866	1.20039e-79	11
FAM111A	4.39876e-82	0.251436	0.8	0.666	8.79752e-79	11
GNG5	1.52064e-81	0.66107	0.868	0.656	3.04128e-78	11
SFRP1	4.51045e-81	0.438647	0.921	0.708	9.0209e-78	11
IER2	1.20151e-80	0.726019	1	0.997	2.40303e-77	11
SCAF11	1.21626e-80	0.452879	0.968	0.856	2.43253e-77	11
NASP	1.61531e-79	0.77862	0.934	0.843	3.23061e-76	11
QKI	7.64524e-79	0.34245	0.997	0.915	1.52905e-75	11
REXO2	4.7761e-76	0.343038	0.852	0.604	9.55221e-73	11
LHX2	1.15481e-74	0.591671	0.996	0.892	2.30963e-71	11
DARS	2.64859e-74	0.518736	0.904	0.803	5.29718e-71	11
PCNA	4.01001e-74	1.04677	0.883	0.836	8.02003e-71	11
CNTLN	1.48434e-73	0.692082	0.79	0.579	2.96868e-70	11
MFGE8	3.43417e-73	0.252879	0.936	0.921	6.86835e-70	11
DTL	3.05268e-72	0.475133	0.787	0.785	6.10535e-69	11
ARHGAP5	6.21576e-72	0.270001	0.966	0.684	1.24315e-68	11
SSTR2	1.00338e-71	1.02436	0.885	0.857	2.00676e-68	11
DACH1	3.05823e-70	0.629995	0.745	0.756	6.11645e-67	11
AKAP12	1.0041e-69	0.320019	0.934	0.664	2.00819e-66	11
HMGCS1	6.67007e-69	0.43206	0.99	0.923	1.33401e-65	11
CYYR1	4.183e-68	0.377718	0.738	0.64	8.366e-65	11
CALR	1.40703e-65	0.535564	0.976	0.793	2.81406e-62	11
JAG1	2.97105e-65	0.431798	0.776	0.663	5.9421e-62	11
TGIF1	3.18051e-65	0.283723	0.855	0.638	6.36102e-62	11
EFHD2	1.06821e-64	0.299389	0.746	0.506	2.13643e-61	11
ITGA2	4.59994e-64	0.37856	0.762	0.624	9.19987e-61	11
INSIG1	9.9324e-64	0.352782	0.934	0.872	1.98648e-60	11
RNASEH2B	3.2707e-63	0.700487	0.837	0.729	6.5414e-60	11
MAD2L1	7.76569e-63	0.552372	0.797	0.662	1.55314e-59	11
PMEPA1	3.37514e-62	0.403923	0.982	0.934	6.75028e-59	11
TMSB4X	6.39826e-62	0.508633	1	0.998	1.27965e-58	11
DLEU2	2.00501e-60	0.616483	0.75	0.654	4.01002e-57	11
PNP	2.27223e-60	0.330644	0.783	0.823	4.54445e-57	11
TMPO	3.94996e-60	0.460403	0.898	0.672	7.89993e-57	11
HELLS	3.30054e-59	0.885765	0.753	0.611	6.60108e-56	11
HSP90B1	1.81645e-57	0.593386	0.964	0.71	3.63291e-54	11
SERF2	2.31661e-56	0.427236	0.969	0.816	4.63322e-53	11
HNRNPA2B1	3.84669e-55	0.468233	0.999	0.983	7.69337e-52	11
PNRC2	4.34775e-55	0.375703	0.929	0.839	8.69551e-52	11
LMNB2	1.23616e-53	0.276947	0.806	0.613	2.47233e-50	11
ANP32E	3.31927e-53	0.684526	0.772	0.644	6.63854e-50	11
LIMA1	6.38981e-52	0.301015	0.851	0.817	1.27796e-48	11
SEPHS1	1.13486e-51	0.512107	0.842	0.692	2.26973e-48	11
BSG	2.2532e-50	0.434558	0.82	0.607	4.5064e-47	11
RRM1	2.55106e-50	0.67627	0.796	0.764	5.10212e-47	11
ITGB1	4.87518e-49	0.491399	0.832	0.746	9.75037e-46	11
ARC	6.82638e-49	0.282794	0.948	0.926	1.36528e-45	11
MSMO1	1.16856e-48	0.33209	0.978	0.838	2.33712e-45	11
CTNNAL1	1.73134e-48	0.468207	0.762	0.753	3.46268e-45	11
RND2	3.6554e-48	0.73579	0.687	0.617	7.31081e-45	11
ATAD2	4.87044e-47	0.566871	0.809	0.853	9.74087e-44	11
GLUL	1.07264e-46	0.350547	0.929	0.812	2.14527e-43	11
GINS2	1.75703e-46	0.753317	0.704	0.569	3.51406e-43	11
PHLDA1	2.61312e-46	0.435975	0.88	0.851	5.22624e-43	11
E2F1	1.00998e-45	0.644146	0.68	0.629	2.01997e-42	11
NPY	3.2027e-45	0.740442	0.699	0.61	6.4054e-42	11
JUND	8.65106e-45	0.413986	1	0.998	1.73021e-41	11
HAPLN1	9.26984e-45	0.284837	0.694	0.388	1.85397e-41	11
PEG3	1.60295e-44	0.265777	0.846	0.819	3.2059e-41	11
NUDCD2	2.12993e-44	0.338508	0.897	0.766	4.25986e-41	11
PLIN2	2.70101e-44	0.501978	0.782	0.762	5.40202e-41	11
JUN	2.19057e-43	0.466875	1	0.987	4.38114e-40	11
PKM	1.16833e-42	0.525933	0.841	0.772	2.33666e-39	11
BOC	5.66337e-42	0.404539	0.748	0.753	1.13267e-38	11
CENPU	6.89248e-42	0.51927	0.698	0.592	1.3785e-38	11
MIS18BP1	2.40932e-41	0.370948	0.843	0.799	4.81864e-38	11
BARD1	1.38232e-40	0.403878	0.74	0.597	2.76465e-37	11
DLL3	2.52942e-40	0.464346	0.762	0.605	5.05884e-37	11
MCM7	3.06572e-40	0.770581	0.764	0.8	6.13145e-37	11
GAS1	1.29414e-39	0.941483	0.741	0.76	2.58827e-36	11
EZH2	3.03612e-39	0.352707	0.829	0.683	6.07224e-36	11
CALD1	4.12488e-39	0.254921	0.904	0.816	8.24976e-36	11
HMGB3	5.46788e-39	0.495524	0.797	0.621	1.09358e-35	11
UBE2S	4.27608e-38	0.715872	0.901	0.77	8.55215e-35	11
MFNG	3.21142e-37	0.46654	0.654	0.528	6.42284e-34	11
STXBP6	4.44651e-37	0.774346	0.66	0.508	8.89303e-34	11
PHGDH	4.73895e-37	0.363642	0.706	0.429	9.4779e-34	11
ORC6	2.27558e-36	0.604729	0.703	0.538	4.55116e-33	11
CKS2	4.69341e-36	0.325434	0.86	0.848	9.38681e-33	11
H2AFZ	4.70458e-36	0.494587	0.973	0.934	9.40917e-33	11
DCXR	1.9589e-35	0.333897	0.749	0.588	3.9178e-32	11
IGFBP2	2.10437e-34	0.443282	0.916	0.779	4.20875e-31	11
IDI1	3.97684e-32	0.298358	0.888	0.709	7.95369e-29	11
KIF5B	1.88517e-31	0.328068	0.985	0.864	3.77034e-28	11
CSTB	1.3266e-30	0.280603	0.91	0.828	2.65321e-27	11
BTBD17	2.19937e-29	0.275267	0.367	0.688	4.39873e-26	11
CCNB2	4.52179e-29	0.443397	0.676	0.76	9.04358e-26	11
CKS1B	1.33223e-28	0.288171	0.799	0.701	2.66446e-25	11
CDCA7L	1.73203e-28	0.311307	0.71	0.623	3.46406e-25	11
RGS16	8.27022e-28	0.796801	0.688	0.614	1.65404e-24	11
SRI	4.33796e-27	0.299646	0.86	0.786	8.67592e-24	11
ZWINT	5.62752e-27	0.288611	0.744	0.568	1.1255e-23	11
H2AFX	4.34788e-26	0.538157	0.771	0.816	8.69575e-23	11
DUT	5.51296e-26	0.64461	0.813	0.806	1.10259e-22	11
WSCD1	6.33781e-25	0.648288	0.661	0.674	1.26756e-21	11
MYL6	8.22059e-25	0.252281	0.98	0.952	1.64412e-21	11
SMC2	1.24651e-23	0.526563	0.741	0.742	2.49302e-20	11
SMC1A	4.39427e-23	0.337047	0.762	0.667	8.78855e-20	11
RAD21	9.81212e-23	0.360609	0.922	0.842	1.96242e-19	11
CDT1	4.81847e-22	0.428759	0.654	0.712	9.63693e-19	11
FAM111B	1.08527e-20	0.547063	0.699	0.772	2.17054e-17	11
HMGN5	1.68486e-20	0.469281	0.683	0.709	3.36971e-17	11
BMP7	2.77648e-20	0.369567	0.632	0.488	5.55295e-17	11
CKB	2.91099e-19	0.289531	0.992	0.957	5.82198e-16	11
CHEK1	5.56169e-19	0.600864	0.657	0.635	1.11234e-15	11
CENPK	5.58647e-18	0.388456	0.718	0.716	1.11729e-14	11
TPM2	1.63261e-17	0.449529	0.668	0.646	3.26522e-14	11
CLSPN	2.66689e-17	0.598732	0.628	0.606	5.33378e-14	11
NHLH1	8.00738e-17	0.655587	0.666	0.712	1.60148e-13	11
TUBA1B	2.6212e-16	0.456373	0.962	0.95	5.2424e-13	11
USP1	7.32139e-15	0.316678	0.763	0.798	1.46428e-11	11
MCM10	1.73429e-14	0.366942	0.641	0.804	3.46859e-11	11
MCM3	1.88488e-14	0.698051	0.614	0.603	3.76976e-11	11
FIGN	3.38768e-14	0.250203	0.666	0.554	6.77536e-11	11
POLR2L	4.67304e-14	0.279598	0.654	0.503	9.34607e-11	11
ATAD5	4.63494e-13	0.31966	0.819	0.854	9.26988e-10	11
FEN1	5.63093e-13	0.489628	0.743	0.76	1.12619e-09	11
KCNG1	3.02739e-12	0.49167	0.599	0.517	6.05479e-09	11
MSN	3.62826e-10	0.375161	0.636	0.654	7.25653e-07	11
CENPE	1.25252e-08	0.263777	0.687	0.779	2.50504e-05	11
MCM4	4.51723e-08	0.50766	0.618	0.639	9.03446e-05	11
MMS22L	6.04162e-08	0.425959	0.674	0.774	0.000120832	11
KIF15	9.61345e-08	0.281525	0.604	0.653	0.000192269	11
GMNN	3.28771e-07	0.467744	0.614	0.676	0.000657541	11
DTYMK	5.4208e-07	0.253012	0.646	0.622	0.00108416	11
UBE2T	8.04859e-06	0.282596	0.575	0.528	0.0160972	11
NUSAP1	7.28709e-05	0.263859	0.589	0.568	0.145742	11
NEUROD1	0.0015429	0.251263	0.605	0.607	1	11
ECRG4	0.00168199	0.256348	0.527	0.675	1	11
IGSF21	0	0.782159	0.975	0.535	0	12
CLSTN2	0	0.55165	0.966	0.722	0	12
PCP4	0	0.256555	0.973	0.794	0	12
PDZD2	4.48016e-302	1.27613	0.887	0.542	8.96031e-299	12
SHANK3	5.58873e-282	0.334682	0.912	0.78	1.11775e-278	12
COL12A1	7.1689e-260	0.671577	0.848	0.552	1.43378e-256	12
PPFIBP1	6.87919e-250	1.00762	0.923	0.575	1.37584e-246	12
JAG2	6.20263e-242	0.477651	0.892	0.611	1.24053e-238	12
CDH13	1.91027e-240	0.654466	0.963	0.662	3.82054e-237	12
GABRG3	1.71559e-222	0.863758	0.838	0.405	3.43118e-219	12
PTPRE	6.45672e-218	0.28847	0.955	0.758	1.29134e-214	12
LRRC4C	2.64324e-210	0.794873	0.955	0.692	5.28648e-207	12
STARD13	4.51739e-209	0.287479	0.185	0.44	9.03478e-206	12
RSPO3	1.50582e-198	0.436181	0.118	0.306	3.01164e-195	12
HS3ST4	2.65624e-193	0.763792	0.821	0.594	5.31249e-190	12
SYBU	1.08582e-184	0.326265	0.189	0.513	2.17165e-181	12
NGEF	2.44244e-179	0.523904	0.786	0.484	4.88487e-176	12
ARHGAP20	1.36047e-178	0.475778	0.194	0.382	2.72094e-175	12
CALY	6.22937e-172	0.479893	0.816	0.5	1.24587e-168	12
GRM3	5.5026e-158	0.51176	0.256	0.593	1.10052e-154	12
ADCY1	7.99853e-150	1.56446	0.936	0.64	1.59971e-146	12
RAPGEF5	1.21693e-145	0.609405	0.732	0.342	2.43386e-142	12
MEF2C	3.86116e-145	1.27675	0.84	0.514	7.72232e-142	12
MGAT4C	2.98117e-140	0.479345	0.884	0.708	5.96234e-137	12
SPOCK1	3.8047e-135	0.25904	0.233	0.558	7.6094e-132	12
MEG3	4.66012e-134	1.48538	0.945	0.752	9.32023e-131	12
UTRN	1.85446e-133	0.378899	0.897	0.679	3.70892e-130	12
ARPP21	1.16027e-131	2.09292	0.828	0.696	2.32055e-128	12
LRP1B	5.30634e-129	0.828199	0.262	0.551	1.06127e-125	12
NECAB1	5.95455e-122	0.387676	0.169	0.424	1.19091e-118	12
NR4A2	1.83288e-120	0.630273	0.334	0.747	3.66576e-117	12
GUCY1A2	2.36274e-118	0.39124	0.263	0.544	4.72547e-115	12
RASL10A	1.14825e-117	0.36354	0.192	0.488	2.29651e-114	12
XKR4	2.25191e-113	1.07376	0.733	0.385	4.50382e-110	12
CHST15	3.568e-113	0.385595	0.223	0.388	7.13601e-110	12
PCLO	3.74098e-111	1.56477	0.912	0.598	7.48196e-108	12
SYT1	7.37177e-111	1.3873	0.924	0.845	1.47435e-107	12
ST3GAL1	1.02301e-109	0.530832	0.37	0.762	2.04601e-106	12
CAMK2B	4.91419e-105	0.680461	0.92	0.695	9.82837e-102	12
DGKH	1.2214e-100	0.408991	0.293	0.584	2.4428e-97	12
NPIPB5	6.93139e-100	0.544084	0.466	0.919	1.38628e-96	12
GAS7	4.37752e-96	1.01576	0.667	0.291	8.75504e-93	12
LMO7	2.16875e-95	1.05775	0.296	0.508	4.33749e-92	12
PEG3	2.84153e-93	0.340955	0.554	0.836	5.68306e-90	12
NEGR1	7.64744e-93	0.467258	0.158	0.358	1.52949e-89	12
SATB2	9.93229e-92	1.17615	0.944	0.727	1.98646e-88	12
KLHL5	9.11684e-89	0.460554	0.848	0.67	1.82337e-85	12
INHBA	4.32302e-88	0.336876	0.336	0.652	8.64604e-85	12
CHL1	1.09653e-87	1.56456	0.801	0.695	2.19305e-84	12
THSD7A	2.05097e-83	0.406762	0.385	0.765	4.10194e-80	12
RCAN1	2.86821e-82	0.261659	0.982	0.744	5.73642e-79	12
SCD	1.02137e-77	0.337748	0.258	0.582	2.04274e-74	12
LRRIQ1	1.11178e-77	0.370809	0.803	0.597	2.22355e-74	12
PKP4	2.22421e-75	0.287752	0.314	0.615	4.44843e-72	12
DNM3	4.34065e-72	0.746398	0.307	0.557	8.6813e-69	12
KCNQ1OT1	1.90568e-69	2.08534	0.76	0.747	3.81137e-66	12
MAP4K2	3.42035e-69	0.30665	0.832	0.75	6.8407e-66	12
GRIK2	5.59388e-69	1.06741	0.669	0.34	1.11878e-65	12
GPR22	4.07758e-65	0.716563	0.276	0.341	8.15516e-62	12
MBNL2	6.37873e-64	0.338773	0.879	0.84	1.27575e-60	12
SERPINI1	5.68357e-62	1.32813	0.335	0.484	1.13671e-58	12
NTRK2	1.45386e-59	0.83292	0.328	0.441	2.90772e-56	12
CRYM	1.28286e-58	0.763462	0.252	0.349	2.56571e-55	12
PCDH7	3.03226e-58	0.83118	0.939	0.881	6.06451e-55	12
PDE8B	5.3874e-58	0.252286	0.822	0.765	1.07748e-54	12
ARHGEF12	5.20794e-57	1.17707	0.929	0.799	1.04159e-53	12
SLC7A5	2.39378e-56	0.281109	0.786	0.666	4.78756e-53	12
DAB1	8.39393e-53	0.553643	0.321	0.455	1.67879e-49	12
MGLL	3.35665e-51	0.315217	0.451	0.641	6.71331e-48	12
DACT1	2.4718e-50	0.395631	0.552	0.811	4.94361e-47	12
CADM2	7.91085e-50	0.377189	0.588	0.869	1.58217e-46	12
ELMOD1	4.05981e-47	0.836443	0.679	0.457	8.11963e-44	12
ZFHX3	4.27093e-46	0.548187	0.784	0.828	8.54185e-43	12
SCN1A	2.51678e-44	0.578659	0.667	0.595	5.03356e-41	12
PXDN	1.3411e-43	0.582402	0.533	0.818	2.68221e-40	12
SPTBN1	4.98489e-43	0.452014	0.384	0.747	9.96977e-40	12
LMO3	1.91803e-40	0.643483	0.395	0.724	3.83605e-37	12
FBXW7	7.6877e-40	1.13173	0.443	0.719	1.53754e-36	12
PDE4B	6.3232e-39	0.320139	0.168	0.421	1.26464e-35	12
NELL2	1.54635e-36	1.1134	0.66	0.573	3.09269e-33	12
SYT6	1.11959e-34	0.366207	0.245	0.383	2.23918e-31	12
AGRN	3.51976e-34	0.494366	0.792	0.628	7.03951e-31	12
SMARCA2	1.06603e-33	1.08674	0.866	0.877	2.13206e-30	12
PRKCB	1.914e-33	0.626058	0.371	0.401	3.82801e-30	12
LPL	2.11677e-33	0.746537	0.407	0.458	4.23355e-30	12
KHDRBS3	3.28591e-33	0.858385	0.336	0.571	6.57181e-30	12
LSAMP	3.3876e-31	0.573435	0.88	0.765	6.7752e-28	12
FAM49A	7.85468e-27	0.827777	0.618	0.437	1.57094e-23	12
CDH11	2.01105e-26	0.458024	0.903	0.96	4.0221e-23	12
CHRM3	2.26355e-26	0.469838	0.613	0.376	4.5271e-23	12
VCAN	8.13327e-22	0.989746	0.93	0.929	1.62665e-18	12
TNR	1.43969e-21	0.419664	0.644	0.504	2.87937e-18	12
CELF4	1.91651e-21	0.552824	0.357	0.491	3.83302e-18	12
INTU	4.88152e-21	0.51582	0.805	0.651	9.76304e-18	12
PCDHGA5	2.05693e-19	0.482907	0.523	0.724	4.11386e-16	12
KCNMA1	4.01292e-19	1.33451	0.617	0.607	8.02583e-16	12
ATP1B1	1.02489e-18	0.347777	0.763	0.936	2.04979e-15	12
NCAN	1.93958e-18	0.413185	0.59	0.747	3.87915e-15	12
RORB	3.92418e-18	0.614371	0.416	0.519	7.84836e-15	12
CNTN1	6.2244e-16	0.777614	0.402	0.407	1.24488e-12	12
KCTD12	5.08679e-14	1.02904	0.426	0.263	1.01736e-10	12
THY1	1.97167e-13	0.38845	0.94	0.863	3.94335e-10	12
ZNF385D	4.38431e-13	0.418774	0.539	0.526	8.76862e-10	12
EEF1A2	4.54098e-13	0.319519	0.906	0.659	9.08195e-10	12
UACA	1.28383e-12	0.430902	0.704	0.775	2.56765e-09	12
NEFM	2.42991e-12	0.421877	0.495	0.625	4.85983e-09	12
PTPRG	2.56872e-12	0.582843	0.685	0.779	5.13743e-09	12
ZEB2	1.4372e-11	0.919039	0.781	0.963	2.87441e-08	12
OPCML	2.25443e-11	0.621029	0.571	0.5	4.50886e-08	12
TENM2	4.37689e-11	0.721048	0.424	0.504	8.75377e-08	12
INSR	5.65472e-11	0.69429	0.808	0.735	1.13094e-07	12
TPM1	1.48851e-10	0.337307	0.42	0.539	2.97703e-07	12
PCSK2	3.69884e-10	0.679388	0.403	0.4	7.39768e-07	12
GPSM2	1.1269e-09	0.288737	0.807	0.769	2.25381e-06	12
SSBP2	1.13389e-08	0.688816	0.479	0.733	2.26778e-05	12
FAT3	3.84451e-07	1.54375	0.542	0.537	0.000768901	12
DLC1	4.57233e-07	0.305651	0.686	0.788	0.000914465	12
LIMCH1	5.88691e-07	0.478892	0.428	0.591	0.00117738	12
VSTM2L	1.02344e-06	0.344597	0.435	0.339	0.00204689	12
NSG2	1.26103e-06	0.381432	0.582	0.641	0.00252205	12
SLC12A2	1.43876e-06	0.284025	0.656	0.793	0.00287752	12
NBEA	1.58721e-06	1.1261	0.587	0.65	0.00317442	12
PRXL2A	2.84918e-06	0.250936	0.764	0.75	0.00569837	12
IGFBP5	1.30529e-05	0.286053	0.584	0.678	0.0261058	12
RUNX1T1	2.29874e-05	1.02915	0.55	0.604	0.0459749	12
SLC44A1	2.7858e-05	1.03033	0.696	0.701	0.0557161	12
KTN1	4.22496e-05	0.45796	0.569	0.689	0.0844993	12
GRIN2B	0.000220817	1.79048	0.527	0.326	0.441633	12
NRCAM	0.000244531	1.10942	0.42	0.454	0.489062	12
SORCS1	0.000349861	0.955656	0.453	0.348	0.699722	12
FGF12	0.000465099	0.283652	0.612	0.506	0.930198	12
SYT4	0.000637508	0.72308	0.634	0.755	1	12
SLC39A10	0.000669275	0.449315	0.767	0.626	1	12
CEP135	0.000991184	0.377521	0.627	0.623	1	12
SEMA3E	0.00107092	0.942166	0.438	0.446	1	12
OLFM1	0.00182188	0.459916	0.612	0.585	1	12
LHFPL6	0.00219622	0.37895	0.541	0.422	1	12
NPR3	0.00360674	0.409154	0.513	0.375	1	12
DNAJC1	0.00652434	0.500084	0.804	0.776	1	12
ABLIM1	0.00668626	0.48372	0.574	0.519	1	12
HIST1H4C	0	3.80884	1	0.935	0	13
HMGB2	0	2.9861	1	0.87	0	13
TUBA1B	0	2.26767	1	0.949	0	13
HMGN2	1.18066e-307	2.31143	1	0.915	2.36131e-304	13
TYMS	1.74572e-305	2.42572	0.994	0.624	3.49143e-302	13
HMGB1	2.64233e-302	1.56562	1	0.959	5.28467e-299	13
HIST1H1B	4.59997e-301	2.26948	0.985	0.853	9.19994e-298	13
PCLAF	3.37481e-297	2.56849	0.987	0.608	6.74963e-294	13
HIST1H1D	3.8122e-295	3.00871	0.983	0.863	7.62439e-292	13
RRM2	6.63469e-295	1.94175	0.976	0.615	1.32694e-291	13
TOP2A	5.56737e-292	2.93455	0.987	0.664	1.11347e-288	13
H2AFX	7.58036e-290	2.17395	0.998	0.808	1.51607e-286	13
FBXO5	2.97532e-286	1.85187	0.991	0.777	5.95063e-283	13
CENPF	7.99166e-285	2.47468	0.996	0.671	1.59833e-281	13
TK1	1.04864e-284	0.938007	0.98	0.796	2.09727e-281	13
ZWINT	5.67494e-283	1.63906	0.978	0.564	1.13499e-279	13
H2AFZ	1.77213e-281	1.71349	0.998	0.934	3.54427e-278	13
MNS1	2.79901e-279	1.04496	0.991	0.908	5.59802e-276	13
UBE2C	9.20717e-279	1.96344	0.982	0.522	1.84143e-275	13
SMC4	9.72097e-278	2.24444	0.994	0.642	1.94419e-274	13
MKI67	1.45496e-277	2.4239	0.978	0.619	2.90993e-274	13
HIST1H1A	1.79639e-276	2.26503	0.969	0.727	3.59279e-273	13
HIST1H1C	3.68204e-276	2.3787	0.989	0.756	7.36408e-273	13
E2F7	6.11441e-276	0.746614	0.976	0.777	1.22288e-272	13
EOMES	1.62647e-273	2.21696	0.998	0.85	3.25295e-270	13
DIAPH3	7.37175e-271	1.22574	0.971	0.577	1.47435e-267	13
PRC1	1.16671e-269	1.00492	0.983	0.755	2.33343e-266	13
NUSAP1	1.49588e-269	2.23175	0.976	0.557	2.99176e-266	13
PCNA	3.80784e-269	2.06519	0.998	0.833	7.61567e-266	13
CENPN	3.17861e-266	1.14869	0.974	0.732	6.35722e-263	13
CDCA5	7.28002e-266	1.25624	0.958	0.585	1.456e-262	13
AURKB	7.71537e-262	1.17133	0.956	0.435	1.54307e-258	13
ORC6	3.77903e-261	1.60364	0.983	0.532	7.55806e-258	13
CDK1	6.11491e-261	1.7926	0.971	0.553	1.22298e-257	13
MYBL1	8.97135e-260	1.0718	0.95	0.591	1.79427e-256	13
PIMREG	5.08163e-259	1.26833	0.959	0.659	1.01633e-255	13
ESCO2	5.40403e-258	1.6257	0.95	0.495	1.08081e-254	13
FAM111A	1.79843e-257	1.43516	0.971	0.663	3.59685e-254	13
UBE2T	2.73011e-257	1.7595	0.976	0.516	5.46022e-254	13
CCNA2	2.74331e-255	1.28589	0.965	0.743	5.48663e-252	13
DEK	1.00055e-254	1.5726	1	0.827	2.00111e-251	13
HIST1H1E	1.25945e-250	1.73722	0.998	0.954	2.5189e-247	13
CCNB2	1.63882e-248	1.28271	0.965	0.75	3.27764e-245	13
KIF15	2.20666e-247	1.65715	0.945	0.642	4.41332e-244	13
[truncated: 4,673 more rows]

## Sheet: gw22.Markers
gene	p_val	avg_log2FC	pct.1	pct.2	p_val_adj	cluster
PALMD	0	1.27678	0.808	0.282	0	0
NRP1	0	1.21946	0.713	0.208	0	0
NRN1	0	0.878191	0.59	0.218	0	0
PAG1	1.91505e-272	0.849694	0.672	0.358	3.83011e-269	0
SSTR2	2.38651e-221	0.507336	0.617	0.265	4.77301e-218	0
DUSP1	3.36691e-214	0.802512	0.901	0.692	6.73383e-211	0
NEUROD6	5.94359e-193	0.498301	0.726	0.357	1.18872e-189	0
CLMP	2.2601e-180	0.526685	0.711	0.368	4.52019e-177	0
BHLHE22	1.6166e-174	0.598466	0.548	0.266	3.23319e-171	0
ZBTB20	2.20391e-167	0.676351	0.954	0.754	4.40782e-164	0
LHX2	4.17415e-161	0.517267	0.889	0.598	8.34831e-158	0
NR4A2	3.87581e-156	0.659784	0.356	0.149	7.75162e-153	0
HES6	1.20375e-151	0.384615	0.897	0.624	2.4075e-148	0
TMEM158	5.82033e-140	0.334881	0.735	0.469	1.16407e-136	0
ZFHX4	8.58273e-140	0.688548	0.573	0.359	1.71655e-136	0
JUND	4.16254e-137	0.421838	0.987	0.867	8.32508e-134	0
INSM1	1.08781e-134	0.480727	0.789	0.528	2.17562e-131	0
THSD7A	2.26002e-134	0.605511	0.449	0.231	4.52003e-131	0
NEUROD1	2.72156e-133	0.550519	0.329	0.135	5.44311e-130	0
FOSB	2.64421e-128	0.544328	0.712	0.465	5.28841e-125	0
JUN	5.17525e-108	0.341667	0.987	0.829	1.03505e-104	0
PHLDA1	2.91815e-91	0.441151	0.62	0.425	5.8363e-88	0
NHLH1	1.31383e-89	0.36544	0.287	0.126	2.62766e-86	0
SYT1	6.87606e-87	0.257503	0.812	0.567	1.37521e-83	0
KHDRBS3	1.60673e-69	0.375691	0.315	0.175	3.21346e-66	0
PGM2L1	8.09245e-69	0.3489	0.541	0.375	1.61849e-65	0
GAP43	5.61658e-61	0.290503	0.648	0.46	1.12332e-57	0
GADD45G	5.7472e-59	0.323813	0.623	0.45	1.14944e-55	0
CXXC5	3.58012e-53	0.328166	0.576	0.428	7.16023e-50	0
SLC38A2	2.51872e-52	0.302202	0.566	0.444	5.03744e-49	0
CDH11	1.46398e-50	0.289592	0.396	0.261	2.92796e-47	0
LMO4	1.71438e-49	0.292036	0.773	0.665	3.42876e-46	0
HSPA1A	5.93768e-49	0.463146	0.801	0.685	1.18754e-45	0
STMN2	1.4277e-125	0.824344	0.979	0.817	2.85539e-122	1
TUBA1A	1.39343e-108	0.70217	1	0.993	2.78686e-105	1
TMSB10	9.01868e-89	0.633741	0.982	0.979	1.80374e-85	1
SATB2	7.91151e-62	1.03547	0.507	0.313	1.5823e-58	1
NEUROD6	2.40266e-59	0.982045	0.584	0.429	4.80532e-56	1
FABP7	1.63014e-46	0.255187	0.906	0.84	3.26028e-43	1
CSRP2	7.13077e-42	0.998046	0.648	0.605	1.42615e-38	1
BHLHE22	3.04787e-21	0.933395	0.39	0.325	6.09573e-18	1
ACAT2	1.43107e-15	0.266537	0.209	0.399	2.86214e-12	1
CALM1	5.05497e-15	0.367746	0.885	0.952	1.01099e-11	1
EEF1A2	4.25641e-09	0.753394	0.333	0.317	8.51283e-06	1
CDKN2D	5.15541e-09	0.253776	0.22	0.371	1.03108e-05	1
GAP43	4.27816e-07	0.618873	0.47	0.507	0.000855633	1
PCSK1N	4.53323e-07	0.621058	0.526	0.634	0.000906646	1
TUBB2A	5.17424e-06	0.319566	0.74	0.874	0.0103485	1
CLMP	5.32878e-05	0.455685	0.43	0.449	0.106576	1
NRP1	5.72609e-05	0.505345	0.336	0.324	0.114522	1
NTRK3	0.000444042	0.28323	0.181	0.265	0.888084	1
PALMD	0.000659014	0.431639	0.395	0.404	1	1
SATB2	0	1.26613	0.879	0.283	0	2
NEUROD6	2.21577e-263	1.24484	0.914	0.403	4.43153e-260	2
NRP1	2.82357e-220	1.04787	0.771	0.287	5.64715e-217	2
PALMD	6.03112e-206	1.06871	0.84	0.366	1.20622e-202	2
STMN2	4.04476e-137	0.665225	1	0.817	8.08952e-134	2
CLMP	4.6624e-129	0.793562	0.815	0.416	9.3248e-126	2
BHLHE22	1.03106e-125	0.70641	0.677	0.302	2.06211e-122	2
NELL2	4.93779e-124	0.671453	0.617	0.258	9.87558e-121	2
NTRK3	1.41162e-122	0.725291	0.556	0.233	2.82323e-119	2
CADM2	4.89098e-121	0.777186	0.644	0.311	9.78196e-118	2
CSRP2	2.79184e-120	0.739153	0.904	0.584	5.58368e-117	2
TUBA1A	4.93503e-120	0.452114	1	0.993	9.87006e-117	2
EEF1A2	1.28158e-112	0.644134	0.64	0.291	2.56316e-109	2
PCLO	9.35922e-112	0.701685	0.612	0.266	1.87184e-108	2
ARPP21	1.59719e-105	0.492331	0.526	0.206	3.19437e-102	2
ADCY1	1.29875e-102	0.547964	0.451	0.168	2.59749e-99	2
SYT4	4.77327e-92	0.600479	0.621	0.301	9.54654e-89	2
SNCA	9.00828e-82	0.602616	0.476	0.224	1.80166e-78	2
SCG5	3.65964e-79	0.539724	0.679	0.396	7.31929e-76	2
PCSK1N	2.77418e-73	0.517266	0.836	0.607	5.54835e-70	2
CAMK2B	1.9642e-67	0.407598	0.338	0.131	3.92839e-64	2
VCAN	1.04935e-63	0.589589	0.849	0.679	2.09869e-60	2
INSM1	2.28677e-58	0.493109	0.828	0.568	4.57353e-55	2
GAP43	6.1368e-58	0.424126	0.761	0.482	1.22736e-54	2
COL9A3	9.36683e-52	0.447965	0.392	0.194	1.87337e-48	2
SYT1	2.92257e-49	0.436897	0.836	0.605	5.84515e-46	2
CDH11	1.66665e-43	0.422396	0.475	0.276	3.3333e-40	2
PGM2L1	4.52208e-40	0.393012	0.601	0.397	9.04417e-37	2
CDKN2D	5.71071e-36	0.349368	0.529	0.344	1.14214e-32	2
MSMO1	2.16985e-35	0.413441	0.699	0.503	4.33969e-32	2
TUBB2A	7.2661e-35	0.266828	0.961	0.854	1.45322e-31	2
NBEA	1.09461e-33	0.38436	0.549	0.377	2.18922e-30	2
NEFM	1.93064e-33	0.278479	0.285	0.137	3.86129e-30	2
HMGCS1	4.73627e-32	0.436183	0.695	0.51	9.47253e-29	2
NEUROG2	5.10942e-29	0.327354	0.284	0.151	1.02188e-25	2
FAT3	6.54877e-21	0.263828	0.302	0.186	1.30975e-17	2
PLK2	4.50117e-20	0.291615	0.534	0.389	9.00234e-17	2
KCNQ1OT1	7.79265e-17	0.302589	0.424	0.296	1.55853e-13	2
SATB2	0	2.24287	0.992	0.284	0	3
SYT4	0	1.91459	0.892	0.287	0	3
DOK5	0	1.88263	0.905	0.233	0	3
DAB1	0	1.60136	0.772	0.1	0	3
STMN2	0	1.57168	1	0.819	0	3
LIMCH1	0	1.53842	0.811	0.2	0	3
FAT3	0	1.46358	0.757	0.156	0	3
NEFM	0	1.40083	0.64	0.114	0	3
CAMK2B	0	1.32666	0.726	0.107	0	3
NELL2	0	1.29466	0.842	0.248	0	3
ARPP21	0	1.28545	0.796	0.192	0	3
ADCY1	0	1.06183	0.702	0.155	0	3
C1orf115	0	0.752954	0.388	0.035	0	3
MEF2C	2.60459e-302	1.48749	0.825	0.253	5.20919e-299	3
TUBA1A	1.05117e-298	0.96669	1	0.993	2.10234e-295	3
CSRP2	1.04519e-296	1.54005	0.986	0.583	2.09037e-293	3
VCAN	2.33468e-236	1.26117	0.976	0.673	4.66935e-233	3
CCBE1	3.13208e-236	0.710369	0.33	0.042	6.26416e-233	3
GUCY1A2	9.29857e-236	0.943958	0.57	0.133	1.85971e-232	3
GAP43	1.00561e-228	1.22583	0.937	0.474	2.01123e-225	3
EEF1A2	2.32365e-216	1.01131	0.798	0.285	4.64729e-213	3
NEUROD6	1.10529e-204	1.07225	0.936	0.409	2.21058e-201	3
CHL1	2.03434e-201	0.836811	0.883	0.356	4.06869e-198	3
PTPRE	3.22971e-191	0.644817	0.356	0.062	6.45942e-188	3
GABRB2	3.74891e-184	0.744645	0.395	0.08	7.49782e-181	3
INHBA	1.46529e-174	0.588425	0.251	0.033	2.93058e-171	3
MAP1B	2.92635e-173	0.711781	1	0.955	5.8527e-170	3
PCLO	5.30734e-170	0.873873	0.731	0.263	1.06147e-166	3
FABP7	1.47056e-158	0.605437	0.999	0.835	2.94113e-155	3
CALM1	4.74199e-158	0.659678	0.997	0.942	9.48397e-155	3
TMSB10	6.22759e-156	0.65087	1	0.978	1.24552e-152	3
TUBB2A	2.75164e-150	0.793891	0.992	0.853	5.50329e-147	3
PCSK1N	4.66147e-150	0.842012	0.934	0.603	9.32294e-147	3
MASP1	3.54164e-148	0.820631	0.407	0.109	7.08328e-145	3
FGF12	9.61549e-147	0.6041	0.401	0.094	1.9231e-143	3
BHLHE22	4.37502e-129	0.746992	0.732	0.303	8.75004e-126	3
RUNX1T1	2.85452e-126	0.608651	0.726	0.293	5.70904e-123	3
ACAT2	1.32085e-123	0.964354	0.717	0.36	2.6417e-120	3
HMGCS1	6.64884e-122	1.14345	0.821	0.504	1.32977e-118	3
SNCA	2.26822e-120	0.648674	0.58	0.221	4.53644e-117	3
MSMO1	1.11759e-118	0.870085	0.848	0.496	2.23518e-115	3
CLMP	1.23572e-102	0.642871	0.845	0.42	2.47143e-99	3
FAM49A	1.13647e-97	0.497434	0.347	0.103	2.27294e-94	3
RCAN1	3.73749e-93	0.564779	0.445	0.167	7.47499e-90	3
DACT1	4.90959e-91	0.623494	0.581	0.255	9.81918e-88	3
SCG5	3.62483e-85	0.57334	0.736	0.397	7.24966e-82	3
KCNQ1OT1	6.48512e-69	0.709063	0.585	0.287	1.29702e-65	3
NTRK3	7.78649e-69	0.567716	0.515	0.24	1.5573e-65	3
INA	1.07598e-66	0.358531	0.538	0.227	2.15197e-63	3
SCN2A	2.68817e-64	0.330667	0.278	0.087	5.37635e-61	3
CDKN2D	4.13826e-59	0.467252	0.62	0.34	8.27651e-56	3
COL9A3	1.2697e-54	0.432098	0.43	0.194	2.5394e-51	3
INSIG1	2.90558e-52	0.564399	0.474	0.245	5.81116e-49	3
CADM2	1.12502e-50	0.40933	0.588	0.32	2.25003e-47	3
UACA	3.09777e-47	0.364356	0.253	0.095	6.19553e-44	3
CDH11	8.70931e-46	0.402518	0.523	0.276	1.74186e-42	3
PCDH7	1.02445e-44	0.374869	0.371	0.173	2.0489e-41	3
SCD	7.685e-43	0.448831	0.482	0.269	1.537e-39	3
MYL12B	1.13444e-42	0.377757	0.89	0.702	2.26888e-39	3
OLFM1	3.39331e-37	0.315633	0.426	0.223	6.78662e-34	3
KLF6	7.28973e-36	0.347549	0.828	0.587	1.45795e-32	3
SSBP2	1.04794e-35	0.374201	0.647	0.433	2.09589e-32	3
PGM2L1	8.49436e-32	0.322916	0.629	0.398	1.69887e-28	3
NBEA	3.09343e-31	0.323048	0.594	0.376	6.18685e-28	3
MMD	2.94966e-29	0.289261	0.316	0.165	5.89931e-26	3
SLC44A1	7.85463e-28	0.264276	0.361	0.204	1.57093e-24	3
RHOB	6.46892e-26	0.298169	0.81	0.619	1.29378e-22	3
IDI1	2.75847e-23	0.269366	0.66	0.46	5.51694e-20	3
PRXL2A	1.19529e-21	0.259657	0.662	0.48	2.39058e-18	3
SSTR2	0	2.28272	0.953	0.291	0	4
PPP1R17	0	2.16079	0.79	0.111	0	4
TMEM158	0	2.10073	0.977	0.49	0	4
NRN1	0	1.78539	0.913	0.249	0	4
EOMES	0	1.75305	0.805	0.128	0	4
HES6	0	1.56067	0.996	0.659	0	4
PENK	0	1.46958	0.591	0.107	0	4
NHLH1	0	1.46576	0.692	0.115	0	4
TTYH2	0	1.01398	0.542	0.099	0	4
NEUROD4	0	0.920893	0.408	0.05	0	4
CA12	1.83951e-274	1.09894	0.542	0.138	3.67903e-271	4
NFIA	2.64519e-246	1.12238	0.986	0.589	5.29039e-243	4
CLMP	6.17627e-172	0.963149	0.839	0.411	1.23525e-168	4
CCND2	8.05947e-152	0.742798	0.976	0.751	1.61189e-148	4
IQGAP2	8.60741e-136	0.837685	0.58	0.238	1.72148e-132	4
ZBTB20	1.59721e-133	0.661414	0.996	0.782	3.19443e-130	4
NEUROD1	7.17501e-105	0.604433	0.429	0.157	1.435e-101	4
PAX6	4.83427e-103	0.611361	0.69	0.335	9.66855e-100	4
GADD45G	7.72319e-96	0.65584	0.782	0.464	1.54464e-92	4
SMOC1	3.19647e-90	0.540883	0.405	0.158	6.39294e-87	4
CXXC5	5.20061e-90	0.652913	0.732	0.438	1.04012e-86	4
CALD1	3.58384e-85	0.459497	0.767	0.477	7.16767e-82	4
HLA-A	6.23669e-82	0.689009	0.626	0.35	1.24734e-78	4
SCRN1	1.72165e-72	0.604475	0.606	0.346	3.4433e-69	4
SYNE2	7.3576e-71	0.545434	0.948	0.786	1.47152e-67	4
LHX2	8.40847e-71	0.505644	0.927	0.642	1.68169e-67	4
NR2F1	1.06869e-69	0.526295	0.858	0.622	2.13739e-66	4
NKAIN3-IT1	2.80007e-68	0.58147	0.562	0.313	5.60015e-65	4
ZEB1	1.273e-67	0.46818	0.644	0.36	2.54599e-64	4
JUND	6.90491e-61	0.43232	0.991	0.886	1.38098e-57	4
BBX	2.28379e-60	0.551527	0.579	0.347	4.56759e-57	4
PHLDA1	2.48298e-60	0.515601	0.696	0.449	4.96596e-57	4
CHGA	1.59548e-59	0.462626	0.33	0.141	3.19096e-56	4
GULP1	2.0741e-59	0.483181	0.37	0.177	4.14821e-56	4
PLCE1	4.58557e-44	0.482489	0.434	0.256	9.17113e-41	4
NKAIN3	3.49728e-43	0.388815	0.593	0.363	6.99455e-40	4
MDK	4.54427e-43	0.404608	0.789	0.56	9.08854e-40	4
ADGRV1	2.72747e-36	0.284247	0.709	0.461	5.45493e-33	4
PREX1	3.76115e-36	0.410395	0.349	0.197	7.52231e-33	4
BTG3	8.32676e-35	0.373942	0.69	0.487	1.66535e-31	4
GLI3	2.87552e-34	0.292473	0.392	0.217	5.75104e-31	4
HEG1	2.22901e-30	0.38163	0.32	0.187	4.45801e-27	4
STK17A	2.02929e-29	0.358054	0.304	0.172	4.05857e-26	4
ITGB1	3.75856e-25	0.28344	0.575	0.415	7.51712e-22	4
ZFHX4	4.08372e-24	0.308428	0.554	0.396	8.16744e-21	4
EZH2	2.44712e-23	0.274161	0.547	0.388	4.89423e-20	4
PMEPA1	2.88521e-22	0.295329	0.547	0.404	5.77043e-19	4
IGFBP2	3.58562e-22	0.42091	0.669	0.536	7.17123e-19	4
LSAMP	2.04612e-18	0.299578	0.338	0.226	4.09223e-15	4
JAM2	4.70071e-13	0.255793	0.321	0.237	9.40141e-10	4
NR2F2	0	2.77252	0.727	0.041	0	5
DLX1	0	2.42558	0.718	0.062	0	5
ERBB4	0	2.42399	0.851	0.104	0	5
PDZRN3	0	2.33194	0.65	0.043	0	5
DLX5	0	2.29479	0.754	0.08	0	5
DLX2	0	2.22599	0.765	0.086	0	5
SCGN	0	2.21979	0.527	0.016	0	5
PROX1	0	2.15558	0.589	0.074	0	5
PCDH9	0	2.10318	0.685	0.219	0	5
MEG3	0	1.95438	0.838	0.319	0	5
PLS3	0	1.95337	0.687	0.126	0	5
CALB2	0	1.73078	0.381	0.008	0	5
CELF4	0	1.68435	0.554	0.111	0	5
ARX	0	1.66531	0.706	0.248	0	5
GAD2	0	1.66228	0.516	0.055	0	5
SP9	0	1.62468	0.561	0.074	0	5
C11orf96	6.54517e-293	1.49066	0.663	0.221	1.30903e-289	5
INA	5.34162e-246	1.31873	0.606	0.21	1.06832e-242	5
TMEM123	6.00912e-241	1.51764	0.706	0.364	1.20182e-237	5
CXCR4	1.37577e-189	1.22973	0.457	0.14	2.75153e-186	5
GAD1	1.21045e-160	0.861808	0.302	0.066	2.42089e-157	5
KITLG	3.26362e-141	0.996566	0.287	0.075	6.52724e-138	5
CHL1	3.22753e-134	1.00488	0.649	0.364	6.45506e-131	5
FGF12	2.52876e-112	1.04405	0.299	0.095	5.05753e-109	5
ZEB2	1.53882e-106	0.890365	0.802	0.683	3.07763e-103	5
RBP1	1.94208e-105	1.16895	0.538	0.288	3.88416e-102	5
QKI	1.71093e-98	0.776121	0.788	0.607	3.42185e-95	5
MAGI1	2.22509e-94	1.08203	0.439	0.23	4.45019e-91	5
WLS	6.68192e-88	0.834914	0.264	0.09	1.33638e-84	5
SOX1	1.84118e-86	1.03933	0.419	0.215	3.68237e-83	5
SOX2	2.94949e-83	0.682552	0.665	0.353	5.89897e-80	5
PLK2	1.14715e-80	1.116	0.56	0.384	2.29431e-77	5
GAS2L3	2.28556e-69	0.90007	0.321	0.148	4.57112e-66	5
SLC6A1	5.37639e-69	0.833671	0.312	0.141	1.07528e-65	5
MOB3B	2.48025e-68	0.861571	0.358	0.178	4.9605e-65	5
HMGN2	5.70437e-67	0.532463	0.799	0.755	1.14087e-63	5
MTUS1	2.56003e-62	0.823462	0.296	0.136	5.12007e-59	5
NR2F1	8.74555e-60	1.00626	0.668	0.639	1.74911e-56	5
TMSB10	1.52056e-58	0.436169	0.984	0.979	3.04112e-55	5
PDZRN4	2.35148e-57	0.682596	0.253	0.103	4.70296e-54	5
NSG2	1.52859e-54	0.751201	0.547	0.393	3.05717e-51	5
NPAS3	8.13363e-50	0.856763	0.367	0.213	1.62673e-46	5
ID4	2.31178e-48	0.279597	0.499	0.309	4.62357e-45	5
TUBB2A	1.78424e-38	0.424294	0.869	0.861	3.56847e-35	5
STMN2	1.01442e-30	0.262872	0.985	0.815	2.02885e-27	5
ATP1B1	7.91688e-30	0.703097	0.541	0.512	1.58338e-26	5
RPS28	5.95283e-24	0.257847	0.929	0.963	1.19057e-20	5
SYT1	1.84575e-16	0.323098	0.672	0.619	3.6915e-13	5
MEF2C	5.06649e-12	0.254882	0.361	0.283	1.0133e-08	5
RUNX1T1	2.83694e-06	0.338425	0.351	0.318	0.00567387	5
SPTBN1	1.16469e-05	0.427877	0.412	0.446	0.0232937	5
DACT1	0.000127172	0.367784	0.289	0.275	0.254344	5
GADD45G	0.000134843	0.266848	0.477	0.492	0.269686	5
SSBP2	0.00788935	0.323853	0.393	0.452	1	5
CLU	0	2.7417	0.964	0.201	0	6
GFAP	0	2.36487	0.835	0.138	0	6
MT2A	0	2.32524	0.753	0.116	0	6
ZFP36L1	0	2.31305	0.974	0.205	0	6
HES1	0	2.30269	0.904	0.149	0	6
TTYH1	0	2.26968	0.962	0.222	0	6
CCN1	0	2.11734	0.887	0.178	0	6
GPX3	0	2.06359	0.772	0.072	0	6
BCAN	0	1.90132	0.89	0.144	0	6
TCIM	0	1.81257	0.894	0.132	0	6
LRRC3B	0	1.77967	0.909	0.182	0	6
TNC	0	1.77732	0.777	0.095	0	6
GATM	0	1.76898	0.868	0.156	0	6
PSAT1	0	1.70891	0.897	0.178	0	6
ATP1A2	0	1.65858	0.868	0.107	0	6
GLI3	0	1.60467	0.926	0.207	0	6
LTBP1	0	1.56041	0.902	0.127	0	6
PON2	0	1.50503	0.928	0.172	0	6
LGALS3	0	1.47741	0.813	0.121	0	6
CSPG5	0	1.46131	0.839	0.135	0	6
SOX3	0	1.43489	0.77	0.09	0	6
DIPK1C	0	1.35102	0.77	0.081	0	6
PLPP3	0	1.31367	0.779	0.105	0	6
FZD8	0	1.26423	0.755	0.074	0	6
IGFBP5	0	1.23046	0.588	0.067	0	6
BOC	0	1.19731	0.777	0.125	0	6
HEPN1	0	1.12198	0.748	0.111	0	6
LIPG	0	1.1056	0.655	0.068	0	6
BMP7	0	1.0552	0.688	0.096	0	6
VCAM1	0	0.940553	0.568	0.055	0	6
IL33	0	0.856948	0.525	0.054	0	6
TFAP2C	4.87006e-298	1.24589	0.777	0.134	9.74012e-295	6
MOXD1	1.5435e-297	1.23875	0.727	0.111	3.08701e-294	6
SFRP2	2.5072e-294	1.06484	0.671	0.092	5.01441e-291	6
TMEM132B	7.33326e-291	1.65009	0.933	0.226	1.46665e-287	6
LRIG1	2.47962e-286	1.25895	0.808	0.152	4.95925e-283	6
COL11A1	5.83864e-283	1.25694	0.844	0.164	1.16773e-279	6
ID4	8.70319e-283	2.65109	0.978	0.304	1.74064e-279	6
FAM107A	4.74108e-280	1.02235	0.537	0.061	9.48215e-277	6
SLC1A3	8.4682e-279	1.95337	0.981	0.292	1.69364e-275	6
C1QL2	3.44778e-277	0.727683	0.336	0.022	6.89555e-274	6
AQP4	8.90615e-274	1.33322	0.59	0.078	1.78123e-270	6
CD38	9.53944e-273	0.856114	0.422	0.039	1.90789e-269	6
PHGDH	2.89393e-271	1.29513	0.813	0.152	5.78785e-268	6
S1PR1	2.94008e-269	0.734092	0.54	0.066	5.88016e-266	6
FEZF2	5.10032e-269	0.921978	0.645	0.096	1.02006e-265	6
AKAP12	9.44075e-266	1.73202	0.971	0.282	1.88815e-262	6
EEPD1	1.49047e-263	0.74668	0.528	0.063	2.98094e-260	6
ITGA2	4.72301e-260	0.993011	0.676	0.108	9.44603e-257	6
MGAT4C	9.2783e-258	0.836438	0.607	0.087	1.85566e-254	6
SELENOP	1.23285e-255	1.08457	0.731	0.133	2.4657e-252	6
PMP2	5.47632e-255	1.92975	0.621	0.097	1.09526e-251	6
VIM	1.59826e-254	2.69434	0.995	0.383	3.19653e-251	6
DAAM2	1.70295e-253	0.679203	0.451	0.048	3.4059e-250	6
METRN	1.13354e-252	1.25766	0.844	0.169	2.26708e-249	6
SLCO1C1	1.06057e-250	0.808034	0.472	0.053	2.12114e-247	6
HES5	2.21229e-249	1.9111	0.631	0.099	4.42458e-246	6
ZFP36L2	3.64827e-247	1.48879	0.854	0.192	7.29654e-244	6
CREB5	8.99626e-247	1.4595	0.914	0.225	1.79925e-243	6
TFPI	2.32242e-243	0.79037	0.578	0.081	4.64485e-240	6
C1QL1	3.75864e-243	1.12577	0.667	0.113	7.51728e-240	6
FZD2	8.34089e-240	1.06731	0.755	0.148	1.66818e-236	6
RCN1	2.16656e-238	1.10535	0.779	0.162	4.33312e-235	6
PMP22	6.68085e-238	0.97258	0.667	0.116	1.33617e-234	6
STXBP6	5.58169e-236	0.773411	0.561	0.08	1.11634e-232	6
GULP1	3.14095e-234	1.12261	0.799	0.172	6.2819e-231	6
SALL3	4.58833e-234	1.04332	0.748	0.147	9.17665e-231	6
DOK5	8.61e-234	1.44726	0.95	0.253	1.722e-230	6
FSTL1	1.35451e-233	1.04974	0.741	0.141	2.70902e-230	6
IFITM3	4.13565e-228	0.809229	0.588	0.09	8.2713e-225	6
ATP1B2	6.67898e-228	1.43293	0.859	0.217	1.3358e-224	6
CD99	2.37689e-225	0.922136	0.722	0.133	4.75378e-222	6
DACH1	3.21832e-223	0.903691	0.647	0.115	6.43665e-220	6
MT1E	2.17061e-222	1.46528	0.343	0.031	4.34121e-219	6
MLC1	9.48067e-222	0.944572	0.722	0.141	1.89613e-218	6
ITGB8	4.0804e-221	1.62936	0.954	0.325	8.1608e-218	6
HOPX	7.47205e-220	0.849661	0.607	0.094	1.49441e-216	6
SFRP1	9.1865e-218	2.2693	0.971	0.431	1.8373e-214	6
SOX9	4.30357e-216	1.94816	0.983	0.468	8.60714e-213	6
FABP5	5.78973e-215	2.27501	0.998	0.783	1.15795e-211	6
CSF1	4.86671e-214	0.82195	0.48	0.064	9.73343e-211	6
PTN	7.04455e-213	2.33954	0.995	0.553	1.40891e-209	6
SOX2	8.48922e-211	1.70364	0.986	0.361	1.69784e-207	6
F3	2.29218e-210	1.25436	0.676	0.134	4.58436e-207	6
LITAF	7.7555e-210	1.09376	0.847	0.214	1.5511e-206	6
SCRG1	1.52041e-209	1.24624	0.777	0.182	3.04081e-206	6
ITGA6	2.8109e-209	0.683445	0.475	0.064	5.62181e-206	6
LRATD1	3.79778e-208	1.01568	0.518	0.078	7.59556e-205	6
NOTCH2	8.1005e-208	0.894681	0.662	0.128	1.6201e-204	6
PEA15	3.16661e-204	1.87423	0.954	0.401	6.33322e-201	6
PAX6	1.6525e-201	1.44156	0.971	0.344	3.30501e-198	6
DBI	1.81199e-201	1.59174	0.986	0.414	3.62399e-198	6
NFE2L2	8.90622e-199	1.09546	0.808	0.203	1.78124e-195	6
GPM6B	6.10478e-196	1.80593	0.99	0.588	1.22096e-192	6
CRB2	8.26172e-196	0.569535	0.415	0.052	1.65234e-192	6
PSRC1	1.99409e-195	1.19077	0.707	0.157	3.98817e-192	6
GADD45A	1.69852e-194	1.48831	0.763	0.191	3.39704e-191	6
IQGAP2	4.95613e-193	1.35184	0.859	0.246	9.91226e-190	6
NOTCH3	1.26937e-192	0.542732	0.477	0.069	2.53874e-189	6
GNG12	3.10083e-187	0.835613	0.597	0.111	6.20166e-184	6
TMEM47	3.45324e-187	0.996684	0.724	0.164	6.90648e-184	6
CDO1	2.31861e-186	1.47368	0.892	0.301	4.63722e-183	6
PDLIM3	2.82353e-186	1.19595	0.722	0.166	5.64705e-183	6
ADGRV1	4.14013e-186	1.59201	0.983	0.464	8.28027e-183	6
ANOS1	2.39669e-185	0.591931	0.417	0.055	4.79338e-182	6
FGFBP3	2.62322e-185	1.12652	0.734	0.17	5.24644e-182	6
ZFP36	2.77091e-185	2.15393	0.6	0.118	5.54181e-182	6
ZIC2	1.70301e-181	0.827972	0.621	0.123	3.40602e-178	6
PTPRZ1	2.06571e-181	1.69753	0.995	0.592	4.13142e-178	6
MOB3B	7.33104e-181	0.875611	0.765	0.174	1.46621e-177	6
HLA-E	7.66984e-177	0.888039	0.576	0.106	1.53397e-173	6
MAST4	1.06454e-176	0.748159	0.626	0.127	2.12908e-173	6
REXO2	2.35206e-176	0.855644	0.688	0.156	4.70412e-173	6
NPAS3	3.58676e-176	0.941978	0.823	0.206	7.17352e-173	6
MT1X	6.84513e-176	0.992767	0.441	0.066	1.36903e-172	6
B3GAT2	1.07579e-174	0.915974	0.595	0.117	2.15157e-171	6
RGS16	1.17917e-172	1.17442	0.511	0.089	2.35834e-169	6
ANXA5	1.29543e-172	1.00125	0.873	0.246	2.59085e-169	6
CASP3	2.12721e-172	1.23642	0.794	0.23	4.25443e-169	6
SOX6	2.86414e-172	0.946461	0.844	0.226	5.72828e-169	6
AIF1L	5.30137e-172	0.737821	0.619	0.127	1.06027e-168	6
LRRC17	3.30142e-170	0.695476	0.499	0.086	6.60284e-167	6
PDPN	1.20434e-169	0.755504	0.583	0.115	2.40868e-166	6
ANXA2	4.33289e-168	0.643263	0.504	0.086	8.66578e-165	6
CDON	1.01411e-167	0.867436	0.722	0.173	2.02822e-164	6
DDAH1	1.51435e-166	0.91169	0.729	0.176	3.0287e-163	6
MYO10	2.79567e-165	1.25983	0.942	0.362	5.59134e-162	6
DIO2	9.0262e-165	0.701623	0.41	0.059	1.80524e-161	6
TPM2	2.0224e-162	0.83639	0.691	0.164	4.0448e-159	6
ALDOC	2.1016e-161	0.843637	0.456	0.075	4.2032e-158	6
CNN3	5.10117e-161	1.55507	0.976	0.604	1.02023e-157	6
YBX3	7.42695e-161	0.93685	0.659	0.152	1.48539e-157	6
CDC42EP1	2.98019e-160	0.603969	0.496	0.089	5.96039e-157	6
LIFR	1.55323e-159	0.868176	0.698	0.17	3.10646e-156	6
RGS20	3.31823e-159	0.590504	0.41	0.061	6.63645e-156	6
HSDL2	3.44186e-158	0.677691	0.578	0.12	6.88371e-155	6
SOCS3	4.1499e-157	1.37407	0.436	0.072	8.2998e-154	6
SLC9A3R1	6.67429e-156	0.735926	0.621	0.139	1.33486e-152	6
INTU	2.06393e-150	1.03308	0.837	0.261	4.12785e-147	6
NRG1	6.4918e-150	1.00601	0.753	0.211	1.29836e-146	6
TMEM170A	3.53069e-149	0.856116	0.765	0.213	7.06138e-146	6
TAGLN2	1.17802e-148	1.03496	0.808	0.239	2.35605e-145	6
LDLR	1.30938e-148	1.10096	0.743	0.213	2.61876e-145	6
REST	1.48787e-148	0.785598	0.643	0.154	2.97575e-145	6
ACTN1	4.02564e-148	0.790377	0.645	0.155	8.05128e-145	6
VEPH1	5.58814e-148	0.452333	0.355	0.049	1.11763e-144	6
MT3	9.29865e-148	0.796458	0.446	0.074	1.85973e-144	6
NID1	2.5275e-147	0.43941	0.353	0.049	5.055e-144	6
NKAIN3	6.22143e-146	1.12445	0.928	0.363	1.24429e-142	6
HSPB1	7.43982e-146	1.15559	0.849	0.282	1.48796e-142	6
RHOC	2.90796e-145	0.782946	0.609	0.143	5.81591e-142	6
NEAT1	8.46386e-145	0.972875	0.748	0.213	1.69277e-141	6
SPARC	6.45829e-144	0.608937	0.664	0.162	1.29166e-140	6
SHROOM3	1.71737e-142	0.684347	0.624	0.146	3.43474e-139	6
SRI	2.29423e-142	1.12242	0.978	0.49	4.58846e-139	6
RARRES2	2.52518e-142	0.701049	0.576	0.124	5.05035e-139	6
LRRTM3	1.65204e-141	0.564894	0.427	0.072	3.30408e-138	6
PDLIM5	2.15223e-141	0.604364	0.525	0.108	4.30446e-138	6
WSCD1	2.3512e-141	0.683026	0.487	0.095	4.7024e-138	6
QKI	4.88388e-141	1.23296	0.995	0.611	9.76776e-138	6
LDHA	5.08351e-141	1.14671	0.902	0.323	1.0167e-137	6
HEY1	6.20509e-141	0.764396	0.477	0.093	1.24102e-137	6
IFI44L	8.49852e-141	0.434005	0.29	0.035	1.6997e-137	6
OGFRL1	2.33757e-140	0.709669	0.564	0.127	4.67514e-137	6
PDGFRB	4.25603e-140	0.437032	0.405	0.066	8.51206e-137	6
PALLD	5.05967e-140	0.992596	0.861	0.286	1.01193e-136	6
CEBPD	1.43228e-139	1.17506	0.47	0.089	2.86456e-136	6
B2M	3.29475e-136	1.04059	0.945	0.397	6.5895e-133	6
LGALS1	1.21347e-134	0.833513	0.751	0.21	2.42695e-131	6
FAM114A1	3.84253e-134	0.497298	0.463	0.089	7.68505e-131	6
HMGN3	4.34599e-134	1.15897	0.969	0.544	8.69198e-131	6
EMP2	9.05783e-134	0.598799	0.487	0.099	1.81157e-130	6
ETV1	5.94254e-133	0.647213	0.499	0.102	1.18851e-129	6
MGLL	1.95429e-132	0.511294	0.494	0.098	3.90859e-129	6
FOS	3.90699e-132	1.85141	0.981	0.84	7.81399e-129	6
COL5A2	6.72086e-132	0.457016	0.357	0.056	1.34417e-128	6
CCL2	1.51029e-130	1.20206	0.285	0.036	3.02057e-127	6
CTSH	5.85274e-130	0.59743	0.336	0.05	1.17055e-126	6
LSAMP	7.66133e-129	0.786985	0.743	0.218	1.53227e-125	6
HTRA1	9.37038e-128	0.914773	0.806	0.263	1.87408e-124	6
ARHGAP5	1.38977e-126	1.02027	0.897	0.359	2.77955e-123	6
IL6ST	1.44765e-126	0.635004	0.576	0.139	2.8953e-123	6
PREX2	6.66146e-126	0.605693	0.424	0.079	1.33229e-122	6
NOTCH1	1.53515e-125	0.7762	0.722	0.209	3.0703e-122	6
IFI6	3.00291e-125	0.522385	0.41	0.075	6.00581e-122	6
EDNRB	2.64008e-124	0.523441	0.36	0.06	5.28015e-121	6
CST3	7.7918e-124	2.01778	0.875	0.386	1.55836e-120	6
PAWR	4.14411e-123	0.621521	0.559	0.132	8.28823e-120	6
ITM2C	4.18666e-123	1.0024	0.746	0.234	8.37331e-120	6
PLOD2	5.04524e-123	0.525235	0.417	0.08	1.00905e-119	6
RAB31	1.32516e-122	0.559116	0.518	0.115	2.65031e-119	6
CD44	6.55036e-122	0.435143	0.319	0.048	1.31007e-118	6
PHACTR2	1.7998e-121	0.669798	0.554	0.136	3.5996e-118	6
FABP7	5.2423e-121	1.41882	0.995	0.84	1.04846e-117	6
SPRY2	2.78934e-120	0.776829	0.698	0.205	5.57868e-117	6
HGF	1.14389e-117	0.449818	0.283	0.04	2.28779e-114	6
C1orf61	8.25757e-117	1.3212	0.998	0.86	1.65151e-113	6
TJP1	4.58772e-115	0.568786	0.647	0.175	9.17544e-112	6
EGFR	7.82413e-114	0.824204	0.499	0.116	1.56483e-110	6
GRM3	5.98201e-113	0.565212	0.525	0.122	1.1964e-109	6
SCRN1	1.34736e-112	0.80937	0.909	0.349	2.69472e-109	6
IDI1	7.13833e-111	1.11423	0.926	0.457	1.42767e-107	6
CXCL12	1.02138e-110	0.754473	0.417	0.083	2.04276e-107	6
CRYAB	3.35703e-110	1.59784	0.499	0.124	6.71405e-107	6
PARP14	4.727e-110	0.467383	0.374	0.072	9.454e-107	6
SLC2A3	6.37924e-110	0.944595	0.559	0.152	1.27585e-106	6
HES4	9.52699e-109	0.957795	0.796	0.291	1.9054e-105	6
ATF3	1.3725e-108	1.14126	0.621	0.187	2.745e-105	6
ARX	3.12124e-108	0.415229	0.849	0.271	6.24248e-105	6
S100A16	8.48694e-108	0.475332	0.408	0.082	1.69739e-104	6
NFIA	3.4886e-106	1.03365	0.988	0.609	6.9772e-103	6
PLIN3	9.50701e-106	0.492876	0.511	0.125	1.9014e-102	6
HEG1	9.77649e-106	0.604786	0.638	0.183	1.9553e-102	6
ST5	5.91517e-105	0.65011	0.573	0.156	1.18303e-101	6
SDC2	2.52067e-104	0.534852	0.511	0.126	5.04133e-101	6
HLA-A	8.22294e-104	0.963935	0.861	0.357	1.64459e-100	6
PRSS35	1.16595e-103	0.440559	0.254	0.036	2.33189e-100	6
HMGCS1	6.56865e-103	1.20304	0.952	0.51	1.31373e-99	6
IGFBP4	8.13335e-103	0.483909	0.379	0.077	1.62667e-99	6
NRARP	1.36363e-102	0.581346	0.463	0.11	2.72725e-99	6
TIMP1	1.93319e-102	0.432985	0.468	0.108	3.86638e-99	6
KCNG1	2.61232e-102	0.437591	0.396	0.082	5.22463e-99	6
TGIF1	4.24295e-100	0.685623	0.609	0.179	8.4859e-97	6
NKAIN3-IT1	3.54822e-99	0.824404	0.835	0.316	7.09644e-96	6
CD63	1.22739e-98	0.882808	0.959	0.541	2.45479e-95	6
MDFI	1.25454e-97	0.524991	0.463	0.112	2.50908e-94	6
INSIG1	1.98386e-97	0.925148	0.695	0.244	3.96772e-94	6
FAM171B	8.03541e-97	0.924896	0.892	0.419	1.60708e-93	6
SCD	1.07507e-96	0.820594	0.748	0.267	2.15014e-93	6
PLEKHG1	1.38757e-96	0.36032	0.338	0.065	2.77513e-93	6
SERPINB6	3.68256e-95	0.440318	0.511	0.132	7.36512e-92	6
TSC22D4	8.66349e-94	0.522642	0.501	0.131	1.7327e-90	6
CAST	3.34264e-93	0.465999	0.501	0.131	6.68527e-90	6
VCL	1.78406e-92	0.484056	0.504	0.134	3.56812e-89	6
JUNB	2.74791e-92	1.23925	0.743	0.313	5.49582e-89	6
STAT3	2.27824e-91	0.82199	0.837	0.339	4.55648e-88	6
MSN	4.1586e-91	0.498434	0.643	0.197	8.3172e-88	6
JUN	1.79413e-90	1.19887	0.99	0.861	3.58825e-87	6
IRF1	2.00549e-90	0.866646	0.444	0.113	4.01098e-87	6
NCAN	2.21672e-90	1.06449	0.832	0.372	4.43345e-87	6
MSMO1	8.89021e-90	1.02457	0.94	0.504	1.77804e-86	6
JAM2	1.62331e-88	0.602513	0.686	0.229	3.24662e-85	6
S1PR3	2.17348e-88	0.431455	0.379	0.085	4.34695e-85	6
SYPL1	2.45021e-88	0.517397	0.602	0.185	4.90042e-85	6
GADD45B	3.72035e-88	0.862858	0.489	0.132	7.44069e-85	6
ID2	3.11656e-87	1.18654	0.921	0.515	6.23313e-84	6
CD9	5.73104e-87	0.36896	0.408	0.094	1.14621e-83	6
MDK	8.53332e-87	0.900152	0.959	0.566	1.70666e-83	6
PKM	9.30974e-87	0.775637	0.89	0.433	1.86195e-83	6
RGCC	4.21474e-86	0.397835	0.408	0.096	8.42948e-83	6
FBXO32	7.04622e-86	0.671082	0.525	0.15	1.40924e-82	6
ID1	1.05458e-85	0.878708	0.578	0.186	2.10915e-82	6
LHX2	3.91201e-85	0.869513	0.981	0.654	7.82402e-82	6
CALD1	4.05079e-85	0.649523	0.933	0.486	8.10159e-82	6
MAFF	7.80756e-84	0.679177	0.597	0.193	1.56151e-80	6
STOM	6.95404e-83	0.327534	0.35	0.076	1.39081e-79	6
LRRC4C	1.3814e-82	0.343404	0.348	0.075	2.76279e-79	6
EMP3	1.8639e-82	0.405024	0.365	0.083	3.7278e-79	6
FAM181B	7.71302e-82	0.383199	0.41	0.097	1.5426e-78	6
EGR1	1.1838e-81	1.38525	0.871	0.536	2.3676e-78	6
TCF7L2	2.83998e-81	0.395251	0.415	0.105	5.67996e-78	6
GNG5	8.45227e-81	0.660754	0.894	0.398	1.69045e-77	6
PCBD1	1.83949e-80	0.378947	0.441	0.115	3.67899e-77	6
SEPTIN11	3.672e-80	0.834233	0.971	0.752	7.344e-77	6
GEM	1.26992e-79	0.522329	0.348	0.08	2.53983e-76	6
LDB2	3.40978e-79	0.393192	0.369	0.087	6.81956e-76	6
KTN1	1.01993e-78	0.764994	0.94	0.494	2.03987e-75	6
PLCE1	1.73445e-78	0.588275	0.705	0.256	3.46891e-75	6
CCNL1	7.92823e-78	1.01199	0.928	0.607	1.58565e-74	6
FKBP9	4.69118e-77	0.342279	0.326	0.072	9.38235e-74	6
GAS1	1.15163e-76	0.84715	0.468	0.135	2.30327e-73	6
TLE4	1.68622e-76	0.583011	0.746	0.295	3.37244e-73	6
NFKBIZ	2.24223e-76	0.408381	0.333	0.075	4.48446e-73	6
JUND	2.94439e-76	0.893965	0.995	0.891	5.88878e-73	6
CTSL	3.4361e-76	0.32852	0.417	0.108	6.8722e-73	6
KAZN	3.66304e-75	0.372811	0.369	0.089	7.32608e-72	6
CKB	6.18093e-75	0.866524	0.986	0.883	1.23619e-71	6
DARS	1.19618e-74	0.626937	0.779	0.311	2.39236e-71	6
MASP1	2.39063e-74	0.449794	0.429	0.117	4.78126e-71	6
BBX	1.76124e-73	0.644802	0.82	0.351	3.52248e-70	6
WEE1	4.30212e-73	0.546987	0.633	0.221	8.60425e-70	6
TIMP3	9.86544e-73	0.459418	0.415	0.111	1.97309e-69	6
DNAJC1	1.14857e-72	0.602614	0.635	0.231	2.29714e-69	6
LMNA	6.46829e-72	0.708274	0.621	0.223	1.29366e-68	6
MCL1	8.6614e-72	0.853719	0.88	0.488	1.73228e-68	6
NEDD9	1.015e-71	0.648547	0.635	0.235	2.02999e-68	6
RAB32	1.27088e-71	0.303698	0.376	0.097	2.54175e-68	6
HSPA5	2.14967e-71	0.956467	0.935	0.54	4.29933e-68	6
CNTLN	2.30045e-70	0.447536	0.566	0.185	4.6009e-67	6
LYPD1	3.33943e-70	0.345437	0.35	0.086	6.67887e-67	6
SLC16A1	2.49619e-69	0.47242	0.566	0.193	4.99239e-66	6
FOSB	2.68606e-69	1.06815	0.861	0.51	5.37213e-66	6
ECRG4	7.39865e-69	0.329816	0.293	0.064	1.47973e-65	6
LIMCH1	8.44867e-69	0.385513	0.65	0.225	1.68973e-65	6
HIST1H1C	2.03403e-68	0.624947	0.638	0.237	4.06806e-65	6
SERPINH1	4.33631e-68	0.286152	0.331	0.08	8.67263e-65	6
RHOA	1.59539e-66	0.662777	0.928	0.524	3.19078e-63	6
APOE	6.46096e-66	0.286245	0.321	0.077	1.29219e-62	6
CNP	7.77727e-66	0.367965	0.544	0.181	1.55545e-62	6
MFGE8	1.07116e-65	0.539086	0.528	0.178	2.14232e-62	6
CD81	1.2329e-65	0.687876	0.964	0.614	2.46579e-62	6
MAGI1	6.91441e-65	0.392089	0.652	0.235	1.38288e-61	6
PHLDA1	9.70229e-65	0.773104	0.866	0.456	1.94046e-61	6
CITED1	3.20354e-63	0.491477	0.3	0.072	6.40708e-60	6
PLSCR1	4.822e-63	0.309319	0.293	0.069	9.644e-60	6
ZCCHC24	5.83128e-62	0.261884	0.29	0.068	1.16626e-58	6
VEGFA	2.62624e-61	0.574635	0.595	0.228	5.25248e-58	6
ANP32E	6.83877e-61	0.519524	0.671	0.265	1.36775e-57	6
SNX3	1.47031e-60	0.625939	0.928	0.544	2.94062e-57	6
HLA-C	2.35839e-60	0.492764	0.489	0.164	4.71677e-57	6
BAG3	2.39725e-60	0.300178	0.326	0.085	4.7945e-57	6
WWTR1	3.1689e-60	0.314613	0.293	0.07	6.33779e-57	6
ANLN	2.76524e-59	0.267527	0.273	0.064	5.53048e-56	6
CTNNB1	8.48819e-59	0.622167	0.806	0.394	1.69764e-55	6
WWC2	1.553e-58	0.281101	0.271	0.064	3.10601e-55	6
THSD1	1.78207e-58	0.265551	0.257	0.058	3.56415e-55	6
S100A6	2.17219e-58	0.366779	0.341	0.093	4.34437e-55	6
KLF6	5.3048e-58	0.905548	0.906	0.592	1.06096e-54	6
HSP90B1	3.86171e-56	0.770732	0.909	0.552	7.72342e-53	6
BARD1	1.43647e-55	0.416455	0.475	0.161	2.87293e-52	6
CDCA7L	9.99891e-55	0.365141	0.412	0.132	1.99978e-51	6
ZBTB20	2.72909e-54	0.623356	0.993	0.794	5.45818e-51	6
PRXL2A	3.80777e-54	0.55333	0.89	0.478	7.61553e-51	6
CDCA7	4.46864e-54	0.573012	0.504	0.184	8.93729e-51	6
TPI1	6.87238e-54	0.648359	0.921	0.561	1.37448e-50	6
ITM2B	7.65971e-54	0.483057	0.969	0.721	1.53194e-50	6
SAT1	9.77711e-53	0.721887	0.818	0.435	1.95542e-49	6
H2AFX	1.47735e-52	0.32394	0.6	0.228	2.9547e-49	6
HLA-B	5.38342e-52	0.386634	0.441	0.149	1.07668e-48	6
BTG2	1.14672e-51	0.972925	0.751	0.388	2.29343e-48	6
CSTB	2.17358e-51	0.449755	0.878	0.474	4.34715e-48	6
BNIP3	3.61764e-51	0.462358	0.712	0.315	7.23527e-48	6
WASF2	7.03171e-51	0.419793	0.736	0.32	1.40634e-47	6
ZFHX4	1.1282e-50	0.484132	0.818	0.395	2.2564e-47	6
CALR	1.13696e-50	0.703244	0.906	0.585	2.27392e-47	6
TLN1	1.14526e-50	0.283173	0.434	0.145	2.29053e-47	6
SLC1A2	1.25238e-50	0.788183	0.839	0.473	2.50476e-47	6
H1F0	4.29073e-50	0.674996	0.844	0.458	8.58146e-47	6
PNRC2	5.8475e-50	0.491745	0.753	0.349	1.1695e-46	6
CALU	6.93758e-50	0.411939	0.664	0.276	1.38752e-46	6
CXXC5	7.73581e-50	0.551598	0.856	0.449	1.54716e-46	6
BSG	8.84928e-50	0.481496	0.731	0.337	1.76986e-46	6
POLR2L	1.0809e-49	0.386094	0.64	0.266	2.16181e-46	6
STARD4	9.17898e-49	0.282301	0.333	0.1	1.8358e-45	6
NES	2.73659e-48	0.44273	0.607	0.248	5.47317e-45	6
CSRNP1	6.31905e-47	0.377055	0.451	0.165	1.26381e-43	6
SLC3A2	8.24598e-47	0.49595	0.808	0.411	1.6492e-43	6
FAM111A	1.31441e-46	0.282406	0.321	0.097	2.62881e-43	6
FLNA	3.59718e-45	0.311103	0.47	0.175	7.19436e-42	6
LMO2	1.13991e-44	0.2914	0.386	0.133	2.27981e-41	6
DHFR	1.92825e-44	0.380982	0.451	0.165	3.85651e-41	6
CTNNAL1	1.96857e-44	0.288981	0.362	0.12	3.93715e-41	6
DCXR	2.05013e-44	0.367615	0.504	0.197	4.10026e-41	6
MBNL2	7.94603e-44	0.281067	0.35	0.114	1.58921e-40	6
HSPA1B	8.81868e-44	0.939938	0.861	0.58	1.76374e-40	6
SERF2	1.26496e-43	0.468592	0.954	0.701	2.52992e-40	6
PEG3	2.73702e-43	0.425749	0.52	0.21	5.47404e-40	6
LIMA1	1.48117e-42	0.387827	0.556	0.231	2.96235e-39	6
FOXP1	2.25722e-41	0.259466	0.448	0.165	4.51443e-38	6
JAG1	7.68794e-41	0.340456	0.288	0.089	1.53759e-37	6
DDIT4	7.73172e-41	0.396826	0.549	0.232	1.54634e-37	6
REEP5	9.78779e-41	0.377273	0.693	0.33	1.95756e-37	6
SQSTM1	7.48766e-40	0.329985	0.614	0.268	1.49753e-36	6
SEMA6A	8.6325e-40	0.297404	0.592	0.252	1.7265e-36	6
SMARCA2	5.96757e-39	0.409163	0.693	0.329	1.19351e-35	6
SCAF11	1.30702e-38	0.439471	0.818	0.424	2.61403e-35	6
SULT1C4	3.60879e-38	0.280077	0.305	0.1	7.21758e-35	6
SERTAD1	8.89587e-38	0.281491	0.348	0.122	1.77917e-34	6
MLEC	1.71612e-37	0.270873	0.667	0.295	3.43224e-34	6
IER2	4.26952e-37	0.940095	0.894	0.688	8.53905e-34	6
NUDCD2	3.73852e-36	0.349182	0.683	0.33	7.47703e-33	6
ZEB1	4.67436e-36	0.30179	0.76	0.371	9.34871e-33	6
DUT	1.36246e-35	0.461811	0.799	0.419	2.72493e-32	6
HIST1H2AC	2.04123e-35	0.460053	0.415	0.167	4.08247e-32	6
ASCL1	7.42143e-35	0.544754	0.595	0.287	1.48429e-31	6
HMGN2	2.30499e-34	0.364678	0.971	0.752	4.60998e-31	6
HMGN5	5.58869e-34	0.298401	0.341	0.126	1.11774e-30	6
ARC	1.0053e-33	0.531494	0.405	0.168	2.01061e-30	6
ACAT2	5.54852e-33	0.334052	0.727	0.371	1.1097e-29	6
JAK1	1.20415e-32	0.258034	0.659	0.316	2.4083e-29	6
CCND2	3.90981e-31	0.492937	0.981	0.762	7.81963e-28	6
NR4A1	4.11293e-29	0.606231	0.453	0.217	8.22585e-26	6
GINS2	4.38533e-29	0.307128	0.357	0.144	8.77067e-26	6
MCM3	2.05602e-28	0.27498	0.295	0.111	4.11204e-25	6
MYADM	4.37185e-28	0.389177	0.501	0.246	8.7437e-25	6
GNAI2	4.85694e-28	0.352911	0.878	0.556	9.71389e-25	6
GLUL	5.90597e-28	0.36208	0.739	0.424	1.18119e-24	6
DNAJB1	5.24856e-27	0.589611	0.765	0.469	1.04971e-23	6
BTG3	8.0234e-27	0.352024	0.849	0.492	1.60468e-23	6
HSPH1	1.31791e-25	0.305227	0.775	0.417	2.63582e-22	6
H2AFV	2.02136e-25	0.301962	0.861	0.497	4.04271e-22	6
MCM4	2.82467e-25	0.279956	0.331	0.138	5.64935e-22	6
TUBB4B	1.45353e-24	0.251299	0.775	0.447	2.90707e-21	6
HSPA1A	3.30883e-24	0.767815	0.892	0.705	6.61767e-21	6
PHIP	3.44801e-22	0.336387	0.942	0.671	6.89603e-19	6
MYL6	4.76012e-21	0.301742	0.976	0.87	9.52024e-18	6
HERPUD1	5.68642e-21	0.310116	0.652	0.376	1.13728e-17	6
PCNA	3.91799e-16	0.272102	0.448	0.243	7.83598e-13	6
SST	0	3.55994	0.696	0.022	0	7
MAF	0	3.15178	0.896	0.055	0	7
ERBB4	0	2.64713	0.942	0.117	0	7
ARX	0	2.47345	0.929	0.244	0	7
RUNX1T1	0	2.44695	0.909	0.278	0	7
SP9	0	2.38916	0.762	0.072	0	7
DLX2	0	2.25868	0.839	0.099	0	7
DLX5	0	2.24833	0.819	0.093	0	7
CXCR4	0	2.22458	0.719	0.129	0	7
LHX6	0	2.13041	0.63	0.014	0	7
PDZRN4	0	2.07517	0.647	0.078	0	7
RBP1	0	2.07468	0.83	0.273	0	7
PLS3	0	2.04352	0.785	0.133	0	7
C11orf96	0	2.00053	0.836	0.22	0	7
GAD1	0	1.9307	0.632	0.048	0	7
NXPH1	0	1.86572	0.504	0.023	0	7
INA	0	1.84422	0.779	0.208	0	7
GAD2	0	1.49962	0.531	0.066	0	7
DLX1	0	1.41078	0.593	0.088	0	7
ACKR3	0	1.3833	0.317	0.009	0	7
SOX1	4.13035e-301	1.7504	0.671	0.202	8.2607e-298	7
CEMIP2	5.31222e-240	1.40094	0.45	0.096	1.06244e-236	7
ZEB2	8.95878e-240	1.44866	0.938	0.677	1.79176e-236	7
MEG3	2.58838e-193	1.21748	0.795	0.336	5.17676e-190	7
QKI	1.08823e-192	1.19222	0.913	0.602	2.17645e-189	7
MOB3B	6.24096e-173	1.38166	0.516	0.171	1.24819e-169	7
CELF4	4.05367e-171	1.15499	0.47	0.128	8.10733e-168	7
TMEM123	1.90835e-169	1.3282	0.712	0.373	3.81669e-166	7
MEF2C	8.28323e-154	1.22605	0.639	0.264	1.65665e-150	7
SYT1	7.45987e-135	1.08923	0.872	0.605	1.49197e-131	7
MAFB	3.84423e-133	1.29161	0.456	0.158	7.68845e-130	7
NSG2	2.08325e-128	1.09296	0.7	0.386	4.16651e-125	7
DACT1	5.68942e-127	1.21995	0.558	0.256	1.13788e-123	7
MAP1B	3.91418e-117	0.611511	0.994	0.956	7.82836e-114	7
SLC6A1	1.43709e-111	1.05786	0.399	0.139	2.87419e-108	7
CHL1	1.87845e-99	1.11475	0.652	0.371	3.7569e-96	7
SOX6	5.05199e-94	1.17939	0.482	0.23	1.0104e-90	7
NPAS3	2.8227e-72	0.985778	0.439	0.212	5.64539e-69	7
CDO1	8.91205e-66	0.920497	0.515	0.307	1.78241e-62	7
TMSB10	2.9391e-61	0.438369	0.999	0.978	5.87821e-58	7
SEMA6A	8.75561e-59	0.949518	0.429	0.252	1.75112e-55	7
STMN2	1.09986e-54	0.417526	0.998	0.819	2.19972e-51	7
WLS	1.14504e-53	0.653052	0.254	0.095	2.29008e-50	7
CNTNAP2	4.15907e-52	0.752333	0.253	0.098	8.31813e-49	7
SOX2	6.29944e-40	0.403936	0.638	0.363	1.25989e-36	7
NBEA	1.87076e-37	0.717178	0.51	0.382	3.74152e-34	7
GLUL	1.47341e-32	0.688643	0.517	0.429	2.94682e-29	7
GAS2L3	5.71491e-30	0.600476	0.285	0.155	1.14298e-26	7
TUBB2A	7.84338e-29	0.347781	0.89	0.86	1.56868e-25	7
IGFBP2	2.18636e-26	0.558439	0.612	0.543	4.37272e-23	7
MAGI1	3.0041e-21	0.621428	0.344	0.243	6.0082e-18	7
OLFM1	1.97372e-12	0.444256	0.302	0.231	3.94744e-09	7
ATP1B1	3.02885e-11	0.451669	0.52	0.515	6.0577e-08	7
SPRY2	4.60935e-11	0.469131	0.281	0.217	9.21869e-08	7
LMO4	2.68157e-10	0.433204	0.649	0.693	5.36314e-07	7
ASCL1	5.18263e-10	0.371108	0.364	0.292	1.03653e-06	7
SLC38A2	1.28655e-08	0.37081	0.473	0.472	2.5731e-05	7
TPM4	3.22599e-08	0.385038	0.472	0.479	6.45198e-05	7
PHIP	3.01815e-07	0.320607	0.652	0.682	0.00060363	7
TMPO	3.73811e-06	0.274613	0.491	0.502	0.00747623	7
SSBP2	4.47698e-06	0.334597	0.435	0.448	0.00895396	7
HMGB3	3.09737e-05	0.338046	0.396	0.397	0.0619474	7
FBXW7	0.000118685	0.36178	0.267	0.246	0.23737	7
CRYM	2.72292e-48	2.85792	0.338	0.034	5.44584e-45	8
ARHGDIG	3.65619e-44	1.02621	0.26	0.022	7.31239e-41	8
CNTN1	5.40786e-35	1.31499	0.338	0.045	1.08157e-31	8
CHL1	7.6065e-28	1.80791	0.896	0.387	1.5213e-24	8
RASL10A	1.55317e-26	0.63515	0.273	0.038	3.10634e-23	8
CALM1	7.61088e-25	1.49385	1	0.946	1.52218e-21	8
CAMK2B	6.31505e-21	1.03179	0.519	0.145	1.26301e-17	8
MEF2C	1.38607e-20	1.51801	0.714	0.287	2.77213e-17	8
MAP1B	3.26366e-20	0.899998	1	0.958	6.52731e-17	8
GAP43	4.66687e-19	1.29577	0.818	0.502	9.33374e-16	8
ADCY1	6.98287e-18	1.38494	0.558	0.188	1.39657e-14	8
RPRM	9.14584e-18	1.11061	0.286	0.058	1.82917e-14	8
ARPP21	9.45087e-17	1.10512	0.61	0.229	1.89017e-13	8
STMN2	1.55022e-15	0.878995	1	0.83	3.10045e-12	8
NELL2	1.21458e-14	1.05229	0.649	0.284	2.42916e-11	8
SCN2A	6.40619e-14	0.734756	0.351	0.097	1.28124e-10	8
FAM49A	2.42716e-13	0.890184	0.377	0.117	4.85432e-10	8
LPL	3.4471e-13	0.974699	0.26	0.062	6.8942e-10	8
SYT4	6.40267e-13	1.11497	0.649	0.324	1.28053e-09	8
RCAN1	9.69926e-13	0.826453	0.494	0.183	1.93985e-09	8
PCSK1N	9.71356e-13	1.14141	0.857	0.623	1.94271e-09	8
DAB1	2.20488e-12	0.730982	0.416	0.142	4.40975e-09	8
TMSB10	4.57434e-12	0.537827	1	0.979	9.14868e-09	8
FAT3	3.40221e-11	0.95869	0.468	0.193	6.80442e-08	8
TUBB2A	8.91066e-11	0.913303	0.961	0.862	1.78213e-07	8
GUCY1A2	2.5136e-10	0.702946	0.429	0.159	5.02719e-07	8
FGF12	3.58944e-10	0.836887	0.338	0.112	7.17888e-07	8
LIMCH1	2.02532e-09	0.846061	0.506	0.238	4.05064e-06	8
TUBA1A	2.16464e-09	0.461209	1	0.993	4.32928e-06	8
EEF1A2	7.76007e-09	0.863906	0.597	0.317	1.55201e-05	8
SCG5	7.90192e-09	0.938957	0.701	0.417	1.58038e-05	8
LMO3	1.46157e-08	1.70716	0.506	0.275	2.92315e-05	8
SNCA	1.80547e-08	1.03871	0.494	0.243	3.61094e-05	8
NSG2	3.68573e-08	0.960289	0.688	0.405	7.37147e-05	8
SATB2	2.05074e-07	0.921528	0.545	0.328	0.000410148	8
NEUROD6	2.97473e-07	0.650981	0.727	0.441	0.000594946	8
PCLO	8.99411e-07	0.616515	0.545	0.292	0.00179882	8
CDKN2D	3.97414e-06	0.786968	0.571	0.357	0.00794828	8
SPTBN1	4.10894e-06	1.10073	0.649	0.441	0.00821788	8
PCDH7	4.15455e-06	0.829327	0.39	0.185	0.00830911	8
SYT1	3.47452e-05	0.513779	0.818	0.622	0.0694903	8
KCNQ1OT1	4.07488e-05	0.387402	0.532	0.305	0.0814977	8
FBXW7	4.22893e-05	0.976693	0.429	0.246	0.0845787	8
NTRK3	0.000100931	0.450881	0.442	0.257	0.201863	8
CHGA	0.000152993	0.89515	0.312	0.156	0.305985	8
NBEA	0.000156099	0.533995	0.584	0.389	0.312199	8
GRM3	0.000169644	0.64141	0.273	0.135	0.339288	8
NEFM	0.000174679	0.465655	0.299	0.147	0.349359	8
ARHGEF12	0.000186529	0.508628	0.506	0.323	0.373058	8
OLFM1	0.000236958	0.859981	0.403	0.235	0.473915	8
DOK5	0.000260476	0.736255	0.429	0.275	0.520953	8
DACT1	0.000346857	0.572844	0.442	0.275	0.693714	8
CSRP2	0.000466861	0.671137	0.688	0.609	0.933723	8
CADM2	0.000496544	0.493532	0.519	0.336	0.993089	8
BHLHE22	0.000714476	0.492708	0.519	0.33	1	8
SSBP2	0.00136933	0.680705	0.623	0.446	1	8
VCAN	0.0025129	0.520808	0.753	0.692	1	8
CELF4	0.00448403	0.754693	0.26	0.151	1	8
INA	0.00481806	0.320583	0.403	0.246	1	8
KHDRBS3	0.0055033	0.974263	0.312	0.207	1	8
ATP1B1	0.00654499	0.714776	0.623	0.514	1	8
PGM2L1	0.00660007	0.512342	0.571	0.412	1	8
MEG3	0.0085511	0.844486	0.481	0.366	1	8
HOPX	0	2.96972	0.994	0.088	0	9
TTYH1	0	2.73761	1	0.227	0	9
TNC	0	2.64001	0.981	0.095	0	9
FAM107A	0	2.53252	0.95	0.054	0	9
MT3	0	2.37575	0.931	0.065	0	9
PSAT1	0	2.27371	1	0.181	0	9
PON2	0	2.25161	0.997	0.176	0	9
MOXD1	0	2.18762	0.962	0.11	0	9
LRRC3B	0	2.10949	0.987	0.186	0	9
MT2A	0	2.0077	0.874	0.118	0	9
TCIM	0	1.98198	0.962	0.137	0	9
GPX3	0	1.93006	0.931	0.073	0	9
DIO2	0	1.91104	0.896	0.049	0	9
ATP1A2	0	1.90213	0.981	0.11	0	9
GATM	0	1.84302	0.978	0.159	0	9
B3GAT2	0	1.81495	0.95	0.111	0	9
LGALS3	0	1.79885	0.921	0.123	0	9
BCAN	0	1.79805	0.981	0.148	0	9
PLPP3	0	1.68266	0.934	0.106	0	9
SLCO1C1	0	1.64754	0.89	0.045	0	9
PREX2	0	1.6403	0.903	0.069	0	9
TFPI	0	1.62538	0.934	0.076	0	9
CSPG5	0	1.59471	0.934	0.138	0	9
FAM181B	0	1.52572	0.893	0.087	0	9
CD99	0	1.48548	0.94	0.132	0	9
CD9	0	1.46887	0.868	0.084	0	9
CRH	0	1.44411	0.525	0.005	0	9
HEPN1	0	1.40953	0.906	0.112	0	9
ETV1	0	1.37779	0.852	0.096	0	9
GRM3	0	1.37346	0.899	0.115	0	9
RGCC	0	1.31924	0.824	0.088	0	9
NOTCH2	0	1.30211	0.884	0.126	0	9
DIPK1C	0	1.29493	0.877	0.083	0	9
FZD8	0	1.28162	0.877	0.076	0	9
SOX3	0	1.26433	0.855	0.093	0	9
BMP7	0	1.25385	0.881	0.096	0	9
PAQR8	0	1.23375	0.758	0.037	0	9
RGS20	0	1.23199	0.802	0.054	0	9
GNG12	0	1.18922	0.846	0.108	0	9
MGLL	0	1.14237	0.833	0.092	0	9
EEPD1	0	1.12624	0.774	0.061	0	9
HSDL2	0	1.09848	0.846	0.117	0	9
LYN	0	1.09396	0.739	0.047	0	9
PLAC9	0	1.08646	0.525	0.018	0	9
RAB31	0	1.06048	0.836	0.11	0	9
LRRC10B	0	1.00313	0.591	0.026	0	9
C1QL2	0	1.0025	0.588	0.018	0	9
S1PR1	0	0.934605	0.752	0.064	0	9
LIPG	0	0.925908	0.717	0.071	0	9
VEPH1	0	0.923516	0.698	0.043	0	9
VCAM1	0	0.92338	0.682	0.056	0	9
EDNRB	0	0.9034	0.682	0.054	0	9
LRRTM3	0	0.807022	0.686	0.069	0	9
CXCL14	0	0.768655	0.425	0.017	0	9
DAAM2	0	0.763001	0.585	0.048	0	9
BTBD17	0	0.701514	0.519	0.023	0	9
HAPLN1	0	0.589062	0.462	0.031	0	9
TKTL1	0	0.535703	0.406	0.018	0	9
PRSS35	2.71223e-307	0.630178	0.465	0.032	5.42446e-304	9
TMEM132B	5.90592e-303	2.18419	0.987	0.23	1.18118e-299	9
SLC7A11	7.45357e-303	0.543709	0.453	0.031	1.49071e-299	9
CLU	1.66462e-302	2.2641	0.994	0.206	3.32924e-299	9
ITGA6	6.92052e-301	0.724951	0.635	0.064	1.3841e-297	9
MLC1	1.72168e-300	1.27351	0.893	0.141	3.44337e-297	9
PDPN	5.68732e-299	1.05709	0.814	0.112	1.13746e-295	9
IFI44L	2.82524e-298	0.533552	0.462	0.033	5.65048e-295	9
RHOJ	1.18724e-297	0.696902	0.579	0.053	2.37449e-294	9
HGF	1.2211e-293	0.60398	0.481	0.037	2.4422e-290	9
PMP22	2.41195e-291	1.03741	0.821	0.116	4.8239e-288	9
ANXA2	2.96572e-291	0.905986	0.714	0.084	5.93145e-288	9
METRN	2.05136e-290	1.59052	0.962	0.171	4.10271e-287	9
LRRC17	2.71305e-289	0.911606	0.704	0.084	5.4261e-286	9
HES1	3.25957e-289	1.58237	0.95	0.154	6.51915e-286	9
PHGDH	2.79307e-286	1.46996	0.921	0.155	5.58614e-283	9
ATP1B2	6.08905e-284	1.8464	0.981	0.219	1.21781e-280	9
GFAP	4.87406e-283	1.19964	0.918	0.141	9.74813e-280	9
LIFR	2.37374e-282	1.4652	0.915	0.169	4.74748e-279	9
FSTL1	1.65934e-274	1.13495	0.89	0.142	3.31868e-271	9
SLC9A3R1	1.98681e-272	1.12247	0.849	0.137	3.97363e-269	9
AIF1L	5.27226e-272	1.12201	0.808	0.126	1.05445e-268	9
MGAT4C	1.31929e-271	0.84678	0.708	0.088	2.63858e-268	9
S100A16	9.29494e-270	0.847986	0.66	0.078	1.85899e-266	9
MOB3B	8.41413e-267	1.32973	0.947	0.174	1.68283e-263	9
REXO2	1.07802e-266	1.18978	0.887	0.156	2.15604e-263	9
KAZN	1.93951e-266	0.834067	0.679	0.084	3.87902e-263	9
DDAH1	4.58833e-266	1.34955	0.928	0.176	9.17666e-263	9
SLC1A3	1.10481e-264	2.34232	1	0.297	2.20962e-261	9
ALDOC	1.9023e-263	0.96418	0.638	0.074	3.8046e-260	9
NRG1	1.813e-262	2.01774	0.934	0.211	3.626e-259	9
F3	3.0899e-261	1.27626	0.836	0.134	6.1798e-258	9
GULP1	9.5817e-257	1.26203	0.912	0.174	1.91634e-253	9
LRIG1	1.80303e-252	1.13884	0.877	0.155	3.60606e-249	9
LTBP1	3.72496e-252	1.04411	0.846	0.135	7.44992e-249	9
GLI3	6.87949e-251	1.49993	0.959	0.212	1.3759e-247	9
RCN1	4.07467e-250	1.17111	0.89	0.164	8.14934e-247	9
EMP2	1.06681e-249	0.883909	0.701	0.097	2.13362e-246	9
FAM114A1	1.06977e-245	0.755475	0.664	0.087	2.13955e-242	9
IQGAP2	5.47488e-242	1.69346	0.981	0.247	1.09498e-238	9
IL33	6.51421e-242	0.761245	0.535	0.057	1.30284e-238	9
PEA15	3.02397e-241	2.82155	1	0.404	6.04795e-238	9
FGFBP3	5.30517e-240	1.35206	0.884	0.171	1.06103e-236	9
ID4	1.1972e-234	2.37656	1	0.309	2.39439e-231	9
ZFP36L1	2.72983e-234	1.6138	0.994	0.21	5.45967e-231	9
STOM	7.35887e-233	0.698963	0.594	0.072	1.47177e-229	9
PDLIM5	2.64155e-232	0.818418	0.714	0.107	5.2831e-229	9
WSCD1	9.35947e-231	0.725023	0.679	0.093	1.87189e-227	9
MFGE8	3.02271e-230	1.16365	0.874	0.172	6.04543e-227	9
SFRP1	7.33172e-230	2.91776	1	0.435	1.46634e-226	9
MAST4	2.27898e-227	0.829281	0.786	0.127	4.55797e-224	9
HES5	4.45291e-227	1.94923	0.682	0.102	8.90582e-224	9
ITM2C	2.83284e-225	1.46207	0.965	0.232	5.66568e-222	9
RHOC	4.45591e-225	1.01063	0.802	0.142	8.91182e-222	9
HEY1	1.6228e-224	0.86434	0.654	0.091	3.24561e-221	9
SCRG1	1.20629e-223	1.1901	0.909	0.183	2.41257e-220	9
FZD2	1.26253e-223	0.942969	0.84	0.151	2.52507e-220	9
CST3	3.30365e-221	3.04162	0.994	0.387	6.60731e-218	9
ZFP36L2	1.61578e-220	1.24808	0.937	0.195	3.23156e-217	9
TIMP3	9.53939e-220	0.882537	0.708	0.106	1.90788e-216	9
LRATD1	1.28525e-218	0.965046	0.601	0.079	2.5705e-215	9
COL11A1	4.03698e-218	1.02129	0.89	0.169	8.07396e-215	9
PTN	9.06556e-217	3.88582	1	0.556	1.81311e-213	9
VIM	1.88702e-214	2.88484	1	0.388	3.77405e-211	9
DOK5	1.16619e-211	1.57911	0.991	0.257	2.33239e-208	9
SALL3	7.37081e-211	0.979593	0.808	0.15	1.47416e-207	9
DBI	4.91216e-207	2.27025	1	0.418	9.82431e-204	9
CDO1	1.7593e-203	1.58838	0.987	0.303	3.51861e-200	9
S100B	8.81552e-203	0.585483	0.522	0.061	1.7631e-199	9
PTPRZ1	3.99338e-201	2.96996	1	0.595	7.98676e-198	9
GPM6B	4.03103e-200	2.43805	1	0.591	8.06206e-197	9
TFAP2C	1.39598e-197	0.835931	0.78	0.139	2.79197e-194	9
AKAP12	4.41644e-197	1.53767	0.987	0.287	8.83287e-194	9
LITAF	8.78174e-197	1.1555	0.906	0.217	1.75635e-193	9
AQP4	1.54479e-195	0.976982	0.588	0.083	3.08959e-192	9
FABP7	9.75836e-195	3.11239	1	0.841	1.95167e-191	9
INTU	1.44831e-194	1.4063	0.943	0.263	2.89662e-191	9
FABP5	1.97582e-194	2.9665	1	0.785	3.95165e-191	9
NID1	7.70628e-194	0.46311	0.453	0.049	1.54126e-190	9
ANXA5	5.67541e-192	1.2282	0.975	0.249	1.13508e-188	9
GNG11	1.11616e-190	0.405944	0.519	0.064	2.23233e-187	9
SELENOP	8.11783e-189	0.844641	0.758	0.137	1.62357e-185	9
IGFBP4	8.65732e-186	0.59695	0.55	0.075	1.73146e-182	9
ZCCHC24	2.74544e-185	0.5204	0.506	0.064	5.49087e-182	9
SCD	4.5888e-184	1.46384	0.918	0.266	9.1776e-181	9
MT1M	7.38487e-184	0.392467	0.286	0.02	1.47697e-180	9
NFE2L2	1.10428e-183	1.07855	0.874	0.206	2.20857e-180	9
CREB5	1.60718e-183	1.22848	0.943	0.23	3.21437e-180	9
OGFRL1	7.01378e-182	0.787469	0.711	0.127	1.40276e-178	9
HAPLN3	7.351e-181	0.298361	0.296	0.022	1.4702e-177	9
PTPRG	4.39144e-180	0.61704	0.629	0.098	8.78289e-177	9
FAM171B	1.10162e-178	1.63065	0.994	0.421	2.20323e-175	9
FEZF2	1.80128e-178	0.674034	0.629	0.101	3.60257e-175	9
CRB2	3.12573e-178	0.515177	0.453	0.054	6.25147e-175	9
CD82	1.98725e-177	0.361642	0.371	0.035	3.9745e-174	9
SPARCL1	4.05472e-177	0.614147	0.403	0.042	8.10943e-174	9
PDLIM3	2.58422e-176	0.877111	0.836	0.168	5.16844e-173	9
PMP2	4.49709e-176	1.8941	0.597	0.102	8.99419e-173	9
COL5A2	5.23739e-175	0.518407	0.456	0.056	1.04748e-171	9
ANOS1	4.68543e-174	0.525499	0.462	0.057	9.37086e-171	9
S100A6	3.18186e-172	0.591575	0.582	0.088	6.36372e-169	9
DACH1	1.03368e-171	0.731812	0.67	0.119	2.06736e-168	9
ITGB8	2.00994e-170	1.41173	0.984	0.329	4.01987e-167	9
C1orf61	1.69245e-169	1.86577	1	0.861	3.38491e-166	9
TMEM170A	3.56485e-169	0.926959	0.893	0.215	7.12969e-166	9
CHST1	7.77824e-168	0.380356	0.371	0.037	1.55565e-164	9
LGALS1	2.47201e-167	1.40882	0.855	0.211	4.94401e-164	9
SPRY2	1.4359e-165	1.0974	0.843	0.205	2.8718e-162	9
C12orf75	2.36466e-165	0.739422	0.645	0.116	4.72931e-162	9
HES4	4.3736e-165	1.42899	0.931	0.292	8.7472e-162	9
HMGN3	5.30329e-165	1.50652	0.997	0.546	1.06066e-161	9
NOTCH3	1.10357e-164	0.469896	0.509	0.072	2.20714e-161	9
NPAS3	2.50023e-164	0.909493	0.903	0.209	5.00047e-161	9
NKAIN4	3.368e-164	0.547262	0.594	0.092	6.736e-161	9
HTRA1	2.54477e-163	1.09907	0.928	0.264	5.08953e-160	9
TIMP1	3.33565e-163	0.623573	0.623	0.107	6.6713e-160	9
REST	4.48301e-163	0.735999	0.764	0.155	8.96602e-160	9
TAGLN2	4.73755e-163	1.13559	0.909	0.241	9.4751e-160	9
PCBD1	2.94685e-162	0.633249	0.638	0.113	5.8937e-159	9
HSPB1	2.84207e-161	1.51705	0.925	0.285	5.68414e-158	9
SRI	1.19763e-160	1.46934	1	0.493	2.39527e-157	9
IFITM3	1.47252e-160	0.580798	0.582	0.094	2.94504e-157	9
SYPL1	9.26593e-160	0.82649	0.808	0.183	1.85319e-156	9
CDCA7L	1.19011e-159	0.606643	0.686	0.127	2.38023e-156	9
ZIC2	2.68082e-159	0.69206	0.676	0.126	5.36164e-156	9
PDGFRB	2.85719e-159	0.40872	0.487	0.066	5.71437e-156	9
SLC1A2	1.08783e-158	1.5694	0.987	0.472	2.17565e-155	9
S100A13	1.91109e-158	0.50261	0.465	0.063	3.82217e-155	9
ACTN1	1.19068e-157	0.688646	0.761	0.156	2.38135e-154	9
LSAMP	1.23245e-156	0.928252	0.881	0.219	2.46489e-153	9
TPM2	2.02257e-155	0.850554	0.764	0.166	4.04515e-152	9
TMEM47	3.01043e-155	0.789441	0.786	0.167	6.02086e-152	9
EMP3	1.00771e-154	0.565737	0.525	0.081	2.01542e-151	9
SOX2	1.34818e-154	1.51945	1	0.366	2.69636e-151	9
PHACTR2	3.39525e-154	0.732716	0.689	0.136	6.79051e-151	9
IDI1	1.33592e-153	1.65287	0.987	0.46	2.67184e-150	9
ADGRV1	4.90092e-153	1.51077	1	0.468	9.80183e-150	9
PALLD	8.6753e-153	1.0918	0.953	0.288	1.73506e-149	9
PLEKHG1	1.07283e-152	0.47709	0.459	0.064	2.14565e-149	9
FKBP9	5.01967e-152	0.449286	0.484	0.07	1.00393e-148	9
ITGA2	2.15424e-151	0.641867	0.629	0.114	4.30847e-148	9
TUBB6	2.53548e-151	0.592203	0.472	0.068	5.07097e-148	9
PAX6	3.24809e-149	1.2704	0.991	0.349	6.49618e-146	9
PTPRM	7.21369e-149	0.54226	0.569	0.095	1.44274e-145	9
SDC2	1.6227e-148	0.638711	0.654	0.125	3.2454e-145	9
GADD45A	1.87653e-148	0.992507	0.808	0.195	3.75307e-145	9
MYO10	3.7817e-147	1.26384	0.981	0.365	7.5634e-144	9
SPOCK2	1.28526e-146	0.352655	0.33	0.034	2.57052e-143	9
LAMB2	2.06456e-145	0.317091	0.349	0.039	4.12913e-142	9
CAST	4.59653e-145	0.644257	0.66	0.13	9.19307e-142	9
SERPINB6	1.11208e-144	0.567256	0.67	0.131	2.22417e-141	9
MT1E	9.71685e-144	0.952449	0.321	0.034	1.94337e-140	9
EFHD2	1.79745e-142	0.538445	0.585	0.104	3.5949e-139	9
MSN	2.63983e-141	0.765172	0.808	0.196	5.27967e-138	9
STXBP6	3.57526e-141	0.645364	0.513	0.085	7.15053e-138	9
PLIN3	5.50071e-141	0.600298	0.638	0.125	1.10014e-137	9
TSC22D4	2.91508e-140	0.651038	0.651	0.13	5.83015e-137	9
PLTP	1.36301e-139	0.475484	0.531	0.088	2.72602e-136	9
DARS	5.74614e-139	1.01465	0.94	0.31	1.14923e-135	9
GNG5	5.06142e-138	1.19305	0.991	0.4	1.01228e-134	9
NPC2	9.70249e-137	0.471669	0.67	0.137	1.9405e-133	9
PRXL2A	3.21082e-136	1.25587	0.997	0.478	6.42163e-133	9
SCRN1	5.98285e-135	1.09595	0.969	0.352	1.19657e-131	9
CLIC1	1.17424e-134	0.780352	0.858	0.231	2.34849e-131	9
MT1X	4.62722e-134	0.662135	0.453	0.068	9.25443e-131	9
HMGCS1	5.88158e-134	1.85792	0.991	0.512	1.17632e-130	9
QKI	2.15657e-133	1.37787	1	0.614	4.31314e-130	9
SOX6	5.4371e-133	0.761429	0.881	0.23	1.08742e-129	9
CD63	2.73213e-132	1.26295	0.994	0.543	5.46425e-129	9
NEAT1	2.03448e-131	0.879562	0.821	0.215	4.06897e-128	9
SEPTIN11	2.35046e-131	1.25277	0.994	0.753	4.70092e-128	9
SNX3	2.94792e-131	1.236	1	0.545	5.89583e-128	9
SPARC	7.40532e-131	0.369466	0.742	0.164	1.48106e-127	9
SHROOM3	1.02304e-130	0.568158	0.695	0.148	2.04608e-127	9
CNN3	2.96568e-130	1.26412	1	0.606	5.93136e-127	9
NCAN	5.01323e-130	1.16762	0.962	0.372	1.00265e-126	9
ACAT2	1.39649e-129	1.33659	0.934	0.369	2.79298e-126	9
IFI6	1.48411e-128	0.438695	0.472	0.077	2.96821e-125	9
CD38	1.11222e-125	0.431072	0.346	0.044	2.22444e-122	9
CD81	2.73271e-125	1.20645	1	0.616	5.46542e-122	9
ARHGAP5	3.23854e-125	1.09419	0.959	0.362	6.47707e-122	9
SOX9	2.01709e-124	1.36976	0.997	0.471	4.03419e-121	9
SLC6A1	1.41081e-123	0.364286	0.686	0.143	2.82162e-120	9
AHNAK	1.57278e-123	0.411925	0.349	0.045	3.14555e-120	9
STK17A	6.38284e-123	0.769041	0.704	0.169	1.27657e-119	9
LDHA	3.80655e-121	1.03963	0.956	0.326	7.6131e-118	9
MSMO1	5.39628e-120	1.42873	0.987	0.506	1.07926e-116	9
CASP3	6.39051e-120	1.023	0.808	0.234	1.2781e-116	9
TJP1	8.21847e-120	0.603644	0.733	0.177	1.64369e-116	9
CTSL	5.9433e-117	0.400279	0.55	0.107	1.18866e-113	9
RGS16	1.02534e-116	0.861551	0.497	0.093	2.05067e-113	9
PRICKLE1	1.05041e-112	0.28689	0.292	0.035	2.10082e-109	9
NKAIN3	2.46484e-110	0.933462	0.972	0.366	4.92968e-107	9
CCN1	2.65554e-110	0.926568	0.73	0.188	5.31107e-107	9
SERPINH1	5.79529e-108	0.435043	0.443	0.079	1.15906e-104	9
SAT1	1.11673e-107	1.27378	0.969	0.434	2.23347e-104	9
RHOA	2.50901e-107	0.998742	1	0.525	5.01802e-104	9
VEGFA	3.58263e-106	0.792712	0.783	0.226	7.16526e-103	9
VCL	1.36719e-105	0.434798	0.607	0.134	2.73437e-102	9
CDC42EP1	2.53738e-105	0.437309	0.481	0.093	5.07476e-102	9
CA12	3.14621e-105	0.498547	0.67	0.158	6.29242e-102	9
MDK	2.73709e-104	1.12803	0.994	0.569	5.47419e-101	9
MDFI	4.31809e-104	0.455535	0.544	0.113	8.63619e-101	9
THSD1	3.07862e-103	0.324135	0.365	0.057	6.15724e-100	9
FAM49A	6.59771e-102	0.348066	0.531	0.108	1.31954e-98	9
NRCAM	4.08983e-101	0.33203	0.572	0.121	8.17967e-98	9
LMO2	1.03879e-100	0.517434	0.569	0.13	2.07758e-97	9
BOC	5.14281e-98	0.537114	0.582	0.135	1.02856e-94	9
PLAT	8.96781e-95	0.378102	0.308	0.045	1.79356e-91	9
ARHGAP18	6.15987e-93	0.37766	0.478	0.097	1.23197e-89	9
BMP2K	9.06241e-93	0.402325	0.503	0.108	1.81248e-89	9
ANP32E	1.30303e-92	0.738264	0.833	0.264	2.60605e-89	9
SEMA6A	1.59961e-92	0.594952	0.814	0.249	3.19921e-89	9
ETV5	5.3688e-92	0.444996	0.553	0.127	1.07376e-88	9
POLR2L	8.83291e-92	0.615505	0.827	0.264	1.76658e-88	9
IL6ST	2.30039e-91	0.403871	0.594	0.142	4.60077e-88	9
PDE8B	3.58428e-89	0.252034	0.289	0.042	7.16857e-86	9
CTSZ	1.19644e-88	0.263381	0.44	0.088	2.39288e-85	9
DCXR	3.47994e-87	0.597979	0.682	0.195	6.95988e-84	9
GNAI2	4.43897e-87	0.871217	0.981	0.556	8.87795e-84	9
TCF7L2	6.3297e-85	0.392902	0.472	0.106	1.26594e-81	9
REEP3	4.93769e-84	0.432429	0.607	0.157	9.87539e-81	9
GAS1	9.82529e-84	0.43618	0.55	0.135	1.96506e-80	9
CALU	9.92332e-84	0.678661	0.811	0.275	1.98466e-80	9
B2M	1.88769e-83	0.603435	0.962	0.401	3.77538e-80	9
DHFR	4.0972e-83	0.568058	0.613	0.163	8.1944e-80	9
DAB1	7.42669e-83	0.275267	0.563	0.132	1.48534e-79	9
NRARP	1.83674e-81	0.396521	0.487	0.112	3.67349e-78	9
PKM	2.3942e-81	0.817034	0.962	0.435	4.7884e-78	9
PRCP	3.7608e-81	0.330533	0.434	0.093	7.52161e-78	9
SLC2A3	4.38531e-81	0.587064	0.588	0.155	8.77063e-78	9
ADD3	1.01807e-80	0.612963	0.733	0.23	2.03615e-77	9
STARD4	9.66581e-80	0.35566	0.447	0.099	1.93316e-76	9
PARP14	1.15633e-79	0.341229	0.374	0.074	2.31266e-76	9
UTRN	1.33151e-79	0.308471	0.39	0.078	2.66303e-76	9
SFRP2	1.29069e-78	0.468792	0.456	0.103	2.58138e-75	9
DDR2	1.44891e-78	0.276569	0.308	0.053	2.89781e-75	9
TPI1	6.10973e-78	0.867809	0.991	0.562	1.22195e-74	9
LRRC4C	2.7036e-77	0.295036	0.381	0.076	5.4072e-74	9
BNIP3	1.63134e-75	0.566376	0.871	0.314	3.26268e-72	9
INSIG1	3.68799e-75	0.842882	0.72	0.247	7.37598e-72	9
SPATS2L	4.84342e-75	0.297602	0.575	0.151	9.68685e-72	9
FGFR1	9.0988e-75	0.453138	0.692	0.208	1.81976e-71	9
LDLR	9.79576e-75	0.621552	0.692	0.219	1.95915e-71	9
CNP	1.22845e-74	0.400506	0.629	0.182	2.45691e-71	9
NOTCH1	7.64504e-74	0.499571	0.692	0.214	1.52901e-70	9
LIMCH1	1.27808e-73	0.337035	0.755	0.226	2.55616e-70	9
SPRY1	4.19963e-72	0.343243	0.45	0.104	8.39927e-69	9
CTNNB1	4.65329e-72	0.748224	0.903	0.395	9.30659e-69	9
TLE4	9.28688e-72	0.543335	0.821	0.297	1.85738e-68	9
BLVRB	3.70224e-71	0.316871	0.509	0.129	7.40447e-68	9
LHX2	4.41784e-69	0.828642	0.997	0.657	8.83568e-66	9
KTN1	2.23175e-68	0.758267	0.965	0.497	4.46351e-65	9
SLC16A1	5.4264e-68	0.38379	0.648	0.194	1.08528e-64	9
TRIOBP	8.83432e-68	0.471413	0.619	0.191	1.76686e-64	9
GEM	2.20901e-67	0.334029	0.371	0.081	4.41803e-64	9
CKS1B	2.60216e-67	0.520634	0.645	0.201	5.20432e-64	9
LYPD1	5.75991e-67	0.327008	0.387	0.088	1.15198e-63	9
YBX3	6.57377e-66	0.403658	0.56	0.158	1.31475e-62	9
SERF2	2.26828e-65	0.688064	0.994	0.702	4.53656e-62	9
TLN1	6.96936e-65	0.291661	0.528	0.145	1.39387e-61	9
PLOD2	8.1474e-65	0.326297	0.368	0.084	1.62948e-61	9
MYL6	2.61224e-64	0.653833	0.997	0.871	5.22447e-61	9
PAG1	4.1719e-64	0.671307	0.934	0.417	8.34381e-61	9
MASP1	6.82061e-64	0.321432	0.462	0.119	1.36412e-60	9
HMGN5	7.85611e-63	0.388042	0.465	0.124	1.57122e-59	9
PLCE1	1.27863e-62	0.43465	0.758	0.258	2.55727e-59	9
HEG1	1.70341e-62	0.371445	0.616	0.188	3.40682e-59	9
JAM2	7.62922e-62	0.395725	0.708	0.232	1.52584e-58	9
RGS3	4.30895e-61	0.278625	0.34	0.074	8.6179e-58	9
DNAJC1	9.18699e-61	0.411632	0.704	0.233	1.8374e-57	9
CKB	1.28313e-60	0.787044	1	0.883	2.56626e-57	9
ZEB1	1.66947e-60	0.531265	0.884	0.371	3.33895e-57	9
PHLDA1	1.82087e-60	0.70187	0.956	0.457	3.64174e-57	9
NFIA	5.11713e-60	0.787956	1	0.612	1.02343e-56	9
BCAP31	7.01698e-60	0.395391	0.72	0.247	1.4034e-56	9
CDCA7	5.58271e-59	0.43258	0.591	0.184	1.11654e-55	9
HLA-A	1.13319e-58	0.609161	0.887	0.36	2.26637e-55	9
NKAIN3-IT1	1.84708e-58	0.466519	0.849	0.32	3.69417e-55	9
S1PR3	1.6323e-57	0.270742	0.368	0.088	3.2646e-54	9
DUT	1.883e-57	0.640378	0.909	0.419	3.76601e-54	9
SLC30A1	2.02254e-57	0.290989	0.264	0.051	4.04508e-54	9
GLUL	2.10408e-57	0.591015	0.915	0.422	4.20815e-54	9
NUDCD2	3.47819e-57	0.514687	0.824	0.33	6.95638e-54	9
CSTB	1.82976e-56	0.562853	0.947	0.475	3.65952e-53	9
TUBA1B	3.04699e-56	0.987273	0.997	0.853	6.09397e-53	9
ITM2B	3.33564e-56	0.539117	0.997	0.723	6.67129e-53	9
PRR11	2.96469e-55	0.311553	0.289	0.061	5.92937e-52	9
PAWR	3.034e-55	0.303776	0.481	0.137	6.06799e-52	9
LIMA1	8.33243e-55	0.288877	0.686	0.23	1.66649e-51	9
REEP5	1.20518e-54	0.453536	0.83	0.33	2.41035e-51	9
ID2	3.96029e-53	0.685687	0.956	0.518	7.92058e-50	9
TUBB2A	5.83527e-53	0.959528	0.997	0.859	1.16705e-49	9
FOXP1	1.69626e-52	0.29668	0.535	0.166	3.39252e-49	9
WASF2	2.38953e-52	0.407581	0.824	0.322	4.77905e-49	9
NES	2.6683e-52	0.394379	0.695	0.248	5.33661e-49	9
GMNN	1.97785e-51	0.352072	0.447	0.129	3.9557e-48	9
HMGB2	5.94709e-51	0.53437	0.745	0.284	1.18942e-47	9
CALD1	9.04003e-51	0.443309	0.969	0.489	1.80801e-47	9
FLNA	1.17284e-50	0.27847	0.553	0.175	2.34567e-47	9
TGIF1	1.29826e-50	0.339256	0.566	0.184	2.59652e-47	9
BARD1	5.20516e-50	0.327848	0.519	0.163	1.04103e-46	9
BBX	1.9514e-49	0.480281	0.84	0.354	3.90281e-46	9
CNTLN	4.16424e-48	0.376139	0.55	0.188	8.32847e-45	9
ZFHX4	1.03797e-47	0.443875	0.903	0.396	2.07594e-44	9
MLEC	1.20611e-47	0.414302	0.742	0.296	2.41221e-44	9
YES1	1.27082e-47	0.299469	0.547	0.182	2.54165e-44	9
HSPA1B	2.6361e-47	1.27344	0.877	0.582	5.27219e-44	9
PDLIM2	1.0793e-46	0.255778	0.528	0.171	2.1586e-43	9
ITPR2	1.13626e-46	0.302006	0.437	0.132	2.27253e-43	9
GPSM2	2.33622e-46	0.331662	0.739	0.277	4.67244e-43	9
CALM1	6.52386e-46	0.529319	0.997	0.945	1.30477e-42	9
HMGN2	5.53927e-45	0.533611	1	0.753	1.10785e-41	9
DTYMK	2.03415e-44	0.30335	0.566	0.194	4.06831e-41	9
RARRES2	2.29035e-44	0.310019	0.431	0.132	4.5807e-41	9
IGFBP2	7.77575e-44	0.544652	0.956	0.537	1.55515e-40	9
PFN1	9.71529e-43	0.435302	0.925	0.478	1.94306e-39	9
GINS2	1.26094e-42	0.431049	0.437	0.144	2.52189e-39	9
PSRC1	5.35584e-42	0.340163	0.491	0.167	1.07117e-38	9
MCM3	7.34813e-42	0.338221	0.371	0.111	1.46963e-38	9
ORC6	1.54223e-41	0.279681	0.406	0.124	3.08447e-38	9
TACC1	1.92883e-41	0.289633	0.579	0.211	3.85767e-38	9
TOP2A	2.73391e-41	0.779935	0.403	0.126	5.46781e-38	9
PEG3	1.35817e-40	0.354884	0.575	0.211	2.71633e-37	9
HSP90B1	2.47684e-40	0.584968	0.965	0.553	4.95368e-37	9
PTTG1	3.23853e-40	0.640194	0.396	0.125	6.47707e-37	9
SLC3A2	5.99555e-40	0.427583	0.865	0.412	1.19911e-36	9
PNRC2	9.69122e-40	0.41666	0.805	0.351	1.93824e-36	9
H2AFX	1.05474e-39	0.428993	0.607	0.231	2.10948e-36	9
KLF6	2.25372e-39	0.636857	0.953	0.593	4.50745e-36	9
SMC4	4.84918e-39	0.391218	0.686	0.267	9.69837e-36	9
WEE1	5.94131e-39	0.307228	0.597	0.225	1.18826e-35	9
SMC2	1.03511e-37	0.354404	0.553	0.206	2.07021e-34	9
CENPK	6.54262e-37	0.43873	0.324	0.099	1.30852e-33	9
MCM4	2.11708e-36	0.306806	0.412	0.138	4.23416e-33	9
CDK1	9.38429e-35	0.600584	0.308	0.093	1.87686e-31	9
HSPA1A	6.51319e-33	1.11458	0.928	0.706	1.30264e-29	9
TUBB4B	2.11948e-32	0.51386	0.89	0.447	4.23896e-29	9
CALR	4.89043e-32	0.558279	0.934	0.587	9.78085e-29	9
ARC	5.32764e-32	0.543946	0.434	0.169	1.06553e-28	9
NUSAP1	5.8473e-32	0.528354	0.333	0.109	1.16946e-28	9
HSPA5	2.7433e-31	0.485633	0.94	0.543	5.48661e-28	9
HIST1H2AC	4.69204e-30	0.297337	0.44	0.169	9.38409e-27	9
POMP	2.77444e-27	0.324377	0.95	0.584	5.54888e-24	9
KPNA2	3.37941e-27	0.467361	0.657	0.294	6.75881e-24	9
HIST1H1C	4.30705e-26	0.308605	0.547	0.242	8.61411e-23	9
STAT3	5.17705e-26	0.260368	0.733	0.345	1.03541e-22	9
PHIP	9.25589e-26	0.406342	0.975	0.673	1.85118e-22	9
HSPH1	4.83462e-23	0.487097	0.758	0.42	9.66925e-20	9
H2AFV	2.06823e-21	0.322616	0.884	0.499	4.13647e-18	9
ATF3	1.45402e-19	0.318374	0.418	0.196	2.90804e-16	9
MCL1	1.70498e-18	0.25575	0.871	0.492	3.40995e-15	9
RAD21	9.18587e-17	0.294955	0.947	0.596	1.83717e-13	9
HNRNPA2B1	5.23585e-16	0.253133	1	0.941	1.04717e-12	9
DNAJB1	7.78518e-16	0.579673	0.72	0.473	1.55704e-12	9
JUN	1.93737e-14	0.696118	0.981	0.863	3.87474e-11	9
NUCKS1	3.97592e-12	0.280912	0.994	0.825	7.95184e-09	9
ARL6IP1	4.04265e-12	0.406642	0.858	0.539	8.0853e-09	9
CKS2	1.95036e-11	0.351325	0.484	0.269	3.90072e-08	9
FOS	1.34303e-10	0.623214	0.909	0.843	2.68606e-07	9
HSP90AA1	8.34482e-07	0.452554	1	0.984	0.00166896	9
CENPF	0.00484222	0.371432	0.277	0.2	1	9
CRYM	0	3.83283	0.878	0.031	0	10
PCP4	0	2.91989	0.77	0.02	0	10
TRPM3	0	2.33972	0.811	0.012	0	10
CALY	0	2.20741	0.797	0.017	0	10
SEMA3E	0	2.06746	0.703	0.015	0	10
SORCS1	0	2.03866	0.77	0.012	0	10
GABRG3	0	1.69187	0.703	0.007	0	10
RPRML	0	1.67179	0.568	0.01	0	10
HS3ST4	0	1.57029	0.635	0.007	0	10
WNT7B	0	1.46257	0.595	0.007	0	10
CHRM3	0	1.32243	0.486	0.008	0	10
NGEF	0	1.14064	0.419	0.005	0	10
GDA	0	1.05626	0.351	0.002	0	10
RASGRF1	0	0.978504	0.324	0.002	0	10
GABRA1	0	0.93827	0.324	0.003	0	10
CIDEA	0	0.659706	0.297	0.001	0	10
PDZD2	1.01403e-300	1.91695	0.743	0.025	2.02806e-297	10
ARHGAP20	8.42724e-300	1.21044	0.446	0.008	1.68545e-296	10
IGSF21	2.31666e-281	2.11962	0.824	0.034	4.63333e-278	10
GPR22	8.78592e-247	1.39291	0.622	0.021	1.75718e-243	10
ZNF385D	7.73616e-237	1.99386	0.811	0.04	1.54723e-233	10
SERPINI1	5.10748e-230	2.84294	0.797	0.04	1.0215e-226	10
GAS7	5.56095e-221	2.31184	0.811	0.044	1.11219e-217	10
XKR4	8.9972e-198	1.81444	0.757	0.04	1.79944e-194	10
COL12A1	7.24387e-196	0.88958	0.392	0.01	1.44877e-192	10
CNTN1	3.00955e-193	2.11706	0.757	0.042	6.0191e-190	10
PCSK2	2.04311e-192	0.963091	0.378	0.009	4.08622e-189	10
FAM81A	1.91957e-185	1.34307	0.581	0.025	3.83913e-182	10
GRIN2B	2.49958e-178	2.60459	0.824	0.056	4.99917e-175	10
DOCK9	1.03664e-173	1.43428	0.595	0.028	2.07328e-170	10
RAPGEF5	1.72377e-172	1.27053	0.473	0.017	3.44755e-169	10
VSNL1	7.37263e-161	1.54817	0.581	0.029	1.47453e-157	10
PRKCB	5.57673e-155	1.15882	0.473	0.02	1.11535e-151	10
NPAS2	6.54541e-152	0.924378	0.324	0.009	1.30908e-148	10
LMO7	3.80563e-148	2.21005	0.865	0.078	7.61125e-145	10
NPR3	2.19642e-139	1.36394	0.486	0.023	4.39284e-136	10
PPP1R1B	1.16025e-135	1.47649	0.595	0.037	2.32049e-132	10
OPCML	2.37032e-135	0.940824	0.432	0.019	4.74063e-132	10
KCTD12	4.23519e-133	1.99188	0.784	0.066	8.47039e-130	10
FABP3	6.31682e-128	0.816786	0.351	0.013	1.26336e-124	10
KCNK1	4.64871e-127	0.91248	0.338	0.012	9.29741e-124	10
ARHGDIG	3.33917e-122	0.901937	0.432	0.021	6.67834e-119	10
KCNMA1	6.19124e-121	1.97157	0.73	0.066	1.23825e-117	10
SCN2A	1.62155e-119	2.1062	0.851	0.095	3.2431e-116	10
LRP1B	2.43295e-108	1.2976	0.514	0.034	4.86589e-105	10
SLITRK5	3.33003e-104	1.52201	0.608	0.051	6.66006e-101	10
SYT6	4.38123e-103	1.6419	0.703	0.069	8.76247e-100	10
CPNE5	7.20429e-94	0.58479	0.311	0.014	1.44086e-90	10
LPL	4.29275e-91	1.42961	0.622	0.06	8.5855e-88	10
NRCAM	7.468e-89	1.89884	0.865	0.128	1.4936e-85	10
TNR	1.36137e-88	1.07065	0.446	0.03	2.72274e-85	10
PDE1A	3.13742e-87	2.14353	0.824	0.124	6.27483e-84	10
CHST15	1.6678e-86	0.750459	0.351	0.02	3.3356e-83	10
ELMOD1	1.98337e-85	0.932506	0.392	0.025	3.96675e-82	10
NTRK2	3.87029e-84	1.13942	0.581	0.055	7.74057e-81	10
FAM49A	4.75939e-75	1.6794	0.757	0.115	9.51879e-72	10
MGLL	6.19683e-71	1.47694	0.73	0.107	1.23937e-67	10
KAZN	1.36125e-70	1.42249	0.676	0.095	2.7225e-67	10
TLE4	7.85275e-69	2.84637	1	0.306	1.57055e-65	10
RFLNB	1.13627e-68	0.927416	0.405	0.033	2.27255e-65	10
FBXW7	9.97191e-68	2.42818	0.946	0.243	1.99438e-64	10
ARPP21	5.74146e-65	2.27336	0.932	0.227	1.14829e-61	10
LMO3	8.7526e-65	3.37947	0.932	0.273	1.75052e-61	10
CELF4	5.27503e-63	1.82112	0.811	0.148	1.05501e-59	10
DNM3	7.10185e-63	1.52318	0.77	0.13	1.42037e-59	10
GRIK2	7.40367e-63	0.797918	0.419	0.037	1.48073e-59	10
CDH6	1.18044e-61	0.74142	0.324	0.023	2.36088e-58	10
RASL10A	1.69866e-60	0.840092	0.405	0.037	3.39732e-57	10
GRM3	2.71424e-59	1.56306	0.743	0.132	5.42848e-56	10
MEF2C	8.47621e-59	2.39717	0.959	0.286	1.69524e-55	10
CHL1	1.42198e-58	2.81856	1	0.386	2.84396e-55	10
LDB2	1.32421e-57	1.30636	0.622	0.094	2.64841e-54	10
CAMK2B	1.65046e-52	1.44753	0.743	0.144	3.30092e-49	10
FAT3	3.98905e-52	1.69527	0.838	0.191	7.97809e-49	10
TENM2	4.09693e-52	0.594697	0.338	0.029	8.19387e-49	10
RPRM	5.83024e-52	1.00256	0.473	0.057	1.16605e-48	10
KHDRBS3	7.21667e-52	1.95171	0.824	0.204	1.44333e-48	10
RALYL	8.73221e-49	1.41516	0.649	0.12	1.74644e-45	10
FGF12	1.57027e-47	1.16407	0.649	0.111	3.14053e-44	10
NEGR1	2.43793e-46	1.17929	0.459	0.062	4.87586e-43	10
RAB3B	3.0285e-46	0.794066	0.27	0.022	6.057e-43	10
KLHL5	6.9196e-45	1.15383	0.595	0.105	1.38392e-41	10
CALM1	1.89016e-44	1.81431	1	0.946	3.78033e-41	10
GABRB2	4.97129e-44	1.34989	0.568	0.097	9.94258e-41	10
MEG3	5.96572e-44	2.60513	0.932	0.364	1.19314e-40	10
PLXDC2	3.73911e-43	0.744224	0.351	0.038	7.47822e-40	10
PCDH9	1.09521e-42	1.72404	0.878	0.259	2.19042e-39	10
FEZF2	3.2992e-41	1.30159	0.581	0.111	6.59841e-38	10
OLFM1	1.00868e-40	1.73362	0.811	0.233	2.01737e-37	10
GPD1L	2.10949e-40	0.769521	0.392	0.049	4.21899e-37	10
HPCA	1.32246e-39	0.859665	0.365	0.045	2.64493e-36	10
ATP1B1	5.13667e-39	2.19656	0.959	0.512	1.02733e-35	10
SCG5	1.65469e-38	1.6868	0.959	0.415	3.30938e-35	10
NELL2	2.29418e-38	1.72558	0.838	0.283	4.58835e-35	10
RCAN1	5.86579e-38	1.28414	0.716	0.182	1.17316e-34	10
ADCY1	2.13062e-36	1.55323	0.716	0.187	4.26123e-33	10
SMARCA2	1.91893e-35	1.63493	0.865	0.338	3.83786e-32	10
LRRC4C	7.74263e-35	1.25158	0.459	0.082	1.54853e-31	10
CHST1	1.74048e-34	0.769291	0.338	0.044	3.48096e-31	10
NSG2	1.40959e-33	1.61769	0.905	0.404	2.81918e-30	10
ABLIM1	7.90804e-33	0.645702	0.365	0.052	1.58161e-29	10
NBL1	7.55751e-32	0.913911	0.419	0.069	1.5115e-28	10
SSBP2	6.76338e-31	1.69024	0.878	0.444	1.35268e-27	10
SYT1	8.85151e-31	1.90481	0.973	0.621	1.7703e-27	10
PCLO	1.89485e-30	1.49392	0.811	0.29	3.7897e-27	10
SPOCK1	2.8422e-30	0.899513	0.459	0.083	5.6844e-27	10
DLC1	2.81794e-29	0.712521	0.351	0.053	5.63588e-26	10
PCDH7	6.88231e-28	1.30135	0.649	0.183	1.37646e-24	10
SNX10	9.41616e-28	0.581095	0.27	0.035	1.88323e-24	10
UTRN	2.935e-27	1.15319	0.419	0.084	5.87001e-24	10
CHGA	4.56648e-27	1.31404	0.595	0.154	9.13295e-24	10
KCNJ6	1.58739e-25	0.945155	0.432	0.087	3.17478e-22	10
CADM2	2.28161e-25	1.33271	0.797	0.334	4.56323e-22	10
PGM2L1	1.41854e-24	1.39141	0.851	0.41	2.83708e-21	10
ZFHX3	6.40074e-24	1.03871	0.568	0.158	1.28015e-20	10
NBEA	1.0916e-23	1.17108	0.824	0.388	2.1832e-20	10
NTRK3	3.50294e-23	1.00011	0.73	0.255	7.00588e-20	10
LRRTM3	1.21474e-22	0.865149	0.392	0.083	2.42947e-19	10
GAP43	2.81104e-22	1.37674	0.892	0.502	5.62208e-19	10
CDKN2D	4.39697e-21	1.16427	0.784	0.356	8.79394e-18	10
RUNDC3B	8.71569e-21	0.590008	0.297	0.052	1.74314e-17	10
KCNG1	1.03132e-20	0.791873	0.392	0.091	2.06264e-17	10
THY1	1.72504e-20	1.16357	0.554	0.171	3.45008e-17	10
DAB1	2.23699e-20	0.758107	0.527	0.141	4.47398e-17	10
PCSK1N	1.40735e-19	1.19464	0.919	0.623	2.8147e-16	10
TUBB2A	1.91139e-19	1.03431	0.959	0.862	3.82277e-16	10
LUZP2	2.05634e-19	0.571419	0.311	0.058	4.11267e-16	10
MGAT4C	3.33615e-19	1.10137	0.405	0.102	6.67229e-16	10
SPTBN1	4.93982e-19	1.01868	0.824	0.44	9.87965e-16	10
THSD7A	1.07045e-18	1.32199	0.662	0.279	2.1409e-15	10
INA	5.16275e-18	0.796394	0.689	0.244	1.03255e-14	10
SNCA	1.84935e-17	1.05169	0.622	0.242	3.69871e-14	10
ARHGEF12	2.41205e-17	0.907572	0.743	0.322	4.8241e-14	10
LIMCH1	9.93951e-17	0.85561	0.649	0.237	1.9879e-13	10
TMEM132B	7.56918e-16	0.898251	0.635	0.247	1.51384e-12	10
KCNQ1OT1	1.44032e-15	1.0427	0.716	0.304	2.88064e-12	10
VCAN	3.37051e-15	1.23479	0.865	0.691	6.74102e-12	10
GUCY1A2	4.90251e-15	0.872369	0.486	0.159	9.80503e-12	10
EEF1A2	6.28304e-15	0.775587	0.73	0.316	1.25661e-11	10
SLC44A1	8.8147e-15	0.830898	0.554	0.212	1.76294e-11	10
PEG3	2.02592e-14	0.939876	0.554	0.218	4.05184e-11	10
LHFPL6	2.75053e-14	0.548588	0.297	0.071	5.50106e-11	10
MMD	3.06757e-14	0.626955	0.5	0.173	6.13515e-11	10
VGF	4.24737e-14	0.481261	0.284	0.063	8.49474e-11	10
NEUROD6	1.30527e-13	0.820276	0.851	0.44	2.61053e-10	10
FAM171B	1.25809e-12	0.966119	0.743	0.434	2.51618e-09	10
CSPG5	2.88631e-11	0.511646	0.446	0.157	5.77263e-08	10
ETV5	7.81119e-11	0.659586	0.392	0.137	1.56224e-07	10
PCDH17	1.18087e-10	0.77821	0.351	0.117	2.36174e-07	10
PTPRG	1.58914e-10	0.689614	0.338	0.111	3.17828e-07	10
PLK2	2.13891e-10	0.677047	0.757	0.398	4.27782e-07	10
REEP5	6.0029e-10	0.816737	0.622	0.341	1.20058e-06	10
TPM3	1.13014e-09	0.661623	0.77	0.47	2.26027e-06	10
CDH11	3.70262e-09	0.5819	0.608	0.29	7.40524e-06	10
TXNIP	1.21435e-08	0.594009	0.608	0.315	2.4287e-05	10
SSTR2	5.95941e-08	0.586183	0.635	0.345	0.000119188	10
ITM2C	6.82467e-08	0.523323	0.527	0.249	0.000136493	10
FAM181B	8.30379e-08	0.589122	0.297	0.107	0.000166076	10
C12orf75	3.34598e-07	0.413601	0.324	0.129	0.000669195	10
LDHA	4.84915e-07	0.418305	0.649	0.34	0.000969829	10
TPM1	3.0811e-06	0.407301	0.622	0.36	0.0061622	10
KTN1	3.55614e-06	0.475502	0.757	0.508	0.00711228	10
ADD3	7.05615e-06	0.478517	0.459	0.242	0.0141123	10
HSP90B1	7.6065e-06	0.491341	0.797	0.562	0.015213	10
NR4A2	7.69894e-06	1.00791	0.378	0.196	0.0153979	10
DUT	1.03245e-05	0.408227	0.689	0.43	0.0206489	10
SQSTM1	1.34335e-05	0.31291	0.514	0.278	0.026867	10
SYT4	2.53934e-05	0.341587	0.568	0.325	0.0507868	10
PINK1	6.25934e-05	0.359729	0.338	0.169	0.125187	10
ARL4A	9.88785e-05	0.282485	0.351	0.176	0.197757	10
ACAT2	0.000144954	0.401067	0.581	0.382	0.289908	10
NEFM	0.000175668	0.453341	0.311	0.147	0.351336	10
LSAMP	0.000550433	0.499796	0.378	0.235	1	10
CKAP5	0.000588337	0.339371	0.459	0.278	1	10
ARL6IP1	0.000626777	0.38563	0.676	0.546	1	10
TMOD3	0.000836405	0.38714	0.405	0.237	1	10
ST3GAL1	0.000876032	0.275421	0.257	0.123	1	10
NFIA	0.00131972	0.284778	0.824	0.621	1	10
MYL12B	0.00177889	0.354614	0.784	0.714	1	10
MAP1B	0.0018199	0.27211	1	0.958	1	10
STK17A	0.00249331	0.269938	0.324	0.182	1	10
VMP1	0.00398042	0.332737	0.405	0.254	1	10
CCDC85B	0.00680467	0.294719	0.378	0.25	1	10
SEPTIN11	0.00855914	0.276423	0.892	0.758	1	10
FKBP1A	0.00947358	0.27068	0.5	0.373	1	10
EOMES	0	2.51524	0.926	0.151	0	11
NEUROG1	0	1.32435	0.458	0.016	0	11
NEUROD4	7.14046e-267	1.08557	0.474	0.062	1.42809e-263	11
HES6	1.03924e-236	1.74954	1	0.673	2.07849e-233	11
ASCL1	2.88673e-234	1.40155	0.887	0.27	5.77346e-231	11
CA12	7.94875e-222	1.10591	0.659	0.149	1.58975e-218	11
HES5	5.10641e-211	1.90637	0.526	0.098	1.02128e-207	11
TFAP2C	3.82199e-183	0.954442	0.577	0.136	7.64397e-180	11
MYO10	4.73313e-182	1.2793	0.895	0.358	9.46625e-179	11
PPP1R17	7.95921e-179	1.26177	0.62	0.147	1.59184e-175	11
NEUROG2	1.08249e-177	1.32246	0.585	0.142	2.16497e-174	11
NKAIN3	2.77667e-176	1.30156	0.882	0.359	5.55334e-173	11
ZEB1	4.06312e-176	1.15728	0.911	0.36	8.12625e-173	11
CDK6	8.42131e-176	1.10282	0.472	0.096	1.68426e-172	11
PAX6	2.24866e-175	1.19414	0.895	0.341	4.49732e-172	11
HEG1	1.53429e-174	0.93376	0.651	0.178	3.06857e-171	11
MFNG	4.35349e-171	0.443773	0.26	0.027	8.70698e-168	11
DLL1	4.49704e-169	0.89268	0.509	0.11	8.99409e-166	11
STK17A	1.86618e-168	1.02081	0.614	0.163	3.73235e-165	11
SOX2	8.52851e-168	1.26407	0.939	0.356	1.7057e-164	11
TMEM158	8.22296e-167	1.606	0.958	0.511	1.64459e-163	11
CCND2	2.26032e-163	1.36345	0.993	0.76	4.52064e-160	11
DACH1	1.46796e-160	0.796782	0.507	0.116	2.93592e-157	11
MLC1	2.00289e-157	0.82598	0.561	0.142	4.00577e-154	11
MDK	4.96374e-151	1.20866	0.965	0.562	9.92747e-148	11
SCRN1	4.68512e-146	1.10895	0.838	0.346	9.37024e-143	11
NKAIN3-IT1	1.56561e-142	1.06117	0.803	0.312	3.13121e-139	11
E2F1	1.10204e-139	0.621786	0.299	0.047	2.20407e-136	11
SMOC1	4.20147e-137	0.864626	0.581	0.16	8.40294e-134	11
MDFI	8.4605e-136	0.687821	0.461	0.109	1.6921e-132	11
UHRF1	1.96924e-132	0.715964	0.365	0.073	3.93848e-129	11
EGFR	2.0757e-131	0.912186	0.467	0.114	4.1514e-128	11
NFIA	1.09786e-124	1.04954	0.991	0.605	2.19572e-121	11
SLC1A3	6.62843e-121	0.67443	0.81	0.292	1.32569e-117	11
CDON	1.08926e-117	0.716066	0.566	0.174	2.17852e-114	11
NOTCH1	2.17183e-117	0.777286	0.622	0.208	4.34367e-114	11
GADD45G	9.84675e-117	1.3983	0.88	0.472	1.96935e-113	11
SDC2	3.83876e-116	0.686581	0.465	0.124	7.67753e-113	11
KCNG1	3.43991e-112	0.580129	0.36	0.08	6.87983e-109	11
CDCA7	5.55916e-112	0.799792	0.565	0.178	1.11183e-108	11
ADGRV1	2.09003e-110	0.919043	0.919	0.461	4.18007e-107	11
GAS1	2.4715e-110	1.03587	0.47	0.131	4.94301e-107	11
MCM3	2.63843e-109	0.709425	0.41	0.104	5.27687e-106	11
MAGI1	7.15807e-109	0.669895	0.662	0.231	1.43161e-105	11
PCLAF	1.19377e-106	1.05724	0.38	0.09	2.38753e-103	11
HMGN2	1.63589e-106	1.26082	0.972	0.749	3.27178e-103	11
LGALS1	3.01486e-105	0.833653	0.629	0.21	6.02972e-102	11
CENPF	8.84078e-104	0.95986	0.561	0.185	1.76816e-100	11
GLI3	2.62232e-100	0.662079	0.625	0.214	5.24464e-97	11
SYNE2	4.22152e-98	0.902478	0.991	0.791	8.44303e-95	11
RND2	3.89111e-95	0.564203	0.36	0.089	7.78223e-92	11
INSM1	1.94569e-93	0.923763	0.932	0.573	3.89139e-90	11
NPY	7.7291e-91	1.19836	0.397	0.111	1.54582e-87	11
HMGB2	1.81056e-90	1.05397	0.666	0.279	3.62111e-87	11
MKI67	1.27952e-88	0.678344	0.308	0.067	2.55903e-85	11
BTG3	4.51822e-88	0.756961	0.887	0.487	9.03644e-85	11
HSPA5	8.11435e-87	0.910368	0.893	0.538	1.62287e-83	11
GULP1	4.34611e-85	0.608354	0.518	0.178	8.69221e-82	11
HELLS	9.12e-85	0.779878	0.53	0.193	1.824e-81	11
LTBP1	5.2416e-84	0.517059	0.456	0.14	1.04832e-80	11
IQGAP2	7.21557e-84	0.767383	0.638	0.249	1.44311e-80	11
DLEU2	7.30062e-84	0.506008	0.461	0.142	1.46012e-80	11
SMC4	7.48314e-83	0.738509	0.635	0.262	1.49663e-79	11
BTG2	6.22208e-82	0.881017	0.773	0.384	1.24442e-78	11
BOC	2.38873e-81	0.477231	0.435	0.133	4.77746e-78	11
RCN1	5.68253e-81	0.495038	0.502	0.168	1.13651e-77	11
COL11A1	7.11167e-81	0.542048	0.513	0.172	1.42233e-77	11
ZBTB20	2.85839e-80	0.718288	1	0.791	5.71678e-77	11
GINS2	3.65925e-80	0.714784	0.426	0.139	7.31851e-77	11
SALL3	4.35383e-80	0.533978	0.467	0.153	8.70766e-77	11
CXXC5	1.79304e-79	0.756674	0.843	0.445	3.58608e-76	11
TYMS	1.53873e-78	0.681486	0.367	0.102	3.07746e-75	11
RAB13	7.03565e-77	0.501063	0.454	0.151	1.40713e-73	11
HSPB1	9.3022e-77	0.611158	0.685	0.283	1.86044e-73	11
LMNB1	1.93635e-75	0.693271	0.727	0.339	3.87269e-72	11
FABP5	2.85278e-75	0.722247	0.97	0.782	5.70557e-72	11
TPT1	1.10821e-74	0.291478	1	0.981	2.21641e-71	11
SFRP1	8.11365e-74	0.645831	0.817	0.432	1.62273e-70	11
PTTG1	9.21516e-74	0.978629	0.389	0.121	1.84303e-70	11
CLSPN	1.03845e-72	0.501646	0.256	0.059	2.0769e-69	11
STXBP6	8.07644e-72	0.535882	0.312	0.086	1.61529e-68	11
CHEK1	2.13653e-71	0.502181	0.317	0.088	4.27307e-68	11
MAD2L1	2.72198e-71	0.523121	0.384	0.116	5.44396e-68	11
TMEM123	2.81658e-69	0.468239	0.788	0.378	5.63316e-66	11
CALR	5.40636e-68	0.722894	0.919	0.581	1.08127e-64	11
DHFR	3.35296e-67	0.615727	0.448	0.162	6.70592e-64	11
CENPU	2.71585e-66	0.504268	0.304	0.086	5.4317e-63	11
RNASEH2B	3.37315e-66	0.65907	0.648	0.304	6.74631e-63	11
ORC6	4.30216e-65	0.608633	0.369	0.12	8.60433e-62	11
CNTLN	1.0802e-64	0.530818	0.48	0.185	2.1604e-61	11
GPSM2	1.64417e-64	0.54874	0.627	0.273	3.28834e-61	11
SOX6	1.98035e-64	0.400311	0.583	0.231	3.96069e-61	11
BBX	5.08788e-64	0.607893	0.727	0.35	1.01758e-60	11
CALU	5.77725e-64	0.542003	0.616	0.274	1.15545e-60	11
SOX9	3.80557e-63	0.665459	0.865	0.468	7.61113e-60	11
JAM2	1.56269e-62	0.466347	0.555	0.23	3.12539e-59	11
TJP1	1.91339e-62	0.418412	0.472	0.178	3.82679e-59	11
HMGN5	2.53911e-62	0.444694	0.371	0.122	5.07822e-59	11
HMGB1	1.60899e-61	0.642867	1	0.958	3.21797e-58	11
H2AFV	6.88202e-61	0.668814	0.852	0.493	1.3764e-57	11
ZFHX4	1.33856e-60	0.5663	0.768	0.392	2.67712e-57	11
GNG5	1.41042e-60	0.504822	0.793	0.398	2.82083e-57	11
LDLR	1.42768e-60	0.545397	0.537	0.217	2.85535e-57	11
WSCD1	3.36814e-59	0.484296	0.315	0.099	6.73628e-56	11
VIM	3.47357e-59	0.377905	0.749	0.387	6.94713e-56	11
CREB5	3.57281e-59	0.496648	0.568	0.234	7.14562e-56	11
ZIC2	2.50944e-58	0.517469	0.371	0.13	5.01888e-55	11
TCIM	6.01317e-58	0.416297	0.415	0.146	1.20263e-54	11
LHX2	6.58636e-58	0.624637	0.967	0.652	1.31727e-54	11
HMGCS1	1.97201e-57	0.636316	0.873	0.509	3.94402e-54	11
ATAD2	6.5562e-56	0.514292	0.45	0.178	1.31124e-52	11
PDLIM3	9.66535e-56	0.459129	0.45	0.173	1.93307e-52	11
HSPH1	1.62016e-55	0.599051	0.764	0.414	3.24031e-52	11
TTYH2	1.75159e-55	0.502028	0.365	0.126	3.50319e-52	11
EGR1	1.97797e-55	0.942476	0.81	0.535	3.95595e-52	11
RGS16	2.41772e-55	0.414953	0.306	0.094	4.83545e-52	11
ANP32E	2.912e-55	0.631176	0.581	0.264	5.824e-52	11
ZFP36L2	9.25626e-55	0.386446	0.504	0.201	1.85125e-51	11
RRM1	1.2708e-54	0.567791	0.541	0.238	2.54159e-51	11
DLL3	4.13193e-54	0.478235	0.472	0.189	8.26387e-51	11
BSG	5.89209e-54	0.476745	0.672	0.335	1.17842e-50	11
MCM7	2.86183e-52	0.689256	0.57	0.279	5.72366e-49	11
PCNA	9.1697e-52	0.900394	0.498	0.238	1.83394e-48	11
SSTR2	4.06878e-51	0.931847	0.627	0.333	8.13755e-48	11
H2AFX	9.46974e-51	0.495374	0.518	0.228	1.89395e-47	11
H1F0	1.20571e-49	0.684603	0.779	0.457	2.41143e-46	11
DEK	1.43575e-48	0.629078	0.911	0.671	2.87151e-45	11
NUSAP1	1.45594e-48	0.298194	0.319	0.105	2.91189e-45	11
ITGB1	2.88612e-48	0.416597	0.782	0.413	5.77224e-45	11
HIST1H1D	4.26956e-48	0.341837	0.541	0.237	8.53911e-45	11
PENK	1.50064e-47	0.736375	0.362	0.138	3.00128e-44	11
MSMO1	2.9818e-47	0.526617	0.836	0.504	5.96361e-44	11
INSIG1	5.92287e-47	0.491467	0.531	0.247	1.18457e-43	11
TPM2	6.0621e-46	0.426881	0.415	0.171	1.21242e-42	11
HLA-A	9.23853e-46	0.508675	0.696	0.359	1.84771e-42	11
NASP	1.37052e-45	0.75905	0.88	0.692	2.74104e-42	11
CENPK	1.71849e-45	0.394592	0.288	0.096	3.43698e-42	11
LMO2	4.28692e-45	0.39205	0.347	0.132	8.57385e-42	11
CXCL12	5.12948e-45	0.524801	0.268	0.087	1.0259e-41	11
NES	8.53743e-45	0.417743	0.533	0.247	1.70749e-41	11
CTNNAL1	2.66891e-44	0.363325	0.321	0.119	5.33781e-41	11
ITGA2	3.39041e-44	0.35993	0.325	0.118	6.78082e-41	11
MCM4	4.13237e-44	0.46926	0.349	0.136	8.26474e-41	11
ITGB8	1.07747e-43	0.402911	0.679	0.331	2.15494e-40	11
PDPN	1.16312e-43	0.402862	0.325	0.121	2.32624e-40	11
LRIG1	1.80038e-43	0.351245	0.4	0.163	3.60076e-40	11
CDC42EP1	3.88932e-43	0.320538	0.275	0.095	7.77864e-40	11
PKM	1.69197e-42	0.52914	0.742	0.435	3.38393e-39	11
BARD1	8.99053e-42	0.402129	0.387	0.162	1.79811e-38	11
SELENOP	3.37864e-41	0.38315	0.356	0.144	6.75727e-38	11
LDHA	9.41609e-41	0.582321	0.616	0.33	1.88322e-37	11
SEPHS1	4.23655e-40	0.453228	0.47	0.222	8.47311e-37	11
SRI	1.1286e-39	0.440355	0.823	0.492	2.2572e-36	11
BMP7	1.15839e-39	0.314326	0.295	0.108	2.31678e-36	11
EFHD2	1.9647e-39	0.267547	0.295	0.108	3.9294e-36	11
SLC16A1	2.63784e-39	0.360354	0.434	0.195	5.27568e-36	11
TAGLN2	3.22672e-39	0.376471	0.531	0.245	6.45345e-36	11
NFE2L2	2.63718e-38	0.308869	0.474	0.212	5.27435e-35	11
NHLH1	1.98335e-37	0.443885	0.373	0.154	3.9667e-34	11
SMC2	7.08081e-37	0.478229	0.435	0.205	1.41616e-33	11
HMGB3	1.45049e-36	0.455827	0.683	0.384	2.90098e-33	11
CKS2	1.47955e-36	0.291463	0.537	0.262	2.9591e-33	11
SLC9A3R1	1.61102e-36	0.308853	0.349	0.146	3.22205e-33	11
HSP90B1	2.15657e-36	0.558983	0.834	0.551	4.31314e-33	11
TMPO	2.34131e-36	0.426101	0.803	0.487	4.68263e-33	11
MMS22L	4.37736e-35	0.400652	0.423	0.195	8.75473e-32	11
SCAF11	5.95731e-35	0.393526	0.736	0.424	1.19146e-31	11
TMEM170A	3.79387e-34	0.285373	0.47	0.221	7.58774e-31	11
ARHGAP5	4.46569e-34	0.498156	0.64	0.365	8.93137e-31	11
MCL1	5.58625e-34	0.39007	0.797	0.488	1.11725e-30	11
DUT	1.07042e-33	0.676401	0.677	0.42	2.14084e-30	11
AIF1L	3.0633e-33	0.272737	0.325	0.135	6.12659e-30	11
HNRNPA2B1	1.34244e-32	0.441286	0.994	0.94	2.68487e-29	11
FZD2	1.49867e-32	0.271042	0.363	0.16	2.99734e-29	11
ID1	2.20259e-32	0.345555	0.411	0.19	4.40517e-29	11
GADD45A	2.46547e-32	0.314926	0.428	0.2	4.93095e-29	11
NOTCH2	3.646e-32	0.267609	0.323	0.137	7.292e-29	11
SCD	3.86994e-32	0.307265	0.528	0.272	7.73988e-29	11
PNRC2	4.21959e-32	0.369887	0.629	0.35	8.43917e-29	11
SYPL1	5.83194e-32	0.263053	0.408	0.19	1.16639e-28	11
DARS	6.12744e-32	0.360513	0.583	0.315	1.22549e-28	11
FEN1	1.40419e-31	0.335661	0.269	0.107	2.80839e-28	11
AKAP12	1.7389e-31	0.312515	0.566	0.293	3.47781e-28	11
FAM111A	4.52982e-31	0.259512	0.253	0.098	9.05963e-28	11
INTU	8.69593e-31	0.289474	0.528	0.269	1.73919e-27	11
USP1	4.00409e-30	0.351282	0.625	0.355	8.00817e-27	11
SERF2	1.01646e-29	0.346532	0.946	0.699	2.03291e-26	11
LITAF	2.35792e-29	0.267248	0.458	0.225	4.71584e-26	11
PHLDA1	1.07325e-28	0.377749	0.747	0.457	2.1465e-25	11
GMNN	2.70451e-28	0.328364	0.297	0.13	5.40902e-25	11
HTRA1	7.69614e-28	0.253959	0.517	0.271	1.53923e-24	11
IDI1	1.18876e-27	0.400103	0.727	0.461	2.37752e-24	11
MSN	1.45273e-27	0.271833	0.406	0.203	2.90546e-24	11
POLR2L	7.39917e-27	0.273298	0.496	0.268	1.47983e-23	11
PMEPA1	2.19489e-26	0.289019	0.677	0.404	4.38977e-23	11
EZH2	3.26774e-26	0.314591	0.666	0.389	6.53548e-23	11
TACC1	3.72607e-26	0.321889	0.408	0.211	7.45213e-23	11
NUDCD2	1.19198e-25	0.296084	0.581	0.331	2.38396e-22	11
KIF5B	1.67289e-25	0.356642	0.935	0.713	3.34578e-22	11
LIMA1	2.70241e-25	0.373591	0.434	0.233	5.40483e-22	11
SMC1A	1.50482e-24	0.34266	0.589	0.353	3.00963e-21	11
TGIF1	4.68469e-24	0.325507	0.365	0.186	9.36939e-21	11
MIS18BP1	2.13356e-23	0.255138	0.389	0.199	4.26713e-20	11
REXO2	2.4037e-23	0.352932	0.332	0.167	4.8074e-20	11
LIFR	7.46736e-23	0.255557	0.354	0.18	1.49347e-19	11
IGFBP2	1.13541e-22	0.482518	0.771	0.537	2.27083e-19	11
ACAT2	1.24319e-22	0.250635	0.624	0.372	2.48639e-19	11
LAPTM4A	3.7916e-22	0.311599	0.867	0.604	7.58319e-19	11
ID2	3.4966e-21	0.360116	0.76	0.518	6.99321e-18	11
DCXR	1.87151e-19	0.255877	0.371	0.2	3.74302e-16	11
FOS	9.75136e-19	0.333778	0.963	0.839	1.95027e-15	11
RAD21	5.33773e-15	0.284339	0.825	0.595	1.06755e-11	11
UBE2S	1.56093e-13	0.664418	0.764	0.561	3.12185e-10	11
DNAJB1	1.54008e-12	0.343233	0.666	0.47	3.08016e-09	11
HSPA1B	1.68561e-12	0.325514	0.775	0.581	3.37123e-09	11
IER2	2.5609e-12	0.298749	0.843	0.688	5.1218e-09	11
H2AFZ	6.41597e-12	0.40104	0.932	0.842	1.28319e-08	11
TMSB4X	1.56154e-10	0.38421	1	0.991	3.12308e-07	11
CKB	6.20979e-10	0.26151	0.961	0.883	1.24196e-06	11
TUBA1B	5.64436e-06	0.47119	0.891	0.855	0.0112887	11
ARPP21	1.48069e-51	2.72661	0.65	0.226	2.96138e-48	12
MEF2C	1.15074e-27	1.92228	0.606	0.286	2.30149e-24	12
CHL1	6.76917e-19	2.04056	0.599	0.388	1.35383e-15	12
SCN2A	4.52385e-13	1.55128	0.263	0.097	9.04771e-10	12
SYT1	1.09483e-11	1.33351	0.672	0.623	2.18966e-08	12
SATB2	1.31756e-11	1.38336	0.504	0.328	2.63512e-08	12
PCLO	7.92641e-10	1.48525	0.431	0.292	1.58528e-06	12
ADCY1	1.08647e-09	1.57655	0.343	0.188	2.17295e-06	12
NELL2	3.80235e-09	1.41267	0.423	0.284	7.6047e-06	12
LIMCH1	5.45962e-09	1.26422	0.387	0.238	1.09192e-05	12
VCAN	1.22963e-08	1.1983	0.628	0.693	2.45927e-05	12
KCNQ1OT1	2.61004e-07	1.35873	0.423	0.305	0.000522008	12
FAT3	8.59869e-07	1.35156	0.314	0.194	0.00171974	12
TLE4	2.44195e-06	1.85054	0.394	0.309	0.0048839	12
ATP1B1	4.49606e-05	0.583305	0.234	0.518	0.0899212	12
REEP5	0.000207374	0.408079	0.146	0.345	0.414749	12
MEG3	0.000208634	1.38707	0.438	0.366	0.417267	12
SLC39A10	0.000286663	0.308076	0.161	0.359	0.573325	12
FBXW7	0.00199981	1.36765	0.299	0.247	1	12
SSBP2	0.00376809	0.290747	0.241	0.449	1	12
ADGRV1	0.00858328	0.339547	0.277	0.484	1	12
TOP2A	0	3.12716	0.992	0.115	0	13
MKI67	0	2.62351	0.984	0.059	0	13
PCLAF	0	2.59732	0.96	0.085	0	13
NUSAP1	0	2.4778	0.968	0.097	0	13
HIST1H1A	0	2.47205	0.925	0.077	0	13
HIST1H1B	0	2.43213	0.952	0.053	0	13
TYMS	0	2.37999	0.976	0.096	0	13
UBE2C	0	2.04267	0.913	0.055	0	13
TPX2	0	1.98488	0.925	0.07	0	13
RRM2	0	1.94597	0.917	0.039	0	13
CDK1	0	1.86587	0.933	0.081	0	13
FBXO5	0	1.86459	0.933	0.106	0	13
UBE2T	0	1.86084	0.948	0.14	0	13
KIF15	0	1.79745	0.909	0.055	0	13
PTTG1	0	1.77662	0.905	0.116	0	13
ASPM	0	1.76544	0.833	0.064	0	13
MAD2L1	0	1.72922	0.956	0.11	0	13
ZWINT	0	1.66954	0.885	0.059	0	13
KIF11	0	1.65941	0.861	0.058	0	13
ORC6	0	1.64338	0.933	0.115	0	13
ESCO2	0	1.63815	0.885	0.04	0	13
NCAPG	0	1.61689	0.893	0.054	0	13
CENPE	0	1.6037	0.778	0.064	0	13
BIRC5	0	1.58711	0.929	0.054	0	13
GTSE1	0	1.55945	0.833	0.044	0	13
NDC80	0	1.52423	0.849	0.051	0	13
NUF2	0	1.50084	0.849	0.052	0	13
KNL1	0	1.49627	0.802	0.056	0	13
FAM111A	0	1.45698	0.821	0.09	0	13
CCNA2	0	1.45446	0.817	0.044	0	13
PBK	0	1.39762	0.845	0.053	0	13
CENPU	0	1.36721	0.849	0.08	0	13
CENPK	0	1.34126	0.873	0.089	0	13
SPC25	0	1.33542	0.782	0.037	0	13
FAM111B	0	1.3149	0.722	0.045	0	13
SGO1	0	1.31425	0.794	0.045	0	13
ECT2	0	1.31213	0.758	0.06	0	13
CCNB2	0	1.30984	0.813	0.057	0	13
RAD51AP1	0	1.30324	0.833	0.063	0	13
MXD3	0	1.28882	0.782	0.045	0	13
CLSPN	0	1.27803	0.75	0.054	0	13
CDCA5	0	1.26761	0.813	0.038	0	13
AURKB	0	1.25573	0.746	0.028	0	13
CHEK1	0	1.24871	0.829	0.082	0	13
BRCA1	0	1.24685	0.758	0.06	0	13
DIAPH3	0	1.2341	0.77	0.059	0	13
DLGAP5	0	1.22208	0.687	0.032	0	13
KIF23	0	1.19032	0.722	0.037	0	13
PIMREG	0	1.17404	0.718	0.038	0	13
CKAP2L	0	1.15984	0.73	0.035	0	13
CENPN	0	1.12945	0.786	0.065	0	13
RTKN2	0	1.12746	0.702	0.056	0	13
C21orf58	0	1.12664	0.774	0.056	0	13
ARHGAP11A	0	1.12573	0.706	0.055	0	13
CDCA3	0	1.12131	0.611	0.035	0	13
HIST1H2AH	0	1.09074	0.742	0.028	0	13
BRCA2	0	1.05249	0.702	0.061	0	13
FOXM1	0	1.03052	0.714	0.04	0	13
HIST1H3B	0	1.02663	0.647	0.016	0	13
DTL	0	1.0236	0.73	0.052	0	13
CDKN3	0	1.02323	0.679	0.057	0	13
FANCI	0	1.02224	0.714	0.054	0	13
CEP152	0	1.01878	0.694	0.057	0	13
CENPM	0	1.01723	0.702	0.052	0	13
MELK	0	1.01452	0.718	0.042	0	13
MYBL2	0	1.01333	0.659	0.032	0	13
PRC1	0	1.01092	0.714	0.066	0	13
CDT1	0	1.00841	0.722	0.056	0	13
MCM10	0	0.985103	0.683	0.041	0	13
MYBL1	0	0.980856	0.671	0.031	0	13
HJURP	0	0.967659	0.655	0.028	0	13
TACC3	0	0.966939	0.675	0.04	0	13
SPC24	0	0.94693	0.671	0.027	0	13
NCAPH	0	0.943263	0.679	0.034	0	13
TK1	0	0.937	0.659	0.037	0	13
SKA3	0	0.92137	0.651	0.033	0	13
XRCC2	0	0.912655	0.611	0.048	0	13
TTK	0	0.905854	0.603	0.036	0	13
KIF4A	0	0.893314	0.591	0.034	0	13
KIFC1	0	0.875711	0.631	0.028	0	13
BUB1B	0	0.864479	0.567	0.033	0	13
KIF14	0	0.844504	0.54	0.035	0	13
SHCBP1	0	0.841769	0.635	0.034	0	13
CDCA2	0	0.814007	0.599	0.025	0	13
E2F7	0	0.813951	0.563	0.033	0	13
KIF2C	0	0.812236	0.611	0.03	0	13
SPAG5	0	0.808441	0.567	0.032	0	13
CDCA8	0	0.743388	0.552	0.025	0	13
HIST1H2BH	0	0.740986	0.472	0.017	0	13
E2F8	0	0.588003	0.425	0.016	0	13
CDC25C	4.8363e-307	0.542941	0.409	0.02	9.6726e-304	13
CIP2A	1.23934e-304	0.935313	0.69	0.063	2.47869e-301	13
HIST2H2AC	7.16437e-302	1.45322	0.821	0.098	1.43287e-298	13
CEP55	2.22855e-293	0.540783	0.433	0.023	4.45709e-290	13
MND1	4.83631e-293	0.795853	0.587	0.047	9.67262e-290	13
DEPDC1	2.63331e-289	0.711689	0.54	0.038	5.26661e-286	13
SGO2	6.76652e-289	1.09949	0.687	0.065	1.3533e-285	13
CENPF	1.89697e-283	2.71435	0.988	0.185	3.79393e-280	13
RACGAP1	4.27164e-276	1.1233	0.77	0.088	8.54328e-273	13
CDKN2C	1.8128e-272	0.973417	0.647	0.062	3.62559e-269	13
HMMR	2.4171e-267	0.738266	0.472	0.032	4.8342e-264	13
KIF22	1.8976e-265	1.29372	0.881	0.125	3.79521e-262	13
BUB1	1.02386e-260	0.622404	0.48	0.033	2.04772e-257	13
CDC20	5.51923e-255	0.558742	0.456	0.03	1.10385e-251	13
HIST1H1D	8.17817e-251	3.02131	0.988	0.235	1.63563e-247	13
FAM83D	6.50256e-248	0.678563	0.492	0.037	1.30051e-244	13
KIF20A	4.62752e-246	0.564221	0.361	0.019	9.25504e-243	13
FEN1	1.13566e-241	1.13343	0.762	0.101	2.27131e-238	13
EOMES	1.04813e-239	2.16488	0.937	0.169	2.09627e-236	13
GMNN	5.63015e-237	1.2319	0.825	0.123	1.12603e-233	13
H2AFX	1.35577e-235	2.13494	0.972	0.225	2.71154e-232	13
ATAD2	2.27893e-233	1.62081	0.917	0.175	4.55787e-230	13
HIST1H1C	1.08838e-231	2.47038	0.972	0.235	2.17676e-228	13
HMGB2	5.37673e-231	3.13898	1	0.281	1.07535e-227	13
SMC2	2.25982e-230	1.72131	0.968	0.2	4.51964e-227	13
SMC4	7.38026e-227	2.48777	0.988	0.263	1.47605e-223	13
UHRF1	1.31068e-222	0.868376	0.643	0.074	2.62136e-219	13
PRR11	9.76121e-222	0.829042	0.56	0.057	1.95224e-218	13
MNS1	5.21889e-221	1.01708	0.734	0.099	1.04378e-217	13
DHFR	6.44732e-218	1.44649	0.889	0.16	1.28946e-214	13
NEIL3	2.59826e-214	0.390349	0.337	0.02	5.19652e-211	13
CENPW	4.11711e-213	0.924041	0.742	0.103	8.23422e-210	13
CENPA	9.56547e-211	0.571576	0.361	0.023	1.91309e-207	13
MIS18BP1	3.74057e-210	1.59889	0.925	0.193	7.48114e-207	13
NEK2	3.05149e-207	0.504809	0.377	0.026	6.10298e-204	13
DEPDC1B	1.29334e-204	0.69768	0.528	0.053	2.58669e-201	13
HELLS	5.63984e-203	1.55722	0.925	0.192	1.12797e-199	13
CIT	1.89425e-200	0.564568	0.421	0.034	3.7885e-197	13
PHF19	4.33045e-200	0.741883	0.587	0.069	8.6609e-197	13
TROAP	1.98445e-199	0.395441	0.357	0.024	3.96891e-196	13
KIF18A	1.53505e-196	0.704048	0.5	0.05	3.07009e-193	13
PCNA	2.07333e-195	1.97007	0.952	0.235	4.14666e-192	13
ANLN	1.0491e-186	0.698915	0.536	0.061	2.09819e-183	13
E2F1	1.79881e-186	0.69177	0.48	0.049	3.59761e-183	13
CKS1B	1.04175e-181	1.46608	0.881	0.199	2.0835e-178	13
PLK1	1.26272e-181	0.471434	0.357	0.026	2.52544e-178	13
MCM3	3.47604e-181	1.05579	0.687	0.106	6.95209e-178	13
NEUROG1	1.08252e-177	0.631475	0.365	0.028	2.16504e-174	13
CENPL	2.94939e-176	0.718173	0.552	0.067	5.89877e-173	13
RRM1	1.17345e-171	1.43984	0.925	0.238	2.34691e-168	13
PARPBP	1.53676e-171	0.435176	0.413	0.038	3.07352e-168	13
ANP32E	1.26798e-170	1.55406	0.952	0.264	2.53596e-167	13
NCAPD2	1.45932e-169	0.705441	0.583	0.077	2.91865e-166	13
BARD1	7.82927e-169	1.13393	0.81	0.159	1.56585e-165	13
CKAP2	3.42008e-168	1.41873	0.917	0.23	6.84017e-165	13
HIST1H1E	2.08224e-163	1.58912	0.948	0.269	4.16447e-160	13
CDC25B	5.50115e-162	0.577145	0.425	0.044	1.10023e-158	13
HIST1H4C	9.8088e-160	4.05988	1	0.635	1.96176e-156	13
KCNG1	9.60387e-159	0.86565	0.571	0.083	1.92077e-155	13
STXBP6	5.40571e-157	0.80322	0.587	0.086	1.08114e-153	13
DTYMK	4.76337e-155	1.0829	0.849	0.191	9.52674e-152	13
CKS2	1.2886e-149	1.51323	0.917	0.261	2.57721e-146	13
TUBA1B	2.53462e-149	2.42968	1	0.854	5.06924e-146	13
CEP135	8.22341e-148	0.845693	0.675	0.118	1.64468e-144	13
HMGN2	1.27723e-147	2.3118	0.996	0.754	2.55446e-144	13
AURKA	1.09671e-145	0.51669	0.369	0.036	2.19343e-142	13
HMGB1	1.74137e-144	1.63696	1	0.959	3.48273e-141	13
TUBB6	3.50126e-143	0.696394	0.504	0.069	7.00251e-140	13
DBF4	4.73224e-142	0.968511	0.774	0.16	9.46448e-139	13
PPP1R17	6.10124e-142	1.30567	0.774	0.155	1.22025e-138	13
HMGN5	9.30016e-142	0.90608	0.663	0.122	1.86003e-138	13
KIF20B	1.56873e-140	1.14511	0.857	0.204	3.13746e-137	13
H2AFZ	4.76443e-139	1.73254	0.996	0.842	9.52886e-136	13
CNTLN	1.00321e-136	0.93315	0.817	0.185	2.00643e-133	13
MMS22L	3.78448e-135	1.09581	0.813	0.193	7.56896e-132	13
ATAD5	4.66363e-135	0.960072	0.802	0.177	9.32727e-132	13
CCNB1	9.15892e-134	0.662242	0.468	0.062	1.83178e-130	13
MCM4	1.03415e-133	0.93592	0.69	0.134	2.06829e-130	13
GINS2	2.24739e-132	0.914624	0.702	0.14	4.49479e-129	13
NEUROD4	4.88514e-131	0.644868	0.508	0.071	9.77028e-128	13
KNSTRN	2.99697e-130	0.677698	0.548	0.085	5.99395e-127	13
MCM7	4.35156e-130	1.2705	0.917	0.279	8.70313e-127	13
CCDC34	4.67724e-129	0.703619	0.643	0.117	9.35447e-126	13
H2AFV	5.84526e-129	1.51422	0.992	0.499	1.16905e-125	13
LMNB1	9.53383e-129	1.2999	0.964	0.344	1.90677e-125	13
DEK	3.73145e-125	1.54245	0.988	0.675	7.4629e-122	13
EZH2	6.14394e-123	1.44777	0.96	0.39	1.22879e-119	13
PHGDH	2.22343e-120	0.897794	0.754	0.162	4.44686e-117	13
LMNB2	1.65108e-119	0.78864	0.687	0.142	3.30217e-116	13
USP1	2.3484e-116	1.29031	0.944	0.355	4.6968e-113	13
TMPO	1.26585e-115	1.49609	0.968	0.491	2.53171e-112	13
DUT	7.00355e-112	1.61091	0.948	0.421	1.40071e-108	13
SMOC1	1.04438e-111	0.89729	0.734	0.167	2.08876e-108	13
KPNA2	4.96426e-111	1.13748	0.905	0.291	9.92853e-108	13
DDX39A	4.27307e-109	0.850859	0.77	0.193	8.54614e-106	13
CTNNAL1	6.33099e-109	0.764338	0.591	0.118	1.2662e-105	13
INCENP	1.27399e-108	0.349188	0.321	0.036	2.54798e-105	13
UBE2S	4.93546e-107	1.43204	0.98	0.561	9.87092e-104	13
PAX6	4.6067e-106	1.25692	0.956	0.353	9.2134e-103	13
WEE1	1.91414e-104	0.908126	0.817	0.223	3.82827e-101	13
COL9A1	8.5017e-102	0.484067	0.46	0.076	1.70034e-98	13
CDCA7	1.65908e-100	0.803564	0.742	0.184	3.31816e-97	13
STK17A	5.39802e-99	0.868733	0.694	0.172	1.0796e-95	13
ASCL1	5.8549e-94	1.10537	0.889	0.285	1.17098e-90	13
CDCA7L	4.6724e-91	0.535052	0.603	0.132	9.34481e-88	13
EMP2	6.66135e-91	0.677288	0.508	0.104	1.33227e-87	13
PENK	9.66206e-91	1.0074	0.603	0.138	1.93241e-87	13
RNASEH2B	7.7395e-90	1.06794	0.861	0.308	1.5479e-86	13
NASP	2.43841e-89	1.20111	0.988	0.694	4.87683e-86	13
CCDC18	4.3771e-89	0.420594	0.389	0.061	8.75421e-86	13
HES6	1.79063e-88	1.38865	0.992	0.681	3.58125e-85	13
HNRNPA2B1	2.26522e-88	0.855736	1	0.941	4.53045e-85	13
SDC2	3.00952e-87	0.643104	0.575	0.13	6.01903e-84	13
MAGI1	3.68188e-87	0.790975	0.81	0.238	7.36377e-84	13
SYNE2	4.21992e-85	1.12137	0.996	0.796	8.43985e-82	13
BTG3	3.21541e-84	1.08009	0.96	0.495	6.43082e-81	13
FIGN	3.36254e-84	0.527148	0.488	0.097	6.72509e-81	13
ZIC2	7.24721e-84	0.689967	0.567	0.131	1.44944e-80	13
SOX2	5.60373e-83	1.24536	0.956	0.37	1.12075e-79	13
CLIC1	1.67985e-78	0.617197	0.794	0.235	3.3597e-75	13
HMGB3	9.16544e-78	1.00338	0.905	0.386	1.83309e-74	13
TRIM59	1.21967e-77	0.406203	0.389	0.068	2.43934e-74	13
SMC1A	6.87999e-77	0.919254	0.897	0.353	1.376e-73	13
RAD21	7.07864e-77	1.11419	0.972	0.597	1.41573e-73	13
TUBB4B	8.40452e-77	1.01141	0.94	0.448	1.6809e-73	13
CDK6	1.01791e-76	0.634535	0.484	0.104	2.03583e-73	13
BUB3	2.83364e-76	1.01141	0.909	0.401	5.66728e-73	13
GLI3	6.29733e-76	0.705146	0.754	0.221	1.25947e-72	13
NKAIN3	1.03e-75	0.987787	0.913	0.371	2.06e-72	13
HEG1	3.46483e-75	0.611817	0.679	0.189	6.92966e-72	13
TFAP2C	1.55408e-73	0.5059	0.591	0.146	3.10817e-70	13
PLIN2	2.9655e-73	0.359726	0.698	0.201	5.93101e-70	13
GPSM2	1.76796e-72	0.778722	0.813	0.278	3.53593e-69	13
SEPHS1	2.42147e-72	0.698279	0.726	0.223	4.84294e-69	13
NUCKS1	1.4672e-71	0.892469	0.992	0.826	2.9344e-68	13
PSRC1	5.00225e-71	0.616449	0.627	0.166	1.00045e-67	13
COL1A2	1.23145e-70	0.273652	0.302	0.047	2.46291e-67	13
NKAIN3-IT1	1.7147e-70	0.925718	0.841	0.323	3.42941e-67	13
ZFP36L2	1.507e-69	0.46566	0.722	0.203	3.01399e-66	13
DLEU2	1.87048e-69	0.581299	0.571	0.148	3.74095e-66	13
PKP4	4.74594e-68	0.329367	0.361	0.067	9.49189e-65	13
CRNDE	7.0393e-66	0.321992	0.29	0.046	1.40786e-62	13
CA12	6.01669e-64	0.531512	0.595	0.163	1.20334e-60	13
CALU	1.06386e-62	0.688291	0.786	0.279	2.12772e-59	13
PTN	1.04782e-61	0.293338	0.988	0.559	2.09563e-58	13
DCXR	4.64785e-61	0.534839	0.651	0.198	9.29571e-58	13
CCND2	6.88075e-61	0.928732	0.996	0.765	1.37615e-57	13
DACH1	6.79824e-60	0.414148	0.496	0.125	1.35965e-56	13
ZEB1	1.52282e-59	0.723766	0.913	0.373	3.04565e-56	13
ANXA5	6.83563e-59	0.493381	0.79	0.257	1.36713e-55	13
NPY	1.0233e-58	0.966792	0.456	0.117	2.04659e-55	13
TMEM158	1.04223e-58	0.895729	0.952	0.522	2.08445e-55	13
SALL3	1.3803e-58	0.437956	0.571	0.159	2.7606e-55	13
ID1	1.2018e-57	0.598623	0.631	0.19	2.40361e-54	13
RAB13	2.95914e-55	0.403821	0.552	0.156	5.91829e-52	13
SPDL1	4.81414e-55	0.343657	0.373	0.082	9.62828e-52	13
SFRP1	1.20105e-54	0.595611	0.917	0.439	2.40211e-51	13
NFIA	3.80044e-54	0.878421	0.988	0.614	7.60087e-51	13
INSM1	3.9163e-53	0.875192	0.976	0.58	7.83261e-50	13
NEUROG2	7.47646e-53	0.573793	0.536	0.154	1.49529e-49	13
CREB5	5.50252e-52	0.681265	0.683	0.24	1.1005e-48	13
SCRN1	8.51575e-52	0.670425	0.857	0.358	1.70315e-48	13
GAS1	1.23975e-51	0.584588	0.496	0.139	2.4795e-48	13
MZT1	3.91774e-51	0.390999	0.647	0.206	7.83549e-48	13
GNG5	6.79466e-51	0.665756	0.897	0.405	1.35893e-47	13
PHACTR2	8.48925e-50	0.378249	0.504	0.143	1.69785e-46	13
IQGAP2	1.48307e-49	0.509791	0.742	0.256	2.96614e-46	13
AKAP12	3.44091e-49	0.478664	0.794	0.295	6.88182e-46	13
MDK	4.91033e-48	0.879028	0.948	0.572	9.82067e-45	13
CKAP5	1.30519e-47	0.596581	0.714	0.27	2.61038e-44	13
PKM	1.40984e-47	0.733582	0.905	0.439	2.81967e-44	13
CDON	3.31633e-47	0.460962	0.579	0.183	6.63266e-44	13
MFGE8	1.30263e-46	0.440968	0.575	0.182	2.60527e-43	13
NOTCH1	1.76978e-46	0.466776	0.639	0.218	3.53955e-43	13
LDHA	1.91357e-46	0.580486	0.845	0.332	3.82714e-43	13
LTBP1	3.37537e-46	0.363068	0.504	0.146	6.75075e-43	13
CNTRL	7.50067e-46	0.475372	0.635	0.217	1.50013e-42	13
SLC1A3	1.30084e-45	0.29466	0.841	0.304	2.60168e-42	13
ITGA2	6.57339e-45	0.42391	0.433	0.121	1.31468e-41	13
IKBIP	1.10803e-44	0.264918	0.425	0.114	2.21607e-41	13
PHIP	2.32772e-44	0.701965	0.992	0.674	4.65543e-41	13
HSPA2	8.51864e-44	0.274018	0.254	0.051	1.70373e-40	13
NDE1	5.80986e-43	0.289241	0.333	0.082	1.16197e-39	13
GULP1	9.46565e-43	0.36803	0.571	0.185	1.89313e-39	13
COL11A1	1.6957e-42	0.415256	0.556	0.18	3.39141e-39	13
CSRP2	1.44088e-41	0.78105	0.964	0.602	2.88175e-38	13
GADD45G	2.94117e-41	0.765268	0.905	0.482	5.88235e-38	13
PNRC2	5.70414e-41	0.596005	0.778	0.354	1.14083e-37	13
NEGR1	9.81966e-41	0.260589	0.274	0.06	1.96393e-37	13
TCIM	1.27666e-40	0.335004	0.492	0.151	2.55331e-37	13
HSPB1	1.67652e-40	0.378304	0.758	0.292	3.35303e-37	13
RARRES2	9.9521e-40	0.387231	0.444	0.133	1.99042e-36	13
AIF1L	2.08806e-39	0.274123	0.456	0.137	4.17613e-36	13
EGFR	8.67771e-39	0.394671	0.417	0.123	1.73554e-35	13
PNP	1.13556e-38	0.290012	0.302	0.075	2.27111e-35	13
MYO10	1.60512e-37	0.516653	0.833	0.372	3.21024e-34	13
FAM114A1	2.12633e-37	0.323766	0.345	0.096	4.25266e-34	13
ACAT2	2.87324e-37	0.460853	0.845	0.374	5.74648e-34	13
SFRP2	1.32526e-36	0.388287	0.373	0.106	2.65052e-33	13
TPM4	1.61431e-36	0.534074	0.889	0.47	3.22863e-33	13
LDLR	2.7294e-36	0.424768	0.607	0.224	5.45879e-33	13
ITGB1	3.74815e-36	0.474094	0.885	0.419	7.4963e-33	13
HES5	8.97914e-36	0.273528	0.381	0.112	1.79583e-32	13
MYL6	1.96123e-34	0.51326	0.992	0.872	3.92245e-31	13
PDLIM3	6.88289e-34	0.33757	0.516	0.178	1.37658e-30	13
LIFR	1.82814e-33	0.297227	0.52	0.181	3.65627e-30	13
DLL1	2.2208e-33	0.383084	0.389	0.122	4.44159e-30	13
BBX	7.5452e-33	0.478457	0.778	0.358	1.50904e-29	13
NES	1.25952e-32	0.38983	0.635	0.252	2.51903e-29	13
FABP5	1.34859e-32	0.411485	0.992	0.786	2.69718e-29	13
JAM2	8.09569e-32	0.363488	0.607	0.236	1.61914e-28	13
TPM2	1.10908e-30	0.292668	0.492	0.175	2.21817e-27	13
RCN1	1.82148e-30	0.366683	0.484	0.177	3.64296e-27	13
OLFM1	2.29845e-30	0.321833	0.587	0.229	4.5969e-27	13
CXXC5	4.69525e-30	0.468147	0.889	0.454	9.39051e-27	13
NOTCH2	5.54665e-30	0.281626	0.417	0.14	1.10933e-26	13
SLC16A1	1.76591e-29	0.301779	0.524	0.199	3.53181e-26	13
ZFHX4	2.15674e-29	0.424568	0.837	0.4	4.31347e-26	13
CKB	3.18709e-29	0.540529	0.992	0.884	6.37419e-26	13
TACC1	1.55168e-28	0.279325	0.552	0.213	3.10337e-25	13
PDPN	3.05801e-28	0.279639	0.373	0.125	6.11603e-25	13
NUDCD2	1.03008e-27	0.367298	0.75	0.334	2.06015e-24	13
HSPH1	2.00702e-27	0.430756	0.849	0.42	4.01403e-24	13
TGIF1	2.97552e-27	0.299547	0.492	0.188	5.95104e-24	13
G2E3	3.12537e-27	0.409921	0.655	0.289	6.25074e-24	13
SCAF11	6.91574e-27	0.45746	0.813	0.43	1.38315e-23	13
NFE2L2	1.02777e-26	0.326064	0.544	0.217	2.05554e-23	13
LHX2	2.70971e-26	0.512468	0.98	0.659	5.41943e-23	13
ARL6IP1	3.07448e-26	0.578733	0.901	0.539	6.14896e-23	13
KIF5B	4.65547e-26	0.490822	0.972	0.717	9.31094e-23	13
HLA-A	5.18085e-26	0.406401	0.754	0.366	1.03617e-22	13
IQGAP1	5.58797e-26	0.308337	0.452	0.172	1.11759e-22	13
REST	8.95035e-26	0.356704	0.433	0.165	1.79007e-22	13
ADGRV1	1.44902e-25	0.351396	0.913	0.472	2.89804e-22	13
BSG	1.67987e-25	0.343605	0.726	0.342	3.35975e-22	13
SSTR2	1.9855e-25	0.329227	0.718	0.339	3.97101e-22	13
ARHGAP5	6.36328e-25	0.366687	0.774	0.369	1.27266e-21	13
TPI1	6.9184e-25	0.518959	0.917	0.566	1.38368e-21	13
H1F0	1.05963e-23	0.577122	0.837	0.464	2.11927e-20	13
TAGLN2	1.12586e-23	0.281864	0.587	0.251	2.25172e-20	13
MYADM	2.17229e-23	0.392992	0.552	0.249	4.34459e-20	13
DNAJB1	6.9264e-22	0.499635	0.829	0.472	1.38528e-18	13
HSPA5	1.16391e-20	0.436431	0.905	0.546	2.32782e-17	13
EGR1	1.40544e-20	0.799787	0.813	0.542	2.81088e-17	13
PRXL2A	2.89762e-18	0.316866	0.845	0.484	5.79523e-15	13
NR2F1	2.97781e-18	0.319282	0.96	0.635	5.95561e-15	13
PFN1	3.95129e-18	0.264086	0.833	0.482	7.90258e-15	13
TMSB4X	1.65695e-17	0.363157	1	0.992	3.3139e-14	13
PHLDA1	2.95604e-17	0.296003	0.821	0.462	5.91209e-14	13
SRI	4.80024e-17	0.28649	0.861	0.499	9.60048e-14	13
TIMP3	6.15383e-17	0.338219	0.298	0.118	1.23077e-13	13
HSPA1B	1.27936e-16	0.457572	0.897	0.583	2.55871e-13	13
KLF6	2.25956e-16	0.300036	0.921	0.596	4.51912e-13	13
LAPTM4A	2.46692e-15	0.300313	0.925	0.609	4.93385e-12	13
ZBTB20	2.48409e-14	0.295321	0.992	0.796	4.96817e-11	13
IER2	6.082e-12	0.321469	0.929	0.69	1.2164e-08	13
HSP90AA1	1.8191e-10	0.282776	1	0.984	3.6382e-07	13
JUND	1.09848e-09	0.3277	1	0.893	2.19696e-06	13
UBE2C	0	2.14878	0.925	0.064	0	14
PBK	0	1.66734	0.947	0.059	0	14
BIRC5	0	1.58091	0.94	0.062	0	14
RRM2	0	1.56439	0.917	0.048	0	14
NUF2	0	1.50753	0.917	0.059	0	14
KIF15	0	1.43643	0.94	0.062	0	14
ESCO2	0	1.43267	0.88	0.048	0	14
GTSE1	0	1.40669	0.842	0.052	0	14
ZWINT	0	1.40461	0.932	0.067	0	14
CCNA2	0	1.39809	0.872	0.051	0	14
NDC80	0	1.38026	0.91	0.058	0	14
KIF23	0	1.31676	0.842	0.042	0	14
NCAPG	0	1.30369	0.947	0.062	0	14
CENPM	0	1.28723	0.872	0.057	0	14
CDCA3	0	1.23085	0.812	0.038	0	14
MXD3	0	1.22938	0.857	0.051	0	14
AURKB	0	1.20638	0.805	0.034	0	14
CKAP2L	0	1.17785	0.835	0.041	0	14
[truncated: 4,121 more rows]

## Sheet: gw23.Markers
gene	p_val	avg_log2FC	pct.1	pct.2	p_val_adj	cluster
PALMD	0	1.50132	0.994	0.77	0	0
NRP1	0	1.34469	0.885	0.691	0	0
NRN1	0	1.01093	0.95	0.574	0	0
PAG1	0	0.87663	0.997	0.88	0	0
HES6	0	0.828101	1	0.855	0	0
FOSB	0	0.724841	1	0.967	0	0
NEUROD6	0	0.686273	0.997	0.894	0	0
THSD7A	0	0.617534	0.986	0.787	0	0
NR4A2	0	0.491442	1	0.777	0	0
NHLH1	0	0.417434	0.988	0.577	0	0
BHLHE22	1.09359e-293	0.678153	0.945	0.779	2.18719e-290	0
TMEM158	7.66359e-275	0.631799	0.99	0.826	1.53272e-271	0
LHX2	3.93348e-264	0.797099	0.993	0.906	7.86696e-261	0
ZBTB20	1.31311e-221	0.748038	0.988	0.888	2.62623e-218	0
GADD45G	6.49024e-186	0.333344	1	0.869	1.29805e-182	0
CLMP	2.06459e-178	0.741906	0.86	0.715	4.12917e-175	0
PHLDA1	4.04846e-178	0.606413	0.919	0.719	8.09693e-175	0
ZFHX4	1.42274e-173	0.890294	0.859	0.816	2.84547e-170	0
SSTR2	4.6586e-171	0.719433	0.794	0.71	9.3172e-168	0
DUSP1	3.00362e-150	0.689576	1	0.976	6.00724e-147	0
CDH11	3.32323e-148	0.527426	0.873	0.693	6.64646e-145	0
INSM1	2.48747e-142	0.534446	0.995	0.913	4.97494e-139	0
JUN	1.33693e-141	0.520589	1	0.931	2.67386e-138	0
JUND	2.03046e-120	0.461531	0.996	0.987	4.06092e-117	0
CXXC5	3.63774e-89	0.452846	0.832	0.677	7.27548e-86	0
GAP43	4.03471e-83	0.304618	0.934	0.761	8.06943e-80	0
SLC38A2	9.94999e-75	0.338421	0.92	0.794	1.99e-71	0
CCND2	2.27091e-72	0.30887	0.999	0.922	4.54181e-69	0
PHIP	1.69117e-59	0.422208	0.933	0.861	3.38234e-56	0
HSPA1B	3.29731e-56	0.441053	0.966	0.769	6.59462e-53	0
SYNE2	6.08863e-55	0.3062	0.944	0.921	1.21773e-51	0
ADGRV1	1.7908e-46	0.327301	0.794	0.758	3.5816e-43	0
KHDRBS3	4.27859e-43	0.280677	0.73	0.636	8.55719e-40	0
BTG3	2.01112e-42	0.326944	0.97	0.917	4.02225e-39	0
HSPA1A	6.66126e-41	0.653739	0.908	0.851	1.33225e-37	0
CNTNAP2	9.65101e-41	0.360905	0.393	0.498	1.9302e-37	0
FAM171B	1.15239e-31	0.272789	0.835	0.76	2.30478e-28	0
PGM2L1	1.15574e-23	0.299684	0.783	0.781	2.31149e-20	0
SCG5	4.42432e-16	0.367314	0.674	0.703	8.84864e-13	0
NEUROD1	2.87095e-11	0.693865	0.545	0.407	5.74189e-08	0
SATB2	7.03171e-126	0.880234	0.99	0.723	1.40634e-122	1
ADCY1	3.5031e-115	0.454914	0.984	0.799	7.00619e-112	1
NEUROD6	7.77622e-113	1.166	0.999	0.909	1.55524e-109	1
CAMK2B	3.7513e-81	0.29347	0.955	0.679	7.50261e-78	1
EEF1A2	1.32128e-72	0.740641	0.971	0.815	2.64255e-69	1
NRP1	1.36362e-69	0.601243	0.968	0.715	2.72725e-66	1
TMSB10	1.41083e-61	0.634725	0.996	0.993	2.82166e-58	1
TUBA1A	5.87226e-49	0.584147	1	0.998	1.17445e-45	1
TMSB4X	2.70967e-48	0.359993	0.999	0.998	5.41934e-45	1
STMN2	5.72546e-44	0.624173	0.99	0.968	1.14509e-40	1
CSRP2	1.26605e-29	0.943022	0.779	0.748	2.5321e-26	1
FABP7	6.12636e-26	0.273168	0.947	0.93	1.22527e-22	1
CLMP	4.2756e-20	0.599736	0.841	0.738	8.55121e-17	1
CALM1	7.72866e-16	0.456594	0.984	0.974	1.54573e-12	1
GAP43	8.25417e-14	0.662823	0.883	0.79	1.65083e-10	1
RPS28	2.1162e-13	0.48645	0.999	0.993	4.2324e-10	1
RCAN1	3.44032e-13	0.258315	0.707	0.561	6.88063e-10	1
PALMD	4.97693e-06	0.380528	0.811	0.814	0.00995387	1
CCBE1	2.88082e-05	0.277969	0.478	0.258	0.0576164	1
MAP1B	0.000588876	0.253679	1	0.991	1	1
SATB2	0	1.47605	0.98	0.714	0	2
NRP1	0	1.24217	0.995	0.703	0	2
ADCY1	0	0.444742	1	0.791	0	2
NTRK3	2.68522e-299	0.783587	0.997	0.834	5.37043e-296	2
BHLHE22	6.36895e-284	1.11776	0.99	0.795	1.27379e-280	2
NEUROD6	4.93217e-280	1.17998	1	0.906	9.86435e-277	2
SNCA	6.26684e-251	0.631016	0.981	0.737	1.25337e-247	2
PALMD	1.23847e-229	1.12307	0.963	0.8	2.47695e-226	2
PCLO	1.64651e-229	0.783173	0.994	0.761	3.29302e-226	2
CLMP	2.58093e-205	1.05878	0.941	0.725	5.16185e-202	2
CSRP2	1.41573e-180	0.914981	0.964	0.729	2.83146e-177	2
COL9A3	5.03498e-177	0.384428	0.964	0.69	1.007e-173	2
CAMK2B	9.61638e-167	0.310109	0.923	0.673	1.92328e-163	2
EEF1A2	1.94687e-132	0.628571	0.957	0.811	3.89375e-129	2
ARPP21	2.21969e-120	0.638609	0.859	0.647	4.43938e-117	2
INSM1	2.24872e-120	0.557795	1	0.922	4.49744e-117	2
STMN2	8.65197e-119	0.583664	1	0.966	1.73039e-115	2
CADM2	5.04525e-118	0.733079	0.901	0.704	1.00905e-114	2
TUBA1A	8.54767e-108	0.434536	1	0.998	1.70953e-104	2
VCAN	4.03656e-105	0.741999	0.984	0.894	8.07312e-102	2
SAT1	1.74748e-97	0.486891	0.876	0.688	3.49497e-94	2
SYT4	5.53308e-97	0.813246	0.869	0.855	1.10662e-93	2
NELL2	6.52371e-81	0.76774	0.795	0.716	1.30474e-77	2
CDKN2D	3.61224e-66	0.315297	0.952	0.761	7.22448e-63	2
SYT1	3.5525e-60	0.394169	0.956	0.841	7.10499e-57	2
LHX2	2.8559e-59	0.357823	0.997	0.916	5.71181e-56	2
PCSK1N	1.54523e-55	0.470562	0.932	0.827	3.09046e-52	2
TUBB2A	1.28009e-50	0.334108	0.983	0.928	2.56019e-47	2
SCG5	6.16675e-49	0.483052	0.801	0.687	1.23335e-45	2
PDE1A	2.44964e-48	0.252221	0.34	0.525	4.89928e-45	2
ST3GAL1	2.6978e-44	0.251378	0.805	0.656	5.39559e-41	2
GAP43	3.51726e-44	0.344686	0.881	0.787	7.03453e-41	2
SLC1A2	5.46366e-38	0.253097	0.932	0.774	1.09273e-34	2
CCBE1	9.99946e-37	0.490757	0.352	0.262	1.99989e-33	2
MSMO1	2.98736e-33	0.366187	0.884	0.8	5.97472e-30	2
CDH11	1.03093e-29	0.422599	0.794	0.722	2.06185e-26	2
DAB1	3.10772e-22	0.365889	0.427	0.406	6.21545e-19	2
LMO3	7.58352e-20	0.389268	0.694	0.59	1.5167e-16	2
SCN2A	2.58136e-17	0.314021	0.392	0.434	5.16273e-14	2
NBEA	6.64424e-14	0.291586	0.836	0.814	1.32885e-10	2
NEUROG2	5.4801e-06	0.335847	0.571	0.572	0.0109602	2
ITPR2	0.00017644	0.322753	0.433	0.359	0.352881	2
SATB2	0	2.24552	1	0.72	0	3
SYT4	0	1.95945	1	0.846	0	3
DOK5	0	1.82478	1	0.798	0	3
STMN2	0	1.35289	1	0.967	0	3
CAMK2B	0	1.30365	1	0.674	0	3
NEFM	0	1.09609	1	0.601	0	3
ADCY1	0	0.969161	1	0.796	0	3
MASP1	0	0.5702	1	0.625	0	3
PTPRE	0	0.447571	0.986	0.566	0	3
C1orf115	0	0.411164	1	0.591	0	3
INHBA	0	0.301181	1	0.48	0	3
CSRP2	1.34913e-305	1.66977	0.995	0.733	2.69827e-302	3
LIMCH1	1.23901e-291	1.60902	0.954	0.54	2.47802e-288	3
DAB1	1.03015e-289	1.5872	0.925	0.373	2.06031e-286	3
FAT3	1.78711e-286	1.46262	0.951	0.59	3.57422e-283	3
GUCY1A2	1.3589e-262	0.703132	0.996	0.67	2.7178e-259	3
TUBA1A	5.82316e-242	0.888944	1	0.998	1.16463e-238	3
GABRB2	5.2021e-237	0.520739	0.967	0.757	1.04042e-233	3
NELL2	4.0839e-233	1.30841	0.944	0.708	8.16781e-230	3
ARPP21	3.01268e-230	1.108	0.967	0.646	6.02537e-227	3
NEUROD6	3.04836e-219	1.18558	1	0.909	6.09673e-216	3
MEF2C	1.7635e-198	1.13058	0.977	0.73	3.52699e-195	3
PCLO	9.29728e-187	0.842969	1	0.767	1.85946e-183	3
GAP43	8.17639e-185	1.14515	0.962	0.784	1.63528e-181	3
EEF1A2	2.48096e-176	0.987973	0.96	0.815	4.96192e-173	3
VCAN	8.74938e-170	1.26906	1	0.895	1.74988e-166	3
NTRK3	3.62048e-169	0.630382	0.978	0.84	7.24095e-166	3
MAP1B	2.87943e-163	0.639929	1	0.991	5.75886e-160	3
HMGCS1	3.51013e-161	1.11407	0.995	0.943	7.02026e-158	3
TUBB2A	2.44463e-139	0.659592	0.997	0.929	4.88926e-136	3
FABP7	1.85903e-137	0.565318	1	0.927	3.71805e-134	3
CALM1	7.61801e-132	0.597382	1	0.973	1.5236e-128	3
SNCA	8.87561e-132	0.74268	0.893	0.749	1.77512e-128	3
BHLHE22	6.71105e-131	0.866787	0.936	0.803	1.34221e-127	3
MSMO1	6.72488e-130	1.03579	0.919	0.8	1.34498e-126	3
COL9A3	4.46114e-127	0.250149	0.95	0.698	8.92229e-124	3
CDH11	1.3536e-121	0.446717	0.96	0.713	2.70719e-118	3
ACAT2	3.34462e-121	1.11362	0.859	0.701	6.68925e-118	3
CHL1	5.0656e-119	0.659136	0.965	0.85	1.01312e-115	3
PCSK1N	1.56363e-114	0.725096	0.959	0.828	3.12725e-111	3
TMSB10	3.75922e-98	0.483902	1	0.993	7.51843e-95	3
LDLR	8.35395e-88	0.250554	0.945	0.766	1.67079e-84	3
INSIG1	4.43203e-85	0.526935	0.948	0.927	8.86407e-82	3
DACT1	1.07187e-84	0.415732	0.904	0.684	2.14374e-81	3
FGF12	1.56143e-81	0.429947	0.817	0.597	3.12286e-78	3
CLMP	5.41791e-79	0.539763	0.913	0.732	1.08358e-75	3
SCG5	1.71145e-77	0.50134	0.914	0.682	3.4229e-74	3
PCDH7	1.64444e-74	0.336171	0.882	0.753	3.28887e-71	3
CDKN2D	5.26398e-72	0.480296	0.917	0.769	1.0528e-68	3
KCNQ1OT1	1.48012e-62	0.561198	0.914	0.815	2.96023e-59	3
KLF6	6.69517e-55	0.37393	1	0.971	1.33903e-51	3
SCD	2.33229e-51	0.534896	0.919	0.867	4.66458e-48	3
MMD	2.99242e-51	0.299451	0.792	0.667	5.98483e-48	3
CADM2	3.98658e-45	0.402526	0.817	0.715	7.97315e-42	3
MYL12B	8.70434e-43	0.336203	0.957	0.82	1.74087e-39	3
RASL10A	1.29496e-37	0.400591	0.367	0.403	2.58991e-34	3
PGM2L1	9.60011e-36	0.276609	0.908	0.773	1.92002e-32	3
RHOB	3.92614e-35	0.257423	1	0.915	7.85227e-32	3
IDI1	1.00943e-33	0.302438	0.868	0.856	2.01886e-30	3
CCBE1	2.06302e-26	0.728883	0.628	0.246	4.12604e-23	3
PRXL2A	2.61397e-23	0.295954	0.849	0.8	5.22793e-20	3
RCAN1	2.98013e-21	0.631699	0.634	0.565	5.96026e-18	3
PRSS23	1.97392e-19	0.270446	0.358	0.411	3.94784e-16	3
KCNJ6	4.08717e-17	0.253255	0.43	0.569	8.17433e-14	3
RUNDC3B	1.02883e-12	0.281157	0.413	0.348	2.05766e-09	3
RPRM	5.81137e-10	0.391869	0.6	0.395	1.16227e-06	3
FAM49A	1.98902e-06	0.405826	0.638	0.731	0.00397803	3
VSTM2L	0.00851324	0.311686	0.532	0.255	1	3
SSTR2	0	2.47873	0.995	0.707	0	4
PPP1R17	0	2.47319	0.941	0.515	0	4
TMEM158	0	2.32986	0.988	0.849	0	4
NRN1	0	1.96338	0.992	0.623	0	4
EOMES	0	1.88694	0.984	0.554	0	4
HES6	0	1.69956	1	0.875	0	4
NHLH1	0	1.52257	0.986	0.633	0	4
IQGAP2	2.07423e-275	0.925482	0.995	0.825	4.14846e-272	4
CA12	2.05623e-265	1.18467	0.948	0.668	4.11247e-262	4
NFIA	8.99752e-209	1.19034	0.992	0.842	1.7995e-205	4
HLA-A	1.48672e-199	0.945244	0.998	0.736	2.97345e-196	4
PENK	1.61276e-192	1.7832	0.842	0.471	3.22553e-189	4
PREX1	1.25329e-173	0.600891	0.972	0.766	2.50658e-170	4
NPR3	4.07442e-171	0.360469	0.774	0.255	8.14883e-168	4
PLCE1	6.14317e-165	0.541777	0.99	0.774	1.22863e-161	4
NKAIN3-IT1	1.59543e-162	0.681516	0.967	0.79	3.19085e-159	4
TTYH2	2.86846e-160	0.987378	0.832	0.548	5.73693e-157	4
CLMP	1.83634e-149	1.07295	0.935	0.73	3.67268e-146	4
NEUROD4	3.69217e-143	0.868494	0.774	0.322	7.38434e-140	4
PTPRM	5.23038e-139	0.251479	0.893	0.615	1.04608e-135	4
MYC	7.58445e-139	0.278529	0.971	0.773	1.51689e-135	4
CXXC5	8.51333e-135	0.855813	0.969	0.689	1.70267e-131	4
NEUROD1	1.57043e-133	0.623106	0.855	0.404	3.14086e-130	4
ZEB1	2.52652e-131	0.583028	0.981	0.831	5.05304e-128	4
NR2F1	5.62174e-125	0.618475	1	0.99	1.12435e-121	4
SCRN1	1.99719e-120	0.730887	0.949	0.715	3.99439e-117	4
GADD45G	5.07445e-120	0.633139	1	0.887	1.01489e-116	4
PAX6	6.42169e-119	0.644558	0.981	0.762	1.28434e-115	4
ZBTB20	1.98767e-117	0.721167	0.998	0.901	3.97534e-114	4
CALD1	1.23102e-116	0.665962	0.989	0.689	2.46204e-113	4
SMOC1	5.57201e-99	0.610368	0.838	0.582	1.1144e-95	4
GULP1	2.65376e-98	0.463512	0.827	0.458	5.30753e-95	4
CCND2	5.72322e-95	0.673287	0.998	0.933	1.14464e-91	4
BTG3	2.36238e-92	0.498687	1	0.922	4.72476e-89	4
LHX2	6.33918e-91	0.688981	0.992	0.918	1.26784e-87	4
TPT1	4.43638e-86	0.288805	0.999	0.993	8.87276e-83	4
CHGA	6.55029e-86	0.554131	0.845	0.673	1.31006e-82	4
STK17A	4.52686e-74	0.440805	0.769	0.438	9.05371e-71	4
BBX	9.71179e-74	0.588364	0.957	0.822	1.94236e-70	4
SYNE2	4.39346e-70	0.588073	0.981	0.922	8.78692e-67	4
EZH2	4.66522e-68	0.328799	0.987	0.883	9.33044e-65	4
CBLN2	7.18222e-67	0.365755	0.657	0.168	1.43644e-63	4
PHLDA1	7.62221e-67	0.607626	0.912	0.747	1.52444e-63	4
TMSB4X	3.11566e-62	0.302994	1	0.998	6.23132e-59	4
RAB13	1.47792e-56	0.28587	0.764	0.579	2.95585e-53	4
GLI3	3.65972e-56	0.298719	0.807	0.676	7.31944e-53	4
PAG1	4.9892e-55	0.363861	0.989	0.896	9.9784e-52	4
JUND	3.8125e-46	0.420706	0.989	0.989	7.62499e-43	4
NKAIN3	1.47543e-41	0.43893	0.814	0.656	2.95086e-38	4
CSRP2	1.5307e-41	0.383564	0.911	0.738	3.06141e-38	4
HEG1	6.47815e-40	0.463698	0.756	0.592	1.29563e-36	4
MYL6	6.5496e-40	0.324014	0.979	0.899	1.30992e-36	4
H1F0	2.72807e-36	0.298647	0.977	0.788	5.45614e-33	4
IGFBP2	3.75937e-36	0.523302	0.958	0.859	7.51873e-33	4
MDK	3.20619e-35	0.493042	0.857	0.742	6.41239e-32	4
LAPTM4A	2.69422e-33	0.33158	0.934	0.769	5.38843e-30	4
ITGB1	4.75696e-32	0.36633	0.882	0.796	9.51393e-29	4
RND2	1.31474e-29	0.4201	0.657	0.502	2.62948e-26	4
ZFHX4	6.37858e-26	0.348582	0.824	0.825	1.27572e-22	4
JUN	3.85917e-25	0.296464	1	0.94	7.71834e-22	4
HLA-B	7.32516e-25	0.429822	0.715	0.628	1.46503e-21	4
ADGRV1	7.80627e-21	0.27207	0.826	0.761	1.56125e-17	4
TIMP3	1.46142e-12	0.4735	0.446	0.551	2.92284e-09	4
FIGN	0.000211894	0.472733	0.425	0.421	0.423787	4
NR2F2	0	2.83036	0.994	0.524	0	5
PDZRN3	0	2.06747	0.967	0.361	0	5
DLX1	0	1.97655	0.793	0.423	0	5
DLX5	0	1.9764	0.93	0.385	0	5
ERBB4	0	1.91059	0.94	0.53	0	5
PROX1	0	1.87882	0.918	0.689	0	5
MEG3	0	1.85571	0.892	0.63	0	5
DLX2	0	1.80526	0.829	0.336	0	5
GAD2	0	1.70815	0.843	0.332	0	5
TMEM123	0	1.67886	0.928	0.806	0	5
PLS3	0	1.49616	0.85	0.587	0	5
CELF4	0	1.48469	0.868	0.606	0	5
SP9	0	1.41963	0.882	0.418	0	5
ARX	0	1.40219	0.918	0.659	0	5
INA	0	1.23874	0.902	0.812	0	5
C11orf96	0	1.17359	0.974	0.831	0	5
WLS	0	0.856259	0.868	0.509	0	5
NPAS3	0	0.53923	0.983	0.804	0	5
SPOCK1	2.36975e-299	0.52698	0.818	0.416	4.73951e-296	5
GUCY1A2	3.49214e-275	0.429799	0.911	0.644	6.98429e-272	5
CALB2	3.82543e-271	1.44522	0.736	0.243	7.65085e-268	5
MTUS1	1.04543e-256	0.855639	0.824	0.415	2.09087e-253	5
PCDH9	3.60459e-242	2.01205	0.786	0.77	7.20919e-239	5
PLP1	2.41432e-223	0.654042	0.763	0.556	4.82864e-220	5
FGF12	1.45099e-222	0.893962	0.817	0.567	2.90198e-219	5
PTPRR	7.45559e-197	0.427602	0.71	0.289	1.49112e-193	5
MOB3B	2.45957e-174	0.675846	0.836	0.654	4.91915e-171	5
PLK2	2.01397e-169	1.07262	0.983	0.883	4.02794e-166	5
HMGN2	4.85243e-154	0.778612	0.888	0.912	9.70485e-151	5
SCGN	2.4603e-146	1.95004	0.676	0.261	4.9206e-143	5
CEMIP2	2.71784e-133	0.38644	0.819	0.675	5.43568e-130	5
RBP1	1.10399e-123	0.827786	0.767	0.514	2.20797e-120	5
GRIK2	7.28235e-119	0.26911	0.666	0.398	1.45647e-115	5
QKI	3.64685e-115	0.66442	0.943	0.807	7.29369e-112	5
NSG2	1.1192e-113	0.666378	0.899	0.737	2.2384e-110	5
GAD1	1.68643e-107	0.861298	0.7	0.265	3.37286e-104	5
GRIN2B	1.11593e-101	0.438239	0.728	0.596	2.23187e-98	5
NRIP3	7.3466e-98	0.68551	0.734	0.641	1.46932e-94	5
CHL1	1.27565e-96	0.688565	0.918	0.845	2.55131e-93	5
TMSB10	3.71881e-95	0.401075	0.994	0.993	7.43763e-92	5
MAFB	1.0311e-93	0.442148	0.871	0.769	2.0622e-90	5
ZEB2	8.69526e-89	0.638967	0.898	0.853	1.73905e-85	5
CCK	1.72349e-79	0.594966	0.536	0.057	3.44699e-76	5
TNR	5.16633e-72	0.316532	0.658	0.373	1.03327e-68	5
ID4	7.80167e-69	0.326475	0.782	0.775	1.56033e-65	5
SOX2	1.52265e-61	0.573095	0.785	0.782	3.04529e-58	5
MAGI1	8.69714e-59	1.00183	0.685	0.696	1.73943e-55	5
GAS2L3	1.06187e-58	0.79207	0.721	0.687	2.12373e-55	5
SLC6A1	1.57589e-47	0.652688	0.701	0.638	3.15178e-44	5
STMN2	1.32384e-43	0.259829	0.994	0.964	2.64769e-40	5
RPS28	9.6229e-40	0.280091	0.991	0.994	1.92458e-36	5
RPRM	4.34179e-36	0.255448	0.382	0.413	8.68358e-33	5
OLFM1	3.50934e-34	0.346538	0.771	0.751	7.01868e-31	5
TUBB2A	4.95398e-33	0.322754	0.916	0.937	9.90796e-30	5
ATP1B1	1.69567e-30	0.680312	0.766	0.765	3.39134e-27	5
SPTBN1	4.07102e-30	0.417156	0.888	0.796	8.14204e-27	5
CXCR4	6.6638e-30	0.926274	0.638	0.519	1.33276e-26	5
RUNX1T1	3.46382e-28	0.390174	0.905	0.884	6.92765e-25	5
TSC22D3	4.98e-27	0.457722	0.609	0.512	9.95999e-24	5
KITLG	4.62162e-22	0.841516	0.643	0.597	9.24325e-19	5
SYNPR	9.27365e-22	0.896006	0.556	0.147	1.85473e-18	5
POMP	3.38015e-15	0.371165	0.826	0.718	6.76031e-12	5
PDZRN4	1.2298e-07	0.443332	0.603	0.537	0.00024596	5
NRP2	1.2966e-05	0.250062	0.574	0.674	0.025932	5
CDCA7	0.000133498	0.452436	0.68	0.759	0.266997	5
SOX1	0.000186571	0.557959	0.54	0.639	0.373142	5
NR2F1	0.00185622	0.920226	0.997	0.989	1	5
HMGB3	0.00240766	0.289649	0.674	0.758	1	5
CTSH	3.48798e-267	0.720038	0.997	0.256	6.97596e-264	6
CSF1	8.85987e-230	0.821101	0.997	0.41	1.77197e-226	6
BST2	3.56424e-223	0.349784	0.914	0.197	7.12847e-220	6
DIPK1C	2.0809e-217	1.40776	1	0.354	4.16181e-214	6
CCL2	1.25622e-216	0.469916	0.997	0.265	2.51244e-213	6
NID1	8.13676e-215	0.588962	0.974	0.272	1.62735e-211	6
TNFRSF12A	1.01526e-211	0.353132	0.994	0.407	2.03052e-208	6
GPX3	7.58346e-206	2.14294	0.997	0.389	1.51669e-202	6
LTBP1	1.12338e-201	1.67785	1	0.565	2.24676e-198	6
NOTCH3	9.20291e-200	0.608804	0.994	0.379	1.84058e-196	6
CLU	1.26526e-194	3.27433	0.994	0.593	2.53052e-191	6
VIM	9.6755e-192	3.28464	0.997	0.694	1.9351e-188	6
CCN1	1.28823e-191	2.87145	1	0.815	2.57645e-188	6
CEBPD	2.82839e-191	1.42058	1	0.523	5.65677e-188	6
ITGA2	1.35558e-189	1.18355	0.991	0.494	2.71117e-186	6
IFITM3	5.70659e-189	0.997041	0.991	0.355	1.14132e-185	6
GFAP	8.77591e-189	2.99344	1	0.823	1.75518e-185	6
ZFP36	2.11623e-186	2.75802	1	0.609	4.23246e-183	6
ZFP36L1	3.46724e-186	2.8789	1	0.722	6.93448e-183	6
SOCS3	3.18882e-185	1.22275	1	0.616	6.37765e-182	6
CRYAB	1.56403e-184	2.36328	1	0.908	3.12806e-181	6
IL13RA2	3.17161e-183	0.311972	1	0.617	6.34322e-180	6
ATF3	1.25661e-179	1.82908	0.997	0.918	2.51321e-176	6
ID4	1.8243e-179	2.8026	0.994	0.77	3.6486e-176	6
S1PR1	8.55703e-177	0.809735	0.948	0.337	1.71141e-173	6
HLA-E	4.14753e-175	1.12774	0.997	0.469	8.29507e-172	6
TCIM	1.60775e-174	1.91438	0.98	0.557	3.21551e-171	6
HES1	2.61249e-174	2.61165	0.977	0.567	5.22497e-171	6
ANOS1	2.76244e-174	0.84522	0.954	0.407	5.52489e-171	6
GLI3	8.91046e-174	1.78113	0.997	0.676	1.78209e-170	6
SOX9	2.59222e-173	2.24114	0.997	0.938	5.18444e-170	6
SFRP1	2.97804e-173	2.27324	0.994	0.806	5.95608e-170	6
TTYH1	1.15552e-172	2.38243	0.989	0.697	2.31103e-169	6
EDNRB	1.2773e-172	0.478612	0.9	0.173	2.55461e-169	6
ITGB8	2.42192e-172	2.03055	1	0.815	4.84385e-169	6
NFKBIZ	6.75899e-172	0.413626	1	0.476	1.3518e-168	6
PDLIM3	9.33745e-172	1.28239	1	0.74	1.86749e-168	6
SLC1A3	5.84647e-170	2.00751	0.997	0.604	1.16929e-166	6
PSRC1	7.84455e-170	1.49525	0.997	0.703	1.56891e-166	6
CXCL12	5.04786e-169	0.83279	0.98	0.525	1.00957e-165	6
CDC42EP1	1.00526e-168	0.747213	0.989	0.437	2.01052e-165	6
ZIC2	1.33221e-167	0.865887	0.994	0.48	2.66442e-164	6
C1QL1	9.51091e-167	1.05374	0.991	0.62	1.90218e-163	6
SFRP2	5.59716e-165	1.26089	0.946	0.332	1.11943e-161	6
PTN	9.08136e-165	2.16464	0.997	0.843	1.81627e-161	6
AKAP12	9.9147e-165	1.87252	0.994	0.652	1.98294e-161	6
CNN3	3.78244e-162	1.80297	1	0.828	7.56488e-159	6
PSAT1	4.13082e-162	1.83743	0.974	0.623	8.26164e-159	6
FABP5	6.71255e-162	2.23672	0.98	0.906	1.34251e-158	6
TMEM132B	2.29124e-161	1.7305	0.989	0.749	4.58248e-158	6
DACH1	1.91149e-160	1.06306	0.96	0.48	3.82298e-157	6
FEZF2	9.2677e-160	1.01028	0.966	0.525	1.85354e-156	6
PLOD2	1.3596e-159	0.569758	0.963	0.4	2.7192e-156	6
SALL3	3.73501e-159	1.06432	0.997	0.529	7.47002e-156	6
IRF1	7.79707e-159	0.72376	0.997	0.796	1.55941e-155	6
LRRC3B	5.48627e-158	1.77713	0.966	0.526	1.09725e-154	6
GATM	7.87299e-158	2.0066	0.963	0.519	1.5746e-154	6
CREB5	2.09815e-157	1.63486	0.991	0.632	4.1963e-154	6
GPM6B	9.57264e-157	1.71322	0.991	0.789	1.91453e-153	6
ATP1A2	1.32537e-156	1.68953	0.957	0.54	2.65073e-153	6
LRIG1	2.18097e-155	1.17965	0.986	0.682	4.36195e-152	6
PLSCR1	6.95079e-155	0.293707	0.954	0.308	1.39016e-151	6
DOK5	1.99922e-154	1.74627	0.989	0.806	3.99844e-151	6
PEA15	3.6926e-154	1.97621	0.977	0.762	7.3852e-151	6
YBX3	6.91315e-154	1.23866	0.997	0.489	1.38263e-150	6
SOX3	8.73821e-154	1.64782	0.914	0.318	1.74764e-150	6
FZD8	1.20916e-153	1.29353	0.917	0.384	2.41832e-150	6
BCAN	2.34105e-153	1.94	0.98	0.689	4.68209e-150	6
TFAP2C	5.44347e-153	1.53347	0.948	0.516	1.08869e-149	6
ATP1B2	3.36457e-152	1.65846	0.994	0.641	6.72913e-149	6
ID1	7.99828e-152	0.814734	0.991	0.911	1.59966e-148	6
ADGRV1	5.08474e-151	1.71467	0.997	0.759	1.01695e-147	6
PMP2	2.79973e-150	2.05758	0.968	0.617	5.59945e-147	6
LITAF	2.11765e-149	1.30987	0.989	0.638	4.23529e-146	6
IQGAP2	2.18417e-149	1.62938	0.991	0.832	4.36833e-146	6
GADD45B	5.00432e-147	1.24407	0.989	0.661	1.00086e-143	6
KLF9	5.26486e-146	0.257725	0.994	0.788	1.05297e-142	6
MAFF	3.88245e-145	0.951518	0.994	0.9	7.7649e-142	6
BOC	6.75489e-144	1.39787	0.951	0.653	1.35098e-140	6
PON2	2.65885e-143	1.56095	0.963	0.557	5.3177e-140	6
OGFRL1	4.84655e-143	0.876641	0.977	0.71	9.6931e-140	6
GULP1	1.1131e-142	1.28463	0.968	0.469	2.2262e-139	6
PLEKHG1	1.18489e-142	0.453506	0.96	0.403	2.36977e-139	6
CDON	6.10132e-142	1.05344	0.991	0.657	1.22026e-138	6
TAGLN2	1.49859e-141	1.40174	0.994	0.715	2.99717e-138	6
COL11A1	1.56348e-141	1.42793	0.954	0.549	3.12696e-138	6
JUNB	8.08493e-141	1.84713	1	0.937	1.61699e-137	6
LDLR	3.805e-138	1.33954	0.98	0.771	7.60999e-135	6
DBI	4.26396e-138	1.5862	0.991	0.657	8.52792e-135	6
ANXA5	4.27039e-138	1.14451	1	0.719	8.54078e-135	6
SERTAD1	4.33355e-138	0.314319	0.989	0.837	8.66709e-135	6
PHGDH	6.53306e-138	1.39984	0.96	0.394	1.30661e-134	6
SOX2	1.11725e-137	1.68718	0.994	0.776	2.2345e-134	6
SHROOM3	1.61441e-134	0.816782	0.974	0.615	3.22881e-131	6
PAX6	2.90849e-134	1.46	0.997	0.77	5.81698e-131	6
ST5	5.87155e-134	0.654937	1	0.631	1.17431e-130	6
NOTCH1	1.37911e-132	0.913489	0.989	0.791	2.75822e-129	6
FOXO1	1.59821e-132	0.256475	0.92	0.377	3.19642e-129	6
BAG3	2.52116e-132	0.313985	0.974	0.553	5.04233e-129	6
PALLD	7.59849e-132	1.24928	0.994	0.716	1.5197e-128	6
PTPRZ1	1.88147e-130	1.33795	0.994	0.841	3.76294e-127	6
HEG1	1.17401e-128	0.795913	0.983	0.592	2.34802e-125	6
MYO10	1.40759e-127	1.37378	0.986	0.831	2.81517e-124	6
VCL	2.04653e-127	0.678494	0.966	0.677	4.09307e-124	6
MAST4	4.16291e-127	0.809368	0.971	0.556	8.32582e-124	6
TFPI	4.84622e-127	1.06245	0.885	0.224	9.69245e-124	6
FOS	5.8137e-127	2.14274	1	0.999	1.16274e-123	6
S1PR3	8.01067e-127	0.582817	0.937	0.583	1.60213e-123	6
AQP4	4.49733e-126	1.6627	0.923	0.688	8.99465e-123	6
IL33	1.58471e-124	0.989887	0.848	0.209	3.16942e-121	6
CDO1	4.15405e-124	1.53943	0.951	0.647	8.3081e-121	6
DNAJC1	4.76253e-124	0.763651	1	0.755	9.52506e-121	6
LIPG	1.48527e-123	1.09202	0.891	0.467	2.97054e-120	6
FSTL1	3.48932e-123	1.25749	0.926	0.489	6.97864e-120	6
TGIF1	2.24669e-122	0.772807	0.994	0.775	4.49338e-119	6
PLPP3	2.83543e-122	1.18385	0.908	0.454	5.67085e-119	6
HIST1H1C	1.23297e-121	1.094	0.994	0.841	2.46595e-118	6
CSPG5	1.94578e-121	1.50872	0.923	0.621	3.89157e-118	6
PDLIM5	2.01913e-121	0.81174	0.96	0.627	4.03825e-118	6
FAM111A	2.80232e-121	0.2759	0.943	0.432	5.60465e-118	6
REST	3.90477e-121	0.783268	0.977	0.733	7.80955e-118	6
ARHGAP5	2.80915e-120	1.22644	0.994	0.807	5.6183e-117	6
LDHA	8.94024e-117	1.36031	1	0.625	1.78805e-113	6
ZFP36L2	4.97015e-116	1.43848	0.943	0.731	9.9403e-113	6
NFIA	5.89994e-116	1.30164	1	0.848	1.17999e-112	6
B2M	6.81293e-116	1.31003	0.977	0.572	1.36259e-112	6
MT2A	2.28396e-115	1.98194	0.903	0.484	4.56792e-112	6
DDAH1	1.12687e-114	1.09333	0.954	0.549	2.25374e-111	6
MOXD1	3.11329e-114	1.18617	0.908	0.447	6.22659e-111	6
MYADM	1.40804e-113	0.474893	1	0.908	2.81608e-110	6
MASP1	2.03559e-113	0.496904	0.994	0.639	4.07118e-110	6
TNC	6.53292e-113	1.48483	0.894	0.598	1.30658e-109	6
CASP3	2.46282e-112	1.40028	0.937	0.571	4.92563e-109	6
CSRNP1	2.98993e-112	0.438442	0.986	0.858	5.97987e-109	6
GEM	1.73565e-111	0.488243	0.9	0.597	3.4713e-108	6
HLA-A	1.85392e-111	1.06379	1	0.747	3.70785e-108	6
HEPN1	2.4803e-111	1.02321	0.9	0.381	4.96059e-108	6
NEDD9	4.45413e-111	0.698266	1	0.724	8.90826e-108	6
IL6ST	9.70035e-111	0.728958	0.946	0.656	1.94007e-107	6
HMGCS1	1.80926e-110	1.64038	0.991	0.945	3.61851e-107	6
EGFR	1.06175e-109	0.688529	0.937	0.537	2.1235e-106	6
TPM2	6.11646e-109	0.884804	0.934	0.665	1.22329e-105	6
METRN	9.06609e-109	1.25442	0.92	0.583	1.81322e-105	6
NEAT1	1.86713e-108	1.25802	0.946	0.611	3.73426e-105	6
MBNL2	3.04236e-108	0.325754	0.989	0.601	6.08472e-105	6
HSPB1	2.19409e-107	1.38615	0.971	0.561	4.38818e-104	6
LMNA	8.98884e-107	0.968016	0.991	0.683	1.79777e-103	6
TMEM47	2.36233e-106	1.16169	0.908	0.495	4.72465e-103	6
EGR1	1.21799e-105	1.93584	1	0.996	2.43597e-102	6
HLA-B	3.09771e-105	0.432822	0.948	0.624	6.19542e-102	6
NKAIN3	4.07175e-105	1.20063	0.974	0.658	8.1435e-102	6
HMGN3	1.04369e-104	1.14905	0.98	0.717	2.08738e-101	6
NRG1	1.0928e-104	1.13036	0.946	0.589	2.1856e-101	6
SPRY2	1.77845e-104	0.7551	0.994	0.786	3.55689e-101	6
HMGN5	1.38419e-103	0.381385	0.966	0.549	2.76837e-100	6
RARRES2	1.52446e-103	0.830889	0.9	0.472	3.04893e-100	6
EEPD1	2.0772e-103	0.859539	0.883	0.488	4.15439e-100	6
REXO2	3.49614e-103	0.96052	0.914	0.514	6.99228e-100	6
SOX6	4.79076e-102	0.907442	0.966	0.558	9.58153e-99	6
JAM2	6.16593e-102	0.725689	0.983	0.697	1.23319e-98	6
SCRG1	1.02595e-101	1.18141	0.911	0.559	2.05189e-98	6
FOSB	1.42227e-101	1.45089	1	0.973	2.84453e-98	6
NR4A1	5.51533e-101	1.01928	0.997	0.943	1.10307e-97	6
MCL1	7.58975e-101	1.15831	1	0.925	1.51795e-97	6
NFE2L2	1.39394e-100	1.14686	0.908	0.648	2.78788e-97	6
PEG3	3.08155e-99	0.346074	0.991	0.805	6.1631e-96	6
LGALS3	4.66075e-99	1.37338	0.883	0.467	9.3215e-96	6
RCN1	9.57811e-99	1.0786	0.903	0.622	1.91562e-95	6
MDFI	4.39946e-98	0.545339	0.934	0.601	8.79892e-95	6
MOB3B	4.72729e-98	0.658548	0.997	0.677	9.45458e-95	6
PARP14	8.19609e-98	0.480616	0.822	0.255	1.63922e-94	6
NPAS3	3.60563e-97	0.787386	0.986	0.831	7.21125e-94	6
FABP7	9.66118e-97	1.29622	0.989	0.93	1.93224e-93	6
AIF1L	2.40365e-96	0.722674	0.914	0.623	4.80731e-93	6
PDPN	4.27326e-96	0.787554	0.885	0.527	8.54653e-93	6
CALD1	5.02707e-96	0.96601	0.983	0.701	1.00541e-92	6
GADD45A	1.16945e-95	1.50367	0.908	0.65	2.3389e-92	6
F3	7.82832e-95	1.37056	0.883	0.565	1.56566e-91	6
PMP22	1.07295e-94	1.11972	0.854	0.371	2.1459e-91	6
JUN	1.14955e-94	1.38322	1	0.943	2.2991e-91	6
WSCD1	1.22286e-94	0.567992	0.894	0.541	2.44571e-91	6
ZC3HAV1	2.24295e-94	0.277882	0.92	0.454	4.4859e-91	6
CD99	6.4171e-93	1.03837	0.871	0.45	1.28342e-89	6
LRRIQ1	6.63247e-93	0.311	0.885	0.612	1.32649e-89	6
STAT3	7.0154e-93	0.849447	1	0.806	1.40308e-89	6
WEE1	1.28602e-92	0.658412	0.951	0.672	2.57204e-89	6
INTU	1.62859e-92	1.01544	0.943	0.576	3.25719e-89	6
CD38	1.80182e-92	1.0097	0.756	0.175	3.60364e-89	6
TMEM170A	2.94683e-92	0.817963	0.928	0.632	5.89366e-89	6
NKAIN3-IT1	3.64114e-92	0.922855	0.974	0.797	7.28227e-89	6
GYPC	3.8793e-92	0.416023	0.871	0.409	7.7586e-89	6
SRI	4.06366e-92	1.00554	0.968	0.713	8.12733e-89	6
LIFR	1.58707e-91	0.855257	0.92	0.723	3.17414e-88	6
SPARC	4.42439e-91	1.12546	0.885	0.747	8.84877e-88	6
FBXO32	8.16788e-91	0.83871	0.931	0.622	1.63358e-87	6
ID2	1.09576e-90	1.60355	0.997	0.926	2.19152e-87	6
SCRN1	3.16388e-90	0.938291	0.968	0.723	6.32776e-87	6
PLCE1	3.78361e-90	0.773295	0.971	0.783	7.56722e-87	6
SEPTIN11	3.88324e-90	0.949342	0.997	0.905	7.76649e-87	6
IDI1	7.98697e-90	1.25133	0.971	0.854	1.59739e-86	6
HES4	1.13029e-89	1.13325	0.963	0.761	2.26058e-86	6
MLC1	1.66416e-89	1.03279	0.871	0.631	3.32833e-86	6
CST3	2.13368e-88	1.279	0.948	0.77	4.26737e-85	6
CTNNAL1	4.41741e-88	0.376994	0.948	0.672	8.83481e-85	6
VCAM1	6.1913e-88	0.992335	0.791	0.276	1.23826e-84	6
PSMB8	1.18357e-87	0.285078	0.917	0.532	2.36714e-84	6
RAB31	1.97063e-87	0.592111	0.908	0.592	3.94127e-84	6
PHACTR2	8.95697e-87	0.730781	0.883	0.44	1.79139e-83	6
QKI	3.72019e-86	1.03725	0.983	0.826	7.44038e-83	6
FZD2	4.49088e-86	1.00856	0.868	0.527	8.98176e-83	6
CD63	2.1251e-83	0.910011	0.986	0.774	4.25021e-80	6
SLC9A3R1	2.54921e-83	0.67243	0.883	0.689	5.09843e-80	6
CKB	2.58055e-83	0.932983	0.997	0.96	5.1611e-80	6
PAWR	2.73853e-83	0.589666	0.894	0.592	5.47706e-80	6
FGFBP3	1.09731e-82	1.14444	0.868	0.568	2.19462e-79	6
FAM171B	3.63914e-82	1.06152	0.943	0.769	7.27828e-79	6
[truncated: 6,250 more rows]

## Sheet: gw26.Markers
gene	p_val	avg_log2FC	pct.1	pct.2	p_val_adj	cluster
[truncated: 6,712 more rows]
