# Supplementary material for: BMP7 expression in mammalian cortical radial glial cells increases the length of the neurogenic period
Source: Protein Cell. 2023 Jun 10;15(1):21–35. doi: 10.1093/procel/pwad036 (PMC10762677; doi:10.1093/procel/pwad036)
Supplement: pwad036_suppl_Supplementary_Materials [file pwad036_suppl_supplementary_materials.zip › PAC-23144-YZG-Supplementary file (4).xlsx]

## Sheet: Cluster.CTL
scRNA-Seq analysis of E18 Smo flox (control) mouse cortical RGC and progenitors
gene	p_val	avg_log2FC	pct.1	pct.2	p_val_adj	cluster
Epha5	0	1.65877	0.976	0.688	0	0
Plxna4	0	1.55752	0.657	0.163	0	0
Sox11	0	1.52605	1	0.881	0	0
Neurod2	0	1.50102	0.826	0.319	0	0
Tubb3	0	1.4087	0.99	0.556	0	0
Cd24a	0	1.40831	0.973	0.654	0	0
Basp1	0	1.38327	1	0.76	0	0
Ttc28	0	1.35474	0.939	0.596	0	0
Myt1l	0	1.30315	0.594	0.159	0	0
Zbtb18	0	1.26988	0.96	0.692	0	0
Tsc22d1	0	1.26681	0.939	0.638	0	0
Nfib	0	1.24312	1	0.945	0	0
Neurod6	0	1.23149	0.961	0.564	0	0
Tubb2b	0	1.10228	1	0.954	0	0
Tuba1a	0	1.07279	1	0.979	0	0
Tmsb10	0	0.967451	1	0.996	0	0
Nrp1	3.58927e-297	1.22325	0.438	0.086	6.16278e-293	0
Dcx	6.84505e-284	1.14577	0.947	0.577	1.1753e-279	0
Unc5d	1.86973e-277	1.27831	0.791	0.37	3.21032e-273	0
H3f3b	1.74001e-274	0.647823	1	0.999	2.98759e-270	0
Tubb5	1.58642e-273	0.787754	1	0.97	2.72388e-269	0
Gria2	3.16799e-269	1.34288	0.847	0.486	5.43943e-265	0
Celf4	8.24859e-269	1.29509	0.693	0.285	1.41628e-264	0
Nsg2	8.22253e-262	1.14309	0.905	0.55	1.41181e-257	0
Ank3	2.93838e-252	1.27609	0.672	0.266	5.04521e-248	0
Meis2	1.20042e-248	0.894167	0.988	0.903	2.06112e-244	0
Igfbpl1	1.45744e-245	0.901297	1	0.794	2.50242e-241	0
Sox4	1.2302e-235	0.847539	0.998	0.891	2.11225e-231	0
Dpysl3	2.4788e-233	1.10371	0.763	0.381	4.2561e-229	0
Nfix	3.44397e-231	0.93674	0.982	0.863	5.91329e-227	0
Tagln3	1.13665e-229	0.981806	0.947	0.65	1.95163e-225	0
Chl1	6.95854e-228	1.17918	0.527	0.166	1.19478e-223	0
Rab3a	4.92842e-225	1.06613	0.756	0.368	8.4621e-221	0
6330403K07Rik	2.73117e-222	0.9836	0.909	0.626	4.68941e-218	0
Auts2	1.12899e-221	1.04544	0.906	0.679	1.93848e-217	0
Hist3h2ba	8.48855e-213	0.896178	0.972	0.765	1.45748e-208	0
Bcl11a	1.90476e-209	1.11474	0.811	0.504	3.27048e-205	0
Sema3c	2.85661e-209	1.15402	0.644	0.275	4.9048e-205	0
Stmn1	1.15875e-208	0.638862	1	0.967	1.98957e-204	0
Tcf4	4.08667e-200	0.69184	0.999	0.973	7.01681e-196	0
Bhlhe22	3.23467e-198	0.97705	0.384	0.094	5.55394e-194	0
Mllt3	2.80102e-191	1.07073	0.769	0.464	4.80935e-187	0
Nnat	1.13282e-186	0.760757	0.982	0.833	1.94505e-182	0
Gm17750	8.14057e-183	1.01171	0.904	0.713	1.39774e-178	0
Frmd4b	1.21314e-179	1.03258	0.502	0.185	2.08296e-175	0
Mllt11	9.08092e-178	0.955951	0.745	0.405	1.55919e-173	0
Rbfox2	1.96386e-169	0.949097	0.748	0.444	3.37195e-165	0
Rnd2	3.64573e-168	0.9561	0.818	0.505	6.25972e-164	0
Pou3f2	4.31976e-168	0.79306	0.952	0.806	7.41703e-164	0
Plxna2	2.03075e-167	1.0946	0.624	0.316	3.4868e-163	0
Stmn3	3.52859e-167	0.779696	0.906	0.633	6.0586e-163	0
Mpped1	7.76158e-166	0.913649	0.845	0.519	1.33266e-161	0
Gm1673	7.65408e-165	0.629184	0.992	0.948	1.31421e-160	0
Kcnq3	3.39989e-163	0.809284	0.266	0.053	5.83762e-159	0
Kif21b	7.12068e-160	0.985366	0.647	0.327	1.22262e-155	0
Rtn1	1.66222e-155	0.638254	0.985	0.896	2.85404e-151	0
Rbfox1	9.69946e-152	0.872393	0.346	0.096	1.6654e-147	0
Satb2	4.36203e-151	0.702217	0.315	0.078	7.48961e-147	0
Pcp4	9.48419e-151	0.844982	0.825	0.446	1.62844e-146	0
Pou3f3	1.46344e-150	0.759403	0.927	0.82	2.51273e-146	0
Ptprs	8.43788e-143	0.671842	0.943	0.841	1.44878e-138	0
Aplp1	1.41062e-142	0.888591	0.673	0.375	2.42203e-138	0
Ttc3	1.11841e-141	0.765585	0.894	0.758	1.92032e-137	0
Itm2b	2.74702e-140	0.668849	0.951	0.827	4.71663e-136	0
Tmem158	5.72871e-139	0.983216	0.496	0.209	9.83619e-135	0
Negr1	4.29251e-138	0.971079	0.605	0.313	7.37023e-134	0
Cdk5r1	3.44081e-137	0.899308	0.599	0.309	5.90788e-133	0
Enc1	1.00537e-135	0.901152	0.749	0.49	1.72621e-131	0
Nrep	5.65724e-132	0.858452	0.678	0.402	9.71349e-128	0
Hn1	1.92882e-130	0.598982	0.973	0.904	3.31178e-126	0
H3f3a	7.92502e-130	0.371314	1	0.998	1.36073e-125	0
Podxl2	4.06824e-129	0.794681	0.785	0.549	6.98517e-125	0
Nsg1	5.58596e-129	0.772911	0.79	0.556	9.59109e-125	0
Neurod1	3.14321e-128	0.841604	0.66	0.349	5.39689e-124	0
Crmp1	1.01401e-125	0.83087	0.642	0.364	1.74106e-121	0
Malat1	1.04096e-125	0.619621	0.999	0.99	1.78733e-121	0
Calm2	3.00414e-122	0.559112	0.976	0.927	5.15811e-118	0
Id2	3.55069e-122	0.896094	0.764	0.547	6.09654e-118	0
Lmo1	1.60693e-121	0.871918	0.608	0.32	2.75909e-117	0
Cttnbp2	2.94838e-121	0.90889	0.605	0.347	5.06237e-117	0
Cirbp	5.82728e-118	0.663526	0.883	0.73	1.00054e-113	0
Ddah2	8.2185e-118	0.647357	0.946	0.88	1.41112e-113	0
Robo1	1.88565e-111	0.729807	0.273	0.079	3.23765e-107	0
Gm26735	1.00066e-109	0.717839	0.815	0.613	1.71813e-105	0
Cited2	8.37705e-109	0.70637	0.799	0.557	1.43834e-104	0
Elavl3	1.72258e-107	0.765789	0.711	0.48	2.95767e-103	0
Chd3	2.56156e-107	0.802112	0.714	0.512	4.3982e-103	0
Nfasc	3.96065e-107	0.717576	0.301	0.098	6.80043e-103	0
Tenm4	8.96699e-107	0.818476	0.466	0.217	1.53963e-102	0
Robo2	1.26491e-105	0.818304	0.538	0.279	2.17185e-101	0
Znrf2	1.31664e-105	0.761888	0.331	0.121	2.26067e-101	0
Ptms	3.81133e-105	0.480542	0.992	0.959	6.54405e-101	0
Celf2	7.69365e-105	0.611263	0.917	0.836	1.321e-100	0
Pak7	1.8869e-102	0.696704	0.337	0.121	3.23981e-98	0
Foxg1	2.57657e-102	0.698708	0.841	0.705	4.42397e-98	0
Rufy3	1.65206e-101	0.672022	0.744	0.522	2.83659e-97	0
Sbk1	3.05864e-100	0.753576	0.685	0.473	5.25169e-96	0
Scrt2	1.10403e-99	0.757201	0.558	0.306	1.89562e-95	0
Adgrl2	1.11843e-99	0.841024	0.529	0.297	1.92034e-95	0
Srrm4	3.1205e-97	0.733537	0.639	0.389	5.35791e-93	0
Sstr2	1.28003e-96	0.765918	0.664	0.41	2.19782e-92	0
Tulp4	7.15652e-96	0.756931	0.657	0.457	1.22877e-91	0
Pou3f1	1.62183e-92	0.741838	0.656	0.402	2.78468e-88	0
Fnbp1l	1.9429e-91	0.755301	0.672	0.493	3.33596e-87	0
Kif5c	5.53007e-91	0.784717	0.579	0.361	9.49513e-87	0
Cux2	3.19272e-89	0.695719	0.321	0.124	5.4819e-85	0
Pbx1	1.49938e-88	0.64475	0.826	0.723	2.57443e-84	0
Dbn1	3.32029e-88	0.650924	0.781	0.638	5.70094e-84	0
Csnk1e	1.4693e-87	0.671302	0.755	0.601	2.52278e-83	0
44807	1.00855e-84	0.72526	0.527	0.309	1.73167e-80	0
Lmo4	2.30311e-84	0.770867	0.548	0.343	3.95444e-80	0
Ppp2r2b	3.41444e-83	0.640183	0.729	0.536	5.86259e-79	0
Gsk3b	7.12886e-83	0.541991	0.891	0.82	1.22403e-78	0
Scn3a	3.10297e-82	0.665386	0.305	0.116	5.32781e-78	0
Marcksl1	7.13466e-82	0.433149	0.968	0.929	1.22502e-77	0
Tnrc6c	4.36531e-81	0.697848	0.585	0.394	7.49523e-77	0
Dpysl5	5.04725e-81	0.71684	0.434	0.223	8.66613e-77	0
Nuak1	9.20061e-81	0.691547	0.323	0.135	1.57974e-76	0
Igsf3	2.86126e-80	0.712445	0.303	0.123	4.91278e-76	0
Celf3	1.56296e-79	0.590861	0.288	0.108	2.68361e-75	0
Frmd4a	2.1896e-77	0.718893	0.529	0.323	3.75954e-73	0
Bzw2	2.86397e-77	0.672047	0.66	0.499	4.91744e-73	0
Sorbs2	3.22761e-77	0.699227	0.5	0.287	5.5418e-73	0
Gng3	2.87996e-76	0.66142	0.76	0.595	4.9449e-72	0
Tbr1	6.6965e-76	0.704108	0.46	0.242	1.14979e-71	0
Atpif1	2.87561e-74	0.353892	0.996	0.987	4.93742e-70	0
Fam49a	3.49335e-74	0.640242	0.311	0.13	5.99808e-70	0
Islr2	1.69416e-73	0.716211	0.277	0.108	2.90888e-69	0
Xpr1	3.23087e-73	0.724373	0.428	0.236	5.54741e-69	0
Khdrbs3	1.78229e-72	0.636891	0.734	0.607	3.06019e-68	0
Atxn7l3b	5.63e-72	0.487267	0.881	0.828	9.66671e-68	0
Smarca2	7.07263e-72	0.691745	0.604	0.428	1.21437e-67	0
Map2	1.13432e-71	0.646386	0.683	0.532	1.94762e-67	0
Gpm6a	1.87279e-70	0.614832	0.644	0.46	3.21558e-66	0
Kmt2e	1.40361e-68	0.64013	0.631	0.482	2.40999e-64	0
Celf5	2.505e-68	0.575261	0.258	0.099	4.30109e-64	0
Cdh10	1.31462e-67	0.714066	0.47	0.273	2.2572e-63	0
Ccl27a	3.71552e-67	0.661259	0.421	0.229	6.37954e-63	0
Zeb2	4.4657e-67	0.649461	0.589	0.413	7.66761e-63	0
Pafah1b3	6.9922e-67	0.519905	0.805	0.717	1.20056e-62	0
Ncam1	3.28313e-66	0.559832	0.627	0.438	5.63714e-62	0
A930024E05Rik	5.96951e-65	0.601413	0.338	0.159	1.02496e-60	0
Mn1	7.26697e-65	0.680469	0.474	0.292	1.24774e-60	0
Thra	1.13999e-64	0.606342	0.526	0.337	1.95737e-60	0
Dpy19l1	1.41208e-64	0.712375	0.382	0.207	2.42453e-60	0
Olfm1	1.77208e-64	0.721141	0.44	0.252	3.04266e-60	0
Fmnl2	3.25512e-64	0.644834	0.379	0.199	5.58905e-60	0
Bcl7a	5.58673e-64	0.619255	0.65	0.495	9.59242e-60	0
Hnrnpa0	9.88046e-64	0.412854	0.961	0.929	1.69647e-59	0
Zfp462	1.51989e-63	0.67085	0.583	0.414	2.60965e-59	0
Nrn1	2.35584e-63	0.565595	0.628	0.419	4.04499e-59	0
Akap9	5.0266e-63	0.70804	0.625	0.485	8.63067e-59	0
Ldhb	1.46573e-62	0.444333	0.903	0.832	2.51665e-58	0
Plppr3	1.68439e-61	0.649061	0.424	0.242	2.8921e-57	0
Dynll1	3.03208e-60	0.355782	0.975	0.945	5.20608e-56	0
Slc17a6	4.07323e-59	0.57808	0.417	0.227	6.99374e-55	0
Serp2	2.21769e-58	0.61529	0.325	0.158	3.80777e-54	0
Efnb2	2.90625e-58	0.655582	0.435	0.268	4.99003e-54	0
Trim2	1.03297e-57	0.525492	0.754	0.636	1.77361e-53	0
Lhx2	2.9958e-57	0.4946	0.834	0.765	5.14379e-53	0
Smpd3	3.99531e-57	0.603876	0.312	0.152	6.85995e-53	0
Ctxn1	1.98735e-56	0.571111	0.691	0.57	3.41228e-52	0
Zfp608	9.66314e-56	0.673557	0.403	0.238	1.65916e-51	0
Hs3st1	1.16684e-55	0.572214	0.593	0.424	2.00347e-51	0
Lrrc16b	1.75922e-54	0.558174	0.363	0.191	3.02059e-50	0
Ip6k2	1.78594e-54	0.589217	0.547	0.387	3.06646e-50	0
Nbea	2.55981e-53	0.592253	0.334	0.176	4.39519e-49	0
Soga3	1.36341e-52	0.593949	0.527	0.364	2.34098e-48	0
Hist3h2a	1.49398e-52	0.608042	0.434	0.267	2.56516e-48	0
Ntrk3	2.95574e-52	0.637502	0.318	0.165	5.075e-48	0
Actl6b	8.45552e-51	0.50644	0.266	0.12	1.45181e-46	0
Cyth2	8.61815e-51	0.559331	0.58	0.441	1.47974e-46	0
Prdx2	1.08689e-50	0.254425	0.998	0.991	1.86619e-46	0
Nav2	1.47776e-50	0.596844	0.322	0.173	2.53731e-46	0
Mex3b	1.23334e-49	0.540189	0.507	0.338	2.11765e-45	0
Scg5	1.96553e-49	0.463817	0.712	0.592	3.37481e-45	0
Kdm5b	2.72809e-49	0.604875	0.524	0.374	4.68414e-45	0
Kdm6b	7.29291e-49	0.590771	0.639	0.51	1.25219e-44	0
Kdm1a	1.10854e-48	0.454813	0.809	0.741	1.90336e-44	0
Ywhag	2.88856e-48	0.556553	0.592	0.464	4.95966e-44	0
Palmd	5.19581e-48	0.638583	0.485	0.324	8.9212e-44	0
Cep170	6.60995e-48	0.616137	0.504	0.367	1.13493e-43	0
Serf1	9.99155e-48	0.393076	0.889	0.857	1.71555e-43	0
Cxadr	3.27466e-47	0.567828	0.339	0.189	5.62259e-43	0
Elavl2	5.7236e-47	0.3875	0.797	0.6	9.82742e-43	0
Fam114a2	1.23244e-45	0.598869	0.356	0.214	2.11609e-41	0
Plcb1	3.98522e-45	0.546681	0.415	0.257	6.84263e-41	0
Ddx5	6.97079e-45	0.355434	0.931	0.926	1.19688e-40	0
Rab3c	1.70011e-44	0.474049	0.252	0.118	2.91909e-40	0
Ulk4	1.73218e-44	0.631266	0.433	0.264	2.97416e-40	0
Smarcc2	3.25287e-44	0.545244	0.494	0.351	5.58517e-40	0
Mex3a	3.93691e-44	0.535962	0.522	0.382	6.75967e-40	0
Zfp57	9.68009e-44	0.525179	0.273	0.138	1.66207e-39	0
Jarid2	2.56196e-43	0.568924	0.476	0.328	4.39888e-39	0
Gdi1	1.29576e-42	0.526983	0.544	0.417	2.22483e-38	0
Rnf24	4.66087e-42	0.514519	0.346	0.203	8.00271e-38	0
Sptan1	5.21689e-42	0.575783	0.418	0.281	8.95741e-38	0
Hnrnpa1	7.04764e-42	0.317482	0.976	0.948	1.21008e-37	0
Smarcd3	1.00236e-41	0.578109	0.35	0.209	1.72104e-37	0
Cdkn1b	1.36213e-41	0.494235	0.653	0.559	2.33879e-37	0
Uchl1	4.52818e-41	0.51976	0.543	0.417	7.77488e-37	0
Nfia	3.09784e-40	0.36892	0.952	0.92	5.31899e-36	0
Rasgef1b	7.01653e-40	0.539809	0.331	0.193	1.20474e-35	0
Arpc5	7.08166e-40	0.505955	0.599	0.498	1.21592e-35	0
Tmeff1	7.08186e-40	0.5443	0.385	0.246	1.21596e-35	0
C530008M17Rik	3.13552e-39	0.548326	0.451	0.314	5.38369e-35	0
Socs2	5.33014e-39	0.484365	0.269	0.139	9.15184e-35	0
Pak1	5.657e-39	0.477564	0.299	0.168	9.71308e-35	0
Tle4	1.48077e-38	0.609135	0.303	0.177	2.54249e-34	0
Atp6v0b	2.64071e-38	0.388298	0.793	0.745	4.5341e-34	0
Peli1	4.06025e-38	0.539654	0.464	0.335	6.97145e-34	0
Afap1	6.81064e-38	0.536593	0.397	0.26	1.16939e-33	0
AI480526	2.01734e-37	0.484341	0.25	0.129	3.46378e-33	0
Atat1	2.71437e-37	0.535815	0.443	0.312	4.66058e-33	0
Ppdpf	4.83441e-37	0.41282	0.772	0.734	8.30069e-33	0
Map1b	5.82774e-37	0.415364	0.524	0.385	1.00062e-32	0
Nrxn1	6.99488e-37	0.503406	0.288	0.16	1.20102e-32	0
Sez6	1.53683e-36	0.472917	0.384	0.243	2.63874e-32	0
Usp22	3.64471e-36	0.498724	0.586	0.491	6.25797e-32	0
Ctnna2	5.02136e-36	0.515421	0.282	0.159	8.62167e-32	0
Sorl1	7.81293e-36	0.51976	0.447	0.311	1.34148e-31	0
Jund	1.11369e-35	0.40785	0.8	0.749	1.9122e-31	0
Nol4	2.16443e-35	0.457249	0.337	0.201	3.71632e-31	0
Arid4b	5.47119e-35	0.512831	0.542	0.437	9.39403e-31	0
Hdgfrp3	6.00639e-35	0.516351	0.479	0.365	1.0313e-30	0
Ttc9b	1.01458e-34	0.432439	0.605	0.49	1.74204e-30	0
mt-Co1	1.2705e-34	0.299613	0.952	0.937	2.18144e-30	0
Cdh4	1.874e-34	0.601202	0.386	0.265	3.21766e-30	0
Apc2	2.54499e-34	0.430379	0.253	0.135	4.36975e-30	0
St8sia2	3.02468e-34	0.479263	0.305	0.18	5.19337e-30	0
Gm15594	3.23619e-34	0.460135	0.25	0.134	5.55654e-30	0
Gm14964	5.09419e-34	0.457526	0.263	0.141	8.74672e-30	0
Rtf1	6.49733e-34	0.422565	0.694	0.649	1.11559e-29	0
mt-Nd4	1.03586e-33	0.337555	0.923	0.903	1.77857e-29	0
Trim9	1.20457e-33	0.457787	0.331	0.202	2.06825e-29	0
Lrp8	1.34245e-33	0.496328	0.485	0.362	2.30499e-29	0
Kdm2b	5.06084e-33	0.470581	0.376	0.251	8.68947e-29	0
Midn	7.27239e-33	0.505518	0.471	0.357	1.24867e-28	0
Nr2f1	6.13963e-32	0.492295	0.676	0.583	1.05417e-27	0
mt-Cytb	1.59516e-31	0.251622	0.977	0.962	2.73889e-27	0
mt-Nd4l	1.70171e-31	0.369888	0.816	0.78	2.92184e-27	0
Eif4a2	3.47632e-31	0.466641	0.528	0.434	5.96884e-27	0
Mkrn1	9.6722e-31	0.482381	0.44	0.321	1.66072e-26	0
Dpysl2	1.3829e-30	0.334613	0.827	0.795	2.37443e-26	0
Brsk2	1.59101e-30	0.462094	0.385	0.264	2.73177e-26	0
BC051226	1.67307e-30	0.489627	0.324	0.209	2.87266e-26	0
Cdh8	1.99041e-30	0.414631	0.262	0.145	3.41753e-26	0
Fam168a	2.24195e-30	0.49965	0.458	0.351	3.84942e-26	0
Grina	3.39656e-30	0.469638	0.452	0.338	5.83189e-26	0
Chd4	3.4009e-30	0.399805	0.721	0.666	5.83934e-26	0
Ankrd12	7.80826e-30	0.520718	0.379	0.262	1.34068e-25	0
Rtn4	3.11986e-29	0.4263	0.592	0.523	5.35681e-25	0
Nav1	5.05766e-29	0.525527	0.36	0.247	8.684e-25	0
Matr3	1.30861e-28	0.38994	0.718	0.679	2.24689e-24	0
Ptprd	1.54581e-28	0.517445	0.367	0.256	2.65415e-24	0
Rtn2	3.17225e-28	0.465219	0.362	0.248	5.44676e-24	0
G3bp2	4.00952e-28	0.430329	0.563	0.492	6.88435e-24	0
2700081O15Rik	4.80365e-28	0.461808	0.35	0.237	8.24787e-24	0
Zcchc18	8.27775e-28	0.454811	0.372	0.259	1.42129e-23	0
Tmem57	2.21859e-27	0.455869	0.365	0.257	3.80932e-23	0
Map1lc3b	2.32582e-27	0.286741	0.85	0.828	3.99343e-23	0
Fam107b	2.44768e-27	0.435453	0.269	0.162	4.20266e-23	0
Lrpap1	7.07144e-27	0.561462	0.386	0.292	1.21417e-22	0
Ptpn4	9.26137e-27	0.420035	0.289	0.181	1.59018e-22	0
mt-Co3	1.53707e-26	0.254053	0.954	0.938	2.63915e-22	0
Epha3	1.91634e-26	0.448043	0.353	0.235	3.29036e-22	0
Smarcd1	1.96832e-26	0.367801	0.668	0.62	3.37961e-22	0
Atrx	3.30106e-26	0.443162	0.634	0.582	5.66791e-22	0
Ogt	4.16862e-26	0.411072	0.508	0.42	7.15752e-22	0
Nedd4l	4.25191e-26	0.476658	0.39	0.288	7.30052e-22	0
Kidins220	7.49348e-26	0.443901	0.308	0.202	1.28663e-21	0
Tcaf1	1.43206e-25	0.439595	0.511	0.423	2.45885e-21	0
Smarca4	1.4714e-25	0.4338	0.463	0.369	2.5264e-21	0
Cmip	1.57507e-25	0.479504	0.41	0.312	2.7044e-21	0
Synrg	2.66406e-25	0.455894	0.451	0.36	4.57419e-21	0
Znrf1	1.37196e-24	0.450857	0.342	0.243	2.35565e-20	0
Chn1	3.56789e-24	0.420442	0.297	0.197	6.12606e-20	0
Pgap1	4.80992e-24	0.431512	0.264	0.167	8.25863e-20	0
Ptov1	7.0985e-24	0.265534	0.871	0.892	1.21881e-19	0
Smarce1	8.20866e-24	0.398533	0.581	0.523	1.40943e-19	0
Slf1	8.36507e-24	0.425853	0.262	0.164	1.43628e-19	0
Cnih2	1.52845e-23	0.445751	0.426	0.328	2.62434e-19	0
Wbp1	2.23113e-23	0.406017	0.479	0.392	3.83085e-19	0
Tia1	2.61638e-23	0.372386	0.614	0.559	4.49232e-19	0
Setbp1	3.40169e-23	0.446383	0.477	0.395	5.84071e-19	0
Irf2bpl	3.79591e-23	0.437701	0.408	0.316	6.51758e-19	0
Zmiz2	3.91345e-23	0.413292	0.375	0.277	6.7194e-19	0
Strbp	4.33773e-23	0.446109	0.485	0.412	7.44788e-19	0
Clip3	7.39602e-23	0.392438	0.495	0.416	1.2699e-18	0
Celf1	1.29755e-22	0.375785	0.584	0.527	2.22789e-18	0
Wdr47	1.50751e-22	0.413669	0.273	0.178	2.58839e-18	0
Top2b	1.86204e-22	0.40659	0.576	0.527	3.19713e-18	0
Dnajb6	2.06213e-22	0.322777	0.727	0.71	3.54068e-18	0
Top1	2.96482e-22	0.254525	0.934	0.924	5.09059e-18	0
Ppp3ca	5.97453e-22	0.473099	0.408	0.324	1.02583e-17	0
Sox5	1.38854e-21	0.409759	0.338	0.24	2.38413e-17	0
Casp3	1.9169e-21	0.388268	0.269	0.177	3.29132e-17	0
Prrc2b	2.20168e-21	0.398592	0.469	0.393	3.78028e-17	0
Zfp292	2.48536e-21	0.391345	0.534	0.468	4.26736e-17	0
Tbpl1	2.69566e-21	0.431932	0.408	0.325	4.62846e-17	0
Nxf1	3.72827e-21	0.286116	0.773	0.758	6.40145e-17	0
Cdh2	3.7703e-21	0.292733	0.754	0.709	6.47361e-17	0
Vamp2	4.33751e-21	0.415265	0.363	0.27	7.44751e-17	0
Paip2	4.79562e-21	0.265542	0.811	0.805	8.23408e-17	0
Arhgef7	5.6252e-21	0.440007	0.28	0.193	9.65848e-17	0
Npdc1	6.07889e-21	0.337964	0.589	0.526	1.04375e-16	0
Ccng2	6.59605e-21	0.399829	0.332	0.239	1.13254e-16	0
Celsr2	8.0127e-21	0.443729	0.376	0.286	1.37578e-16	0
Eid1	1.06332e-20	0.33476	0.659	0.627	1.82572e-16	0
Rnf165	3.21928e-20	0.387739	0.345	0.251	5.52751e-16	0
Arhgef25	8.63509e-20	0.402942	0.299	0.212	1.48264e-15	0
Ier5	1.08638e-19	0.394062	0.375	0.289	1.86531e-15	0
Fscn1	1.16276e-19	0.352672	0.578	0.531	1.99646e-15	0
Zfhx4	1.48804e-19	0.397089	0.334	0.24	2.55497e-15	0
Rnf187	1.68927e-19	0.310652	0.657	0.627	2.90047e-15	0
Map4k4	2.98759e-19	0.370282	0.583	0.541	5.12969e-15	0
H2afy2	3.09594e-19	0.381439	0.538	0.48	5.31573e-15	0
Gramd1a	5.19828e-19	0.384634	0.306	0.217	8.92545e-15	0
Mycbp2	8.05564e-19	0.426683	0.344	0.263	1.38315e-14	0
Rab11b	1.75914e-18	0.323134	0.622	0.6	3.02045e-14	0
Epc2	2.98957e-18	0.416455	0.298	0.218	5.13309e-14	0
Zfos1	3.14609e-18	0.334085	0.59	0.537	5.40183e-14	0
Gtf2f2	5.06855e-18	0.402912	0.322	0.24	8.7027e-14	0
Tcf12	5.3961e-18	0.399975	0.432	0.365	9.26511e-14	0
Smim14	6.13453e-18	0.351173	0.45	0.383	1.0533e-13	0
Snrnp70	6.17764e-18	0.341378	0.697	0.689	1.0607e-13	0
Gdpd1	7.81929e-18	0.373259	0.376	0.295	1.34257e-13	0
Med13l	1.05802e-17	0.400032	0.329	0.25	1.81663e-13	0
Tnrc18	1.19853e-17	0.364165	0.49	0.436	2.05788e-13	0
Ube2d1	1.30077e-17	0.400644	0.477	0.421	2.23343e-13	0
Phf20l1	2.08688e-17	0.382717	0.45	0.383	3.58318e-13	0
Rbfox3	2.3535e-17	0.356737	0.269	0.184	4.04095e-13	0
Epha4	2.89024e-17	0.358801	0.588	0.549	4.96254e-13	0
Setd1b	4.03796e-17	0.400721	0.298	0.219	6.93317e-13	0
Brd1	4.90122e-17	0.370751	0.476	0.426	8.4154e-13	0
Pkia	5.37746e-17	0.412718	0.356	0.281	9.23311e-13	0
Evl	5.62338e-17	0.391333	0.417	0.35	9.65534e-13	0
Tsg101	8.3527e-17	0.324162	0.563	0.525	1.43416e-12	0
Maged1	1.05111e-16	0.263688	0.735	0.732	1.80475e-12	0
Ap3s1	1.15608e-16	0.307755	0.624	0.603	1.98499e-12	0
Gnaq	1.28099e-16	0.354555	0.396	0.328	2.19945e-12	0
Enah	2.19531e-16	0.348154	0.449	0.385	3.76935e-12	0
Arhgap35	2.78685e-16	0.382794	0.266	0.19	4.78502e-12	0
Gnb1	2.90793e-16	0.257184	0.78	0.788	4.99291e-12	0
Crebbp	3.59456e-16	0.370113	0.454	0.397	6.17187e-12	0
Zcchc11	4.24317e-16	0.353059	0.498	0.449	7.28553e-12	0
Khdrbs1	4.43323e-16	0.256442	0.721	0.696	7.61185e-12	0
Son	4.84851e-16	0.258646	0.798	0.79	8.3249e-12	0
Srgap3	4.89001e-16	0.37946	0.312	0.238	8.39615e-12	0
Spin1	5.02862e-16	0.375433	0.402	0.34	8.63414e-12	0
Gse1	5.66159e-16	0.366155	0.308	0.23	9.72095e-12	0
Traf4	5.6871e-16	0.346073	0.327	0.249	9.76475e-12	0
Tspyl1	6.14887e-16	0.353097	0.302	0.227	1.05576e-11	0
Rbm4b	7.133e-16	0.3675	0.369	0.299	1.22474e-11	0
Pianp	9.04881e-16	0.365808	0.273	0.197	1.55368e-11	0
Ube2r2	9.83916e-16	0.276305	0.652	0.637	1.68938e-11	0
Fam171b	1.33552e-15	0.374618	0.52	0.469	2.29309e-11	0
Gatad2b	2.21747e-15	0.356519	0.43	0.374	3.8074e-11	0
Ppp3cb	2.28785e-15	0.397392	0.375	0.31	3.92825e-11	0
Zfand5	2.59925e-15	0.381229	0.429	0.373	4.46291e-11	0
Rab11fip2	2.69806e-15	0.359657	0.25	0.178	4.63257e-11	0
Samd14	3.69997e-15	0.348667	0.292	0.217	6.35285e-11	0
Nipsnap1	4.15672e-15	0.354125	0.303	0.228	7.13708e-11	0
Ccni	4.18871e-15	0.367464	0.505	0.475	7.19202e-11	0
Nudt3	4.83992e-15	0.306958	0.58	0.554	8.31014e-11	0
Rere	5.10921e-15	0.392685	0.302	0.233	8.77251e-11	0
Klhl24	5.21207e-15	0.353904	0.322	0.248	8.94912e-11	0
Gdap1l1	6.23178e-15	0.325872	0.251	0.174	1.07e-10	0
Ankrd10	7.99891e-15	0.385548	0.298	0.23	1.37341e-10	0
Ywhab	1.05293e-14	0.263391	0.735	0.728	1.80788e-10	0
Phip	1.19415e-14	0.350018	0.485	0.439	2.05036e-10	0
Tsn	1.28413e-14	0.28142	0.711	0.713	2.20486e-10	0
Ube2b	1.50264e-14	0.272211	0.679	0.677	2.58004e-10	0
Apbb1	1.62324e-14	0.364466	0.3	0.228	2.78711e-10	0
R3hdm2	1.93375e-14	0.362135	0.458	0.407	3.32025e-10	0
PISD	2.14206e-14	0.351131	0.37	0.297	3.67792e-10	0
2300009A05Rik	5.33782e-14	0.342317	0.384	0.32	9.16504e-10	0
C130071C03Rik	5.6319e-14	0.315447	0.505	0.463	9.66997e-10	0
Igf1r	6.3942e-14	0.349399	0.419	0.362	1.09788e-09	0
Ubqln2	9.00883e-14	0.383811	0.375	0.315	1.54682e-09	0
Cxx1a	1.3048e-13	0.268009	0.537	0.487	2.24034e-09	0
Cd47	1.72219e-13	0.365014	0.424	0.376	2.957e-09	0
Hdac2	1.82563e-13	0.294381	0.568	0.551	3.1346e-09	0
Brd3	1.874e-13	0.357612	0.495	0.455	3.21766e-09	0
Ing4	1.92941e-13	0.284091	0.508	0.463	3.3128e-09	0
Rcor2	2.32965e-13	0.281059	0.381	0.304	4.00002e-09	0
Apc	2.45798e-13	0.367974	0.354	0.29	4.22035e-09	0
Satb1	2.98304e-13	0.343945	0.344	0.277	5.12188e-09	0
Arpc1a	3.04357e-13	0.269079	0.605	0.592	5.2258e-09	0
Rsf1	5.24715e-13	0.339926	0.408	0.351	9.00936e-09	0
Klhdc2	7.85328e-13	0.292185	0.58	0.576	1.34841e-08	0
BC029214	1.42706e-12	0.299455	0.298	0.228	2.45026e-08	0
Polb	1.48516e-12	0.343003	0.332	0.272	2.55002e-08	0
Pcsk1n	1.5728e-12	0.302777	0.356	0.29	2.70049e-08	0
Tmod2	1.94466e-12	0.336054	0.282	0.217	3.33897e-08	0
Gpatch8	2.69834e-12	0.324188	0.509	0.479	4.63305e-08	0
Nfyb	2.73092e-12	0.356473	0.418	0.375	4.68899e-08	0
Pafah1b1	2.73626e-12	0.27572	0.621	0.608	4.69816e-08	0
Pik3ca	2.87834e-12	0.355655	0.304	0.241	4.94211e-08	0
Scg3	3.12673e-12	0.330081	0.35	0.288	5.3686e-08	0
Camta1	3.64796e-12	0.33958	0.5	0.478	6.26355e-08	0
Fbxo11	4.78753e-12	0.345694	0.37	0.318	8.22019e-08	0
Ube3a	4.88727e-12	0.347959	0.466	0.431	8.39144e-08	0
Vangl2	5.12344e-12	0.333535	0.463	0.431	8.79694e-08	0
Ralgps2	5.63881e-12	0.351535	0.424	0.377	9.68184e-08	0
Slc38a1	5.89591e-12	0.328409	0.36	0.304	1.01233e-07	0
Dync1li1	7.44826e-12	0.334134	0.312	0.25	1.27887e-07	0
Spen	7.59167e-12	0.371301	0.286	0.228	1.30349e-07	0
Rundc3a	8.68085e-12	0.287228	0.324	0.259	1.4905e-07	0
Senp7	8.7708e-12	0.315718	0.29	0.229	1.50595e-07	0
Adnp	1.01186e-11	0.305838	0.257	0.194	1.73736e-07	0
Macf1	1.0723e-11	0.309991	0.477	0.44	1.84114e-07	0
Dlgap4	1.14366e-11	0.291423	0.382	0.321	1.96367e-07	0
4921524J17Rik	1.46656e-11	0.345624	0.344	0.288	2.51808e-07	0
Sars	1.47885e-11	0.270941	0.607	0.603	2.53918e-07	0
Arid4a	1.49325e-11	0.337401	0.279	0.216	2.56391e-07	0
Caprin1	1.71576e-11	0.273322	0.596	0.589	2.94596e-07	0
Rai14	1.74206e-11	0.303973	0.26	0.198	2.99111e-07	0
Clk1	2.10158e-11	0.313515	0.486	0.456	3.60841e-07	0
Commd3	2.18793e-11	0.307022	0.525	0.515	3.75667e-07	0
Bod1l	3.41114e-11	0.356027	0.356	0.306	5.85693e-07	0
Bptf	3.51849e-11	0.343275	0.453	0.426	6.04124e-07	0
Pum2	4.45194e-11	0.304718	0.461	0.43	7.64398e-07	0
Pum1	6.42928e-11	0.283479	0.569	0.561	1.10391e-06	0
Dazap1	1.00254e-10	0.313403	0.46	0.429	1.72136e-06	0
Proser1	2.09535e-10	0.318045	0.264	0.21	3.59771e-06	0
Cul1	2.11173e-10	0.297026	0.505	0.481	3.62584e-06	0
Chd9	2.11481e-10	0.318101	0.344	0.291	3.63113e-06	0
Clasp1	3.90298e-10	0.321236	0.322	0.272	6.70142e-06	0
Kmt2a	4.18019e-10	0.320998	0.389	0.343	7.17738e-06	0
Zranb1	4.5145e-10	0.322703	0.32	0.271	7.75139e-06	0
Sh3bp1	4.82619e-10	0.310672	0.341	0.29	8.28656e-06	0
Ago1	5.22125e-10	0.296809	0.361	0.309	8.96489e-06	0
Neo1	7.00899e-10	0.313616	0.327	0.278	1.20344e-05	0
Prkacb	7.76768e-10	0.333415	0.352	0.307	1.33371e-05	0
Uba1	7.93651e-10	0.308889	0.385	0.347	1.3627e-05	0
Tspyl4	9.10705e-10	0.292905	0.279	0.223	1.56368e-05	0
Bcl9	9.2376e-10	0.314702	0.32	0.271	1.5861e-05	0
Brd2	9.34717e-10	0.32886	0.387	0.353	1.60491e-05	0
Kansl1	1.07504e-09	0.310488	0.365	0.326	1.84585e-05	0
Ppp3r1	1.08912e-09	0.331141	0.28	0.233	1.87002e-05	0
Tmem108	1.12158e-09	0.30452	0.366	0.318	1.92576e-05	0
Ncor1	1.14489e-09	0.282663	0.518	0.503	1.96577e-05	0
Ddx6	1.24235e-09	0.29117	0.446	0.415	2.13312e-05	0
Pbrm1	1.26381e-09	0.250871	0.582	0.567	2.16996e-05	0
Atf2	1.51163e-09	0.299382	0.287	0.236	2.59548e-05	0
Usp34	1.97286e-09	0.320237	0.392	0.362	3.3874e-05	0
Rsrc2	2.12947e-09	0.271051	0.605	0.622	3.6563e-05	0
Usp3	2.36093e-09	0.283706	0.388	0.347	4.05372e-05	0
Lsm14b	2.44516e-09	0.319533	0.404	0.371	4.19834e-05	0
Dda1	3.1966e-09	0.293791	0.408	0.376	5.48857e-05	0
Ehmt1	3.49404e-09	0.287173	0.398	0.364	5.99926e-05	0
Mprip	3.71312e-09	0.301819	0.285	0.237	6.37543e-05	0
Rrp1	3.89504e-09	0.264849	0.535	0.531	6.68778e-05	0
Txndc9	4.53844e-09	0.280714	0.481	0.47	7.79249e-05	0
Grb2	6.50376e-09	0.296869	0.347	0.308	0.000111669	0
Vps37d	6.55676e-09	0.263108	0.251	0.197	0.00011258	0
Ap2b1	7.79223e-09	0.265335	0.482	0.466	0.000133793	0
Dhx36	8.24232e-09	0.258258	0.548	0.547	0.000141521	0
Htatsf1	8.41874e-09	0.304462	0.28	0.232	0.00014455	0
Ctcf	9.67092e-09	0.274805	0.442	0.414	0.00016605	0
Cadm4	1.17225e-08	0.294472	0.372	0.328	0.000201276	0
Herc1	1.83882e-08	0.306078	0.323	0.284	0.000315726	0
Stx6	2.50108e-08	0.297474	0.265	0.22	0.000429436	0
Pten	2.57653e-08	0.307968	0.303	0.263	0.000442391	0
Syncrip	3.35571e-08	0.27463	0.457	0.438	0.000576176	0
Aff4	3.53082e-08	0.323125	0.37	0.337	0.000606242	0
Huwe1	3.85983e-08	0.283788	0.492	0.49	0.000662733	0
Tspan13	4.46794e-08	0.286214	0.347	0.309	0.000767145	0
Snap47	4.79821e-08	0.306443	0.346	0.314	0.000823852	0
R3hdm4	5.54905e-08	0.267332	0.456	0.437	0.000952772	0
Micu3	6.78286e-08	0.273862	0.256	0.208	0.00116462	0
Cnot7	9.6248e-08	0.277944	0.383	0.36	0.00165258	0
Brd9	1.00251e-07	0.284318	0.443	0.428	0.0017213	0
Stox2	1.14552e-07	0.260857	0.437	0.418	0.00196685	0
Kat6b	1.17843e-07	0.26302	0.398	0.367	0.00202337	0
Nudcd3	1.32381e-07	0.261917	0.439	0.425	0.00227299	0
Phf6	1.58087e-07	0.285356	0.37	0.34	0.00271436	0
Mtf2	1.67516e-07	0.294359	0.266	0.224	0.00287626	0
Cux1	3.0401e-07	0.306807	0.463	0.466	0.00521985	0
Zfp637	4.0387e-07	0.252027	0.466	0.461	0.00693445	0
Dtx3	4.07182e-07	0.250648	0.404	0.384	0.00699131	0
Zmym2	4.10786e-07	0.286304	0.278	0.239	0.0070532	0
Arid1b	5.82462e-07	0.295773	0.255	0.217	0.0100009	0
Palm	6.52562e-07	0.269318	0.347	0.316	0.0112045	0
Trim8	7.01552e-07	0.268558	0.269	0.229	0.0120456	0
Zfp329	7.41975e-07	0.260514	0.363	0.332	0.0127397	0
Rbm5	7.69643e-07	0.282538	0.402	0.382	0.0132148	0
Zfp266	8.01266e-07	0.275157	0.37	0.345	0.0137577	0
Sap30l	8.6851e-07	0.302028	0.338	0.313	0.0149123	0
Acly	1.12037e-06	0.278287	0.311	0.277	0.0192367	0
Rnf11	1.24386e-06	0.288556	0.307	0.278	0.021357	0
Serinc1	1.38623e-06	0.266185	0.395	0.374	0.0238016	0
Zfp638	1.38961e-06	0.262914	0.389	0.363	0.0238596	0
Arid1a	1.44842e-06	0.25444	0.428	0.414	0.0248694	0
Usp9x	1.70132e-06	0.297447	0.339	0.315	0.0292116	0
Rnd3	1.77991e-06	0.308867	0.36	0.333	0.030561	0
Mtss1	1.84035e-06	0.271889	0.25	0.213	0.0315988	0
Mapk6	1.89358e-06	0.278103	0.265	0.23	0.0325128	0
Csnk2a1	2.73599e-06	0.252559	0.5	0.511	0.0469769	0
Tnrc6a	2.7617e-06	0.261817	0.392	0.375	0.0474183	0
Kat6a	4.10559e-06	0.29213	0.278	0.248	0.0704929	0
Plxnb2	4.6085e-06	0.287227	0.253	0.218	0.0791279	0
Zfp148	5.95316e-06	0.273153	0.326	0.301	0.102216	0
Fyn	7.8135e-06	0.296029	0.355	0.338	0.134158	0
Arhgap21	1.35968e-05	0.266313	0.321	0.297	0.233457	0
Ldb1	1.48249e-05	0.250366	0.266	0.233	0.254544	0
Fzd3	1.55051e-05	0.251897	0.372	0.357	0.266223	0
Rap2b	1.64641e-05	0.270227	0.278	0.25	0.282688	0
Nsd1	1.99346e-05	0.250889	0.395	0.39	0.342277	0
Ythdf2	4.62214e-05	0.251009	0.375	0.365	0.793622	0
Tmx4	4.85779e-05	0.262993	0.341	0.328	0.834082	0
Rasa1	6.74572e-05	0.250318	0.285	0.262	1	0
Slc22a17	7.05189e-05	0.258075	0.285	0.26	1	0
Hnrnpul2	0.000106321	0.264699	0.317	0.303	1	0
Ankrd11	0.000119961	0.260908	0.385	0.382	1	0
Ep300	0.000386568	0.25278	0.25	0.229	1	0
Pcp4	0	1.64868	0.898	0.438	0	1
Tuba1a	0	1.07866	1	0.979	0	1
Igfbpl1	1.18967e-297	1.02048	1	0.795	2.04267e-293	1
Tubb3	5.05738e-295	1.24255	0.972	0.56	8.68351e-291	1
H3f3b	3.72076e-283	0.689173	1	0.999	6.38855e-279	1
Hist3h2ba	2.09335e-255	1.11321	0.974	0.766	3.59427e-251	1
Tagln3	1.98501e-241	1.05926	0.949	0.652	3.40826e-237	1
Sox11	1.10313e-224	0.916161	0.998	0.882	1.89407e-220	1
Tubb2b	1.23188e-222	0.77544	1	0.954	2.11514e-218	1
Basp1	3.14707e-222	0.932204	0.998	0.762	5.40351e-218	1
Tmsb10	3.94981e-220	0.747727	0.999	0.996	6.78182e-216	1
Mpped1	2.59859e-216	1.14543	0.87	0.517	4.46178e-212	1
6330403K07Rik	7.4003e-206	1.01355	0.903	0.629	1.27063e-201	1
Rnd2	1.28486e-204	1.05345	0.839	0.504	2.20611e-200	1
Prdx2	3.55442e-195	0.584044	1	0.991	6.10294e-191	1
H3f3a	6.53355e-194	0.497549	1	0.998	1.12181e-189	1
Nnat	1.68918e-191	0.886767	0.971	0.835	2.90033e-187	1
Tubb5	1.4638e-187	0.681242	1	0.971	2.51334e-183	1
Neurod6	3.92891e-178	0.919766	0.915	0.572	6.74593e-174	1
Stmn1	5.14336e-174	0.597159	1	0.967	8.83114e-170	1
Cd24a	3.02052e-163	0.862715	0.905	0.665	5.18623e-159	1
Itm2b	1.46218e-160	0.844986	0.941	0.829	2.51056e-156	1
Dcx	2.49655e-155	0.830843	0.903	0.585	4.28657e-151	1
Stmn3	1.90022e-153	0.857922	0.868	0.64	3.26267e-149	1
Nrn1	1.14611e-151	0.987205	0.71	0.409	1.96787e-147	1
Gm1673	5.17115e-133	0.605721	0.987	0.949	8.87887e-129	1
Podxl2	2.41081e-132	0.851941	0.785	0.55	4.13936e-128	1
Tsc22d1	3.31877e-130	0.843411	0.832	0.654	5.69832e-126	1
Epha5	6.28803e-124	0.807746	0.869	0.704	1.07965e-119	1
Atpif1	1.91855e-123	0.484418	0.993	0.987	3.29415e-119	1
Unc5d	5.0524e-121	0.866728	0.665	0.389	8.67498e-117	1
Ulk4	9.62389e-119	1.12462	0.515	0.253	1.65242e-114	1
Ftl1	6.12663e-115	0.419165	0.998	0.997	1.05194e-110	1
Neurod1	6.4245e-115	0.949092	0.626	0.355	1.10309e-110	1
Rtn1	5.94688e-114	0.573559	0.979	0.898	1.02108e-109	1
Zbtb18	1.43507e-113	0.683411	0.883	0.703	2.46401e-109	1
Nsg2	6.73324e-113	0.734344	0.813	0.564	1.1561e-108	1
Mllt11	2.36833e-112	0.802144	0.673	0.416	4.06642e-108	1
Nfib	8.31179e-107	0.534154	0.986	0.947	1.42713e-102	1
Cirbp	1.12979e-106	0.714004	0.848	0.736	1.93985e-102	1
Sox4	3.57498e-106	0.556314	0.99	0.893	6.13824e-102	1
Rab3a	2.13497e-105	0.843898	0.627	0.388	3.66574e-101	1
Ldhb	1.6323e-101	0.64077	0.903	0.832	2.80267e-97	1
Cited2	1.52433e-97	0.780469	0.761	0.564	2.61728e-93	1
Hn1	2.4737e-96	0.543821	0.961	0.906	4.24734e-92	1
Sstr2	3.30576e-94	0.801043	0.645	0.414	5.67599e-90	1
Aplp1	7.29066e-92	0.760509	0.601	0.387	1.25181e-87	1
Ttc28	4.32791e-91	0.623171	0.825	0.613	7.43102e-87	1
Lmo1	1.28687e-90	0.843083	0.552	0.329	2.20956e-86	1
Marcksl1	4.37567e-89	0.500931	0.948	0.932	7.51302e-85	1
Ptms	2.49859e-85	0.439069	0.989	0.96	4.29008e-81	1
Sema3c	1.77837e-84	0.745804	0.523	0.294	3.05346e-80	1
Hs3st1	2.27769e-83	0.806104	0.61	0.423	3.91079e-79	1
Gm17750	4.92191e-80	0.693373	0.832	0.724	8.45092e-76	1
Ptprs	1.26995e-77	0.51062	0.903	0.847	2.18051e-73	1
Rbfox2	5.63233e-76	0.667735	0.644	0.46	9.67071e-72	1
Negr1	8.58429e-73	0.764846	0.519	0.326	1.47392e-68	1
Ppp1r14b	5.61099e-72	0.430663	0.981	0.952	9.63408e-68	1
Nsg1	5.98212e-71	0.613964	0.716	0.568	1.02713e-66	1
Nfix	4.01604e-69	0.488504	0.938	0.87	6.89554e-65	1
Ppp2r2b	1.13908e-68	0.637999	0.693	0.542	1.9558e-64	1
Meis2	3.07781e-68	0.462299	0.961	0.907	5.2846e-64	1
Calm2	4.14206e-68	0.434504	0.962	0.929	7.11192e-64	1
Tbr1	1.7911e-67	0.716013	0.437	0.246	3.07531e-63	1
Scg5	3.37343e-66	0.605067	0.709	0.593	5.79219e-62	1
Kif21b	4.49318e-66	0.654264	0.534	0.344	7.71479e-62	1
Ddah2	6.50004e-66	0.50041	0.911	0.885	1.11606e-61	1
Gng3	1.57323e-65	0.66987	0.732	0.6	2.70124e-61	1
Rufy3	1.88607e-64	0.620524	0.671	0.533	3.23838e-60	1
Neurod2	6.89352e-64	0.596394	0.563	0.357	1.18362e-59	1
Map1lc3b	8.10816e-62	0.471892	0.865	0.826	1.39217e-57	1
Tmem158	6.77676e-61	0.835725	0.396	0.224	1.16357e-56	1
Ctxn1	2.08373e-60	0.597032	0.675	0.573	3.57776e-56	1
Mllt3	2.29438e-59	0.609027	0.633	0.484	3.93945e-55	1
Scrt2	1.56858e-58	0.648641	0.489	0.317	2.69325e-54	1
Ap3s1	2.88158e-57	0.643405	0.67	0.597	4.94768e-53	1
Cxcl12	5.6095e-57	0.664184	0.272	0.121	9.63151e-53	1
Ppdpf	2.35073e-55	0.519906	0.767	0.735	4.03621e-51	1
Atp6v0b	1.1064e-52	0.499416	0.785	0.746	1.89968e-48	1
Ptov1	7.79475e-52	0.453063	0.894	0.889	1.33836e-47	1
Srrm4	1.87957e-51	0.603544	0.555	0.402	3.22722e-47	1
Nrep	3.43042e-51	0.526987	0.569	0.418	5.89003e-47	1
Pou3f2	3.99318e-49	0.431105	0.884	0.816	6.85629e-45	1
Lrrc16b	7.31196e-49	0.625731	0.344	0.195	1.25546e-44	1
Gm26735	8.61952e-49	0.512524	0.732	0.625	1.47997e-44	1
Cdh10	2.85581e-48	0.64671	0.432	0.279	4.90342e-44	1
Ubb	1.08418e-46	0.332529	0.986	0.982	1.86154e-42	1
Uqcrh	5.44284e-45	0.329462	0.952	0.962	9.34536e-41	1
Sorl1	2.03373e-44	0.640031	0.448	0.311	3.49191e-40	1
Pafah1b3	1.06848e-43	0.49472	0.747	0.725	1.83459e-39	1
Dynll1	4.93295e-43	0.333912	0.966	0.946	8.46988e-39	1
Bcl11a	1.58162e-42	0.490866	0.644	0.528	2.71564e-38	1
Tenm4	9.24682e-42	0.595601	0.371	0.231	1.58768e-37	1
Myl12b	9.49672e-42	0.488088	0.746	0.733	1.63059e-37	1
Enc1	1.03791e-41	0.529359	0.624	0.509	1.78209e-37	1
Scand1	1.15745e-41	0.364428	0.884	0.877	1.98735e-37	1
Chchd2	8.02402e-41	0.256758	0.998	0.998	1.37772e-36	1
Pantr1	1.4958e-40	0.276491	0.997	0.98	2.5683e-36	1
A930024E05Rik	1.98728e-40	0.599284	0.295	0.166	3.41217e-36	1
Pam	2.26075e-40	0.507088	0.818	0.722	3.88172e-36	1
mt-Cytb	6.94087e-40	0.338057	0.937	0.968	1.19175e-35	1
Hist3h2a	1.44844e-39	0.68075	0.393	0.273	2.48698e-35	1
Cxx1a	3.24422e-39	0.579883	0.564	0.483	5.57032e-35	1
Sbk1	3.51574e-39	0.538754	0.578	0.488	6.03653e-35	1
Ank3	7.49251e-39	0.557115	0.443	0.299	1.28646e-34	1
Nxf1	1.39674e-38	0.429359	0.772	0.758	2.3982e-34	1
Cyth2	2.95704e-38	0.534329	0.534	0.448	5.07723e-34	1
Slc17a6	1.12742e-37	0.570253	0.367	0.235	1.93578e-33	1
Lhx2	2.31324e-37	0.423383	0.8	0.77	3.97183e-33	1
Cdh8	7.59115e-37	0.542483	0.265	0.145	1.3034e-32	1
Serf1	2.39775e-36	0.372486	0.863	0.86	4.11694e-32	1
Wbp1	7.32865e-36	0.576174	0.483	0.392	1.25833e-31	1
Ip6k2	4.16644e-35	0.554581	0.489	0.395	7.15378e-31	1
Dbn1	1.68128e-34	0.444538	0.692	0.651	2.88677e-30	1
Csnk1e	4.59991e-34	0.435631	0.674	0.612	7.89804e-30	1
Ttc3	3.81719e-33	0.389286	0.8	0.771	6.55412e-29	1
Pou3f1	5.02684e-33	0.518108	0.54	0.419	8.63108e-29	1
Atp6v1g1	8.95044e-33	0.345927	0.873	0.892	1.53679e-28	1
Gabarap	9.94847e-32	0.298718	0.905	0.92	1.70815e-27	1
Gria2	1.67037e-31	0.394736	0.626	0.518	2.86803e-27	1
Eif3f	1.6989e-31	0.340727	0.892	0.888	2.91702e-27	1
Malat1	8.52647e-31	0.385485	0.991	0.991	1.46399e-26	1
Robo2	1.141e-30	0.543439	0.412	0.297	1.9591e-26	1
Fis1	1.7023e-30	0.340979	0.839	0.86	2.92284e-26	1
Maged1	2.65361e-30	0.405482	0.727	0.733	4.55624e-26	1
Epha3	1.10471e-29	0.539677	0.347	0.237	1.89679e-25	1
Dctn3	1.39133e-29	0.361569	0.759	0.777	2.38891e-25	1
H2afy2	4.85898e-29	0.488243	0.534	0.481	8.34287e-25	1
Hspa8	6.00022e-29	0.294769	0.946	0.948	1.03024e-24	1
Crmp1	2.27373e-28	0.399903	0.492	0.386	3.904e-24	1
Ttc9b	5.79621e-28	0.455978	0.563	0.497	9.95209e-24	1
Paip2	5.80076e-28	0.350604	0.785	0.808	9.95991e-24	1
Trappc2l	3.07235e-27	0.45698	0.54	0.502	5.27522e-23	1
Jarid2	3.96596e-27	0.576886	0.425	0.336	6.80956e-23	1
Auts2	1.02597e-26	0.377599	0.741	0.702	1.7616e-22	1
Emx1	2.66615e-26	0.51676	0.475	0.407	4.57778e-22	1
Pfdn5	6.60878e-26	0.258952	0.94	0.954	1.13473e-21	1
Chd3	1.77093e-25	0.426624	0.587	0.53	3.04068e-21	1
Smarca2	3.36836e-24	0.48137	0.5	0.443	5.78348e-20	1
Sez6	4.28756e-24	0.516149	0.344	0.249	7.36173e-20	1
Ypel3	5.53422e-24	0.353258	0.715	0.694	9.50226e-20	1
Id2	1.1941e-23	0.448195	0.622	0.568	2.05027e-19	1
Rnf187	1.37015e-21	0.415957	0.622	0.632	2.35255e-17	1
Gpm6a	2.15766e-21	0.348932	0.537	0.475	3.70471e-17	1
Pou3f3	2.4204e-21	0.296026	0.835	0.833	4.15582e-17	1
Mdh2	3.51483e-21	0.32714	0.726	0.761	6.03497e-17	1
Klhdc2	5.62908e-21	0.399883	0.58	0.576	9.66513e-17	1
Dpysl3	1.25794e-20	0.381406	0.495	0.42	2.15989e-16	1
Zfand6	3.51766e-20	0.408081	0.549	0.538	6.03982e-16	1
Plppr3	3.80967e-20	0.449038	0.336	0.255	6.5412e-16	1
Kdm1a	6.14403e-20	0.316828	0.74	0.75	1.05493e-15	1
Foxg1	6.43121e-20	0.313351	0.721	0.722	1.10424e-15	1
Mex3b	9.95969e-20	0.437929	0.418	0.351	1.71008e-15	1
Arpc1a	1.37765e-19	0.3613	0.584	0.595	2.36543e-15	1
Elavl3	2.82798e-19	0.363583	0.557	0.503	4.85564e-15	1
Cdk2ap1	5.19057e-19	0.301675	0.804	0.806	8.91222e-15	1
Atp6v1f	5.28376e-19	0.284822	0.8	0.825	9.07222e-15	1
mt-Co1	3.66453e-18	0.26733	0.915	0.942	6.292e-14	1
Mien1	5.76054e-18	0.378672	0.538	0.535	9.89084e-14	1
Elavl4	5.96614e-18	0.290697	0.603	0.525	1.02439e-13	1
Atxn7l3b	7.21425e-18	0.258551	0.817	0.837	1.23869e-13	1
Ccl27a	1.57745e-17	0.448974	0.317	0.244	2.70849e-13	1
Plxna2	2.88275e-17	0.421176	0.413	0.346	4.94969e-13	1
Gdi1	3.24598e-17	0.410071	0.462	0.429	5.57334e-13	1
Arpc5	5.05174e-17	0.402745	0.519	0.509	8.67383e-13	1
Gabarapl2	8.99981e-17	0.276444	0.806	0.829	1.54527e-12	1
Nol4	1.84863e-16	0.433373	0.283	0.209	3.1741e-12	1
Zfp637	2.8138e-16	0.402272	0.477	0.46	4.83129e-12	1
Ube2b	3.38423e-16	0.326104	0.652	0.681	5.81072e-12	1
Ngfrap1	3.60043e-16	0.260348	0.813	0.837	6.18193e-12	1
Zfos1	5.41843e-16	0.344126	0.557	0.542	9.30345e-12	1
Sorbs2	8.1346e-16	0.430832	0.37	0.306	1.39671e-11	1
Gsk3b	8.96076e-16	0.279181	0.8	0.833	1.53856e-11	1
Ndufb10	1.02933e-15	0.288281	0.677	0.72	1.76736e-11	1
Arf4	1.35552e-15	0.265935	0.751	0.797	2.32743e-11	1
Tonsl	3.27692e-15	0.395158	0.515	0.522	5.62646e-11	1
Npdc1	3.7923e-15	0.38559	0.527	0.535	6.51138e-11	1
Chl1	7.34126e-15	0.35477	0.282	0.202	1.26049e-10	1
Rab11b	1.06518e-14	0.335408	0.576	0.606	1.82891e-10	1
Tulp4	1.584e-14	0.343926	0.506	0.479	2.71973e-10	1
Kdm6b	2.17888e-14	0.376591	0.541	0.524	3.74113e-10	1
Timm8b	2.74237e-14	0.253793	0.74	0.789	4.70865e-10	1
Dpysl5	2.80179e-14	0.38757	0.307	0.242	4.81067e-10	1
Rasgef1b	2.81278e-14	0.396659	0.269	0.202	4.82955e-10	1
Rtf1	3.03388e-14	0.316009	0.632	0.657	5.20918e-10	1
Akap9	4.25017e-14	0.348211	0.522	0.5	7.29755e-10	1
Rundc3a	5.35706e-14	0.425538	0.316	0.26	9.19807e-10	1
Plekhf2	1.5602e-13	0.461885	0.371	0.33	2.67887e-09	1
Aes	2.09929e-13	0.258392	0.707	0.732	3.60448e-09	1
Brsk2	3.65483e-13	0.408234	0.324	0.273	6.27535e-09	1
Ier3ip1	1.37514e-12	0.301196	0.624	0.669	2.36112e-08	1
Cdk5r1	1.67077e-12	0.336057	0.392	0.339	2.86871e-08	1
mt-Nd4	2.23872e-12	0.251393	0.861	0.911	3.84389e-08	1
Mkrn1	2.5186e-12	0.374745	0.369	0.331	4.32444e-08	1
Kif5c	3.04452e-12	0.354489	0.421	0.384	5.22743e-08	1
Grina	3.07989e-12	0.401714	0.383	0.348	5.28817e-08	1
Frmd4a	3.77174e-12	0.396343	0.384	0.344	6.47608e-08	1
Plcb1	6.93246e-12	0.385732	0.324	0.27	1.1903e-07	1
Dazap1	7.6821e-12	0.36165	0.439	0.432	1.31902e-07	1
Myt1l	8.10314e-12	0.255115	0.278	0.205	1.39131e-07	1
Plgrkt	8.20664e-12	0.34608	0.46	0.459	1.40908e-07	1
Dnajb6	1.26189e-11	0.263252	0.679	0.717	2.16666e-07	1
BC029214	2.15622e-11	0.38817	0.278	0.231	3.70222e-07	1
Ing4	2.18631e-11	0.394045	0.464	0.469	3.75389e-07	1
Tsg101	3.51594e-11	0.346564	0.511	0.533	6.03687e-07	1
Pcsk1n	6.30704e-11	0.31792	0.339	0.293	1.08292e-06	1
Rnd3	6.77303e-11	0.500575	0.36	0.333	1.16293e-06	1
Ccdc28b	7.00095e-11	0.411349	0.367	0.346	1.20206e-06	1
Gtf2f2	7.62805e-11	0.3942	0.291	0.245	1.30974e-06	1
Vps72	1.0498e-10	0.320149	0.473	0.481	1.8025e-06	1
Ube2r2	1.4031e-10	0.297841	0.598	0.645	2.40913e-06	1
Atat1	2.02846e-10	0.367329	0.355	0.325	3.48286e-06	1
Rcor2	2.36812e-10	0.369745	0.347	0.309	4.06606e-06	1
Khdrbs3	2.76849e-10	0.305935	0.601	0.626	4.7535e-06	1
Pam16	2.95538e-10	0.265198	0.606	0.66	5.07438e-06	1
Fmnl2	2.9816e-10	0.374567	0.264	0.216	5.1194e-06	1
Hdac2	4.88789e-10	0.293862	0.531	0.556	8.3925e-06	1
Med22	8.46183e-10	0.372912	0.387	0.38	1.4529e-05	1
Cox7a2l	9.12115e-10	0.26676	0.632	0.687	1.5661e-05	1
Ubald2	9.64411e-10	0.29081	0.527	0.549	1.65589e-05	1
Fam96b	1.1892e-09	0.313847	0.526	0.566	2.04185e-05	1
Frmd4b	1.49965e-09	0.353095	0.268	0.218	2.5749e-05	1
Dctn2	1.60735e-09	0.270987	0.573	0.621	2.75982e-05	1
44807	1.91629e-09	0.350327	0.366	0.332	3.29027e-05	1
Rtn2	2.10154e-09	0.381761	0.295	0.258	3.60834e-05	1
Tcaf1	3.03992e-09	0.331139	0.438	0.433	5.21955e-05	1
Fam32a	3.24127e-09	0.289515	0.561	0.609	5.56527e-05	1
Cttnbp2	3.86507e-09	0.343286	0.398	0.377	6.63633e-05	1
Celf4	4.55854e-09	0.30068	0.372	0.331	7.82701e-05	1
Ogt	5.39591e-09	0.363353	0.427	0.432	9.26478e-05	1
Smarcd3	7.05718e-09	0.3982	0.26	0.222	0.000121172	1
Bzw2	7.42588e-09	0.268938	0.509	0.52	0.000127502	1
Supt4a	9.75039e-09	0.261486	0.554	0.604	0.000167414	1
Hnrnph3	1.23124e-08	0.277261	0.511	0.539	0.000211404	1
Gramd1a	1.28051e-08	0.343194	0.263	0.224	0.000219864	1
Cuedc2	1.39978e-08	0.251349	0.574	0.628	0.000240342	1
Chmp2a	1.42206e-08	0.255172	0.582	0.633	0.000244167	1
Palmd	2.08553e-08	0.345428	0.371	0.34	0.000358085	1
Bcl7a	2.17832e-08	0.292254	0.508	0.515	0.000374018	1
Peli1	2.87728e-08	0.351475	0.367	0.349	0.00049403	1
Cbr1	4.06488e-08	0.331537	0.372	0.368	0.00069794	1
Clip3	4.60729e-08	0.324825	0.422	0.426	0.000791071	1
Trim9	5.57451e-08	0.361512	0.253	0.214	0.000957143	1
Gabbr1	6.69985e-08	0.336123	0.324	0.3	0.00115036	1
Ccni	9.12976e-08	0.278337	0.463	0.481	0.00156758	1
Zfp292	9.19851e-08	0.305491	0.464	0.478	0.00157938	1
Zfhx4	1.01976e-07	0.334878	0.283	0.248	0.00175093	1
Rtn4	1.13478e-07	0.274073	0.51	0.535	0.00194842	1
Nr2f1	1.39591e-07	0.321308	0.589	0.595	0.00239678	1
Polb	1.71366e-07	0.34314	0.3	0.276	0.00294236	1
Idnk	2.11143e-07	0.370366	0.282	0.256	0.00362533	1
Tnrc6c	3.2918e-07	0.322884	0.413	0.419	0.00565203	1
Mcts1	3.52681e-07	0.317274	0.414	0.429	0.00605552	1
Atp6v0d1	3.64193e-07	0.275103	0.456	0.489	0.00625319	1
Smim14	3.702e-07	0.348452	0.385	0.392	0.00635633	1
Ccng2	4.45501e-07	0.337882	0.274	0.247	0.00764925	1
Lzts1	1.29922e-06	0.291341	0.36	0.34	0.0223076	1
Mn1	1.82903e-06	0.315015	0.329	0.313	0.0314044	1
Cnih2	2.03517e-06	0.338216	0.348	0.339	0.0349439	1
Ywhag	2.50363e-06	0.260171	0.462	0.482	0.0429874	1
Fam171b	3.64073e-06	0.277249	0.454	0.479	0.0625113	1
Usf1	3.75784e-06	0.315189	0.371	0.38	0.0645222	1
Cxx1b	4.51811e-06	0.337362	0.346	0.345	0.077576	1
Traf4	5.02058e-06	0.314673	0.276	0.256	0.0862034	1
Haghl	5.60943e-06	0.302049	0.312	0.301	0.0963139	1
Gdpd1	5.64725e-06	0.301147	0.317	0.304	0.0969633	1
Nipsnap1	6.62813e-06	0.31313	0.257	0.235	0.113805	1
C530008M17Rik	6.69543e-06	0.280843	0.343	0.33	0.11496	1
Zfp608	6.91689e-06	0.310312	0.279	0.256	0.118763	1
Xpr1	7.54556e-06	0.31165	0.277	0.257	0.129557	1
Sdhaf4	1.02559e-05	0.266648	0.43	0.457	0.176094	1
Kdm5b	1.08695e-05	0.268091	0.395	0.393	0.18663	1
Rbm4b	1.43907e-05	0.334303	0.311	0.308	0.247089	1
Commd3	1.58055e-05	0.285245	0.47	0.523	0.27138	1
Dynlt1c	2.4199e-05	0.310036	0.373	0.389	0.415497	1
2700081O15Rik	2.6929e-05	0.314041	0.267	0.249	0.462371	1
Soga3	3.92265e-05	0.252512	0.383	0.385	0.67352	1
2300009A05Rik	3.93891e-05	0.312851	0.326	0.328	0.67631	1
Cadm4	4.97939e-05	0.285408	0.333	0.333	0.854962	1
Midn	8.02014e-05	0.261569	0.366	0.372	1	1
Cep170	0.000110775	0.273869	0.375	0.385	1	1
Scg3	0.000118898	0.307302	0.299	0.296	1	1
Celsr2	0.000193624	0.266414	0.304	0.296	1	1
Zfp560	0.000199307	0.316803	0.336	0.351	1	1
Evl	0.000207656	0.30199	0.348	0.36	1	1
Satb1	0.000229105	0.29299	0.29	0.285	1	1
Zbtb38	0.000236638	0.266233	0.259	0.242	1	1
R3hdm4	0.000363093	0.263694	0.409	0.444	1	1
Snap47	0.000368535	0.279237	0.313	0.319	1	1
Mgst3	0.000402827	0.281991	0.328	0.34	1	1
Fibp	0.00043571	0.303862	0.352	0.374	1	1
Tmem108	0.000443904	0.282171	0.323	0.324	1	1
Smarcc2	0.000474488	0.263786	0.36	0.37	1	1
Ube2d1	0.000695102	0.261862	0.397	0.432	1	1
Vamp2	0.000810068	0.283266	0.283	0.282	1	1
Snhg20	0.000825988	0.275405	0.313	0.322	1	1
Zmiz2	0.000835328	0.282071	0.288	0.289	1	1
Upf3b	0.000850884	0.306935	0.305	0.313	1	1
Snrpn	0.000996259	0.271298	0.333	0.345	1	1
Dtx3	0.00151481	0.282285	0.362	0.39	1	1
Smim4	0.0018441	0.266659	0.348	0.378	1	1
Kdm2b	0.00189399	0.279018	0.267	0.267	1	1
Atp6v0e2	0.00378142	0.265821	0.274	0.28	1	1
Mad2l2	0.00387845	0.274546	0.302	0.314	1	1
Ttc5	0.00611273	0.267992	0.309	0.33	1	1
Zcchc18	0.00645985	0.283419	0.27	0.273	1	1
Mvb12b	0.00735424	0.259927	0.301	0.315	1	1
Neurog2	0	2.05963	0.868	0.229	0	2
Rps26	0	0.685545	1	1	0	2
Rps27a	1.06548e-304	0.594148	1	1	1.82943e-300	2
Eomes	6.04547e-290	1.37012	0.917	0.436	1.03801e-285	2
Rps18	2.05315e-289	0.656116	1	0.999	3.52526e-285	2
Btbd17	8.31706e-283	1.27872	0.73	0.255	1.42804e-278	2
Gadd45g	8.53729e-274	1.61609	0.716	0.25	1.46585e-269	2
Rpl18a	2.21985e-268	0.573069	1	1	3.81148e-264	2
Rps28	8.99954e-267	0.480279	1	1	1.54522e-262	2
Rpl9	5.60158e-265	0.56972	1	1	9.61791e-261	2
Rps10	2.64719e-257	0.558764	1	0.999	4.54522e-253	2
Rpl32	6.30317e-256	0.532861	1	1	1.08225e-251	2
Rpl13	1.16813e-251	0.474035	1	1	2.00567e-247	2
Rpl37	4.88391e-251	0.483272	1	1	8.38568e-247	2
Rpl36	9.113e-249	0.532892	1	1	1.5647e-244	2
Rps3a1	5.29251e-248	0.575607	1	0.999	9.08724e-244	2
Rps15a	1.85287e-247	0.478598	1	1	3.18137e-243	2
Rpl23	4.61014e-243	0.521563	1	1	7.91561e-239	2
Rps9	2.0568e-229	0.519355	0.999	1	3.53153e-225	2
Rps27	3.24946e-227	0.466877	1	1	5.57933e-223	2
Rpl35a	2.91688e-224	0.485565	1	1	5.00829e-220	2
Rpl24	3.93431e-220	0.500761	1	1	6.75521e-216	2
Rpl18	2.01863e-217	0.54512	1	0.999	3.46599e-213	2
Rpl30	2.03418e-216	0.518854	1	1	3.49269e-212	2
Mdk	1.27824e-215	0.837973	0.997	0.93	2.19473e-211	2
Rps20	5.83765e-215	0.501979	1	1	1.00232e-210	2
Ptgds	1.24419e-211	1.03054	0.424	0.101	2.13628e-207	2
Hes6	1.20868e-208	1.08875	0.886	0.538	2.07531e-204	2
Rpl37a	1.57461e-206	0.405116	1	1	2.70361e-202	2
Rpl3	1.73993e-201	0.62426	0.998	0.986	2.98747e-197	2
Rpl41	7.66185e-201	0.417868	1	1	1.31554e-196	2
Rpl28	5.1752e-194	0.530668	1	0.997	8.88582e-190	2
Rps13	1.16671e-193	0.496387	1	0.999	2.00325e-189	2
Eef1a1	1.75033e-191	0.460882	1	0.999	3.00532e-187	2
Rps11	4.02199e-191	0.478221	1	0.999	6.90575e-187	2
Rpl10a	3.5649e-190	0.585254	1	0.991	6.12094e-186	2
Rpl8	1.10396e-188	0.498473	1	0.998	1.89549e-184	2
Rps19	6.05936e-185	0.479653	1	0.999	1.04039e-180	2
Rpl19	1.12944e-176	0.439714	1	0.999	1.93924e-172	2
Rps3	6.03703e-174	0.521427	0.998	0.996	1.03656e-169	2
Gamt	6.67652e-172	1.1067	0.545	0.201	1.14636e-167	2
Rps24	1.69531e-171	0.387968	1	1	2.91084e-167	2
Rps5	5.58462e-170	0.472612	1	0.999	9.58879e-166	2
Mfap4	5.79042e-170	1.0395	0.743	0.372	9.94214e-166	2
Fau	5.42891e-169	0.392194	1	1	9.32144e-165	2
Rpl11	3.74326e-167	0.42925	1	1	6.42717e-163	2
Rpl34	2.05806e-165	0.404333	1	1	3.5337e-161	2
Rps8	3.53314e-164	0.399237	1	1	6.0664e-160	2
Rpl6	6.95239e-164	0.471382	1	0.998	1.19372e-159	2
Rpl27a	5.32712e-163	0.41758	1	1	9.14667e-159	2
Rplp0	4.21636e-162	0.499109	1	0.997	7.23949e-158	2
Pdlim4	2.32572e-161	1.05898	0.699	0.358	3.99326e-157	2
Rpl39	1.30121e-159	0.350824	1	1	2.23418e-155	2
Btg2	1.35827e-158	0.952074	0.545	0.209	2.33215e-154	2
Rpl26	2.75465e-152	0.45026	1	0.997	4.72973e-148	2
Rpl38	5.26876e-152	0.371531	1	1	9.04646e-148	2
Rps29	7.14101e-150	0.305204	1	1	1.22611e-145	2
Rps4x	9.09978e-146	0.41049	1	0.999	1.56243e-141	2
Rpl22	1.07518e-143	0.471445	0.999	0.99	1.84608e-139	2
Rps2	4.98129e-141	0.468553	1	0.996	8.55288e-137	2
Mfng	1.80559e-139	0.864206	0.58	0.24	3.1002e-135	2
Rps16	1.30854e-134	0.427347	1	0.996	2.24677e-130	2
Rps7	1.49655e-134	0.379149	1	1	2.56957e-130	2
Rpl15	1.62947e-134	0.435005	0.999	0.996	2.79779e-130	2
Eif1b	1.70707e-128	0.808418	0.986	0.954	2.93103e-124	2
Rpsa	1.04927e-126	0.414643	1	0.998	1.80159e-122	2
Rps14	4.59667e-123	0.404618	1	0.996	7.89249e-119	2
Rpl35	1.49171e-122	0.352662	1	1	2.56126e-118	2
Rpl17	1.21081e-121	0.460752	0.998	0.987	2.07897e-117	2
Rps21	1.4169e-121	0.367876	1	0.999	2.43282e-117	2
Rplp1	2.88946e-119	0.430641	1	0.99	4.9612e-115	2
Rps12	4.95343e-119	0.480412	0.997	0.971	8.50503e-115	2
Rpl36a	6.59946e-118	0.468745	0.997	0.985	1.13313e-113	2
Ass1	5.34675e-116	0.611132	0.259	0.062	9.18036e-112	2
Rps23	6.32643e-115	0.353861	1	1	1.08625e-110	2
Elavl2	5.34594e-113	0.842343	0.853	0.598	9.17898e-109	2
Coro1c	9.80293e-113	0.8117	0.526	0.237	1.68316e-108	2
Abracl	3.10493e-111	1.18718	0.807	0.601	5.33116e-107	2
Snhg18	2.86007e-108	0.939038	0.481	0.212	4.91074e-104	2
Rhbdl3	4.05504e-105	0.600957	0.282	0.079	6.9625e-101	2
Ppib	3.42873e-102	0.568435	0.975	0.927	5.88712e-98	2
Nrxn3	4.67991e-102	0.797894	0.5	0.225	8.03541e-98	2
Eef1b2	6.11767e-102	0.471894	0.991	0.955	1.0504e-97	2
Naca	8.19828e-100	0.388171	0.998	0.994	1.40765e-95	2
Myo10	1.00925e-96	0.775337	0.513	0.249	1.73289e-92	2
Gpx4	2.19634e-96	0.629675	0.944	0.844	3.77112e-92	2
Gnb2l1	6.10517e-95	0.491182	0.985	0.923	1.04826e-90	2
Mdga1	2.90005e-94	0.616638	0.332	0.114	4.97938e-90	2
Mfap2	1.05505e-92	0.700356	0.767	0.515	1.81151e-88	2
Trp53i11	1.28454e-92	0.667503	0.453	0.192	2.20556e-88	2
Rpl21	3.12129e-92	0.32138	1	0.998	5.35926e-88	2
Ypel3	9.47894e-92	0.639787	0.869	0.676	1.62753e-87	2
Elavl4	1.48736e-90	0.697691	0.787	0.505	2.55381e-86	2
Rpl14	2.51263e-88	0.456843	0.992	0.936	4.31419e-84	2
Rpl27	7.26473e-85	0.320518	1	0.998	1.24735e-80	2
Rab8b	5.30937e-84	0.811338	0.579	0.331	9.11618e-80	2
Rpl7	5.08697e-82	0.361713	0.995	0.992	8.73433e-78	2
Rps6	5.30082e-82	0.488009	0.966	0.883	9.10151e-78	2
Sema5a	2.65308e-81	0.655038	0.378	0.155	4.55533e-77	2
Cmc1	1.25972e-80	0.654305	0.681	0.422	2.16294e-76	2
Shfm1	7.1166e-80	0.376385	0.991	0.976	1.22192e-75	2
Rplp2	2.05543e-78	0.323776	1	0.996	3.52918e-74	2
Igsf8	5.35658e-76	0.735116	0.632	0.401	9.19724e-72	2
Hsp90ab1	9.86598e-76	0.331528	0.995	0.994	1.69399e-71	2
Chd7	4.61805e-75	0.635037	0.43	0.206	7.92919e-71	2
Cd63	1.81615e-74	0.62595	0.745	0.506	3.11834e-70	2
Gm10709	5.83481e-74	0.420137	0.98	0.951	1.00184e-69	2
Egr1	5.27118e-71	0.750442	0.554	0.31	9.05061e-67	2
Rpl12	1.17301e-69	0.436695	0.974	0.898	2.01405e-65	2
Lrrn3	1.88916e-68	0.541584	0.3	0.115	3.24369e-64	2
Atp2b2	1.77126e-67	0.527995	0.354	0.149	3.04125e-63	2
Cplx2	1.39468e-64	0.634107	0.525	0.288	2.39466e-60	2
Igsf21	1.06479e-63	0.481337	0.255	0.091	1.82824e-59	2
Cox7c	3.39078e-62	0.286833	1	0.997	5.82197e-58	2
Sdc3	1.38793e-61	0.597284	0.497	0.276	2.38307e-57	2
Pam	6.23478e-61	0.611961	0.891	0.715	1.07051e-56	2
Glrx2	1.50844e-60	0.536164	0.827	0.666	2.58999e-56	2
Ckb	5.31228e-59	0.431011	0.956	0.732	9.12119e-55	2
Nme4	1.41218e-58	0.526539	0.347	0.161	2.42471e-54	2
Ppp1r14b	2.82246e-58	0.328725	0.996	0.95	4.84616e-54	2
Cdk4	1.15287e-56	0.367429	0.978	0.922	1.97948e-52	2
Ly6e	6.64586e-56	0.449557	0.338	0.153	1.14109e-51	2
Rps25	1.09015e-54	0.356292	0.983	0.936	1.87179e-50	2
Celsr1	7.9054e-52	0.566777	0.414	0.225	1.35736e-47	2
Nsa2	2.65371e-50	0.373397	0.955	0.907	4.55642e-46	2
Cdk2ap1	3.33032e-50	0.399855	0.912	0.793	5.71816e-46	2
Myt1	1.63501e-48	0.438873	0.3	0.134	2.80732e-44	2
Ddit4	3.14159e-48	0.499608	0.452	0.256	5.3941e-44	2
Ezr	5.61378e-48	0.482315	0.75	0.56	9.63886e-44	2
Mrps33	1.23347e-47	0.410207	0.91	0.818	2.11787e-43	2
Pabpc1	1.67702e-46	0.475884	0.812	0.664	2.87944e-42	2
Rpl7a	6.2029e-46	0.304148	0.989	0.973	1.06504e-41	2
Tox3	1.54505e-45	0.516689	0.471	0.284	2.65285e-41	2
Rpl13a	1.05329e-44	0.316294	0.987	0.949	1.8085e-40	2
Rpl22l1	3.48574e-44	0.311063	0.994	0.967	5.98501e-40	2
Gm8730	1.99236e-43	0.487885	0.826	0.726	3.42088e-39	2
Tead2	3.62968e-42	0.497669	0.45	0.278	6.23216e-38	2
Tomm7	4.64631e-42	0.312004	0.987	0.947	7.97772e-38	2
Eif3f	5.26947e-41	0.342636	0.937	0.883	9.04768e-37	2
Rpl10	1.08343e-40	0.258634	0.995	0.99	1.86025e-36	2
Ufm1	2.84529e-40	0.599818	0.572	0.413	4.88536e-36	2
Lima1	7.89483e-40	0.488663	0.484	0.305	1.35554e-35	2
Atp5g2	2.73175e-39	0.267048	0.993	0.972	4.69042e-35	2
Tacc2	6.57576e-39	0.436071	0.299	0.151	1.12906e-34	2
Gng5	8.18933e-38	0.273917	0.982	0.841	1.40611e-33	2
Dhrs4	9.65955e-37	0.460873	0.515	0.342	1.65854e-32	2
Slc1a2	1.90796e-36	0.447542	0.27	0.134	3.27597e-32	2
Npc2	9.39635e-36	0.36937	0.819	0.69	1.61335e-31	2
Lrp8	1.71776e-35	0.442445	0.544	0.358	2.94939e-31	2
Atp6v1f	9.28833e-35	0.322582	0.888	0.814	1.59481e-30	2
Rprm	1.29564e-34	0.49973	0.36	0.212	2.22462e-30	2
Syne2	1.44235e-33	0.549955	0.504	0.353	2.47651e-29	2
Aprt	2.51673e-33	0.356086	0.795	0.644	4.32122e-29	2
Rpl4	5.75776e-33	0.310361	0.934	0.853	9.88607e-29	2
Top1	5.27933e-32	0.296203	0.952	0.922	9.0646e-28	2
Heg1	1.06853e-31	0.388419	0.285	0.153	1.83467e-27	2
Polr3k	7.14938e-31	0.426656	0.61	0.468	1.22755e-26	2
Pou3f1	1.83796e-30	0.371601	0.598	0.414	3.15578e-26	2
Pmepa1	2.76858e-30	0.445861	0.615	0.471	4.75365e-26	2
Pax6	3.18006e-30	0.422432	0.639	0.479	5.46017e-26	2
Pkdcc	1.09731e-29	0.400619	0.318	0.18	1.88409e-25	2
Psmb1	6.02248e-29	0.303912	0.919	0.851	1.03406e-24	2
Psmb2	1.52925e-28	0.303443	0.902	0.85	2.62572e-24	2
Fam210b	7.39115e-28	0.357808	0.673	0.516	1.26906e-23	2
Mycl	1.06481e-27	0.34277	0.323	0.185	1.82828e-23	2
Lzts1	2.52184e-27	0.397002	0.483	0.326	4.33001e-23	2
Gm13889	2.7769e-27	0.335917	0.277	0.156	4.76794e-23	2
Gadd45gip1	4.07789e-27	0.406019	0.381	0.245	7.00174e-23	2
Eef1g	5.27451e-27	0.333099	0.83	0.742	9.05634e-23	2
Magi1	2.67016e-26	0.441238	0.367	0.239	4.58467e-22	2
Ccnd2	3.81321e-26	0.31596	0.833	0.681	6.54728e-22	2
Loxl1	7.61696e-26	0.336991	0.348	0.214	1.30783e-21	2
Rcor2	1.40561e-25	0.34185	0.448	0.298	2.41343e-21	2
Eif3h	7.67813e-25	0.284973	0.897	0.81	1.31834e-20	2
Cbfa2t2	8.50306e-25	0.365794	0.359	0.227	1.45998e-20	2
Mrpl34	1.00864e-24	0.322774	0.79	0.675	1.73183e-20	2
Tfap2c	1.0115e-24	0.352268	0.257	0.147	1.73675e-20	2
Atp6v0e	6.03944e-24	0.344278	0.731	0.62	1.03697e-19	2
Acads	1.53533e-23	0.328462	0.289	0.171	2.63616e-19	2
Ssbp1	2.97435e-23	0.312959	0.758	0.642	5.10695e-19	2
Ift43	3.5866e-23	0.366417	0.448	0.318	6.1582e-19	2
Gse1	6.96763e-23	0.360559	0.353	0.227	1.19634e-18	2
Cd164	7.52771e-23	0.366118	0.327	0.208	1.29251e-18	2
Vps37b	7.74825e-23	0.340026	0.541	0.402	1.33037e-18	2
Draxin	8.41662e-23	0.315278	0.368	0.234	1.44513e-18	2
Shf	4.69453e-22	0.306461	0.316	0.19	8.06051e-18	2
Ctnnb1	5.56064e-22	0.381657	0.744	0.648	9.54762e-18	2
Nabp2	2.14109e-21	0.348261	0.595	0.468	3.67625e-17	2
Eef1d	2.34726e-21	0.279609	0.73	0.569	4.03025e-17	2
Cdk5rap3	2.87297e-21	0.325843	0.403	0.276	4.93289e-17	2
Pcmtd2	3.60086e-21	0.333764	0.304	0.19	6.18268e-17	2
Srek1ip1	4.22301e-21	0.395399	0.507	0.389	7.2509e-17	2
Mxd4	4.52762e-21	0.298256	0.329	0.206	7.77392e-17	2
Bola2	6.14374e-21	0.313272	0.803	0.704	1.05488e-16	2
Bri3	2.27593e-20	0.261288	0.851	0.781	3.90777e-16	2
Rpl5	2.31388e-20	0.254401	0.899	0.832	3.97293e-16	2
Ifitm2	3.81208e-20	0.382936	0.453	0.329	6.54534e-16	2
Tbrg1	9.06084e-20	0.333569	0.508	0.387	1.55575e-15	2
Ccdc167	1.07118e-19	0.337016	0.305	0.199	1.83921e-15	2
Gm10076	1.54229e-19	0.307125	0.674	0.555	2.64811e-15	2
Slc16a2	1.65721e-19	0.327784	0.338	0.223	2.84543e-15	2
Gm10260	2.06414e-19	0.326437	0.284	0.181	3.54413e-15	2
F2r	5.41493e-19	0.312703	0.361	0.247	9.29743e-15	2
Acot13	9.6323e-19	0.3002	0.307	0.201	1.65387e-14	2
Zbtb20	1.0465e-18	0.250475	0.875	0.79	1.79685e-14	2
Akr1a1	1.58709e-18	0.260928	0.814	0.72	2.72503e-14	2
Glo1	2.23218e-18	0.252599	0.817	0.684	3.83264e-14	2
Gstm5	3.43852e-18	0.292337	0.717	0.596	5.90393e-14	2
Cnpy2	5.35495e-18	0.281393	0.648	0.542	9.19446e-14	2
Svip	5.73351e-18	0.27841	0.264	0.164	9.84444e-14	2
Gm10263	6.85486e-18	0.301358	0.341	0.233	1.17698e-13	2
Pdcd4	9.33898e-18	0.275307	0.74	0.616	1.6035e-13	2
Ebpl	1.29896e-17	0.30514	0.369	0.257	2.23032e-13	2
Mapkapk2	1.36125e-17	0.296451	0.276	0.177	2.33727e-13	2
Fam110a	3.0469e-17	0.284589	0.325	0.214	5.23153e-13	2
Slc25a5	7.2198e-17	0.261721	0.839	0.749	1.23964e-12	2
Tmem218	3.92351e-16	0.327478	0.282	0.19	6.73667e-12	2
Cstb	5.64636e-16	0.286688	0.456	0.351	9.6948e-12	2
Ndufa6	1.48773e-15	0.252164	0.809	0.738	2.55443e-11	2
Glrx3	1.69626e-15	0.272917	0.706	0.612	2.91248e-11	2
Chmp5	1.8868e-15	0.263738	0.721	0.647	3.23963e-11	2
Gtf3c6	1.9902e-15	0.285318	0.491	0.385	3.41718e-11	2
Fdx1	8.62357e-15	0.288434	0.37	0.273	1.48067e-10	2
Fam103a1	9.94439e-15	0.269485	0.438	0.336	1.70745e-10	2
Tmed4	1.66829e-14	0.288059	0.483	0.378	2.86445e-10	2
Afap1	2.05968e-14	0.260349	0.378	0.266	3.53648e-10	2
Fam162a	3.54238e-14	0.318885	0.603	0.501	6.08226e-10	2
3110039M20Rik.1	5.23648e-14	0.346139	0.365	0.271	8.99103e-10	2
Abca1	5.73174e-14	0.27341	0.396	0.291	9.8414e-10	2
Rps27rt	6.87329e-14	0.27791	0.539	0.442	1.18014e-09	2
Azi2	8.38892e-14	0.26621	0.31	0.217	1.44038e-09	2
Eif3e	3.09015e-13	0.262828	0.75	0.68	5.30578e-09	2
Dnajc15	7.18268e-13	0.321415	0.418	0.332	1.23327e-08	2
Ccdc136	8.50708e-13	0.305295	0.329	0.243	1.46067e-08	2
Psmd10	1.91143e-12	0.257615	0.281	0.198	3.28193e-08	2
Tm2d1	2.99081e-12	0.255298	0.486	0.394	5.13521e-08	2
Yipf4	3.1659e-12	0.258481	0.5	0.406	5.43585e-08	2
Bnip3	4.72341e-12	0.265794	0.274	0.192	8.1101e-08	2
Ctage5	6.22694e-12	0.263703	0.258	0.18	1.06917e-07	2
Uaca	1.4499e-11	0.286189	0.402	0.311	2.48948e-07	2
Srrt	3.91443e-11	0.277394	0.31	0.235	6.72108e-07	2
Ier2	6.38474e-11	0.292362	0.417	0.331	1.09626e-06	2
Hspb11	9.96182e-11	0.263113	0.313	0.237	1.71044e-06	2
Chchd5	1.1193e-10	0.250592	0.299	0.224	1.92183e-06	2
2310009B15Rik	1.21457e-10	0.255815	0.345	0.265	2.08542e-06	2
Cdk6	2.55807e-09	0.269435	0.485	0.407	4.39221e-05	2
Lyrm4	8.08051e-08	0.273088	0.365	0.304	0.00138742	2
Fabp7	0	3.17429	1	0.842	0	3
Aldoc	0	2.93635	0.982	0.226	0	3
Mt3	0	2.65041	1	0.535	0	3
Apoe	0	2.541	0.961	0.361	0	3
Fgfbp3	0	2.52096	0.861	0.199	0	3
Ptprz1	0	2.47783	0.984	0.487	0	3
Cst3	0	2.36314	0.999	0.884	0	3
Tnc	0	2.28023	0.868	0.16	0	3
Ptn	0	2.23439	1	0.823	0	3
Cspg5	0	2.08802	0.84	0.157	0	3
Ddah1	0	2.07222	0.965	0.305	0	3
Hopx	0	2.06577	0.772	0.232	0	3
Dbi	0	2.01667	1	0.865	0	3
Notch2	0	1.9669	0.883	0.268	0	3
Slc1a3	0	1.95009	0.955	0.371	0	3
Qk	0	1.91358	0.966	0.472	0	3
Pea15a	0	1.87432	0.959	0.388	0	3
Clu	0	1.87084	0.793	0.164	0	3
Mfge8	0	1.86407	0.972	0.316	0	3
Plpp3	0	1.83805	0.897	0.282	0	3
Phgdh	0	1.81789	0.956	0.328	0	3
Tst	0	1.76727	0.8	0.184	0	3
Vim	0	1.69597	0.995	0.46	0	3
Rgcc	0	1.6867	0.881	0.223	0	3
Ttyh1	0	1.68583	0.795	0.187	0	3
Cd9	0	1.65549	0.951	0.451	0	3
Sox9	0	1.61619	0.862	0.299	0	3
Sparc	0	1.58041	0.795	0.191	0	3
Mt1	0	1.51767	0.96	0.391	0	3
Oat	0	1.48666	0.762	0.215	0	3
Mid1ip1	0	1.47299	0.746	0.21	0	3
Pdpn	0	1.44329	0.672	0.14	0	3
Atp1a2	0	1.43786	0.662	0.129	0	3
Slco1c1	0	1.40691	0.657	0.128	0	3
Fjx1	0	1.37981	0.706	0.195	0	3
Aldh1l1	0	1.35625	0.593	0.104	0	3
Ptx3	0	1.33869	0.649	0.152	0	3
Scrg1	0	1.29482	0.572	0.112	0	3
Id4	0	1.25365	0.621	0.134	0	3
Pmp22	0	1.19652	0.538	0.093	0	3
Fmo1	0	0.902638	0.337	0.033	0	3
Hes5	1.83911e-306	1.59909	0.613	0.142	3.15775e-302	3
Hmgcs1	1.676e-297	1.58357	0.826	0.313	2.8777e-293	3
Hes1	8.62049e-295	1.40044	0.648	0.156	1.48014e-290	3
Idi1	8.23197e-291	1.38022	0.7	0.201	1.41343e-286	3
Mt2	1.93542e-289	1.29238	0.889	0.32	3.32312e-285	3
Mlc1	6.0083e-287	1.00358	0.516	0.101	1.03162e-282	3
S100a13	6.78566e-287	1.17766	0.552	0.121	1.1651e-282	3
Hgf	1.45424e-283	0.902175	0.361	0.045	2.49692e-279	3
Ckb	8.75302e-281	1.28564	0.999	0.731	1.50289e-276	3
Tspan7	4.44806e-280	1.51086	0.88	0.416	7.63732e-276	3
Asrgl1	9.00445e-279	1.25362	0.739	0.232	1.54606e-274	3
Jun	4.74484e-277	1.32949	0.816	0.289	8.14689e-273	3
S100a1	6.1732e-275	1.35288	0.548	0.125	1.05994e-270	3
Tgfb2	9.7169e-273	1.21504	0.537	0.118	1.66839e-268	3
S100a6	8.90566e-269	1.35149	0.446	0.079	1.5291e-264	3
S1pr1	5.71188e-262	1.08615	0.502	0.105	9.8073e-258	3
Rhoc	8.8927e-262	1.09703	0.534	0.121	1.52688e-257	3
Entpd2	3.82083e-253	0.842614	0.32	0.039	6.56036e-249	3
Slc9a3r1	8.80142e-252	1.12604	0.59	0.156	1.5112e-247	3
Ccdc80	7.5732e-248	1.02142	0.494	0.107	1.30032e-243	3
Msmo1	1.09773e-247	1.27017	0.633	0.185	1.8848e-243	3
Luzp2	7.76081e-247	1.40771	0.474	0.099	1.33253e-242	3
Gng5	4.12877e-243	1.00749	0.994	0.842	7.0891e-239	3
Acsbg1	7.61403e-241	0.850421	0.365	0.057	1.30733e-236	3
Glud1	2.45938e-239	1.2418	0.77	0.304	4.22276e-235	3
Gstm1	1.86752e-238	0.999706	0.446	0.09	3.20653e-234	3
Ctsl	3.3053e-238	1.29462	0.846	0.394	5.6752e-234	3
Gnai2	1.47375e-234	1.13947	0.961	0.662	2.53043e-230	3
1810037I17Rik	8.40884e-233	1.11718	0.965	0.653	1.4438e-228	3
Nim1k	1.46913e-230	0.981399	0.469	0.102	2.5225e-226	3
Pmm1	5.16857e-230	1.30043	0.753	0.299	8.87443e-226	3
Slc4a4	1.19087e-229	0.946045	0.388	0.068	2.04473e-225	3
Slc15a2	1.26222e-227	0.917484	0.415	0.079	2.16723e-223	3
Ntrk2	3.17172e-227	1.2529	0.571	0.159	5.44584e-223	3
Glul	4.18714e-225	1.19325	0.731	0.276	7.18933e-221	3
Tpbg	8.40462e-225	0.99124	0.51	0.124	1.44307e-220	3
Acadl	1.38907e-221	0.973938	0.532	0.138	2.38503e-217	3
Rbp1	1.48057e-218	1.38572	0.496	0.122	2.54214e-214	3
Gm11627	3.93722e-218	1.07003	0.616	0.188	6.76021e-214	3
Timp3	2.20286e-217	0.794394	0.328	0.05	3.78231e-213	3
Gas1	1.38965e-216	1.11238	0.685	0.219	2.38603e-212	3
Sparcl1	2.0888e-213	1.26833	0.447	0.1	3.58647e-209	3
Vcam1	1.05337e-209	0.956461	0.495	0.124	1.80864e-205	3
Lipg	1.41972e-209	0.762508	0.319	0.048	2.43766e-205	3
Fstl1	3.93788e-209	1.07297	0.624	0.201	6.76133e-205	3
Tubb2a	2.1816e-208	1.33537	0.836	0.417	3.7458e-204	3
Pnp	8.30343e-207	0.961396	0.505	0.132	1.4257e-202	3
Sfrp1	6.76067e-206	1.12163	0.919	0.518	1.16081e-201	3
Ppp1r1a	1.93342e-202	1.14032	0.77	0.337	3.31968e-198	3
Prdx6	4.64833e-201	1.17992	0.89	0.5	7.98118e-197	3
Polr3h	7.62828e-199	1.07325	0.661	0.238	1.30978e-194	3
Ednrb	6.90279e-198	0.924545	0.498	0.129	1.18521e-193	3
Fam181b	1.69867e-196	1.05077	0.609	0.193	2.91662e-192	3
Bcan	4.52566e-195	1.01926	0.488	0.13	7.77056e-191	3
Fbln2	5.78908e-195	0.848957	0.362	0.07	9.93985e-191	3
Atp1b1	2.46144e-193	0.991441	0.564	0.172	4.2263e-189	3
Emid1	8.06124e-192	0.997818	0.493	0.133	1.38411e-187	3
Prkcdbp	8.0711e-188	0.862596	0.452	0.114	1.38581e-183	3
Pcdh10	1.32337e-186	1.0343	0.581	0.192	2.27222e-182	3
Ndrg2	5.74998e-186	1.12097	0.709	0.295	9.87272e-182	3
Camk2d	8.66857e-186	0.859602	0.405	0.093	1.48839e-181	3
Spry2	2.72257e-185	1.14148	0.728	0.298	4.67464e-181	3
Psph	4.25099e-184	1.03432	0.62	0.22	7.29895e-180	3
Id3	2.30732e-183	1.24184	0.351	0.068	3.96167e-179	3
Dhrs1	2.9969e-181	1.03763	0.673	0.262	5.14568e-177	3
S100a16	1.83526e-180	0.899617	0.406	0.095	3.15115e-176	3
Igfbp2	1.10568e-175	1.17309	0.796	0.415	1.89845e-171	3
S100a11	4.58933e-175	0.990185	0.405	0.095	7.87988e-171	3
Prdx1	6.82593e-175	0.900884	0.972	0.747	1.17201e-170	3
Plagl1	5.65655e-174	0.934237	0.564	0.185	9.7123e-170	3
Rlbp1	1.88954e-173	1.0304	0.776	0.363	3.24434e-169	3
Gng12	1.40208e-171	0.831128	0.432	0.112	2.40736e-167	3
Cnn3	2.68147e-169	1.05573	0.807	0.426	4.60408e-165	3
Smpdl3a	2.31628e-167	0.896708	0.415	0.105	3.97706e-163	3
Ifitm3	2.49033e-167	1.54145	0.581	0.217	4.2759e-163	3
Efhd2	8.21227e-167	0.972126	0.738	0.32	1.41005e-162	3
Slc14a2	1.16924e-166	0.872214	0.34	0.071	2.00759e-162	3
Cyr61	1.50739e-166	0.838829	0.355	0.076	2.58818e-162	3
Acot1	7.01928e-165	1.02658	0.822	0.443	1.20521e-160	3
Cyp51	8.82857e-162	0.993464	0.539	0.181	1.51586e-157	3
Abhd4	9.48041e-162	0.822138	0.367	0.086	1.62779e-157	3
Sox2	3.03915e-160	0.969255	0.806	0.383	5.21822e-156	3
Hmgn3	6.68213e-160	0.913587	0.915	0.585	1.14732e-155	3
Kcnk2	5.08768e-159	1.14645	0.681	0.3	8.73555e-155	3
Tceal3	1.35931e-158	0.970492	0.624	0.246	2.33393e-154	3
Tnfaip8	2.65952e-158	0.656176	0.293	0.055	4.5664e-154	3
Ntng1	8.93995e-156	0.653664	0.282	0.051	1.53499e-151	3
Mmd2	5.52898e-154	0.955764	0.656	0.274	9.49326e-150	3
Ntm	1.34979e-153	0.829322	0.369	0.088	2.3176e-149	3
44815	2.01559e-153	0.991792	0.697	0.318	3.46077e-149	3
Fos	1.28442e-152	1.30186	0.568	0.207	2.20536e-148	3
Gnao1	9.34386e-151	1.08256	0.767	0.4	1.60434e-146	3
Zfp36l1	1.25357e-150	0.936579	0.639	0.246	2.15237e-146	3
Ctnnbip1	4.13791e-150	1.0878	0.802	0.466	7.10478e-146	3
Ak3	6.6581e-150	0.892391	0.48	0.152	1.1432e-145	3
Htra1	5.8536e-148	0.81592	0.38	0.097	1.00506e-143	3
Mest	1.21998e-146	1.0544	0.552	0.209	2.09471e-142	3
Sema6a	2.26781e-145	0.64417	0.283	0.055	3.89383e-141	3
Nkain4	8.48736e-145	0.991088	0.733	0.352	1.45728e-140	3
Gnas	1.27426e-142	0.666334	0.994	0.923	2.18791e-138	3
Fdps	1.7853e-142	1.16404	0.731	0.384	3.06536e-138	3
Psat1	1.9379e-141	0.872106	0.567	0.213	3.32738e-137	3
1110015O18Rik	1.76034e-140	0.6561	0.322	0.073	3.02251e-136	3
Etaa1os	3.86835e-140	0.705676	0.302	0.065	6.64196e-136	3
Thbs3	6.65146e-140	0.765384	0.409	0.116	1.14206e-135	3
Sat1	1.45311e-139	0.733355	0.403	0.113	2.49498e-135	3
Hebp1	1.45786e-138	0.619775	0.315	0.07	2.50315e-134	3
Gsr	1.2685e-137	0.675316	0.364	0.095	2.17801e-133	3
Adamts18	1.27313e-137	0.752572	0.338	0.082	2.18596e-133	3
Kbtbd11	4.09596e-137	0.668448	0.312	0.071	7.03276e-133	3
Cyba	1.00665e-136	0.728215	0.466	0.151	1.72842e-132	3
Lamp1	4.72951e-134	0.872218	0.852	0.533	8.12057e-130	3
Tagln2	5.98203e-134	0.829613	0.398	0.113	1.02712e-129	3
Plce1	7.41479e-134	0.651305	0.301	0.067	1.27312e-129	3
Syt11	1.04401e-133	1.03391	0.868	0.596	1.79257e-129	3
Rgma	2.54898e-132	0.743321	0.357	0.096	4.37659e-128	3
Vit	3.22783e-132	0.708198	0.395	0.112	5.54218e-128	3
Ctnnd2	3.6913e-132	0.787993	0.47	0.155	6.33796e-128	3
Dclk1	1.37302e-131	0.899655	0.588	0.241	2.35748e-127	3
Tmem132b	1.22165e-130	0.728264	0.385	0.11	2.09758e-126	3
Rgs20	2.09264e-130	0.729505	0.371	0.104	3.59306e-126	3
Hepacam	6.69566e-130	0.572512	0.266	0.054	1.14965e-125	3
Pfn1	1.14524e-129	0.66609	0.987	0.864	1.96638e-125	3
Id1	9.21508e-129	0.866051	0.409	0.125	1.58223e-124	3
Mfsd2a	2.14558e-128	0.561711	0.261	0.052	3.68396e-124	3
Cd81	1.90114e-127	0.906889	0.902	0.655	3.26425e-123	3
Anxa2	6.60207e-127	0.679155	0.284	0.062	1.13357e-122	3
Cbs	3.57983e-125	0.645056	0.335	0.087	6.14657e-121	3
Myl9	4.80229e-124	0.591716	0.267	0.056	8.24553e-120	3
Lxn	8.86819e-123	0.696721	0.291	0.068	1.52267e-118	3
Scd2	9.36103e-122	1.00584	0.834	0.57	1.60729e-117	3
Rcn1	8.03156e-120	0.780312	0.545	0.22	1.37902e-115	3
Glo1	2.02419e-119	0.755632	0.921	0.676	3.47553e-115	3
Gfap	2.72178e-118	0.739566	0.281	0.065	4.67329e-114	3
Gpx8	2.81829e-118	0.730969	0.436	0.148	4.839e-114	3
Serpinh1	5.51992e-118	0.722881	0.532	0.205	9.47771e-114	3
Npas3	7.26829e-117	0.694724	0.404	0.128	1.24797e-112	3
Sri	1.57565e-116	0.807713	0.638	0.302	2.70538e-112	3
St13	7.04826e-116	0.747993	0.929	0.739	1.21019e-111	3
Gpm6b	9.26379e-116	0.78689	0.943	0.751	1.59059e-111	3
Dad1	6.71811e-114	0.815045	0.899	0.652	1.1535e-109	3
Cntfr	4.43792e-113	0.675251	0.394	0.125	7.61991e-109	3
Ncan	4.46294e-113	0.9607	0.786	0.494	7.66287e-109	3
Tspan18	5.75962e-113	0.559477	0.266	0.061	9.88927e-109	3
Kcnj10	3.59862e-112	0.615517	0.327	0.09	6.17883e-108	3
Kcne1l	5.64659e-112	0.769303	0.435	0.152	9.69519e-108	3
Egln3	1.89753e-111	0.673487	0.366	0.111	3.25806e-107	3
Veph1	2.03906e-110	0.614262	0.311	0.083	3.50107e-106	3
Pter	2.50276e-110	0.535227	0.25	0.054	4.29724e-106	3
Igfbp5	8.69194e-110	0.745019	0.448	0.155	1.49241e-105	3
Etl4	2.6799e-109	0.548771	0.254	0.058	4.60138e-105	3
Ptgfrn	1.44063e-108	0.670906	0.359	0.11	2.47357e-104	3
Rras	1.84685e-108	0.59722	0.327	0.092	3.17103e-104	3
Gcsh	5.06787e-106	0.770776	0.628	0.306	8.70153e-102	3
Fstl5	6.16552e-106	0.701675	0.343	0.102	1.05862e-101	3
Arhgap5	9.17343e-106	0.784115	0.591	0.276	1.57508e-101	3
Fam210b	2.94995e-104	0.830583	0.803	0.506	5.06506e-100	3
Bst2	2.98396e-104	0.884433	0.377	0.123	5.12346e-100	3
Ttyh3	6.83045e-103	0.804704	0.753	0.444	1.17279e-98	3
Tacc1	9.4066e-103	0.756593	0.51	0.21	1.61511e-98	3
Sfxn5	3.88393e-102	0.733558	0.436	0.163	6.6687e-98	3
Zfyve21	4.15468e-102	0.619505	0.348	0.109	7.13359e-98	3
Degs1	2.01908e-100	0.604442	0.33	0.099	3.46676e-96	3
Eno1	2.32287e-100	0.769831	0.847	0.572	3.98836e-96	3
2810459M11Rik	1.10539e-99	0.567536	0.274	0.072	1.89795e-95	3
Cpe	2.63847e-99	0.930683	0.746	0.451	4.53026e-95	3
Scrn1	5.70856e-99	0.732603	0.761	0.439	9.80159e-95	3
Notch1	1.30828e-98	0.745124	0.573	0.263	2.24632e-94	3
Decr1	6.21332e-98	0.51781	0.277	0.073	1.06683e-93	3
Etv1	1.23141e-97	0.638835	0.364	0.121	2.11434e-93	3
Acyp2	2.73051e-97	0.556277	0.283	0.077	4.68829e-93	3
Rhoa	3.96501e-95	0.684274	0.902	0.696	6.80792e-91	3
Acaa2	1.02903e-94	0.708918	0.435	0.169	1.76685e-90	3
Sall3	1.25697e-94	0.59695	0.34	0.109	2.15822e-90	3
Pacsin3	8.47179e-94	0.547116	0.297	0.086	1.45461e-89	3
Jam2	1.61532e-93	0.56601	0.337	0.108	2.7735e-89	3
Gsta4	3.51822e-93	0.683768	0.448	0.177	6.04079e-89	3
Dars	4.18448e-93	0.706007	0.494	0.21	7.18476e-89	3
Tspan12	9.13895e-93	0.554057	0.287	0.082	1.56916e-88	3
Dab1	1.63489e-92	0.573889	0.389	0.137	2.80711e-88	3
Limch1	1.69491e-92	0.705889	0.603	0.293	2.91016e-88	3
Anxa5	1.7098e-92	0.505906	0.252	0.065	2.93572e-88	3
Canx	1.02828e-91	0.761869	0.74	0.442	1.76555e-87	3
Fgfr1	1.14794e-91	0.640227	0.462	0.184	1.97101e-87	3
E130114P18Rik	1.54163e-91	0.722762	0.568	0.266	2.64699e-87	3
Gins2	2.41773e-91	0.637969	0.319	0.101	4.15125e-87	3
B3gat2	2.49589e-91	0.523816	0.257	0.068	4.28545e-87	3
Tmem256	3.74112e-91	0.679951	0.921	0.735	6.4235e-87	3
Blvrb	4.43618e-91	0.601726	0.406	0.151	7.61693e-87	3
Ost4	4.45251e-91	0.629545	0.912	0.709	7.64496e-87	3
Snx3	5.15891e-91	0.730443	0.79	0.525	8.85785e-87	3
44819	1.36685e-90	0.611993	0.932	0.76	2.34689e-86	3
Ntn4	2.75822e-90	0.550161	0.26	0.07	4.73586e-86	3
Sox3	3.14054e-90	0.588062	0.344	0.114	5.39231e-86	3
Pon2	1.11942e-89	0.522715	0.288	0.084	1.92205e-85	3
Cdo1	1.57487e-89	0.578748	0.264	0.072	2.70406e-85	3
Il18	1.57782e-89	0.524711	0.263	0.071	2.70912e-85	3
Sybu	1.91936e-89	0.515304	0.272	0.076	3.29554e-85	3
Wwtr1	5.55717e-89	0.571203	0.345	0.115	9.54166e-85	3
Enho	1.49335e-88	0.754958	0.622	0.318	2.56408e-84	3
Phyhipl	2.75723e-88	0.697358	0.383	0.141	4.73417e-84	3
Cd63	5.28614e-88	0.690064	0.79	0.505	9.07631e-84	3
Nfe2l2	2.97443e-87	0.622971	0.33	0.109	5.1071e-83	3
Cyb5a	2.75567e-86	0.682355	0.821	0.579	4.73149e-82	3
Creb5	1.04078e-85	0.613153	0.423	0.167	1.78702e-81	3
Mgst1	3.68806e-85	0.570625	0.289	0.088	6.3324e-81	3
Slitrk2	6.1548e-85	0.730033	0.531	0.251	1.05678e-80	3
Csdc2	1.00069e-84	0.510989	0.283	0.083	1.71818e-80	3
Cntnap2	1.41097e-84	0.749947	0.515	0.228	2.42264e-80	3
Pygb	5.96831e-84	0.540942	0.303	0.096	1.02476e-79	3
Cdh2	1.4752e-83	0.709705	0.882	0.698	2.53291e-79	3
44806	6.38949e-83	0.703094	0.713	0.423	1.09708e-78	3
Insig1	6.72063e-83	0.846439	0.566	0.295	1.15393e-78	3
Gli3	9.81019e-83	0.598032	0.393	0.151	1.68441e-78	3
Tkt	1.23186e-81	0.73797	0.73	0.456	2.11511e-77	3
Atp1b2	1.23194e-81	0.64468	0.39	0.149	2.11524e-77	3
Hadh	1.37274e-81	0.597594	0.345	0.125	2.35699e-77	3
Adgrb1	2.51952e-81	0.547304	0.364	0.133	4.32601e-77	3
Ndufc2	4.6378e-81	0.511267	0.986	0.926	7.9631e-77	3
Ywhae	2.49429e-80	0.467363	0.985	0.956	4.28269e-76	3
Tsc22d4	5.13778e-80	0.748565	0.68	0.399	8.82156e-76	3
Etv5	6.1194e-80	0.521111	0.273	0.084	1.0507e-75	3
Aldoa	2.02142e-79	0.764609	0.813	0.561	3.47078e-75	3
Eef1d	1.61065e-78	0.607523	0.852	0.56	2.76548e-74	3
Actr3b	2.1246e-78	0.558219	0.265	0.08	3.64793e-74	3
0610007P14Rik	2.56867e-78	0.6898	0.601	0.327	4.4104e-74	3
Ldha	2.31422e-77	0.696334	0.804	0.537	3.97351e-73	3
Csrp1	8.08294e-77	0.563073	0.344	0.127	1.38784e-72	3
Fth1	8.42349e-77	0.310681	0.993	0.978	1.44631e-72	3
Hmgcr	5.39404e-76	0.801255	0.61	0.343	9.26156e-72	3
E530001K10Rik	6.35582e-76	0.494048	0.254	0.075	1.09129e-71	3
Scp2	3.85924e-75	0.634746	0.8	0.547	6.62632e-71	3
Hsd17b12	3.94238e-75	0.673227	0.585	0.312	6.76907e-71	3
Sptbn1	4.86978e-75	0.589751	0.418	0.174	8.36141e-71	3
Sox21	1.71575e-74	0.58081	0.452	0.198	2.94594e-70	3
Dnajc24	1.89038e-74	0.608883	0.539	0.272	3.24578e-70	3
Rsu1	5.16617e-74	0.598688	0.388	0.16	8.87032e-70	3
Fgfr2	8.36127e-74	0.485324	0.288	0.095	1.43563e-69	3
Gstm5	8.54475e-74	0.619598	0.828	0.587	1.46713e-69	3
Parva	1.86594e-73	0.499438	0.315	0.111	3.20381e-69	3
Tmbim6	2.38993e-73	0.647705	0.636	0.366	4.10351e-69	3
Cadm2	4.1498e-73	0.568933	0.314	0.111	7.12521e-69	3
Nr2e1	4.31196e-73	0.583524	0.344	0.131	7.40363e-69	3
Nes	6.22196e-73	0.595397	0.379	0.154	1.06831e-68	3
Idh1	1.24868e-72	0.688493	0.688	0.42	2.14399e-68	3
Abcd3	1.6664e-72	0.599837	0.382	0.157	2.86121e-68	3
1500015O10Rik	1.52239e-71	0.596103	0.353	0.132	2.61394e-67	3
Ikbip	3.37023e-71	0.524087	0.287	0.098	5.78668e-67	3
Fez1	5.99851e-71	0.56402	0.902	0.724	1.02994e-66	3
Ilk	1.07952e-70	0.619862	0.486	0.233	1.85354e-66	3
Mrps28	1.99118e-70	0.623576	0.583	0.316	3.41885e-66	3
Wscd1	1.04486e-69	0.508453	0.277	0.093	1.79403e-65	3
Mageh1	1.21612e-69	0.625752	0.626	0.353	2.08809e-65	3
Rpn1	4.37565e-69	0.655016	0.583	0.319	7.513e-65	3
Pmvk	3.23182e-67	0.611438	0.52	0.264	5.54903e-63	3
Reep3	4.06472e-67	0.647563	0.607	0.343	6.97913e-63	3
Siva1	2.73814e-66	0.668536	0.641	0.382	4.70139e-62	3
Crip1	2.93254e-66	0.482076	0.256	0.083	5.03517e-62	3
Ddt	1.25304e-65	0.622889	0.771	0.53	2.15146e-61	3
Gapdh	1.446e-65	0.486134	0.989	0.936	2.48277e-61	3
Myl6	4.3096e-65	0.567777	0.898	0.728	7.39958e-61	3
H2-K1	6.7119e-65	0.614092	0.369	0.154	1.15243e-60	3
Stxbp6	7.75662e-65	0.440317	0.256	0.085	1.33181e-60	3
Mif	1.28613e-64	0.474928	0.989	0.921	2.20828e-60	3
Hspa5	1.85053e-64	0.724171	0.644	0.406	3.17736e-60	3
Akap12	2.81314e-64	0.59201	0.3	0.111	4.83016e-60	3
Nsdhl	3.40017e-64	0.4841	0.287	0.103	5.83809e-60	3
Hsd17b4	4.19316e-64	0.510053	0.362	0.15	7.19966e-60	3
Timp2	5.44057e-64	0.522034	0.351	0.142	9.34147e-60	3
1500009L16Rik	7.15827e-64	0.460214	0.329	0.128	1.22907e-59	3
Peli2	6.06472e-63	0.449153	0.283	0.101	1.04131e-58	3
Asah1	1.65604e-62	0.508738	0.376	0.161	2.84342e-58	3
Pgam1	2.59136e-62	0.586188	0.856	0.647	4.44937e-58	3
Alcam	3.23043e-62	0.510904	0.316	0.12	5.54665e-58	3
Bbip1	3.71413e-61	0.598959	0.748	0.524	6.37716e-57	3
Dtd2	1.10507e-60	0.472562	0.32	0.127	1.89741e-56	3
Itgb8	1.19213e-60	0.460351	0.276	0.099	2.04689e-56	3
Tprgl	2.94181e-60	0.593595	0.621	0.369	5.05109e-56	3
Pdcd10	3.16997e-60	0.562392	0.7	0.448	5.44285e-56	3
Zfp36l2	6.18516e-60	0.492136	0.283	0.106	1.06199e-55	3
1110001J03Rik	7.03079e-60	0.533753	0.797	0.56	1.20719e-55	3
Ugp2	1.29757e-59	0.448957	0.272	0.099	2.22793e-55	3
Psap	3.30966e-59	0.595827	0.672	0.428	5.68269e-55	3
Fgf13	5.12907e-59	0.507762	0.329	0.135	8.80662e-55	3
Tspan3	4.84947e-58	0.537887	0.844	0.653	8.32654e-54	3
Arxes2	7.75635e-58	0.450561	0.294	0.112	1.33176e-53	3
Hspa4l	1.02575e-57	0.458148	0.314	0.126	1.76121e-53	3
Fnbp1	1.061e-57	0.421086	0.265	0.095	1.82173e-53	3
Zcchc24	1.26524e-57	0.463802	0.285	0.11	2.17242e-53	3
Dag1	2.54553e-57	0.481174	0.351	0.151	4.37068e-53	3
Slc1a2	1.01886e-56	0.63155	0.316	0.132	1.74938e-52	3
Reep5	1.21224e-56	0.540372	0.51	0.269	2.08142e-52	3
Tpi1	3.03259e-56	0.59826	0.753	0.523	5.20696e-52	3
Pdcd5	5.54345e-56	0.481097	0.906	0.753	9.51811e-52	3
Nrarp	2.95307e-55	0.528361	0.429	0.211	5.07042e-51	3
Rpl22l1	3.28354e-55	0.368207	0.996	0.967	5.63784e-51	3
Rnaset2a	9.71538e-55	0.526313	0.588	0.342	1.66813e-50	3
Actn1	1.43816e-54	0.469015	0.282	0.109	2.46931e-50	3
Txn1	1.75182e-54	0.493704	0.864	0.639	3.00787e-50	3
Fam213a	4.07214e-54	0.496774	0.439	0.215	6.99187e-50	3
Vegfb	5.932e-54	0.534509	0.55	0.311	1.01853e-49	3
Ptprg	7.03258e-54	0.446177	0.268	0.103	1.20749e-49	3
Prdx4	2.04531e-53	0.535094	0.612	0.366	3.5118e-49	3
Rrbp1	3.53618e-53	0.528573	0.352	0.158	6.07163e-49	3
Hspe1	4.12669e-53	0.423094	0.947	0.833	7.08552e-49	3
Tpm1	8.04289e-53	0.55315	0.513	0.285	1.38096e-48	3
Sqle	2.48754e-52	0.49938	0.349	0.158	4.2711e-48	3
1810058I24Rik	2.75491e-52	0.560319	0.74	0.524	4.73018e-48	3
Spred1	6.60762e-52	0.466721	0.329	0.144	1.13453e-47	3
Slc39a1	1.6993e-51	0.517093	0.393	0.191	2.9177e-47	3
Gpc4	2.96609e-51	0.429934	0.26	0.099	5.09277e-47	3
Mcm4	6.0683e-51	0.550095	0.282	0.117	1.04193e-46	3
Trps1	6.34838e-51	0.51882	0.33	0.147	1.09002e-46	3
Specc1	7.03376e-51	0.48541	0.356	0.164	1.2077e-46	3
Pax6	8.92676e-51	0.489037	0.73	0.473	1.53272e-46	3
Fxn	1.79393e-50	0.516417	0.413	0.208	3.08017e-46	3
Magt1	3.45704e-50	0.533915	0.351	0.165	5.93575e-46	3
Tmem14c	5.45865e-50	0.518755	0.691	0.469	9.37251e-46	3
Aldh7a1	1.00443e-49	0.425739	0.317	0.137	1.72461e-45	3
Etfb	1.35951e-49	0.529183	0.682	0.465	2.33428e-45	3
Paics	2.72215e-49	0.503727	0.662	0.423	4.67393e-45	3
Msi2	6.47602e-49	0.583359	0.687	0.462	1.11193e-44	3
Rorb	8.96783e-49	0.63111	0.418	0.222	1.53978e-44	3
Clcn3	1.71015e-48	0.53774	0.471	0.256	2.93632e-44	3
Rab9	2.4041e-48	0.487436	0.449	0.239	4.12784e-44	3
Acadm	3.7817e-48	0.435467	0.282	0.118	6.49318e-44	3
Fat1	3.90412e-48	0.408435	0.26	0.103	6.70337e-44	3
Fermt2	3.91347e-48	0.503368	0.421	0.218	6.71942e-44	3
Atp1a1	4.95126e-48	0.452008	0.383	0.184	8.50132e-44	3
Ccnd3	6.33544e-48	0.431608	0.276	0.114	1.0878e-43	3
Tmem243	1.08879e-47	0.406205	0.262	0.104	1.86945e-43	3
Pdia4	1.21976e-47	0.55641	0.629	0.409	2.09432e-43	3
Mrps6	1.99823e-47	0.570758	0.438	0.238	3.43096e-43	3
Arx	3.07348e-47	0.411843	0.322	0.143	5.27716e-43	3
Krcc1	3.52879e-47	0.472824	0.297	0.129	6.05893e-43	3
Ppt1	4.11515e-47	0.444714	0.351	0.166	7.06572e-43	3
Pdia3	5.83666e-47	0.519806	0.691	0.473	1.00215e-42	3
Ssbp2	1.24066e-46	0.465383	0.491	0.271	2.13022e-42	3
Sema5b	1.63688e-46	0.408945	0.288	0.123	2.81052e-42	3
Rexo2	7.9821e-46	0.488564	0.472	0.261	1.37053e-41	3
Calr	9.81616e-46	0.492418	0.667	0.439	1.68543e-41	3
Elovl6	1.27181e-45	0.368522	0.251	0.098	2.18369e-41	3
Immp1l	3.74288e-45	0.469651	0.482	0.268	6.42652e-41	3
Arl3	5.02408e-45	0.518458	0.761	0.566	8.62635e-41	3
Cdon	8.59867e-45	0.42583	0.365	0.177	1.47639e-40	3
Vimp	8.96426e-45	0.519876	0.527	0.314	1.53916e-40	3
E2f5	1.25785e-44	0.415513	0.409	0.206	2.15972e-40	3
Sfr1	1.40095e-44	0.482423	0.826	0.655	2.40543e-40	3
Fabp5	3.51178e-44	0.375238	0.99	0.971	6.02972e-40	3
Fads1	2.83091e-43	0.424037	0.376	0.187	4.86067e-39	3
Nrg1	2.86806e-43	0.431204	0.322	0.149	4.92447e-39	3
Calu	3.72401e-43	0.456596	0.435	0.236	6.39412e-39	3
Emc7	4.05156e-43	0.474901	0.452	0.249	6.95654e-39	3
Crtc3	5.62827e-43	0.468376	0.403	0.21	9.66374e-39	3
Galk1	6.81778e-43	0.416502	0.348	0.169	1.17061e-38	3
Lpcat1	7.03323e-43	0.373181	0.271	0.115	1.20761e-38	3
Ssr3	1.43525e-42	0.496032	0.598	0.386	2.46432e-38	3
Rcn3	2.12512e-42	0.403103	0.289	0.129	3.64883e-38	3
B230118H07Rik	6.11964e-42	0.482318	0.417	0.227	1.05074e-37	3
Sptssa	1.65078e-41	0.458404	0.606	0.389	2.83439e-37	3
Sar1b	2.00364e-41	0.478509	0.677	0.482	3.44024e-37	3
Srsf9	3.23862e-41	0.421605	0.841	0.643	5.5607e-37	3
Tceal8	4.70766e-41	0.490441	0.539	0.334	8.08305e-37	3
Fam49b	6.49774e-41	0.458788	0.39	0.207	1.11566e-36	3
Vegfa	1.35589e-40	0.443595	0.319	0.153	2.32806e-36	3
Spcs3	1.66075e-40	0.451687	0.327	0.16	2.85151e-36	3
Cdc42se1	3.40124e-40	0.459924	0.455	0.259	5.83993e-36	3
Ctnna1	5.36947e-40	0.448109	0.42	0.23	9.21937e-36	3
Nenf	5.46355e-40	0.465824	0.638	0.427	9.38091e-36	3
Uqcc2	1.31999e-39	0.421015	0.847	0.658	2.26643e-35	3
Sc5d	1.39448e-39	0.430869	0.298	0.138	2.39432e-35	3
Soat1	1.42954e-39	0.451018	0.334	0.167	2.45452e-35	3
Uqcr10	1.49631e-39	0.345579	0.953	0.88	2.56917e-35	3
2310022B05Rik	2.01723e-39	0.445797	0.365	0.186	3.46358e-35	3
Dok5	2.63528e-39	0.399053	0.361	0.18	4.52478e-35	3
Fasn	3.6198e-39	0.432532	0.405	0.221	6.2152e-35	3
Slc35f1	6.42982e-39	0.432868	0.34	0.171	1.104e-34	3
Aamdc	1.11714e-38	0.426486	0.422	0.234	1.91813e-34	3
Rap1a	1.20285e-38	0.429565	0.486	0.283	2.06529e-34	3
Rac3	1.24831e-38	0.377083	0.316	0.148	2.14334e-34	3
Mrps14	1.71439e-38	0.421457	0.826	0.64	2.9436e-34	3
Mvk	2.13785e-38	0.369607	0.259	0.113	3.67068e-34	3
Litaf	5.97296e-38	0.400285	0.294	0.139	1.02556e-33	3
H2-Ke6	6.84723e-38	0.452127	0.495	0.295	1.17567e-33	3
Thrsp	8.69649e-38	0.471849	0.26	0.115	1.49319e-33	3
Msn	1.18032e-37	0.38401	0.294	0.14	2.02661e-33	3
Vapa	1.28002e-37	0.393497	0.88	0.747	2.19779e-33	3
Pdlim4	1.62172e-37	0.447214	0.584	0.375	2.78449e-33	3
Shisa4	1.66508e-37	0.414577	0.405	0.222	2.85894e-33	3
Higd1a	4.21967e-37	0.527027	0.778	0.607	7.24518e-33	3
Hibadh	4.96715e-37	0.369051	0.255	0.113	8.5286e-33	3
Btg1	7.66634e-37	0.429381	0.836	0.679	1.31631e-32	3
Mrpl33	1.22981e-36	0.409861	0.836	0.686	2.11158e-32	3
44813	1.35486e-36	0.402218	0.329	0.166	2.3263e-32	3
Toporsos	1.73853e-36	0.433615	0.428	0.246	2.98506e-32	3
Vamp3	1.88637e-36	0.432111	0.378	0.206	3.2389e-32	3
Aplp2	3.39581e-36	0.483615	0.45	0.27	5.83061e-32	3
Sh3glb1	3.65867e-36	0.442258	0.589	0.387	6.28194e-32	3
Emc2	5.87696e-36	0.41558	0.453	0.267	1.00907e-31	3
Clic1	1.65419e-35	0.414271	0.749	0.564	2.84025e-31	3
Fdft1	5.56211e-35	0.452842	0.482	0.293	9.55014e-31	3
Pdlim7	7.36063e-35	0.432917	0.531	0.336	1.26382e-30	3
Serf2	7.66149e-35	0.264931	0.994	0.982	1.31548e-30	3
Acat2	1.09226e-34	0.457665	0.447	0.264	1.87542e-30	3
Hsd17b10	1.18576e-34	0.433031	0.66	0.467	2.03595e-30	3
Mier1	1.31194e-34	0.450544	0.389	0.22	2.25261e-30	3
44622	1.32605e-34	0.416709	0.324	0.169	2.27683e-30	3
Sbds	2.30338e-34	0.397756	0.345	0.181	3.9549e-30	3
Tmed10	2.33522e-34	0.458283	0.681	0.482	4.00957e-30	3
Abhd14a	7.94026e-34	0.34017	0.313	0.157	1.36334e-29	3
Tusc3	8.06055e-34	0.397005	0.411	0.232	1.384e-29	3
Tmed3	8.08423e-34	0.392149	0.361	0.196	1.38806e-29	3
Cox6c	9.77085e-34	0.273569	0.997	0.978	1.67766e-29	3
Tuba1b	1.13956e-33	0.258519	0.849	0.658	1.95662e-29	3
Sh3bgrl3	1.31488e-33	0.400965	0.719	0.541	2.25764e-29	3
Mrpl17	2.0139e-33	0.399073	0.682	0.488	3.45786e-29	3
Cib1	2.30226e-33	0.360538	0.369	0.199	3.95298e-29	3
Tmem165	2.52244e-33	0.386497	0.37	0.207	4.33103e-29	3
Pdia6	3.13252e-33	0.466105	0.738	0.569	5.37854e-29	3
Nedd4	3.8254e-33	0.406342	0.891	0.764	6.56822e-29	3
Fars2	6.4831e-33	0.435387	0.357	0.198	1.11315e-28	3
Gm3764	7.65139e-33	0.474348	0.746	0.573	1.31374e-28	3
Hat1	9.48938e-33	0.43038	0.362	0.2	1.62933e-28	3
Ddrgk1	1.35689e-32	0.399461	0.437	0.26	2.32979e-28	3
Plekho1	1.37786e-32	0.467972	0.555	0.376	2.36578e-28	3
44811	2.06055e-32	0.406181	0.779	0.594	3.53796e-28	3
Hsp90b1	3.48093e-32	0.384639	0.819	0.648	5.97676e-28	3
Selm	6.32373e-32	0.374438	0.354	0.194	1.08578e-27	3
Swi5	8.82814e-32	0.367456	0.879	0.753	1.51579e-27	3
Tsen15	1.35348e-31	0.346441	0.344	0.184	2.32392e-27	3
Aldh2	1.44622e-31	0.434637	0.341	0.191	2.48316e-27	3
2310039H08Rik	1.48904e-31	0.414802	0.478	0.302	2.55668e-27	3
Gbas	1.79837e-31	0.364498	0.331	0.177	3.08779e-27	3
Mpst	1.86993e-31	0.41268	0.483	0.301	3.21068e-27	3
Ggh	2.27264e-31	0.346266	0.279	0.139	3.90213e-27	3
Fam174a	2.34888e-31	0.331589	0.295	0.151	4.03304e-27	3
Gclm	3.70278e-31	0.357923	0.371	0.208	6.35767e-27	3
Tmco1	4.8665e-31	0.404184	0.665	0.478	8.35577e-27	3
Spire1	1.04085e-30	0.366106	0.339	0.184	1.78713e-26	3
Flna	2.27425e-30	0.3956	0.419	0.251	3.90488e-26	3
Bphl	4.17734e-30	0.312361	0.313	0.162	7.17249e-26	3
Spcs2	7.99083e-30	0.375672	0.81	0.637	1.37203e-25	3
Sp3os	8.3575e-30	0.389186	0.422	0.254	1.43498e-25	3
Bex4	1.06389e-29	0.398834	0.624	0.437	1.8267e-25	3
Cdv3	1.92523e-29	0.403601	0.568	0.387	3.30562e-25	3
Cltc	2.47486e-29	0.402271	0.61	0.437	4.24933e-25	3
Vkorc1	2.56725e-29	0.399314	0.454	0.283	4.40797e-25	3
Agpat3	3.52449e-29	0.375269	0.341	0.191	6.05155e-25	3
Ptges3	7.3337e-29	0.368595	0.849	0.72	1.2592e-24	3
Hdhd2	7.56301e-29	0.361622	0.439	0.267	1.29857e-24	3
Evi5	8.2657e-29	0.364888	0.319	0.173	1.41922e-24	3
Myl12a	1.58982e-28	0.400405	0.562	0.391	2.72972e-24	3
Morn2	1.89518e-28	0.348871	0.378	0.217	3.25402e-24	3
Ybx3	1.96201e-28	0.399866	0.424	0.264	3.36877e-24	3
Mydgf	2.18359e-28	0.374634	0.533	0.354	3.74922e-24	3
Cdc42	2.32233e-28	0.308443	0.934	0.852	3.98745e-24	3
Nek6	3.28638e-28	0.302168	0.299	0.156	5.64272e-24	3
B9d1	3.45826e-28	0.349232	0.401	0.24	5.93783e-24	3
Sox1	3.94501e-28	0.349485	0.322	0.177	6.77358e-24	3
Bola3	4.35249e-28	0.36799	0.441	0.276	7.47323e-24	3
Kdelr2	4.78216e-28	0.405465	0.524	0.357	8.21097e-24	3
Unc119	5.61956e-28	0.389575	0.477	0.305	9.64879e-24	3
Lasp1	7.54117e-28	0.333674	0.327	0.181	1.29482e-23	3
Camk2n1	8.16235e-28	0.321751	0.266	0.133	1.40148e-23	3
Tmem167	8.21325e-28	0.39472	0.724	0.557	1.41021e-23	3
Hnrnpf	1.06727e-27	0.372885	0.813	0.652	1.83249e-23	3
Myo6	1.46151e-27	0.395733	0.293	0.156	2.50941e-23	3
Gm14305	1.59362e-27	0.352904	0.33	0.184	2.73624e-23	3
Syf2	1.94689e-27	0.3581	0.639	0.455	3.34282e-23	3
Tmem5	2.10571e-27	0.373249	0.321	0.18	3.6155e-23	3
Mcm6	2.65347e-27	0.433338	0.316	0.179	4.55602e-23	3
Bcap31	2.78395e-27	0.373634	0.391	0.237	4.78004e-23	3
Fam3c	3.81139e-27	0.364438	0.359	0.208	6.54415e-23	3
1500011K16Rik	4.13533e-27	0.357883	0.52	0.346	7.10036e-23	3
Mocs2	4.40613e-27	0.383024	0.414	0.255	7.56533e-23	3
Mras	5.73543e-27	0.378323	0.364	0.212	9.84774e-23	3
Tmem106b	7.71406e-27	0.330806	0.261	0.135	1.3245e-22	3
Med25	7.8558e-27	0.3645	0.383	0.23	1.34884e-22	3
Cltb	8.59288e-27	0.349628	0.367	0.214	1.4754e-22	3
Pcna	1.15272e-26	0.536752	0.448	0.29	1.97922e-22	3
Pde1b	1.82412e-26	0.327762	0.419	0.251	3.13202e-22	3
Krtcap2	2.98218e-26	0.349809	0.837	0.712	5.12041e-22	3
Snx5	3.72898e-26	0.343765	0.378	0.228	6.40265e-22	3
Smim15	4.84342e-26	0.332082	0.377	0.224	8.31615e-22	3
Ormdl2	4.89588e-26	0.294893	0.251	0.128	8.40622e-22	3
Ap1s2	7.73103e-26	0.372682	0.426	0.266	1.32742e-21	3
Ostc	8.27547e-26	0.368059	0.667	0.496	1.4209e-21	3
Aamp	1.18138e-25	0.339686	0.71	0.543	2.02843e-21	3
Tpgs2	1.26437e-25	0.328857	0.354	0.207	2.17092e-21	3
Wdr1	1.69529e-25	0.324951	0.287	0.156	2.91082e-21	3
Irak1bp1	3.41285e-25	0.347784	0.411	0.255	5.85986e-21	3
Hdlbp	3.82609e-25	0.329188	0.321	0.183	6.5694e-21	3
Snx4	3.85966e-25	0.313558	0.27	0.144	6.62704e-21	3
Emc8	4.96471e-25	0.364586	0.549	0.376	8.5244e-21	3
Sec61b	6.60886e-25	0.329851	0.879	0.777	1.13474e-20	3
Dpm3	6.63176e-25	0.342199	0.791	0.656	1.13867e-20	3
Klhl5	8.36301e-25	0.339251	0.293	0.163	1.43593e-20	3
Bcl10	8.8104e-25	0.362094	0.37	0.226	1.51275e-20	3
Tcf7l2	9.10114e-25	0.316873	0.285	0.156	1.56267e-20	3
Hells	1.09044e-24	0.41573	0.289	0.163	1.87229e-20	3
Grb10	1.10735e-24	0.31546	0.277	0.151	1.90131e-20	3
Osgep	1.13294e-24	0.354968	0.443	0.287	1.94525e-20	3
Itgb1	1.16163e-24	0.412554	0.607	0.452	1.99451e-20	3
Manf	1.29825e-24	0.37465	0.668	0.526	2.2291e-20	3
Cetn2	1.47977e-24	0.362283	0.522	0.36	2.54076e-20	3
Cyfip1	1.48879e-24	0.306169	0.283	0.154	2.55625e-20	3
Mmd	2.0898e-24	0.352085	0.322	0.187	3.58819e-20	3
Maged2	2.84264e-24	0.398418	0.513	0.353	4.88081e-20	3
Rab10	2.98244e-24	0.381598	0.657	0.497	5.12084e-20	3
Fam162a	3.60418e-24	0.412159	0.668	0.497	6.18837e-20	3
Fxyd6	4.33944e-24	0.338669	0.757	0.603	7.45081e-20	3
Bet1	5.42664e-24	0.31766	0.323	0.19	9.31753e-20	3
Cfap20	5.88119e-24	0.371998	0.481	0.327	1.0098e-19	3
Tmbim4	6.33126e-24	0.326302	0.39	0.243	1.08708e-19	3
Erp29	7.41395e-24	0.344616	0.731	0.588	1.27298e-19	3
Pvrl3	9.1998e-24	0.290887	0.251	0.132	1.57961e-19	3
Sub1	1.09021e-23	0.286052	0.923	0.834	1.8719e-19	3
Mcee	1.17828e-23	0.294439	0.382	0.231	2.02311e-19	3
Lsm6	1.18069e-23	0.331215	0.737	0.58	2.02725e-19	3
B2m	1.64085e-23	0.282183	0.276	0.15	2.81734e-19	3
Ssbp4	2.04313e-23	0.305381	0.32	0.185	3.50805e-19	3
Rap1gds1	2.19634e-23	0.324326	0.255	0.138	3.77111e-19	3
Ccdc58	2.21234e-23	0.31084	0.348	0.209	3.79859e-19	3
Chmp4b	3.05272e-23	0.330742	0.646	0.477	5.24152e-19	3
Unc50	4.00889e-23	0.342337	0.481	0.324	6.88326e-19	3
Azin1	6.0532e-23	0.325788	0.365	0.224	1.03933e-18	3
Tecr	7.75047e-23	0.338123	0.826	0.71	1.33076e-18	3
Fkbp2	1.12524e-22	0.328166	0.521	0.351	1.93203e-18	3
Sdf2	1.94556e-22	0.312406	0.47	0.309	3.34053e-18	3
Pitpnc1	2.01673e-22	0.365801	0.323	0.194	3.46273e-18	3
Tbrg1	2.06341e-22	0.322869	0.541	0.386	3.54287e-18	3
Hadhb	2.23559e-22	0.499825	0.36	0.222	3.83851e-18	3
Vdac1	3.21624e-22	0.332261	0.793	0.662	5.52228e-18	3
Txnl1	3.22959e-22	0.314366	0.715	0.556	5.54521e-18	3
Rap1b	4.0991e-22	0.305422	0.331	0.197	7.03815e-18	3
Tjp1	5.00935e-22	0.275328	0.262	0.144	8.60106e-18	3
Rabac1	5.54302e-22	0.366316	0.591	0.433	9.51736e-18	3
Srebf2	7.06421e-22	0.298597	0.335	0.2	1.21293e-17	3
Pigf	1.05694e-21	0.304623	0.319	0.191	1.81476e-17	3
Ifitm2	1.26759e-21	0.367361	0.48	0.329	2.17646e-17	3
2610001J05Rik	1.2987e-21	0.32159	0.33	0.201	2.22987e-17	3
Lgals1	1.51392e-21	0.302563	0.259	0.141	2.5994e-17	3
Gde1	1.80807e-21	0.305711	0.466	0.308	3.10445e-17	3
Pgpep1	3.48566e-21	0.30081	0.315	0.186	5.98487e-17	3
Rps27l	3.64179e-21	0.28772	0.922	0.821	6.25296e-17	3
Kif1b	3.80183e-21	0.376998	0.673	0.53	6.52774e-17	3
RP23-207N5.2	4.58251e-21	0.292024	0.26	0.144	7.86817e-17	3
Gnb2	4.91055e-21	0.253232	0.929	0.872	8.43142e-17	3
Ssu72	6.88192e-21	0.308373	0.591	0.436	1.18163e-16	3
Eci1	7.20577e-21	0.26977	0.282	0.161	1.23723e-16	3
Xiap	8.325e-21	0.328239	0.331	0.204	1.4294e-16	3
Agrn	1.00051e-20	0.30061	0.378	0.238	1.71787e-16	3
Prdx5	1.00087e-20	0.319961	0.716	0.582	1.71849e-16	3
Pycr2	1.00183e-20	0.287468	0.32	0.193	1.72014e-16	3
Crip2	1.07048e-20	0.334282	0.576	0.421	1.83802e-16	3
Lrrc42	1.13373e-20	0.253701	0.27	0.151	1.94661e-16	3
Arhgdia	1.40294e-20	0.33439	0.612	0.458	2.40886e-16	3
Clstn1	1.47398e-20	0.308921	0.396	0.254	2.53083e-16	3
Acaa1a	1.92585e-20	0.32159	0.426	0.283	3.30669e-16	3
Eif1ax	2.13682e-20	0.319781	0.721	0.564	3.66892e-16	3
B3glct	2.60347e-20	0.268811	0.318	0.189	4.47015e-16	3
Pura	2.71132e-20	0.335061	0.472	0.32	4.65534e-16	3
Snhg9	3.23597e-20	0.319953	0.39	0.252	5.55615e-16	3
Twf1	4.31343e-20	0.308599	0.422	0.285	7.40616e-16	3
Mcl1	4.69952e-20	0.333907	0.513	0.364	8.06908e-16	3
Gkap1	4.89008e-20	0.306062	0.545	0.385	8.39626e-16	3
Fam120a	5.23333e-20	0.291989	0.349	0.218	8.98563e-16	3
Sdhd	6.94472e-20	0.295338	0.398	0.261	1.19241e-15	3
Arl6	7.66438e-20	0.279135	0.299	0.179	1.31597e-15	3
Ndufa12	9.418e-20	0.280877	0.805	0.683	1.61707e-15	3
Tvp23b	1.16834e-19	0.299506	0.343	0.216	2.00604e-15	3
Arl8a	1.55561e-19	0.319276	0.703	0.554	2.67098e-15	3
Sfxn1	1.63818e-19	0.314432	0.281	0.168	2.81275e-15	3
Tfap2c	1.83433e-19	0.25759	0.262	0.148	3.14955e-15	3
Pole4	1.91709e-19	0.336234	0.36	0.233	3.29164e-15	3
Acsl3	2.44793e-19	0.291412	0.268	0.156	4.20309e-15	3
Bmpr1a	2.8885e-19	0.271918	0.288	0.172	4.95956e-15	3
Spcs1	3.14331e-19	0.326457	0.722	0.582	5.39706e-15	3
Cuta	4.06805e-19	0.301762	0.74	0.606	6.98483e-15	3
Nudt2	4.82027e-19	0.293946	0.383	0.249	8.27641e-15	3
Morf4l2	5.49023e-19	0.304447	0.739	0.62	9.42673e-15	3
Sike1	7.08941e-19	0.29004	0.314	0.193	1.21725e-14	3
Ddost	1.0623e-18	0.308645	0.579	0.439	1.82397e-14	3
Tmem107	1.06742e-18	0.262653	0.25	0.142	1.83276e-14	3
Mrps36	1.10413e-18	0.327604	0.496	0.359	1.89579e-14	3
Sf3b5	1.10487e-18	0.283828	0.736	0.599	1.89707e-14	3
Fzd2	1.12979e-18	0.279059	0.549	0.386	1.93985e-14	3
Micu1	1.55178e-18	0.300266	0.318	0.2	2.66441e-14	3
Ift57	1.66838e-18	0.256933	0.302	0.184	2.86461e-14	3
Gdi2	2.13187e-18	0.297937	0.585	0.437	3.66042e-14	3
Psmg4	3.57397e-18	0.28601	0.663	0.511	6.13651e-14	3
2610524H06Rik	3.61038e-18	0.307765	0.464	0.321	6.19902e-14	3
Comt	4.30944e-18	0.278123	0.343	0.217	7.3993e-14	3
Ict1	5.17523e-18	0.297475	0.624	0.479	8.88587e-14	3
Smco4	9.51038e-18	0.282593	0.304	0.188	1.63293e-13	3
44814	1.06557e-17	0.305473	0.335	0.215	1.82958e-13	3
Tctex1d2	1.06858e-17	0.269694	0.376	0.246	1.83475e-13	3
Pde6d	1.10435e-17	0.275295	0.403	0.269	1.89617e-13	3
Capns1	1.11385e-17	0.266148	0.459	0.317	1.91248e-13	3
Oxa1l	1.50847e-17	0.269397	0.311	0.193	2.59005e-13	3
Sox6	1.90328e-17	0.284969	0.331	0.212	3.26794e-13	3
Cdca7	2.09021e-17	0.306371	0.356	0.235	3.58888e-13	3
Tfg	2.65725e-17	0.250247	0.338	0.215	4.5625e-13	3
Mlf2	2.74134e-17	0.302215	0.685	0.548	4.70689e-13	3
Lig1	3.3607e-17	0.384949	0.278	0.171	5.77032e-13	3
Rpn2	3.41066e-17	0.271516	0.364	0.239	5.85611e-13	3
Prnp	3.87389e-17	0.283694	0.339	0.217	6.65147e-13	3
Bex1	4.50734e-17	0.290212	0.504	0.36	7.73911e-13	3
Ssr2	8.25151e-17	0.279579	0.696	0.56	1.41678e-12	3
Gpi1	9.57227e-17	0.330992	0.451	0.32	1.64356e-12	3
Lyrm4	9.86585e-17	0.284368	0.43	0.299	1.69397e-12	3
Mdh1	1.25572e-16	0.290872	0.684	0.54	2.15607e-12	3
Edf1	1.29012e-16	0.250954	0.871	0.804	2.21513e-12	3
Tmed1	1.39354e-16	0.264259	0.336	0.218	2.3927e-12	3
Tmem9	1.52085e-16	0.261895	0.311	0.197	2.6113e-12	3
Stag2	1.83619e-16	0.305821	0.416	0.292	3.15273e-12	3
Smim8	2.23889e-16	0.286113	0.389	0.264	3.84418e-12	3
Efnb1	2.27889e-16	0.292788	0.544	0.394	3.91285e-12	3
Ppp2cb	2.29424e-16	0.29239	0.53	0.397	3.9392e-12	3
Echs1	2.38329e-16	0.256891	0.595	0.446	4.09211e-12	3
Rheb	2.66925e-16	0.29102	0.696	0.56	4.58309e-12	3
Eci2	4.24778e-16	0.277996	0.588	0.456	7.29343e-12	3
Ebpl	4.30245e-16	0.283166	0.38	0.258	7.38731e-12	3
Fubp3	4.81956e-16	0.270172	0.344	0.225	8.27519e-12	3
Ech1	5.44594e-16	0.264639	0.39	0.263	9.35069e-12	3
Psenen	5.74815e-16	0.258726	0.784	0.667	9.86957e-12	3
Dtymk	1.80645e-15	0.297551	0.644	0.51	3.10167e-11	3
Macf1	2.32209e-15	0.291451	0.568	0.432	3.98704e-11	3
Rpa2	2.49831e-15	0.26612	0.25	0.153	4.2896e-11	3
Ccdc136	4.9763e-15	0.275234	0.361	0.241	8.5443e-11	3
Rfc2	5.31344e-15	0.261408	0.382	0.261	9.12318e-11	3
Desi2	5.43453e-15	0.255298	0.304	0.198	9.33109e-11	3
Med21	5.44762e-15	0.258687	0.603	0.467	9.35357e-11	3
Ccs	5.45569e-15	0.262513	0.354	0.239	9.36743e-11	3
Tipin	5.97742e-15	0.271624	0.416	0.29	1.02632e-10	3
Txndc12	7.00556e-15	0.278389	0.395	0.275	1.20285e-10	3
Cdk2ap2	7.04969e-15	0.251977	0.349	0.234	1.21043e-10	3
Abhd17b	7.11341e-15	0.261187	0.301	0.197	1.22137e-10	3
Lage3	9.96949e-15	0.250873	0.535	0.4	1.71176e-10	3
Brk1	1.08293e-14	0.272185	0.712	0.586	1.85938e-10	3
Mtpn	1.12705e-14	0.273176	0.603	0.481	1.93514e-10	3
Cenpq	1.33353e-14	0.257064	0.324	0.215	2.28966e-10	3
Vps29	1.49229e-14	0.276048	0.598	0.472	2.56225e-10	3
Zwint	1.62493e-14	0.26573	0.46	0.333	2.79001e-10	3
Gm5617	1.73914e-14	0.270877	0.413	0.291	2.9861e-10	3
Rac1	2.44027e-14	0.269432	0.604	0.478	4.18995e-10	3
Commd1	4.30409e-14	0.266891	0.633	0.499	7.39012e-10	3
Add1	4.972e-14	0.260278	0.389	0.275	8.53692e-10	3
Rfc1	8.48282e-14	0.253726	0.263	0.169	1.4565e-09	3
Mpc1	1.02062e-13	0.262466	0.718	0.6	1.75241e-09	3
Gmnn	4.74651e-13	0.380362	0.251	0.165	8.14976e-09	3
Bloc1s1	7.7295e-13	0.259608	0.689	0.59	1.32715e-08	3
Hadha	1.64348e-12	0.250432	0.378	0.268	2.82185e-08	3
Ktn1	3.28274e-12	0.260444	0.743	0.646	5.63646e-08	3
Sirt2	5.21524e-12	0.264444	0.348	0.249	8.95456e-08	3
Anapc11	8.65483e-11	0.259848	0.546	0.439	1.48603e-06	3
H2-D1	8.37901e-10	0.260886	0.286	0.201	1.43868e-05	3
Mdk	3.16438e-228	0.919193	0.998	0.931	5.43324e-224	4
Eomes	1.97908e-164	0.992448	0.861	0.448	3.39808e-160	4
Igfbpl1	6.22365e-163	0.813482	1	0.801	1.0686e-158	4
Rps28	7.93638e-143	0.365705	1	1	1.36268e-138	4
Rpl18a	5.26877e-136	0.420539	1	1	9.04647e-132	4
Rps27	1.4118e-128	0.365425	1	1	2.42406e-124	4
Pam	1.88605e-126	1.01376	0.933	0.713	3.23834e-122	4
Rps15a	6.04749e-126	0.354194	1	1	1.03835e-121	4
Mfap4	1.01004e-125	0.945671	0.709	0.38	1.73423e-121	4
Prdx2	2.78258e-119	0.494641	1	0.991	4.77769e-115	4
Rps24	6.34898e-113	0.325561	1	1	1.09012e-108	4
Rps26	3.84592e-107	0.359687	1	1	6.60345e-103	4
Rps9	3.71668e-103	0.358441	0.999	1	6.38155e-99	4
Rpl23	6.36504e-103	0.335428	1	1	1.09288e-98	4
Rpl37a	1.90207e-101	0.296048	1	1	3.26585e-97	4
Rpl37	4.63553e-101	0.301833	1	1	7.95921e-97	4
Fau	8.30868e-98	0.316709	1	1	1.4266e-93	4
Dhrs4	4.52988e-97	0.867152	0.603	0.335	7.7778e-93	4
Rpl32	5.97584e-97	0.32569	1	1	1.02605e-92	4
Rpl34	4.96402e-96	0.317718	1	1	8.52322e-92	4
Rpl36	1.97235e-93	0.331676	1	1	3.38652e-89	4
Elavl4	5.20109e-93	0.816092	0.769	0.51	8.93027e-89	4
Ppp1r14b	1.13455e-84	0.481038	0.991	0.951	1.94803e-80	4
Rpl39	6.05222e-84	0.263011	1	1	1.03917e-79	4
Tagln3	2.01627e-83	0.605341	0.905	0.665	3.46193e-79	4
Rpl30	2.26198e-83	0.320447	1	1	3.88382e-79	4
Pantr1	1.71374e-82	0.426054	0.998	0.981	2.94249e-78	4
Rps21	4.08726e-80	0.322241	1	0.999	7.01782e-76	4
Rps10	1.02e-79	0.310142	1	0.999	1.75135e-75	4
Rpl35a	1.30922e-76	0.291261	1	1	2.24793e-72	4
Rps7	3.30411e-76	0.298855	1	1	5.67316e-72	4
Rps27a	8.85912e-76	0.285634	1	1	1.52111e-71	4
Ppib	1.33024e-73	0.501648	0.965	0.928	2.28403e-69	4
Sox4	1.21259e-72	0.503851	0.987	0.896	2.08202e-68	4
Rps11	1.15966e-70	0.301346	1	0.999	1.99114e-66	4
Rps23	9.04959e-70	0.295775	1	1	1.55381e-65	4
Elavl2	1.61535e-69	0.642932	0.832	0.604	2.77356e-65	4
Rps5	5.2396e-66	0.31039	1	0.999	8.99639e-62	4
Gamt	4.07106e-65	0.775602	0.425	0.217	6.99001e-61	4
Hist3h2ba	9.91766e-65	0.493182	0.947	0.775	1.70286e-60	4
Rpl24	6.79793e-62	0.258821	1	1	1.1672e-57	4
Rps13	2.09765e-61	0.273123	1	0.999	3.60166e-57	4
Rps3a1	8.63372e-59	0.277083	1	0.999	1.48241e-54	4
Rps20	2.57055e-58	0.257242	1	1	4.41363e-54	4
Neurog2	1.0621e-57	0.5075	0.519	0.273	1.82363e-53	4
Eef1a1	1.47335e-57	0.261946	1	0.999	2.52974e-53	4
Rnd2	3.6804e-57	0.462531	0.79	0.519	6.31925e-53	4
Eef1b2	3.82561e-56	0.38622	0.991	0.956	6.56857e-52	4
Ftl1	4.34514e-56	0.293525	0.998	0.997	7.4606e-52	4
Rps19	5.14219e-55	0.259555	0.999	0.999	8.82914e-51	4
Igsf8	2.10665e-54	0.704338	0.591	0.408	3.61712e-50	4
Ezr	5.93848e-53	0.585942	0.715	0.566	1.01964e-48	4
Dcx	2.22047e-52	0.40437	0.885	0.596	3.81254e-48	4
Btbd17	2.91861e-52	0.597231	0.497	0.285	5.01126e-48	4
Itm2b	3.33166e-52	0.442037	0.921	0.834	5.72046e-48	4
Nnat	5.4653e-52	0.460985	0.944	0.842	9.38392e-48	4
Rpl28	3.46918e-51	0.269802	1	0.997	5.95657e-47	4
Map1lc3b	1.61523e-50	0.4402	0.905	0.823	2.77335e-46	4
Sstr2	2.15495e-50	0.508785	0.659	0.419	3.70005e-46	4
Uaca	3.90498e-50	0.807492	0.484	0.304	6.70485e-46	4
Mfng	4.59475e-50	0.604605	0.452	0.257	7.88919e-46	4
Gm28050	8.99159e-50	0.864842	0.259	0.105	1.54386e-45	4
Rps4x	9.30298e-49	0.253823	1	0.999	1.59732e-44	4
Rpl10a	1.88844e-47	0.286151	0.997	0.992	3.24245e-43	4
Cdk4	2.31738e-47	0.369868	0.961	0.925	3.97894e-43	4
Rpl7	1.04975e-45	0.2881	0.997	0.992	1.80242e-41	4
Mpped1	2.11492e-45	0.433615	0.784	0.536	3.63132e-41	4
Rpl26	3.28364e-45	0.260417	0.998	0.997	5.63801e-41	4
Rps3	6.97946e-44	0.259492	1	0.996	1.19837e-39	4
Nrn1	7.47765e-43	0.527444	0.634	0.426	1.28391e-38	4
Podxl2	4.58479e-42	0.449804	0.743	0.561	7.87208e-38	4
Rplp0	1.22169e-41	0.26111	0.999	0.997	2.09765e-37	4
Lrrn3	1.69742e-41	0.539099	0.264	0.121	2.91447e-37	4
Neurod1	8.91869e-41	0.445116	0.584	0.367	1.53134e-36	4
Pcp4	9.71774e-41	0.514624	0.703	0.471	1.66854e-36	4
Eif3f	2.03435e-40	0.402837	0.913	0.886	3.49298e-36	4
Neurod6	8.65761e-40	0.313646	0.862	0.588	1.48651e-35	4
Ypel3	2.14273e-39	0.471332	0.806	0.685	3.67907e-35	4
Cited2	2.46227e-39	0.455478	0.751	0.57	4.22771e-35	4
Ldhb	8.90247e-38	0.40574	0.892	0.836	1.52855e-33	4
Rpl36a	1.63764e-37	0.267952	0.993	0.986	2.81183e-33	4
Scg5	8.84454e-37	0.462181	0.734	0.594	1.51861e-32	4
Pou3f1	3.71091e-36	0.488555	0.606	0.416	6.37164e-32	4
6330403K07Rik	8.83128e-36	0.361207	0.816	0.645	1.51633e-31	4
Zbtb38	1.29782e-35	0.555861	0.386	0.23	2.22835e-31	4
Uqcrh	3.93225e-35	0.301615	0.973	0.96	6.75167e-31	4
Cdk2ap1	1.02357e-34	0.359063	0.894	0.796	1.75747e-30	4
Npc2	4.26498e-34	0.438312	0.786	0.695	7.32296e-30	4
Ulk4	4.51511e-34	0.548422	0.442	0.268	7.75244e-30	4
Cdk6	1.89116e-33	0.533509	0.551	0.401	3.24712e-29	4
Gm26735	2.00004e-33	0.393194	0.766	0.625	3.43408e-29	4
Gabarapl2	6.40873e-33	0.380002	0.888	0.82	1.10038e-28	4
Nsg2	2.19817e-31	0.292704	0.784	0.575	3.77426e-27	4
Kdm1a	2.34006e-31	0.389454	0.829	0.741	4.01788e-27	4
Abracl	4.41391e-30	0.435981	0.739	0.611	7.57869e-26	4
Emx1	7.7984e-30	0.471337	0.546	0.401	1.33899e-25	4
Shf	6.25418e-29	0.440424	0.33	0.19	1.07384e-24	4
Ier3ip1	7.23907e-29	0.439159	0.729	0.656	1.24295e-24	4
Ppp2r2b	3.67309e-28	0.391697	0.685	0.547	6.30669e-24	4
Pfdn5	4.58825e-27	0.270027	0.961	0.952	7.87803e-23	4
Slc17a6	6.24203e-27	0.411208	0.387	0.237	1.07176e-22	4
Slc16a2	1.85424e-26	0.462829	0.35	0.223	3.18373e-22	4
Nxf1	2.93894e-26	0.364763	0.8	0.756	5.04616e-22	4
Marcksl1	5.92324e-26	0.275357	0.958	0.931	1.01702e-21	4
Srrm4	3.21161e-25	0.359226	0.566	0.405	5.51433e-21	4
Rufy3	7.01321e-25	0.351959	0.67	0.537	1.20417e-20	4
Cplx2	1.31754e-24	0.493797	0.43	0.301	2.26221e-20	4
Myt1	5.21627e-24	0.421045	0.252	0.141	8.95634e-20	4
Epha3	1.35788e-23	0.402693	0.371	0.237	2.33148e-19	4
Wbp1	1.56666e-23	0.427895	0.512	0.391	2.68996e-19	4
mt-Cytb	5.82993e-23	0.251556	0.942	0.966	1.001e-18	4
Atp6v1f	1.70033e-22	0.304594	0.863	0.818	2.91947e-18	4
Cox7a2l	1.92749e-22	0.363649	0.73	0.675	3.3095e-18	4
Sorl1	2.33705e-22	0.403038	0.449	0.315	4.01271e-18	4
Ptprs	5.0581e-22	0.254814	0.898	0.849	8.68475e-18	4
Ap3s1	6.87829e-22	0.347076	0.683	0.598	1.181e-17	4
Pou3f2	7.11896e-22	0.264899	0.885	0.818	1.22233e-17	4
Mvb12b	1.02579e-21	0.413922	0.421	0.302	1.76129e-17	4
Trappc2l	2.25094e-21	0.378643	0.592	0.498	3.86487e-17	4
Cxx1a	3.54192e-21	0.395975	0.586	0.483	6.08148e-17	4
Cirbp	8.86894e-21	0.258627	0.824	0.742	1.5228e-16	4
Mrpl34	5.22331e-20	0.365478	0.732	0.683	8.96842e-16	4
Lhx2	1.09207e-19	0.304494	0.831	0.768	1.87508e-15	4
Abca1	1.56392e-19	0.412734	0.4	0.292	2.68526e-15	4
Lzts1	1.38732e-18	0.375563	0.449	0.331	2.38203e-14	4
Scand1	1.69647e-18	0.255075	0.894	0.876	2.91285e-14	4
Tmem176b	1.72906e-18	0.413457	0.312	0.207	2.96879e-14	4
Ppdpf	1.93705e-18	0.301516	0.792	0.733	3.32591e-14	4
Vps37b	2.09239e-18	0.393862	0.501	0.408	3.59263e-14	4
Hs3st1	3.15794e-18	0.350677	0.555	0.434	5.42218e-14	4
Sez6	1.58149e-17	0.416791	0.358	0.251	2.71543e-13	4
Fis1	2.77444e-17	0.27176	0.879	0.856	4.76372e-13	4
Rbfox3	3.55976e-17	0.355047	0.29	0.185	6.1121e-13	4
Cxx1b	3.60055e-17	0.378929	0.435	0.336	6.18214e-13	4
Paip2	4.55225e-17	0.275715	0.827	0.803	7.81621e-13	4
Zfhx4	6.18384e-17	0.406637	0.346	0.242	1.06176e-12	4
Dctn3	7.23943e-17	0.258326	0.811	0.771	1.24301e-12	4
Scrt2	7.46639e-17	0.31431	0.448	0.326	1.28198e-12	4
Mxd4	8.39109e-17	0.398288	0.305	0.21	1.44075e-12	4
Zbtb20	8.39241e-17	0.29993	0.835	0.795	1.44098e-12	4
Glrx2	8.58101e-17	0.300343	0.735	0.677	1.47336e-12	4
Lrrc16b	3.69398e-16	0.322088	0.309	0.203	6.34256e-12	4
Psmb2	5.12292e-16	0.270821	0.884	0.853	8.79606e-12	4
Mfap2	8.05141e-16	0.343823	0.604	0.535	1.38243e-11	4
Eif3h	8.50074e-16	0.265829	0.826	0.818	1.45958e-11	4
Wdr6	9.15643e-16	0.371739	0.363	0.269	1.57216e-11	4
Tbr1	9.20621e-16	0.302601	0.375	0.258	1.58071e-11	4
Trp53inp1	9.88011e-16	0.341353	0.261	0.168	1.69641e-11	4
Hes6	1.50284e-15	0.263632	0.677	0.564	2.58037e-11	4
Atp6v0b	1.62671e-15	0.254575	0.791	0.747	2.79306e-11	4
Cdk5rap3	1.80791e-15	0.399092	0.37	0.281	3.10417e-11	4
Cmc1	1.00767e-14	0.359409	0.512	0.443	1.73016e-10	4
Rcor2	1.21169e-14	0.344972	0.399	0.305	2.08047e-10	4
Bri3	1.78168e-14	0.265125	0.816	0.785	3.05914e-10	4
Kdm6b	3.30844e-14	0.325164	0.593	0.519	5.68059e-10	4
Sdhaf4	5.53003e-14	0.360249	0.513	0.447	9.49507e-10	4
Vps72	6.98914e-14	0.302265	0.544	0.473	1.20003e-09	4
Baz2b	1.06672e-13	0.359133	0.396	0.309	1.83155e-09	4
Palmd	1.46491e-13	0.323606	0.436	0.334	2.51526e-09	4
Enc1	1.69535e-13	0.265757	0.61	0.513	2.91091e-09	4
Fam32a	1.71522e-13	0.330788	0.629	0.601	2.94503e-09	4
Afap1	2.42359e-13	0.296898	0.367	0.268	4.1613e-09	4
Loxl1	3.53335e-13	0.381457	0.301	0.22	6.06677e-09	4
Rab8b	5.19873e-13	0.359297	0.427	0.35	8.92623e-09	4
Plcb1	6.74956e-13	0.300258	0.364	0.267	1.1589e-08	4
Ip6k2	7.84394e-13	0.304958	0.483	0.399	1.3468e-08	4
Zfand6	8.21379e-13	0.313533	0.579	0.535	1.41031e-08	4
Nrxn3	4.37465e-12	0.341402	0.327	0.246	7.51127e-08	4
Pnrc1	1.4578e-11	0.281472	0.639	0.597	2.50304e-07	4
Plekhf2	1.66059e-11	0.344664	0.401	0.328	2.85124e-07	4
Zfp637	2.41302e-11	0.270282	0.516	0.456	4.14315e-07	4
Nol4	2.92145e-11	0.270138	0.296	0.21	5.01613e-07	4
Ago1	3.05976e-11	0.310588	0.384	0.308	5.2536e-07	4
Rundc3a	3.33709e-11	0.313779	0.34	0.259	5.72978e-07	4
Soga3	3.70362e-11	0.289167	0.46	0.377	6.35912e-07	4
Shd	5.25225e-11	0.264897	0.251	0.174	9.01811e-07	4
Snhg18	5.67701e-11	0.338534	0.307	0.234	9.74742e-07	4
Cbfa2t2	6.81072e-11	0.303588	0.31	0.234	1.1694e-06	4
Epha4	1.79262e-10	0.272419	0.601	0.549	3.07793e-06	4
Cnpy2	1.9941e-10	0.268227	0.585	0.55	3.42386e-06	4
Mapre3	6.69954e-10	0.297293	0.268	0.199	1.15031e-05	4
Arhgef2	8.52666e-10	0.322085	0.335	0.269	1.46403e-05	4
Tmed4	9.72232e-10	0.270978	0.44	0.384	1.66932e-05	4
Lrp8	1.55986e-09	0.252941	0.445	0.37	2.67828e-05	4
Mad2l2	1.61161e-09	0.283838	0.372	0.306	2.76714e-05	4
Gm8730	2.50797e-09	0.262226	0.761	0.734	4.30618e-05	4
1110038F14Rik	4.91216e-09	0.301743	0.42	0.37	8.43418e-05	4
Pkdcc	8.43645e-09	0.294713	0.25	0.189	0.000144854	4
Dynlt1c	1.47489e-08	0.28117	0.433	0.382	0.000253238	4
Coro1c	1.75722e-08	0.294159	0.321	0.262	0.000301715	4
Idnk	2.01468e-08	0.264785	0.317	0.253	0.00034592	4
Bcl7a	4.63949e-08	0.255167	0.562	0.51	0.000796601	4
Egr1	1.02222e-07	0.327207	0.39	0.33	0.00175515	4
Atp6v1e1	1.2189e-07	0.262794	0.561	0.541	0.00209286	4
0610011F06Rik	1.89365e-07	0.267518	0.368	0.319	0.00325139	4
Ube2h	1.91657e-07	0.27673	0.31	0.255	0.00329075	4
Ankra2	2.10017e-07	0.252371	0.341	0.288	0.00360599	4
Ddit4	3.08796e-07	0.269161	0.324	0.271	0.00530202	4
Haghl	3.7972e-07	0.290921	0.346	0.298	0.0065198	4
Palm	5.95561e-07	0.264231	0.365	0.316	0.0102258	4
Hcfc1r1	6.09582e-07	0.257545	0.49	0.454	0.0104665	4
Sdc3	7.59327e-07	0.268221	0.345	0.294	0.0130376	4
Ier2	7.70508e-07	0.283868	0.379	0.336	0.0132296	4
Klf3	8.43568e-07	0.294994	0.325	0.28	0.0144841	4
Mex3b	1.69271e-06	0.25771	0.407	0.354	0.0290638	4
Ino80b	1.09622e-05	0.2774	0.334	0.3	0.188221	4
Trappc6a	1.5547e-05	0.275635	0.293	0.254	0.266943	4
Pcp4	7.12717e-200	1.32554	0.933	0.455	1.22374e-195	5
Sox11	2.87595e-189	0.993852	1	0.887	4.93801e-185	5
Neurod1	5.17094e-164	1.1063	0.797	0.351	8.87851e-160	5
Dcx	4.4573e-153	0.920119	0.967	0.593	7.65319e-149	5
Nfib	8.74782e-138	0.715292	0.998	0.948	1.502e-133	5
Sox4	1.56276e-135	0.743446	1	0.896	2.68325e-131	5
Ttc28	3.08974e-135	0.856176	0.933	0.613	5.30508e-131	5
Eomes	2.64058e-130	0.892749	0.855	0.454	4.53388e-126	5
Sema3c	1.37319e-121	0.825388	0.679	0.29	2.35777e-117	5
Basp1	2.32842e-119	0.72602	0.999	0.772	3.9979e-115	5
Tcf4	9.88535e-114	0.577252	1	0.975	1.69731e-109	5
Igfbpl1	1.93897e-111	0.724318	1	0.803	3.32922e-107	5
Nrn1	7.83684e-111	0.840923	0.795	0.415	1.34559e-106	5
Unc5d	2.04529e-110	0.80437	0.774	0.392	3.51175e-106	5
Hist3h2ba	7.04703e-107	0.732402	0.974	0.775	1.20997e-102	5
Pam	9.96082e-105	0.882101	0.936	0.716	1.71027e-100	5
Neurod6	1.91405e-104	0.716559	0.939	0.585	3.28642e-100	5
H3f3b	3.20398e-104	0.459855	1	0.999	5.50123e-100	5
Kif21b	2.55673e-103	0.794516	0.689	0.338	4.38991e-99	5
Nfix	9.25239e-103	0.684984	0.979	0.869	1.58864e-98	5
Meis2	4.13724e-102	0.628354	0.987	0.907	7.10365e-98	5
Nsg2	3.45271e-99	0.730999	0.886	0.569	5.9283e-95	5
[truncated: 11,580 more rows]

## Sheet: Cluster.Smo-cko
scRNA-Seq analysis of E18 Smo-cko mouse cortical RGC and progenitors
gene	p_val	avg_log2FC	pct.1	pct.2	p_val_adj	cluster
Neurod2	0	1.4149	0.9	0.394	0	0
Cd24a	0	1.40163	0.988	0.518	0	0
Sox11	0	1.35182	1	0.884	0	0
Basp1	0	1.16808	1	0.851	0	0
Nfib	0	1.13655	0.999	0.913	0	0
Ttc28	4.23e-291	1.30228	0.971	0.619	7.27e-287	0
Myt1l	1.13e-282	1.2175	0.674	0.179	1.94e-278	0
Zbtb18	8.95e-272	1.2003	0.981	0.711	1.54e-267	0
Epha5	4.79e-268	1.28929	0.98	0.759	8.22e-264	0
Plxna4	2.63e-267	1.25581	0.748	0.25	4.51e-263	0
Tsc22d1	7.45e-259	1.17578	0.962	0.707	1.28e-254	0
Tubb3	2.69e-255	1.14222	0.996	0.608	4.62e-251	0
Nfix	1.99e-247	1.08004	0.993	0.825	3.42e-243	0
Tmsb10	8.99e-247	0.789364	0.999	0.994	1.54e-242	0
Tuba1a	9.66e-246	0.89723	1	0.976	1.66e-241	0
Gria2	4.48e-241	1.28832	0.917	0.549	7.69e-237	0
Tubb2b	2.81e-238	0.7995	0.999	0.958	4.82e-234	0
Neurod6	5.24e-227	1.09359	0.971	0.541	8.99e-223	0
Nrp1	6.05e-226	1.11085	0.516	0.127	1.04e-221	0
Meis2	6.47e-219	0.918521	0.993	0.856	1.11e-214	0
Unc5d	1.72e-218	1.13866	0.84	0.402	2.95e-214	0
Sema3c	7.25e-217	1.15066	0.76	0.308	1.24e-212	0
Chl1	2.13e-212	1.06584	0.657	0.215	3.66e-208	0
Tubb5	1.12e-204	0.732305	0.999	0.976	1.93e-200	0
Igfbpl1	5.61e-193	0.870259	1	0.826	9.63e-189	0
Satb2	6.92e-193	0.839631	0.432	0.095	1.19e-188	0
Bhlhe22	3.44e-186	0.969727	0.45	0.111	5.9e-182	0
Stmn1	4.65e-186	0.708442	0.999	0.954	7.98e-182	0
Dcx	1.75e-185	0.943532	0.972	0.607	3e-181	0
Ank3	8.41e-184	1.07254	0.756	0.353	1.44e-179	0
Frmd4b	8.89e-181	1.0292	0.577	0.201	1.53e-176	0
Mllt3	4.48e-177	1.05531	0.794	0.436	7.69e-173	0
H3f3b	9.27e-177	0.543671	1	0.996	1.59e-172	0
Plxna2	6.19e-172	1.04069	0.706	0.332	1.06e-167	0
Sox4	3.36e-171	0.798503	0.996	0.884	5.76e-167	0
Mllt11	6.49e-169	0.904976	0.812	0.406	1.11e-164	0
Clmp	8.45e-169	0.797125	0.356	0.072	1.45e-164	0
Nsg2	5.01e-167	0.886745	0.94	0.573	8.61e-163	0
Tagln3	3.68e-166	0.884957	0.965	0.657	6.32e-162	0
Celf4	1.59e-164	0.959134	0.73	0.35	2.72e-160	0
Pou3f2	1.48e-162	0.849433	0.955	0.759	2.54e-158	0
Auts2	8.15e-162	0.930722	0.931	0.71	1.4e-157	0
Rbfox1	3.88e-160	0.869359	0.438	0.119	6.66e-156	0
Hs6st2	1.4e-156	0.847725	0.356	0.081	2.4e-152	0
Dpysl3	1.43e-151	0.848233	0.817	0.488	2.46e-147	0
Bcl11a	6.94e-151	0.926699	0.825	0.502	1.19e-146	0
Pou3f3	1.95e-146	0.790063	0.948	0.804	3.34e-142	0
Rab3a	3.84e-142	0.847337	0.779	0.426	6.59e-138	0
Foxg1	1.09e-141	0.818953	0.916	0.729	1.87e-137	0
Kif21b	6.92e-141	0.885445	0.709	0.353	1.19e-136	0
Hist3h2ba	5.7e-138	0.779775	0.959	0.752	9.79e-134	0
Pbx1	2.09e-134	0.779059	0.899	0.695	3.58e-130	0
6330403K07Rik	3.56e-131	0.72858	0.939	0.712	6.11e-127	0
Kcnq3	8.94e-129	0.756771	0.306	0.07	1.53e-124	0
Robo2	2.29e-121	0.825285	0.632	0.298	3.93e-117	0
Stmn3	2.55e-121	0.669309	0.931	0.691	4.38e-117	0
Hn1	6.78e-121	0.597072	0.986	0.901	1.16e-116	0
Pcp4	6.08e-120	0.879541	0.699	0.324	1.04e-115	0
Chd3	1.09e-119	0.825633	0.747	0.459	1.87e-115	0
Cdk5r1	1.3e-119	0.772656	0.645	0.311	2.23e-115	0
Rbfox2	4.94e-119	0.74837	0.788	0.48	8.48e-115	0
Mpped1	1.24e-118	0.744227	0.878	0.531	2.12e-114	0
Cttnbp2	1.83e-118	0.881325	0.637	0.339	3.14e-114	0
Lmo1	3.12e-118	0.855695	0.597	0.279	5.36e-114	0
Ptma	8.43e-118	0.372799	1	0.998	1.45e-113	0
Rnd2	1.05e-117	0.778074	0.86	0.534	1.8e-113	0
Nsg1	2.06e-117	0.698464	0.846	0.568	3.53e-113	0
Nnat	4e-117	0.593971	0.985	0.815	6.87e-113	0
Scrt2	1.35e-114	0.803402	0.65	0.33	2.33e-110	0
Tcf4	6.86e-112	0.520745	0.999	0.962	1.18e-107	0
Id2	9.62e-112	0.809379	0.88	0.659	1.65e-107	0
Enc1	3.38e-111	0.852418	0.725	0.452	5.81e-107	0
Gm1673	9.45e-111	0.532649	0.991	0.923	1.62e-106	0
Celf2	3.36e-110	0.66707	0.96	0.843	5.77e-106	0
Crmp1	2.7e-108	0.699691	0.701	0.386	4.64e-104	0
Tmem158	3.79e-108	0.835936	0.498	0.203	6.51e-104	0
Ptms	5.97e-107	0.499694	0.996	0.955	1.03e-102	0
Kif5c	4.16e-104	0.792499	0.659	0.383	7.14e-100	0
Ttc3	7.78e-104	0.639903	0.931	0.8	1.34e-99	0
Elavl3	1.02e-103	0.72003	0.782	0.501	1.76e-99	0
Nrep	4.95e-103	0.721966	0.751	0.489	8.49e-99	0
Negr1	7.27e-103	0.799692	0.682	0.379	1.25e-98	0
Pou3f1	3.25e-102	0.804387	0.743	0.438	5.58e-98	0
Tenm4	1.88e-101	0.803219	0.505	0.221	3.23e-97	0
Nfasc	5.62e-101	0.703332	0.385	0.139	9.66e-97	0
Ptprs	4.98e-99	0.567383	0.96	0.842	8.56e-95	0
Osbpl6	2.24e-98	0.698714	0.316	0.097	3.85e-94	0
Cntn2	8.88e-97	0.601561	0.281	0.075	1.52e-92	0
Calm2	9.77e-96	0.495695	0.989	0.933	1.68e-91	0
Csnk1e	1.26e-94	0.661194	0.831	0.622	2.17e-90	0
Gm17750	4.03e-94	0.649091	0.922	0.767	6.91e-90	0
Lmo4	7.14e-94	0.735662	0.676	0.423	1.23e-89	0
Aplp1	2.13e-93	0.623843	0.753	0.47	3.65e-89	0
H3f3a	3.64e-93	0.334197	0.998	0.99	6.26e-89	0
Ddah2	5.21e-93	0.581598	0.963	0.857	8.94e-89	0
Nuak1	1.53e-92	0.701974	0.411	0.165	2.64e-88	0
Olfm1	3.21e-92	0.735347	0.617	0.338	5.51e-88	0
44807	3.91e-92	0.72412	0.611	0.347	6.71e-88	0
Zfp462	8.76e-92	0.786751	0.643	0.393	1.5e-87	0
Neurod1	1.7e-90	0.721347	0.614	0.304	2.91e-86	0
Srrm4	1.71e-90	0.665637	0.724	0.422	2.93e-86	0
Gm26735	1.1e-89	0.640001	0.845	0.595	1.88e-85	0
Hnrnpa0	2.79e-89	0.483062	0.977	0.917	4.79e-85	0
Ppp2r2b	6.5e-88	0.614773	0.835	0.623	1.12e-83	0
Fam49a	3.27e-87	0.695163	0.427	0.182	5.61e-83	0
Gpm6a	1.1e-86	0.611724	0.737	0.487	1.89e-82	0
Sez6l2	1.5e-86	0.596986	0.301	0.094	2.58e-82	0
Itm2b	1.86e-86	0.498047	0.994	0.893	3.2e-82	0
Cited2	7.91e-86	0.619833	0.844	0.582	1.36e-81	0
Gsk3b	2.43e-85	0.570335	0.923	0.805	4.18e-81	0
Dbn1	2.58e-85	0.628997	0.844	0.688	4.44e-81	0
Tulp4	3.5e-85	0.693274	0.706	0.482	6.02e-81	0
Cirbp	5.88e-85	0.569238	0.906	0.766	1.01e-80	0
Sbk1	2.64e-84	0.6635	0.748	0.526	4.53e-80	0
Cadps	6.37e-84	0.536391	0.282	0.085	1.09e-79	0
Dpysl5	2.29e-83	0.687183	0.498	0.245	3.94e-79	0
Pak7	6.78e-83	0.589314	0.41	0.164	1.16e-78	0
Khdrbs3	9.01e-82	0.695582	0.778	0.587	1.55e-77	0
Islr2	4.02e-80	0.757782	0.414	0.171	6.91e-76	0
Dynll1	1.48e-79	0.469802	0.986	0.92	2.53e-75	0
Igsf3	1.17e-78	0.677907	0.418	0.189	2.01e-74	0
Shb	7.98e-78	0.506981	0.254	0.074	1.37e-73	0
Scn3a	9.07e-78	0.596535	0.366	0.14	1.56e-73	0
Robo1	1.11e-77	0.61228	0.378	0.149	1.91e-73	0
Nfia	1.9e-77	0.570605	0.978	0.895	3.26e-73	0
Frmd4a	2.83e-77	0.672946	0.57	0.33	4.86e-73	0
Znrf2	1.25e-76	0.652552	0.408	0.184	2.15e-72	0
Rtn1	3.12e-76	0.411294	0.999	0.927	5.35e-72	0
A930024E05Rik	9.7e-75	0.632001	0.435	0.196	1.66e-70	0
Tnrc6c	1.3e-73	0.600466	0.635	0.419	2.23e-69	0
Fnbp1l	1.73e-73	0.611218	0.717	0.51	2.97e-69	0
Sstr2	2.07e-73	0.627413	0.668	0.394	3.55e-69	0
Podxl2	5.54e-73	0.538465	0.807	0.574	9.52e-69	0
Smpd3	4.02e-72	0.556429	0.43	0.199	6.91e-68	0
Lhx2	4.25e-72	0.528788	0.898	0.759	7.3e-68	0
Bcl11b	1.71e-70	0.600583	0.325	0.121	2.94e-66	0
Fam84a	2.48e-70	0.532774	0.263	0.085	4.26e-66	0
Scrt1	5.81e-70	0.500822	0.32	0.119	9.97e-66	0
Rufy3	1.25e-69	0.529546	0.795	0.577	2.15e-65	0
Akap9	2.52e-69	0.631663	0.72	0.523	4.33e-65	0
Xpr1	6.29e-69	0.661419	0.525	0.302	1.08e-64	0
Cux2	1.2e-68	0.471475	0.346	0.136	2.06e-64	0
Adgrl2	1.86e-68	0.634646	0.611	0.395	3.2e-64	0
Bzw2	2.96e-68	0.592711	0.742	0.567	5.08e-64	0
Nkain3	2.99e-67	0.563728	0.287	0.103	5.14e-63	0
Elmod1	3.22e-67	0.550457	0.266	0.089	5.54e-63	0
Smarca2	1.19e-66	0.613374	0.717	0.522	2.04e-62	0
Ctxn1	6.09e-66	0.557411	0.789	0.619	1.05e-61	0
Dpy19l1	7.69e-66	0.70373	0.43	0.229	1.32e-61	0
Hnrnpa1	1.93e-65	0.420531	0.982	0.916	3.32e-61	0
Thra	7.7e-65	0.521003	0.676	0.465	1.32e-60	0
Pafah1b3	2.31e-64	0.516208	0.832	0.702	3.96e-60	0
Mn1	3.17e-64	0.627619	0.557	0.336	5.44e-60	0
Celf3	8.73e-63	0.526841	0.357	0.152	1.5e-58	0
Lrrc16b	1.31e-62	0.573352	0.388	0.178	2.24e-58	0
Serp2	3.64e-62	0.581532	0.422	0.211	6.24e-58	0
Tbr1	1.33e-61	0.527255	0.524	0.279	2.28e-57	0
Slc17a6	6e-61	0.581926	0.411	0.193	1.03e-56	0
Nav3	5.54e-60	0.492591	0.276	0.103	9.52e-56	0
Lsamp	8.22e-60	0.582981	0.326	0.143	1.41e-55	0
Nav2	9.14e-60	0.586745	0.4	0.2	1.57e-55	0
Hs3st1	2.44e-59	0.514473	0.758	0.533	4.19e-55	0
Celf5	3.62e-59	0.553828	0.354	0.159	6.21e-55	0
Marcksl1	8.95e-59	0.349309	0.986	0.929	1.54e-54	0
Ywhag	1.24e-57	0.534019	0.649	0.468	2.13e-53	0
Zeb2	1.24e-57	0.51184	0.646	0.458	2.13e-53	0
Aff3	1.57e-57	0.536152	0.303	0.129	2.7e-53	0
Soga3	1.69e-56	0.538029	0.614	0.404	2.91e-52	0
Rab3c	2.23e-55	0.519685	0.297	0.122	3.83e-51	0
Elavl2	5.57e-54	0.446706	0.82	0.577	9.56e-50	0
Gng3	1.02e-53	0.559019	0.781	0.625	1.76e-49	0
Malat1	1.58e-53	0.39842	0.997	0.979	2.71e-49	0
Trim2	1.71e-53	0.514285	0.771	0.635	2.94e-49	0
Sez6	1.9e-53	0.48877	0.488	0.267	3.26e-49	0
Plppr3	3.34e-53	0.50858	0.463	0.255	5.74e-49	0
Atpif1	6.01e-53	0.289131	0.996	0.968	1.03e-48	0
Cxadr	1.14e-52	0.506041	0.434	0.238	1.95e-48	0
Mex3b	1.16e-52	0.573973	0.56	0.358	1.99e-48	0
Cdh4	1.55e-52	0.644629	0.412	0.23	2.66e-48	0
Prex1	3.53e-52	0.560013	0.307	0.141	6.06e-48	0
Wbscr17	1.49e-51	0.479736	0.25	0.096	2.56e-47	0
Peli1	1.56e-51	0.576205	0.545	0.367	2.68e-47	0
Kdm1a	4.65e-51	0.445315	0.838	0.701	7.98e-47	0
Fmnl2	5.19e-51	0.580077	0.423	0.239	8.9e-47	0
Gm15594	8.47e-51	0.503228	0.316	0.144	1.45e-46	0
Zfp608	1.51e-50	0.543183	0.498	0.31	2.6e-46	0
Cdh10	2.58e-50	0.507922	0.471	0.266	4.42e-46	0
Kdm6b	3.91e-50	0.515424	0.703	0.547	6.71e-46	0
Plcb1	4.63e-50	0.526734	0.488	0.281	7.94e-46	0
Nrn1	6.27e-49	0.479375	0.627	0.393	1.08e-44	0
Tmeff1	8.92e-49	0.553253	0.487	0.304	1.53e-44	0
mt-Nd4l	1.06e-48	0.438842	0.879	0.759	1.82e-44	0
Ncam1	1.29e-48	0.360861	0.787	0.606	2.21e-44	0
Map2	7.02e-48	0.458927	0.734	0.575	1.21e-43	0
Lrp8	1.63e-47	0.546116	0.542	0.348	2.8e-43	0
Jund	1.76e-47	0.472218	0.874	0.796	3.02e-43	0
Usp22	3.67e-47	0.50062	0.678	0.531	6.31e-43	0
Zfp57	1.08e-46	0.476527	0.328	0.159	1.85e-42	0
Palmd	2.12e-46	0.559791	0.457	0.274	3.63e-42	0
Abracl	6.42e-46	0.382127	0.791	0.599	1.1e-41	0
Nbea	2.29e-45	0.454198	0.386	0.21	3.94e-41	0
Kmt2e	2.94e-45	0.501135	0.673	0.522	5.05e-41	0
Serf1	3.08e-45	0.380002	0.935	0.865	5.28e-41	0
Bcl7a	3.83e-45	0.532228	0.627	0.46	6.58e-41	0
Ddx5	9.32e-45	0.353145	0.955	0.906	1.6e-40	0
Cyth2	9.55e-45	0.501576	0.611	0.454	1.64e-40	0
G3bp2	3.12e-44	0.501251	0.652	0.518	5.36e-40	0
Nedd4l	3.86e-44	0.520621	0.499	0.334	6.63e-40	0
Efnb2	1.09e-43	0.56878	0.485	0.322	1.87e-39	0
Jarid2	1.28e-43	0.502616	0.499	0.318	2.2e-39	0
Kdm5b	2.1e-43	0.504738	0.594	0.431	3.61e-39	0
Mex3a	2.25e-43	0.48695	0.57	0.406	3.86e-39	0
Atxn7l3b	4.13e-43	0.391307	0.903	0.823	7.09e-39	0
Actl6b	5.44e-43	0.429304	0.312	0.147	9.34e-39	0
Matr3	1.19e-42	0.402593	0.793	0.689	2.05e-38	0
Actg1	2.78e-42	0.309339	0.997	0.978	4.77e-38	0
Brsk2	1.17e-41	0.4758	0.445	0.272	2e-37	0
Hist3h2a	1.31e-41	0.47569	0.501	0.325	2.26e-37	0
2700081O15Rik	1.65e-41	0.483827	0.414	0.247	2.83e-37	0
Ctnna2	2.28e-41	0.471971	0.337	0.177	3.91e-37	0
Celsr2	5.21e-41	0.521575	0.433	0.269	8.95e-37	0
Ip6k2	6.26e-41	0.430179	0.594	0.422	1.08e-36	0
Slc24a5	6.38e-41	0.415665	0.854	0.765	1.1e-36	0
BC051226	3.84e-40	0.4667	0.396	0.233	6.59e-36	0
Pcdh7	7.13e-40	0.448051	0.274	0.127	1.22e-35	0
Tubb4a	7.72e-40	0.44574	0.312	0.155	1.33e-35	0
Dnaja1	1.43e-39	0.374794	0.924	0.849	2.45e-35	0
Ier5	1.98e-39	0.499037	0.512	0.35	3.41e-35	0
Sorl1	2.56e-39	0.514298	0.455	0.291	4.39e-35	0
Ogt	3.27e-39	0.448698	0.562	0.412	5.61e-35	0
Smarcc2	3.28e-39	0.490222	0.542	0.393	5.64e-35	0
Gm15800	3.53e-39	0.419483	0.287	0.141	6.07e-35	0
Hnrnpab	4.82e-39	0.34637	0.926	0.843	8.28e-35	0
mt-Nd4	1.43e-38	0.356584	0.956	0.872	2.45e-34	0
Myef2	2.17e-38	0.372467	0.892	0.813	3.72e-34	0
Dpysl2	7.52e-38	0.342977	0.883	0.805	1.29e-33	0
Top2b	1.36e-37	0.415688	0.656	0.515	2.34e-33	0
Scg5	3.05e-37	0.367014	0.785	0.653	5.23e-33	0
Rtn4	4.49e-37	0.42732	0.707	0.586	7.71e-33	0
Rtf1	8.53e-37	0.412512	0.764	0.672	1.46e-32	0
Arpc5	9.73e-37	0.430809	0.701	0.582	1.67e-32	0
Hdgfrp3	1.38e-36	0.505824	0.537	0.393	2.37e-32	0
Atrx	2.07e-36	0.455784	0.695	0.58	3.55e-32	0
Tmem57	2.07e-36	0.473306	0.423	0.267	3.55e-32	0
Smarcd3	2.5e-36	0.499341	0.423	0.271	4.29e-32	0
Cacnb3	5.14e-36	0.374458	0.251	0.117	8.83e-32	0
Zmiz2	1.38e-35	0.436345	0.474	0.321	2.37e-31	0
Mir124-2hg	1.4e-35	0.38903	0.255	0.119	2.4e-31	0
Rnf24	1.48e-35	0.41945	0.363	0.211	2.54e-31	0
Cep170	2.29e-35	0.445695	0.544	0.399	3.93e-31	0
Fam114a2	3e-35	0.503576	0.389	0.246	5.16e-31	0
Rnf182	5.75e-35	0.436049	0.278	0.143	9.87e-31	0
Eif4a2	6.89e-35	0.442583	0.607	0.485	1.18e-30	0
mt-Co1	1.16e-34	0.302091	0.973	0.922	2e-30	0
Apc2	1.49e-34	0.371461	0.308	0.162	2.55e-30	0
St8sia2	7.28e-34	0.40419	0.388	0.234	1.25e-29	0
Synrg	8.94e-34	0.486786	0.517	0.38	1.54e-29	0
Map1b	1.04e-33	0.340019	0.65	0.503	1.79e-29	0
Usp29	1.24e-33	0.419817	0.274	0.139	2.13e-29	0
H2afy2	1.83e-33	0.423862	0.643	0.517	3.14e-29	0
Cdh8	5.66e-33	0.364461	0.271	0.132	9.71e-29	0
Prrc2b	6.51e-33	0.434839	0.54	0.413	1.12e-28	0
Ccl27a	7.01e-33	0.459231	0.478	0.331	1.2e-28	0
Sema6d	8.21e-33	0.402676	0.256	0.128	1.41e-28	0
Ube2d1	8.57e-33	0.435131	0.573	0.448	1.47e-28	0
Elavl4	9.81e-33	0.328037	0.723	0.511	1.68e-28	0
Hdac2	1.15e-32	0.405676	0.669	0.558	1.98e-28	0
Brd3	1.43e-32	0.411971	0.594	0.466	2.46e-28	0
Ppp3ca	1.56e-32	0.486728	0.511	0.38	2.67e-28	0
Psip1	3.03e-32	0.345362	0.848	0.76	5.21e-28	0
Crebbp	4.82e-32	0.405323	0.553	0.423	8.27e-28	0
Slf1	7.44e-32	0.427087	0.286	0.154	1.28e-27	0
Cdkn1b	7.74e-32	0.391846	0.714	0.613	1.33e-27	0
Ankrd12	8.19e-32	0.4365	0.471	0.326	1.41e-27	0
Mturn	8.83e-32	0.404099	0.278	0.148	1.52e-27	0
Hnrnpr	1.14e-31	0.383965	0.713	0.615	1.96e-27	0
Rbfox3	1.72e-31	0.395768	0.309	0.169	2.95e-27	0
Kif3c	2.04e-31	0.341603	0.258	0.132	3.49e-27	0
Ntrk3	2.11e-31	0.482774	0.414	0.278	3.61e-27	0
AI480526	2.3e-31	0.389335	0.28	0.149	3.95e-27	0
D430019H16Rik	4.15e-31	0.354103	0.27	0.138	7.12e-27	0
Atat1	7.79e-31	0.417607	0.512	0.38	1.34e-26	0
Tmem35	1.18e-30	0.363626	0.268	0.138	2.02e-26	0
Mkrn1	1.2e-30	0.412025	0.517	0.385	2.06e-26	0
Chga	1.27e-30	0.384138	0.314	0.171	2.19e-26	0
Ptprd	1.59e-30	0.376012	0.4	0.257	2.73e-26	0
Nav1	1.8e-30	0.468917	0.46	0.323	3.1e-26	0
Afap1	2.47e-30	0.423394	0.478	0.326	4.24e-26	0
Ptpn4	5.06e-30	0.427959	0.332	0.2	8.68e-26	0
Lix1	1.78e-29	0.414194	0.297	0.166	3.06e-25	0
Map4k4	1.87e-29	0.412532	0.649	0.552	3.21e-25	0
Cnih2	2.97e-29	0.43128	0.534	0.398	5.09e-25	0
C530008M17Rik	3.51e-29	0.431893	0.425	0.284	6.03e-25	0
Chd4	5.77e-29	0.346108	0.754	0.671	9.9e-25	0
Dnajb6	8.94e-29	0.307131	0.817	0.74	1.54e-24	0
Bmi1	1.11e-28	0.374178	0.266	0.145	1.91e-24	0
Ly6h	1.18e-28	0.288493	0.368	0.221	2.02e-24	0
Tia1	3.47e-28	0.353984	0.668	0.558	5.96e-24	0
Uchl1	5.76e-28	0.415232	0.614	0.501	9.89e-24	0
Chn1	1.17e-27	0.41913	0.355	0.225	2e-23	0
Ilf2	1.27e-27	0.35387	0.681	0.584	2.18e-23	0
Strbp	1.53e-27	0.398644	0.564	0.458	2.62e-23	0
Pcdh8	1.6e-27	0.435655	0.301	0.179	2.75e-23	0
Tcaf1	2.61e-27	0.39129	0.575	0.461	4.48e-23	0
Kdm2b	2.98e-27	0.450979	0.397	0.273	5.11e-23	0
Itpk1	7.95e-27	0.366332	0.299	0.176	1.37e-22	0
Gdpd1	8.09e-27	0.3847	0.463	0.328	1.39e-22	0
Phf20l1	1.05e-26	0.486109	0.505	0.393	1.8e-22	0
Ldhb	1.18e-26	0.257437	0.931	0.846	2.03e-22	0
Nol4	1.43e-26	0.312137	0.379	0.232	2.46e-22	0
Gdi1	1.45e-26	0.371624	0.586	0.477	2.48e-22	0
Rcor2	1.85e-26	0.340516	0.459	0.315	3.17e-22	0
Zfp292	1.99e-26	0.380614	0.581	0.476	3.42e-22	0
Ppdpf	3.3e-26	0.319331	0.799	0.744	5.67e-22	0
Sorbs2	3.42e-26	0.393021	0.384	0.253	5.87e-22	0
Smarce1	3.49e-26	0.358627	0.64	0.549	5.99e-22	0
Sox5	8.91e-26	0.466589	0.406	0.283	1.53e-21	0
Midn	1.15e-25	0.394093	0.515	0.4	1.98e-21	0
Arid4b	2.27e-25	0.427812	0.574	0.476	3.9e-21	0
Brd1	3.58e-25	0.395043	0.513	0.407	6.15e-21	0
Dync1i2	8.01e-25	0.265681	0.915	0.87	1.38e-20	0
Enah	9.31e-25	0.397156	0.482	0.377	1.6e-20	0
Wwc1	1.28e-24	0.411802	0.276	0.168	2.19e-20	0
Tsn	1.82e-24	0.304467	0.778	0.725	3.12e-20	0
Tle4	2.29e-24	0.41928	0.335	0.219	3.93e-20	0
Pik3r3	2.83e-24	0.368554	0.28	0.165	4.86e-20	0
Cdkn1c	3.74e-24	0.366626	0.389	0.246	6.41e-20	0
Hnrnpa2b1	4.39e-24	0.322707	0.893	0.838	7.54e-20	0
Wbp1	5.76e-24	0.303286	0.533	0.41	9.9e-20	0
Dlgap4	5.9e-24	0.353752	0.499	0.383	1.01e-19	0
Smarcd1	6.04e-24	0.320572	0.692	0.615	1.04e-19	0
Nfyb	6.42e-24	0.365909	0.5	0.386	1.1e-19	0
Anp32a	6.85e-24	0.28992	0.848	0.789	1.18e-19	0
Csde1	8.12e-24	0.321887	0.684	0.616	1.39e-19	0
Rhobtb3	1.32e-23	0.369124	0.287	0.177	2.26e-19	0
Adgrl1	3.6e-23	0.336988	0.277	0.165	6.18e-19	0
Nrxn1	4.28e-23	0.369448	0.341	0.218	7.35e-19	0
Casp3	5.91e-23	0.389525	0.311	0.198	1.02e-18	0
Gnaq	5.92e-23	0.384329	0.446	0.341	1.02e-18	0
Cmip	7.1e-23	0.363579	0.479	0.365	1.22e-18	0
Pak1	7.81e-23	0.420746	0.338	0.225	1.34e-18	0
Gpr45	1.05e-22	0.373938	0.285	0.172	1.8e-18	0
Arhgap35	1.66e-22	0.377794	0.315	0.206	2.85e-18	0
Rasgef1b	1.76e-22	0.362905	0.312	0.194	3.02e-18	0
Tmod2	1.84e-22	0.390262	0.34	0.226	3.16e-18	0
Celf1	2.47e-22	0.377877	0.589	0.506	4.25e-18	0
Apc	2.73e-22	0.34954	0.441	0.333	4.68e-18	0
Parp6	2.79e-22	0.330479	0.291	0.175	4.79e-18	0
Tsg101	7.28e-22	0.312389	0.636	0.553	1.25e-17	0
Ccni	9.33e-22	0.326405	0.619	0.539	1.6e-17	0
Ccng2	1.36e-21	0.337082	0.383	0.266	2.33e-17	0
Trim9	1.78e-21	0.331736	0.382	0.264	3.05e-17	0
Spin1	1.94e-21	0.363054	0.48	0.386	3.33e-17	0
Klhdc2	2.26e-21	0.319927	0.671	0.613	3.87e-17	0
Clip3	2.46e-21	0.370372	0.539	0.455	4.22e-17	0
Pum1	2.5e-21	0.327224	0.636	0.563	4.3e-17	0
Ubqln2	2.5e-21	0.374173	0.449	0.344	4.3e-17	0
Brd2	2.7e-21	0.355002	0.5	0.406	4.64e-17	0
Kidins220	3.92e-21	0.344912	0.365	0.252	6.73e-17	0
Gse1	4.54e-21	0.338451	0.3	0.189	7.79e-17	0
Ezh2	6.49e-21	0.346852	0.594	0.501	1.11e-16	0
Smarca4	6.82e-21	0.33143	0.506	0.403	1.17e-16	0
Cux1	7.52e-21	0.350214	0.566	0.487	1.29e-16	0
Zcchc11	9.32e-21	0.357999	0.537	0.448	1.6e-16	0
Rabgap1l	1.07e-20	0.305486	0.26	0.154	1.83e-16	0
Traf4	1.34e-20	0.341094	0.365	0.254	2.29e-16	0
Fam171b	1.53e-20	0.383586	0.617	0.547	2.64e-16	0
Pkia	1.94e-20	0.375359	0.386	0.285	3.34e-16	0
Uba1	2.05e-20	0.350606	0.491	0.406	3.52e-16	0
Arhgef7	2.12e-20	0.327087	0.324	0.216	3.64e-16	0
Avl9	2.3e-20	0.323681	0.299	0.193	3.95e-16	0
Map1lc3a	2.39e-20	0.310571	0.589	0.498	4.1e-16	0
Camta1	2.83e-20	0.37055	0.568	0.493	4.87e-16	0
Epha3	3.52e-20	0.291535	0.339	0.215	6.05e-16	0
Acin1	5.62e-20	0.352711	0.608	0.533	9.66e-16	0
Sptan1	6.51e-20	0.378222	0.453	0.353	1.12e-15	0
Zfp637	7.27e-20	0.295241	0.553	0.462	1.25e-15	0
Sf3b1	7.54e-20	0.307835	0.676	0.604	1.29e-15	0
Kcnk2	1.07e-19	0.380374	0.56	0.449	1.84e-15	0
Zcchc18	1.32e-19	0.326816	0.429	0.319	2.27e-15	0
Khdrbs1	1.72e-19	0.320771	0.693	0.63	2.95e-15	0
Mycbp2	1.8e-19	0.355452	0.398	0.302	3.09e-15	0
Cul1	2.39e-19	0.362126	0.568	0.496	4.1e-15	0
Rnf165	5.47e-19	0.362308	0.374	0.27	9.39e-15	0
Arid4a	6.27e-19	0.368228	0.365	0.262	1.08e-14	0
Rtn2	6.33e-19	0.304934	0.382	0.269	1.09e-14	0
Ywhab	6.35e-19	0.251517	0.8	0.751	1.09e-14	0
Zfos1	6.47e-19	0.264875	0.641	0.553	1.11e-14	0
Pgap1	8.28e-19	0.364649	0.291	0.19	1.42e-14	0
Rere	9.09e-19	0.32956	0.33	0.231	1.56e-14	0
Tnrc18	1.08e-18	0.328556	0.566	0.492	1.86e-14	0
Vopp1	1.1e-18	0.306015	0.251	0.154	1.89e-14	0
Setbp1	1.23e-18	0.334541	0.518	0.419	2.11e-14	0
Setd1b	1.86e-18	0.357354	0.334	0.235	3.2e-14	0
9330159F19Rik	1.94e-18	0.290981	0.267	0.167	3.33e-14	0
Grina	1.94e-18	0.303645	0.512	0.418	3.34e-14	0
Ralgps2	2.17e-18	0.339213	0.467	0.373	3.73e-14	0
Ube3a	2.3e-18	0.323055	0.501	0.415	3.94e-14	0
Snrnp70	2.46e-18	0.316415	0.723	0.672	4.22e-14	0
Tmem178	2.55e-18	0.309771	0.337	0.233	4.38e-14	0
Mapk8	2.84e-18	0.347251	0.279	0.182	4.88e-14	0
Gpatch8	3.46e-18	0.266641	0.569	0.48	5.93e-14	0
Wdr47	3.9e-18	0.314601	0.279	0.181	6.7e-14	0
Slc38a2	3.98e-18	0.347896	0.378	0.284	6.83e-14	0
Fam168a	4.59e-18	0.347578	0.489	0.403	7.89e-14	0
Htatsf1	4.91e-18	0.360247	0.321	0.224	8.43e-14	0
Fbxo11	6.58e-18	0.340638	0.439	0.352	1.13e-13	0
Amer2	8.67e-18	0.290121	0.26	0.165	1.49e-13	0
Gm14964	1.38e-17	0.31911	0.313	0.206	2.36e-13	0
Hnrnph3	2.1e-17	0.275958	0.586	0.52	3.61e-13	0
Cenpv	2.3e-17	0.319706	0.488	0.397	3.95e-13	0
Ctcf	2.51e-17	0.315244	0.503	0.418	4.31e-13	0
R3hdm2	2.77e-17	0.308583	0.516	0.439	4.75e-13	0
Znrf1	2.79e-17	0.315309	0.383	0.286	4.79e-13	0
4921524J17Rik	3.07e-17	0.3214	0.397	0.304	5.27e-13	0
Cadm4	3.3e-17	0.288571	0.459	0.364	5.67e-13	0
Ncor1	5.72e-17	0.337357	0.601	0.543	9.81e-13	0
Wnk2	6.08e-17	0.297543	0.291	0.196	1.04e-12	0
Phf6	7.21e-17	0.305246	0.41	0.321	1.24e-12	0
Ctnnb1	7.45e-17	0.295482	0.709	0.648	1.28e-12	0
Tspan13	8.35e-17	0.336221	0.447	0.365	1.43e-12	0
Slc38a1	9.09e-17	0.309968	0.413	0.323	1.56e-12	0
Aff4	1.14e-16	0.327431	0.445	0.364	1.96e-12	0
Nudt3	1.18e-16	0.283245	0.646	0.582	2.02e-12	0
Mex3d	1.26e-16	0.285916	0.338	0.24	2.17e-12	0
Macf1	1.29e-16	0.284278	0.555	0.474	2.22e-12	0
Evl	1.32e-16	0.283757	0.516	0.437	2.27e-12	0
Ppp3r1	1.93e-16	0.322636	0.338	0.249	3.31e-12	0
Camsap1	2.1e-16	0.31042	0.279	0.188	3.61e-12	0
Calcoco1	2.17e-16	0.313676	0.319	0.225	3.73e-12	0
Mark1	2.22e-16	0.276861	0.252	0.162	3.82e-12	0
Ehmt1	2.23e-16	0.304985	0.45	0.368	3.82e-12	0
Dazap1	2.31e-16	0.330673	0.506	0.437	3.97e-12	0
Uchl3	3.3e-16	0.28845	0.579	0.519	5.67e-12	0
Tra2b	3.81e-16	0.267041	0.718	0.663	6.54e-12	0
Dip2b	3.99e-16	0.312055	0.454	0.378	6.85e-12	0
Ptbp2	4.11e-16	0.263189	0.614	0.551	7.06e-12	0
Tbpl1	4.49e-16	0.30431	0.442	0.356	7.71e-12	0
Prkacb	4.58e-16	0.324515	0.402	0.319	7.86e-12	0
Samd14	4.72e-16	0.318112	0.371	0.279	8.11e-12	0
Sema5a	5.3e-16	0.289481	0.259	0.166	9.11e-12	0
Sh3bp1	5.61e-16	0.319362	0.406	0.315	9.62e-12	0
Siah1a	5.7e-16	0.314761	0.409	0.325	9.78e-12	0
Ddx6	6.17e-16	0.319746	0.52	0.458	1.06e-11	0
Gdap1l1	6.56e-16	0.267219	0.305	0.206	1.13e-11	0
Ankrd50	7.16e-16	0.278603	0.25	0.162	1.23e-11	0
Cd47	7.18e-16	0.328064	0.502	0.434	1.23e-11	0
Apbb1	7.95e-16	0.333525	0.348	0.26	1.36e-11	0
Huwe1	8.82e-16	0.297791	0.549	0.484	1.51e-11	0
Arhgef25	1.01e-15	0.330381	0.348	0.259	1.74e-11	0
Klhl24	1.09e-15	0.325305	0.359	0.271	1.87e-11	0
Tspyl1	1.63e-15	0.30298	0.337	0.25	2.8e-11	0
R3hdm4	1.75e-15	0.253602	0.523	0.454	3e-11	0
Nipsnap1	2.19e-15	0.307431	0.365	0.275	3.76e-11	0
Ppp3cb	3.28e-15	0.336439	0.397	0.32	5.63e-11	0
Rbm4b	3.49e-15	0.325318	0.413	0.332	5.99e-11	0
Ankrd10	3.51e-15	0.31821	0.319	0.233	6.03e-11	0
Syncrip	3.76e-15	0.298768	0.514	0.449	6.45e-11	0
Mtss1	3.95e-15	0.282584	0.33	0.238	6.79e-11	0
Nr2f1	4.01e-15	0.343684	0.66	0.58	6.88e-11	0
Nsd1	4.98e-15	0.317581	0.468	0.396	8.55e-11	0
Epc2	5.25e-15	0.331978	0.332	0.249	9.02e-11	0
Kmt2a	6.64e-15	0.294593	0.44	0.359	1.14e-10	0
Daam1	7.22e-15	0.329541	0.354	0.268	1.24e-10	0
Vamp2	8.88e-15	0.257598	0.436	0.351	1.52e-10	0
Gtf2f2	8.94e-15	0.334751	0.347	0.264	1.53e-10	0
Vangl2	9.18e-15	0.298604	0.509	0.442	1.58e-10	0
Ilf3	9.34e-15	0.308863	0.393	0.316	1.6e-10	0
Mpped2	1.04e-14	0.280582	0.647	0.582	1.78e-10	0
C1qtnf4	1.25e-14	0.259958	0.275	0.184	2.15e-10	0
Zfp638	1.26e-14	0.317814	0.45	0.378	2.16e-10	0
Ppp2r3a	1.47e-14	0.313454	0.291	0.208	2.52e-10	0
Zfp451	2.23e-14	0.304666	0.332	0.249	3.82e-10	0
Alcam	2.53e-14	0.389496	0.397	0.316	4.35e-10	0
Pja1	2.63e-14	0.320131	0.422	0.36	4.51e-10	0
Fam171a2	2.75e-14	0.284966	0.33	0.243	4.72e-10	0
Satb1	3.83e-14	0.323666	0.346	0.263	6.57e-10	0
Caprin1	4.12e-14	0.265652	0.627	0.57	7.07e-10	0
Irf2bpl	4.38e-14	0.308875	0.49	0.416	7.51e-10	0
C130071C03Rik	6.56e-14	0.296247	0.534	0.472	1.13e-09	0
Rab11b	6.61e-14	0.253802	0.684	0.656	1.13e-09	0
Bptf	8.17e-14	0.298346	0.512	0.447	1.4e-09	0
Csnk2a1	8.76e-14	0.264381	0.603	0.548	1.5e-09	0
Arglu1	1.08e-13	0.260672	0.725	0.701	1.85e-09	0
PISD	1.24e-13	0.263019	0.485	0.409	2.13e-09	0
Trim8	1.54e-13	0.28324	0.299	0.22	2.64e-09	0
Ago1	1.59e-13	0.287615	0.396	0.318	2.73e-09	0
Med13l	1.74e-13	0.294803	0.353	0.271	2.99e-09	0
Foxn3	1.82e-13	0.315419	0.288	0.21	3.12e-09	0
Ivns1abp	1.85e-13	0.2899	0.389	0.314	3.17e-09	0
Socs2	1.98e-13	0.304084	0.352	0.263	3.4e-09	0
Lbh	2.13e-13	0.273281	0.295	0.211	3.65e-09	0
Herc1	2.14e-13	0.320522	0.381	0.307	3.68e-09	0
Atf7ip	2.69e-13	0.289999	0.394	0.317	4.62e-09	0
G2e3	2.77e-13	0.285064	0.35	0.27	4.75e-09	0
Qser1	3.09e-13	0.316183	0.348	0.268	5.31e-09	0
Brd9	3.18e-13	0.274388	0.546	0.492	5.46e-09	0
Mecp2	3.57e-13	0.30199	0.316	0.24	6.14e-09	0
Rab11fip2	3.63e-13	0.312467	0.286	0.208	6.23e-09	0
Neo1	3.93e-13	0.309621	0.374	0.301	6.74e-09	0
Fbxo21	4.07e-13	0.304341	0.279	0.201	6.99e-09	0
Dync1li1	4.91e-13	0.300265	0.35	0.27	8.43e-09	0
Med13	5.58e-13	0.334057	0.36	0.289	9.58e-09	0
Mapk6	6.26e-13	0.315815	0.342	0.267	1.07e-08	0
BC029214	6.33e-13	0.275093	0.344	0.262	1.09e-08	0
Palm	6.63e-13	0.274306	0.425	0.349	1.14e-08	0
Nudcd3	8.52e-13	0.255689	0.505	0.451	1.46e-08	0
Kansl1	1.04e-12	0.257877	0.414	0.347	1.79e-08	0
Zfhx4	1.17e-12	0.316332	0.344	0.262	2.01e-08	0
Kctd13	1.19e-12	0.251892	0.285	0.203	2.05e-08	0
Smim14	1.31e-12	0.268045	0.498	0.452	2.25e-08	0
Kat6b	1.4e-12	0.251006	0.439	0.358	2.4e-08	0
Gramd1a	1.51e-12	0.273845	0.291	0.213	2.59e-08	0
Cbfa2t2	1.89e-12	0.267195	0.298	0.218	3.25e-08	0
2300009A05Rik	1.91e-12	0.272778	0.398	0.325	3.27e-08	0
Zyg11b	2.34e-12	0.277572	0.262	0.188	4.02e-08	0
Lrpap1	2.54e-12	0.322094	0.446	0.384	4.35e-08	0
Zmynd11	2.93e-12	0.275355	0.447	0.388	5.03e-08	0
Actr1a	3.08e-12	0.267344	0.357	0.285	5.29e-08	0
Igf1r	3.77e-12	0.261381	0.4	0.322	6.47e-08	0
Herc2	3.8e-12	0.301493	0.278	0.208	6.52e-08	0
Pabpn1	3.92e-12	0.273197	0.551	0.508	6.74e-08	0
Lsm14b	4.07e-12	0.278822	0.422	0.347	6.99e-08	0
Ankrd11	5.9e-12	0.332673	0.456	0.398	1.01e-07	0
Tax1bp3	6.17e-12	0.269234	0.26	0.186	1.06e-07	0
Arid1b	1.05e-11	0.258369	0.321	0.25	1.81e-07	0
Zfp148	1.07e-11	0.313237	0.389	0.326	1.84e-07	0
Rundc3a	1.13e-11	0.250187	0.389	0.31	1.94e-07	0
Sap30l	1.3e-11	0.288989	0.396	0.335	2.23e-07	0
Txnrd1	1.43e-11	0.26703	0.422	0.358	2.45e-07	0
Zfp68	2.92e-11	0.265252	0.251	0.181	5.02e-07	0
Mtf2	4.7e-11	0.292073	0.307	0.237	8.07e-07	0
Rab6a	5.89e-11	0.273248	0.375	0.316	1.01e-06	0
mt-Nd3	6.07e-11	0.258704	0.547	0.511	1.04e-06	0
Rsf1	6.65e-11	0.25769	0.42	0.355	1.14e-06	0
Hsf2	6.7e-11	0.250526	0.455	0.392	1.15e-06	0
Ythdf2	8.02e-11	0.29462	0.41	0.357	1.38e-06	0
Usp3	8.51e-11	0.272758	0.414	0.352	1.46e-06	0
Polb	9.25e-11	0.266305	0.386	0.323	1.59e-06	0
Raf1	1.05e-10	0.277344	0.37	0.309	1.8e-06	0
Rp9	1.35e-10	0.250938	0.373	0.309	2.31e-06	0
Pum2	1.79e-10	0.270458	0.501	0.458	3.06e-06	0
Dchs1	2.59e-10	0.253998	0.251	0.186	4.45e-06	0
Rap2b	2.93e-10	0.282791	0.357	0.296	5.03e-06	0
Zranb1	3.41e-10	0.256668	0.34	0.276	5.85e-06	0
Myh10	4.01e-10	0.258045	0.395	0.336	6.89e-06	0
Srpk2	7.63e-10	0.253842	0.479	0.443	1.31e-05	0
Smarcc1	1.04e-09	0.264951	0.502	0.465	1.79e-05	0
Phip	1.22e-09	0.268731	0.471	0.426	2.09e-05	0
Usp9x	1.65e-09	0.256524	0.384	0.336	2.83e-05	0
Stx6	1.69e-09	0.260901	0.317	0.256	2.9e-05	0
Ppil4	2.95e-09	0.267051	0.325	0.266	5.07e-05	0
Sncaip	3.28e-09	0.25125	0.324	0.266	5.63e-05	0
Pcif1	4.07e-09	0.251323	0.402	0.355	6.99e-05	0
Chd9	4.24e-09	0.258748	0.347	0.291	7.28e-05	0
Arid2	4.65e-09	0.255489	0.346	0.288	7.98e-05	0
Numa1	7.1e-09	0.271587	0.284	0.226	0.000121949	0
Rnf11	8.16e-09	0.266947	0.378	0.332	0.000140063	0
Spen	9.48e-09	0.250894	0.306	0.247	0.00016279	0
Bclaf1	9.81e-09	0.267925	0.493	0.46	0.000168418	0
2210016L21Rik	1.13e-08	0.254876	0.447	0.413	0.000194375	0
Phactr4	1.5e-08	0.264939	0.368	0.325	0.000257097	0
Zfand5	3.19e-08	0.277233	0.451	0.42	0.000547943	0
Nr2c2	4.05e-08	0.269524	0.255	0.203	0.000695367	0
Zfp280d	7.24e-08	0.252252	0.331	0.284	0.00124241	0
Rai14	1.01e-07	0.257992	0.271	0.219	0.00173464	0
Elf2	1.02e-07	0.261894	0.345	0.303	0.00175709	0
Mapk1	1.06e-07	0.250916	0.366	0.325	0.00181335	0
Foxo3	1.19e-07	0.255764	0.275	0.22	0.00204219	0
Zfp329	1.21e-07	0.250275	0.341	0.297	0.00207948	0
Phf20	1.22e-07	0.250352	0.254	0.205	0.00209123	0
Cnot7	3.7e-07	0.255581	0.4	0.365	0.0063471	0
Rbm6	1.49e-06	0.262922	0.294	0.252	0.0255781	0
Igfbpl1	5.15e-198	0.97877	0.999	0.831	8.84e-194	1
H3f3b	7.85e-177	0.620262	1	0.996	1.35e-172	1
Tuba1a	3.88e-171	0.863154	0.996	0.977	6.66e-167	1
Mpped1	2.01e-159	1.16874	0.879	0.54	3.44e-155	1
Pcp4	3.83e-158	1.45163	0.721	0.331	6.57e-154	1
Rnd2	9.54e-158	1.07053	0.883	0.54	1.64e-153	1
Tubb3	2.76e-157	0.998184	0.957	0.624	4.73e-153	1
Sox11	3.42e-155	0.872084	1	0.887	5.88e-151	1
Tagln3	1.01e-147	0.951897	0.933	0.669	1.73e-143	1
Tubb5	1.19e-142	0.690309	0.993	0.978	2.04e-138	1
Basp1	2.05e-139	0.817799	0.995	0.856	3.52e-135	1
Hist3h2ba	9.26e-132	0.920014	0.932	0.762	1.59e-127	1
Neurod6	4.84e-125	0.892061	0.924	0.559	8.3e-121	1
Cd24a	5.9e-124	0.884009	0.901	0.543	1.01e-119	1
H3f3a	2.54e-122	0.457085	0.994	0.991	4.36e-118	1
Tmsb10	8.47e-122	0.587105	0.996	0.995	1.45e-117	1
Nnat	1.05e-121	0.782016	0.967	0.822	1.8e-117	1
Prdx2	4.56e-119	0.551528	0.98	0.97	7.83e-115	1
Tubb2b	1.57e-117	0.606074	0.991	0.96	2.7e-113	1
Itm2b	1.85e-115	0.744646	0.961	0.901	3.17e-111	1
6330403K07Rik	4.56e-115	0.844477	0.898	0.724	7.83e-111	1
Stmn1	3.9e-109	0.583841	0.997	0.956	6.7e-105	1
Unc5d	1.26e-102	0.884733	0.739	0.428	2.17e-98	1
Tsc22d1	1.3e-102	0.820897	0.886	0.724	2.23e-98	1
Gm1673	8.24e-90	0.575041	0.955	0.93	1.41e-85	1
Zbtb18	1.18e-89	0.693206	0.913	0.728	2.03e-85	1
Sstr2	1.24e-88	0.906869	0.673	0.4	2.13e-84	1
Hn1	4.42e-88	0.61753	0.956	0.907	7.59e-84	1
Podxl2	1.64e-85	0.809741	0.777	0.584	2.81e-81	1
Nrn1	4.06e-82	0.837104	0.662	0.394	6.96e-78	1
Marcksl1	1.89e-81	0.567009	0.961	0.934	3.24e-77	1
Sema3c	7.07e-79	0.801698	0.616	0.34	1.21e-74	1
Hs3st1	3.62e-76	0.825596	0.738	0.542	6.21e-72	1
Epha5	1.22e-74	0.701546	0.902	0.776	2.1e-70	1
Ttc28	7.77e-74	0.67198	0.843	0.646	1.33e-69	1
Stmn3	2.99e-72	0.605715	0.87	0.706	5.13e-68	1
Neurod1	1.75e-71	0.872537	0.573	0.318	3.01e-67	1
Nsg2	2.09e-71	0.699394	0.837	0.597	3.6e-67	1
Dcx	8.33e-71	0.587887	0.905	0.626	1.43e-66	1
Cirbp	2.12e-69	0.65421	0.862	0.776	3.64e-65	1
Nfib	9.29e-69	0.493207	0.984	0.917	1.59e-64	1
Rab3a	2.99e-67	0.782071	0.668	0.451	5.13e-63	1
Ldhb	9.76e-65	0.547317	0.914	0.851	1.68e-60	1
Ulk4	2.25e-64	0.979978	0.408	0.193	3.87e-60	1
Cited2	5.13e-64	0.702278	0.777	0.599	8.82e-60	1
Scg5	1.75e-60	0.664434	0.777	0.658	3.01e-56	1
Sox4	3.34e-60	0.503187	0.981	0.889	5.74e-56	1
Neurod2	1.87e-56	0.637458	0.68	0.439	3.2e-52	1
Meis2	5.28e-55	0.500205	0.953	0.865	9.06e-51	1
Rtn1	7.13e-55	0.400914	0.973	0.932	1.22e-50	1
Scrt2	8.52e-55	0.728437	0.554	0.352	1.46e-50	1
Calm2	2.17e-53	0.43103	0.963	0.938	3.72e-49	1
Atpif1	8.05e-52	0.354307	0.974	0.972	1.38e-47	1
Negr1	2.17e-50	0.693849	0.589	0.4	3.73e-46	1
Ptms	5.39e-50	0.402047	0.977	0.959	9.25e-46	1
Nsg1	4.99e-49	0.552592	0.742	0.59	8.57e-45	1
Pou3f1	2.36e-48	0.688743	0.646	0.46	4.05e-44	1
Mllt11	6.74e-48	0.589777	0.639	0.441	1.16e-43	1
Kif21b	2.59e-47	0.622396	0.568	0.382	4.46e-43	1
mt-Cytb	2.18e-43	0.398274	0.961	0.948	3.74e-39	1
Tmem158	2.93e-42	0.776747	0.393	0.226	5.04e-38	1
Rbfox2	6.24e-42	0.593361	0.653	0.507	1.07e-37	1
Aplp1	9.2e-40	0.59685	0.625	0.496	1.58e-35	1
Dbn1	1.82e-39	0.490345	0.769	0.702	3.13e-35	1
Pam	2.52e-39	0.625708	0.8	0.692	4.33e-35	1
Cdh10	2.85e-39	0.700305	0.436	0.276	4.89e-35	1
Lhx2	9.43e-39	0.535727	0.826	0.773	1.62e-34	1
Ddah2	1.14e-38	0.455056	0.902	0.868	1.96e-34	1
Nfix	7.72e-38	0.403677	0.913	0.841	1.32e-33	1
Tbr1	4.19e-37	0.615773	0.457	0.295	7.19e-33	1
Sorl1	6.39e-37	0.683856	0.438	0.297	1.1e-32	1
Hspa8	5.36e-36	0.373337	0.945	0.951	9.21e-32	1
Rufy3	5.5e-36	0.509816	0.7	0.596	9.45e-32	1
Pou3f2	8.01e-36	0.456506	0.855	0.778	1.37e-31	1
Sez6	1.9e-34	0.627153	0.429	0.281	3.26e-30	1
Ppp2r2b	2.45e-34	0.488072	0.734	0.643	4.22e-30	1
Cxx1a	2.57e-32	0.549827	0.662	0.59	4.42e-28	1
Ubb	7.04e-32	0.301711	0.983	0.98	1.21e-27	1
Hnrnpa1	1.35e-31	0.363003	0.953	0.922	2.31e-27	1
Atp6v0b	2.79e-31	0.411797	0.799	0.794	4.79e-27	1
Mllt3	1.07e-30	0.563534	0.597	0.473	1.84e-26	1
Pou3f3	1.53e-29	0.388073	0.866	0.819	2.63e-25	1
Islr2	1.81e-29	0.631825	0.327	0.19	3.11e-25	1
Ptov1	3.05e-29	0.405361	0.861	0.867	5.23e-25	1
Lmo1	3.96e-29	0.606757	0.443	0.309	6.8e-25	1
Plxna4	6.08e-29	0.519263	0.464	0.303	1.04e-24	1
Ptprs	1.08e-28	0.394762	0.861	0.859	1.85e-24	1
Cdk4	3.55e-28	0.354184	0.902	0.892	6.1e-24	1
Gm17750	3.92e-28	0.475836	0.825	0.784	6.73e-24	1
Dynll1	7.69e-28	0.322601	0.931	0.929	1.32e-23	1
Tenm4	1.11e-27	0.596089	0.379	0.247	1.91e-23	1
Pafah1b3	1.23e-27	0.436163	0.733	0.72	2.11e-23	1
Hist3h2a	8.28e-27	0.642958	0.441	0.338	1.42e-22	1
Auts2	5.37e-26	0.416789	0.802	0.735	9.22e-22	1
Ppp1r14b	7.3e-26	0.284215	0.943	0.931	1.25e-21	1
Bcl11a	1.54e-25	0.448532	0.644	0.537	2.64e-21	1
Ctxn1	1.59e-25	0.476375	0.667	0.641	2.73e-21	1
Ip6k2	5.3e-25	0.520164	0.519	0.437	9.1e-21	1
Foxg1	5.44e-25	0.407575	0.784	0.752	9.33e-21	1
Cdh8	1.91e-24	0.476455	0.251	0.138	3.27e-20	1
Slc17a6	3.06e-24	0.554562	0.333	0.21	5.25e-20	1
Id2	3.36e-24	0.431899	0.752	0.683	5.77e-20	1
Gng3	7.13e-24	0.444287	0.705	0.64	1.22e-19	1
Sbk1	1.51e-23	0.453322	0.624	0.549	2.6e-19	1
mt-Atp6	1.81e-23	0.33667	0.928	0.936	3.12e-19	1
Srrm4	4.11e-23	0.459248	0.573	0.451	7.05e-19	1
Gria2	7.38e-23	0.443181	0.688	0.591	1.27e-18	1
Smarcd3	1.53e-22	0.634064	0.379	0.281	2.63e-18	1
A930024E05Rik	1.65e-22	0.447585	0.332	0.216	2.84e-18	1
Elavl3	1.73e-22	0.439426	0.624	0.531	2.96e-18	1
Enc1	3.85e-22	0.516216	0.56	0.482	6.6e-18	1
Map1lc3b	6.5e-22	0.355969	0.825	0.848	1.12e-17	1
Serf1	1.07e-21	0.328409	0.877	0.875	1.84e-17	1
Celf4	1.17e-21	0.394589	0.514	0.39	2e-17	1
Crmp1	1.34e-21	0.376177	0.528	0.419	2.29e-17	1
Ttc3	2.91e-21	0.320277	0.839	0.817	4.99e-17	1
Csnk1e	3.7e-21	0.405485	0.691	0.647	6.35e-17	1
Ap3s1	5.96e-21	0.447564	0.686	0.692	1.02e-16	1
mt-Co1	1.09e-20	0.352238	0.921	0.931	1.87e-16	1
Khdrbs3	1.56e-20	0.480873	0.642	0.611	2.68e-16	1
Ank3	3.05e-20	0.423877	0.516	0.398	5.23e-16	1
Gabarapl2	4.58e-20	0.325426	0.822	0.837	7.87e-16	1
Ypel3	1.48e-19	0.382796	0.719	0.701	2.54e-15	1
Top1	3.36e-19	0.273918	0.93	0.909	5.76e-15	1
Atp6v1g1	2.05e-18	0.308444	0.88	0.903	3.51e-14	1
Cyth2	2.19e-18	0.469468	0.516	0.472	3.76e-14	1
Chd3	6.67e-18	0.422073	0.564	0.493	1.14e-13	1
Gm26735	1.01e-17	0.33021	0.692	0.624	1.74e-13	1
Actl6b	1.21e-17	0.423939	0.253	0.16	2.08e-13	1
Robo2	1.44e-17	0.443609	0.435	0.334	2.47e-13	1
Epha3	1.87e-17	0.51947	0.317	0.222	3.22e-13	1
Jarid2	4.3e-17	0.507434	0.419	0.334	7.38e-13	1
Nrep	1.04e-16	0.271751	0.605	0.517	1.79e-12	1
Vps72	1.42e-16	0.473711	0.537	0.526	2.43e-12	1
Chl1	1.45e-16	0.361796	0.381	0.266	2.48e-12	1
Chga	1.86e-16	0.445789	0.274	0.18	3.2e-12	1
Paip2	5.05e-16	0.314208	0.763	0.808	8.67e-12	1
Ier5	6.48e-16	0.425278	0.431	0.366	1.11e-11	1
Xpr1	7.44e-16	0.467531	0.397	0.326	1.28e-11	1
Rnf187	7.9e-16	0.380246	0.647	0.673	1.36e-11	1
Wbp1	2.12e-15	0.516356	0.458	0.424	3.64e-11	1
Dctn3	3.07e-15	0.32838	0.754	0.784	5.27e-11	1
Npdc1	3.26e-15	0.418402	0.578	0.583	5.6e-11	1
Frmd4b	6.53e-15	0.477624	0.336	0.245	1.12e-10	1
H2afy2	8.14e-15	0.420251	0.552	0.533	1.4e-10	1
mt-Co3	8.6e-15	0.306908	0.926	0.93	1.48e-10	1
Ppdpf	1.29e-14	0.352549	0.722	0.756	2.22e-10	1
Maged1	2.5e-14	0.323299	0.73	0.755	4.29e-10	1
Eif3f	6.38e-14	0.266223	0.852	0.88	1.1e-09	1
Klhdc2	7.29e-14	0.349301	0.606	0.624	1.25e-09	1
Plppr3	8.67e-14	0.386992	0.354	0.276	1.49e-09	1
Cdk5r1	1.97e-13	0.360476	0.433	0.35	3.39e-09	1
Elavl2	5.34e-13	0.274227	0.69	0.602	9.17e-09	1
Tsg101	1.31e-12	0.389279	0.559	0.566	2.25e-08	1
Shf	1.57e-12	0.448761	0.31	0.241	2.69e-08	1
Rasgef1b	2.79e-12	0.430752	0.274	0.202	4.79e-08	1
Ing4	3.56e-12	0.397592	0.516	0.52	6.11e-08	1
Lrp8	3.63e-12	0.396693	0.434	0.369	6.23e-08	1
Rtn2	3.78e-12	0.44815	0.339	0.279	6.48e-08	1
Gm14964	3.99e-12	0.417272	0.286	0.213	6.84e-08	1
Mn1	4.09e-12	0.432694	0.411	0.362	7.02e-08	1
Lrrc16b	4.35e-12	0.42432	0.273	0.2	7.47e-08	1
Smarca2	4.47e-12	0.340173	0.568	0.548	7.68e-08	1
Evl	4.78e-12	0.387819	0.465	0.446	8.21e-08	1
Cdkn1b	6.4e-12	0.329547	0.618	0.629	1.1e-07	1
Pbx1	8.84e-12	0.284168	0.737	0.723	1.52e-07	1
Aes	9.48e-12	0.284006	0.74	0.774	1.63e-07	1
Plxna2	1.17e-11	0.35098	0.449	0.378	2e-07	1
Gdap1l1	1.24e-11	0.404478	0.28	0.212	2.14e-07	1
Nxf1	1.85e-11	0.321613	0.695	0.743	3.17e-07	1
Gdi1	2.27e-11	0.395488	0.503	0.492	3.89e-07	1
Dctn2	3.16e-11	0.300684	0.642	0.675	5.42e-07	1
Cnih2	5.59e-11	0.375285	0.453	0.413	9.6e-07	1
Trim2	8.08e-11	0.341782	0.648	0.656	1.39e-06	1
44807	1.5e-10	0.350713	0.429	0.38	2.57e-06	1
Cxx1b	1.7e-10	0.448225	0.447	0.434	2.92e-06	1
Gsk3b	2.56e-10	0.258813	0.811	0.824	4.39e-06	1
Ube2r2	3.08e-10	0.290033	0.662	0.695	5.3e-06	1
H1f0	3.83e-10	0.273406	0.739	0.751	6.58e-06	1
AY036118	4.68e-10	0.26782	0.613	0.647	8.04e-06	1
Rcor2	5.08e-10	0.383696	0.376	0.331	8.73e-06	1
Ttc9b	1.12e-09	0.353153	0.57	0.571	1.92e-05	1
Plekhf2	1.24e-09	0.425073	0.369	0.334	2.12e-05	1
Traf4	1.26e-09	0.378863	0.314	0.264	2.16e-05	1
Ccl27a	1.6e-09	0.37727	0.386	0.348	2.74e-05	1
Myl12b	1.63e-09	0.257978	0.734	0.783	2.79e-05	1
Dynlt1c	1.77e-09	0.363714	0.506	0.524	3.03e-05	1
Kdm1a	1.96e-09	0.297475	0.688	0.726	3.37e-05	1
Mex3b	2.18e-09	0.351333	0.431	0.381	3.74e-05	1
mt-Nd4	2.98e-09	0.255099	0.861	0.888	5.12e-05	1
Zfp637	4.06e-09	0.401778	0.468	0.477	6.97e-05	1
Kdm6b	4.66e-09	0.420063	0.56	0.572	8e-05	1
Zfand6	5.49e-09	0.299072	0.535	0.557	9.43e-05	1
Atat1	8.06e-09	0.374904	0.416	0.397	0.00013835	1
Plppr1	8.06e-09	0.437962	0.257	0.204	0.00013842	1
Arpc5	1.02e-08	0.323155	0.574	0.603	0.000175718	1
Cdkn1c	1.08e-08	0.449263	0.324	0.259	0.000185696	1
Akap9	1.4e-08	0.317289	0.551	0.552	0.000240663	1
Mdh2	1.95e-08	0.251506	0.729	0.785	0.000335345	1
Plcb1	2.71e-08	0.350464	0.355	0.306	0.000465839	1
Arpc1a	3.83e-08	0.287032	0.588	0.645	0.000657844	1
Fam32a	6.48e-08	0.260644	0.631	0.678	0.00111288	1
Kif5c	6.73e-08	0.309514	0.447	0.42	0.00115478	1
Cbr1	8.09e-08	0.364909	0.432	0.437	0.00138844	1
Dpysl5	9.08e-08	0.28754	0.327	0.276	0.00155931	1
Nol4	1.11e-07	0.340962	0.298	0.247	0.00191085	1
Hdac2	1.23e-07	0.283158	0.546	0.579	0.00210473	1
Gtf2f2	1.27e-07	0.391656	0.305	0.272	0.00218816	1
Serp2	1.71e-07	0.380487	0.284	0.236	0.00292981	1
Sh3bp1	1.79e-07	0.368704	0.349	0.325	0.00308056	1
Eif4a2	2.12e-07	0.32843	0.489	0.505	0.00363411	1
Ube2e3	2.57e-07	0.276038	0.625	0.688	0.00441163	1
Ubald2	2.64e-07	0.251128	0.584	0.617	0.00452493	1
Soga3	2.94e-07	0.324208	0.448	0.433	0.00505429	1
Bcl7a	3.33e-07	0.279136	0.492	0.483	0.00572065	1
Rab11b	4.84e-07	0.287051	0.6	0.669	0.00830362	1
Emx1	6.25e-07	0.347816	0.435	0.43	0.0107379	1
Ube2b	6.35e-07	0.264136	0.655	0.724	0.0109063	1
Zfos1	6.5e-07	0.290436	0.543	0.569	0.0111635	1
Tbpl1	8.07e-07	0.362991	0.373	0.368	0.0138626	1
Nrxn1	1.04e-06	0.356933	0.272	0.231	0.0178163	1
Rtf1	1.09e-06	0.264395	0.626	0.694	0.0187153	1
Tmem178	1.11e-06	0.396596	0.278	0.244	0.0190623	1
Cttnbp2	1.35e-06	0.32779	0.407	0.38	0.0231633	1
Sorbs2	1.42e-06	0.345917	0.304	0.268	0.0244504	1
Tulp4	2.57e-06	0.273399	0.512	0.515	0.0441937	1
Olfm1	3.19e-06	0.272131	0.408	0.375	0.0547138	1
Ccni	4.29e-06	0.311536	0.516	0.556	0.0736565	1
Fnbp1l	4.46e-06	0.285344	0.525	0.543	0.0764967	1
Zcchc18	4.58e-06	0.338033	0.349	0.334	0.0786422	1
BC029214	5e-06	0.317337	0.298	0.27	0.0859036	1
Socs2	5.68e-06	0.360259	0.305	0.272	0.0975087	1
Rnd3	8.17e-06	0.329635	0.257	0.216	0.140299	1
Ier3ip1	9.42e-06	0.275816	0.624	0.694	0.161768	1
Kmt2e	1.31e-05	0.277499	0.517	0.548	0.22488	1
Rundc3a	1.61e-05	0.304442	0.339	0.32	0.276789	1
Brsk2	2.01e-05	0.30609	0.32	0.294	0.344417	1
Fam96b	2.26e-05	0.252663	0.546	0.617	0.387797	1
Ilf2	2.68e-05	0.253143	0.552	0.605	0.45993	1
R3hdm4	2.91e-05	0.313435	0.442	0.467	0.500316	1
Plgrkt	3.27e-05	0.305246	0.484	0.528	0.561245	1
Trappc2l	3.6e-05	0.272091	0.474	0.517	0.617706	1
Mex3a	3.87e-05	0.316406	0.422	0.432	0.664349	1
Arid4b	5.44e-05	0.269701	0.47	0.493	0.933853	1
Ttc5	6.06e-05	0.30012	0.377	0.386	1	1
Pcsk1n	6.41e-05	0.294251	0.386	0.383	1	1
Nipsnap1	6.5e-05	0.336274	0.3	0.287	1	1
Fmnl2	6.62e-05	0.283244	0.289	0.263	1	1
Dazap1	7.14e-05	0.276207	0.426	0.45	1	1
Zfp462	0.00012241	0.26942	0.426	0.431	1	1
Mad2l2	0.000127354	0.293078	0.354	0.356	1	1
Gabbr1	0.000136012	0.30249	0.368	0.37	1	1
Dda1	0.000136899	0.295907	0.395	0.416	1	1
Lrpap1	0.000183092	0.402928	0.375	0.395	1	1
Fscn1	0.000190505	0.257263	0.565	0.636	1	1
Mkrn1	0.000197024	0.256055	0.396	0.406	1	1
Pak1	0.00024022	0.286832	0.262	0.239	1	1
Lmo4	0.000248448	0.264399	0.45	0.462	1	1
Nr2f1	0.000278598	0.258952	0.578	0.593	1	1
Cxadr	0.000324025	0.310722	0.283	0.265	1	1
Trim9	0.000350699	0.352777	0.294	0.279	1	1
Rbm4b	0.000777281	0.266266	0.336	0.345	1	1
Kdm5b	0.000799328	0.319589	0.432	0.458	1	1
Znrf1	0.000842424	0.266536	0.305	0.3	1	1
2300009A05Rik	0.000869492	0.329768	0.329	0.336	1	1
Med22	0.000978601	0.286664	0.387	0.409	1	1
Haghl	0.00104961	0.322232	0.345	0.358	1	1
Zfp292	0.00113468	0.288613	0.458	0.496	1	1
Zbtb38	0.00131555	0.307496	0.3	0.29	1	1
Midn	0.00142005	0.283512	0.397	0.42	1	1
Idnk	0.0026548	0.331318	0.291	0.292	1	1
Usf1	0.00307917	0.26299	0.379	0.41	1	1
Peli1	0.00362919	0.266078	0.38	0.395	1	1
Adgrl2	0.00422846	0.25467	0.406	0.43	1	1
Tcaf1	0.0060031	0.268895	0.442	0.483	1	1
Afap1	0.00662976	0.261352	0.349	0.348	1	1
Fam114a2	0.00762296	0.304539	0.268	0.267	1	1
Zfp608	0.00824815	0.288838	0.33	0.339	1	1
Neurog2	0	2.56387	0.927	0.178	0	2
Eomes	0	1.75625	0.954	0.317	0	2
Gadd45g	1.98e-269	1.77082	0.697	0.186	3.39e-265	2
Btbd17	8.13e-249	1.26935	0.799	0.264	1.4e-244	2
Ptgds	8.17e-249	1.05439	0.547	0.109	1.4e-244	2
Mfng	2.97e-222	1.00661	0.634	0.158	5.1e-218	2
Rps26	4.75e-214	0.626566	0.999	0.99	8.16e-210	2
Mdk	2.29e-205	0.927927	0.999	0.904	3.94e-201	2
Rps27a	1.71e-202	0.551489	0.999	0.991	2.94e-198	2
Hes6	2.54e-199	1.20427	0.938	0.532	4.36e-195	2
Mfap4	1.48e-194	1.11464	0.81	0.315	2.54e-190	2
Rpl37	1.48e-189	0.476305	1	0.995	2.54e-185	2
Rpl23	8.78e-181	0.528488	1	0.991	1.51e-176	2
Rpl32	7.11e-180	0.534518	0.999	0.99	1.22e-175	2
Rps18	9.22e-177	0.601896	1	0.983	1.58e-172	2
Rps28	3.82e-173	0.449024	1	0.996	6.57e-169	2
Mdga1	4.2e-171	0.695618	0.379	0.07	7.22e-167	2
Myo10	3.66e-167	0.910809	0.542	0.159	6.28e-163	2
Rpl36	1.21e-165	0.492309	1	0.991	2.08e-161	2
Rhbdl3	4.99e-161	0.691135	0.36	0.067	8.58e-157	2
Rpl18a	1.3e-160	0.527405	1	0.992	2.24e-156	2
Rpl9	1.31e-159	0.505369	1	0.987	2.25e-155	2
Rps3a1	4.38e-159	0.533948	1	0.985	7.52e-155	2
Rpl30	2.38e-157	0.490872	0.999	0.989	4.08e-153	2
Rps24	1.83e-152	0.432325	0.999	0.993	3.14e-148	2
Btg2	6.21e-149	0.84109	0.554	0.175	1.07e-144	2
Eef1a1	2.87e-148	0.464343	1	0.993	4.93e-144	2
Rplp0	2.31e-147	0.540424	0.999	0.982	3.96e-143	2
Rps9	6.26e-147	0.522682	0.996	0.984	1.07e-142	2
Rps20	2e-145	0.491748	1	0.988	3.43e-141	2
Rps27	3.67e-145	0.434874	1	0.994	6.31e-141	2
Rps10	2.87e-143	0.48038	1	0.986	4.93e-139	2
Rpl24	1.96e-142	0.44504	0.999	0.989	3.37e-138	2
Rpl35a	1e-141	0.44491	1	0.985	1.72e-137	2
Rpl3	3.8e-134	0.589378	1	0.956	6.52e-130	2
Elavl4	5.59e-134	0.898541	0.901	0.498	9.6e-130	2
Rpl13	5.64e-134	0.417809	1	0.995	9.69e-130	2
Rpl41	3.19e-131	0.419741	1	0.997	5.48e-127	2
Rab8b	1.48e-128	0.977503	0.708	0.336	2.55e-124	2
Nrxn3	1.49e-128	0.662438	0.617	0.23	2.56e-124	2
Rpl10a	3.15e-128	0.566982	0.998	0.967	5.4e-124	2
Rpl37a	3.14e-127	0.380577	1	0.995	5.4e-123	2
Kif26b	3.77e-125	0.67783	0.36	0.084	6.48e-121	2
Rps29	5.59e-122	0.307778	1	0.998	9.6e-118	2
Rps15a	9.52e-122	0.473122	1	0.99	1.63e-117	2
Rpl34	1.06e-120	0.391153	1	0.99	1.83e-116	2
Elavl2	3.68e-120	0.922026	0.918	0.576	6.31e-116	2
Shfm1	3.94e-117	0.53268	1	0.949	6.76e-113	2
Rpl6	4.49e-117	0.440135	1	0.983	7.7e-113	2
Rpl8	4.9e-116	0.475187	1	0.983	8.41e-112	2
Gamt	2.28e-115	0.86675	0.501	0.181	3.91e-111	2
Rpl22	1.62e-114	0.501978	0.999	0.964	2.78e-110	2
Coro1c	1.4e-112	0.754333	0.55	0.211	2.4e-108	2
Chn2	1.24e-110	0.657954	0.423	0.124	2.12e-106	2
Rpl18	2.17e-109	0.49477	0.996	0.982	3.73e-105	2
Rpl15	1.16e-107	0.419704	0.999	0.981	1.99e-103	2
Rpl19	1.94e-107	0.401382	1	0.988	3.34e-103	2
Dll3	2.45e-107	0.53386	0.303	0.067	4.21e-103	2
Rps8	2.51e-107	0.367578	1	0.992	4.31e-103	2
Rps4x	1.19e-104	0.402523	1	0.986	2.04e-100	2
Lrrn3	3.33e-104	0.560004	0.339	0.084	5.71e-100	2
Rpl28	4.58e-104	0.507777	0.995	0.974	7.86e-100	2
Rpl39	5.41e-104	0.353482	1	0.996	9.29e-100	2
Fau	5.91e-104	0.331061	1	0.993	1.02e-99	2
Snhg18	9.61e-103	0.763964	0.485	0.177	1.65e-98	2
Rpl11	4.67e-102	0.377116	1	0.99	8.02e-98	2
Chd7	1.97e-101	0.735701	0.51	0.201	3.39e-97	2
Cd63	1.03e-100	0.754907	0.886	0.543	1.77e-96	2
Rps2	9.29e-99	0.44837	0.999	0.981	1.6e-94	2
Rps21	2.33e-98	0.395674	1	0.992	3.99e-94	2
Sdc3	5.72e-98	0.699679	0.653	0.296	9.82e-94	2
Rplp1	8.06e-97	0.46815	0.999	0.969	1.38e-92	2
Rpl26	1.06e-96	0.416427	0.999	0.975	1.81e-92	2
Rpl38	2.61e-96	0.325156	1	0.994	4.49e-92	2
Mfap2	1.25e-94	0.716973	0.884	0.576	2.15e-90	2
Ppib	1.63e-94	0.606312	0.989	0.893	2.8e-90	2
Rps3	2.19e-94	0.48419	1	0.973	3.76e-90	2
Rpl36a	1.68e-93	0.488107	0.999	0.955	2.89e-89	2
Eef1b2	1.03e-91	0.514561	0.998	0.92	1.76e-87	2
Rpl35	2.57e-91	0.337185	1	0.987	4.41e-87	2
Rps11	1.87e-90	0.455409	0.994	0.982	3.21e-86	2
Rps5	3.79e-90	0.44747	0.996	0.978	6.5e-86	2
Igsf8	5.06e-89	0.815567	0.759	0.465	8.69e-85	2
Rps12	8.18e-88	0.456973	1	0.943	1.41e-83	2
Rps13	6.03e-87	0.435576	1	0.982	1.04e-82	2
Rps19	9.36e-87	0.437094	0.996	0.985	1.61e-82	2
Lzts1	3.88e-86	0.758366	0.679	0.34	6.66e-82	2
Rps23	7.55e-84	0.364874	1	0.986	1.3e-79	2
Abracl	2.67e-83	1.00921	0.842	0.601	4.58e-79	2
Tox3	5.44e-83	0.701275	0.602	0.288	9.34e-79	2
Pdlim4	5.12e-82	0.707211	0.627	0.325	8.79e-78	2
Rps7	4.38e-81	0.336787	1	0.986	7.53e-77	2
Rpsa	2.09e-79	0.382689	0.999	0.988	3.59e-75	2
Cplx2	3.07e-78	0.622331	0.578	0.254	5.28e-74	2
Insm1	1.16e-77	0.683058	0.813	0.486	1.99e-73	2
Dhrs4	9.79e-77	0.684484	0.577	0.282	1.68e-72	2
Cdk2ap1	1.16e-76	0.574777	0.966	0.749	1.99e-72	2
Nme4	9.64e-76	0.577335	0.394	0.148	1.66e-71	2
Serping1	1.09e-75	0.479938	0.305	0.089	1.87e-71	2
Cdk4	5.22e-74	0.488334	0.992	0.881	8.97e-70	2
Rpl17	1.09e-73	0.402336	1	0.966	1.87e-69	2
Cox7c	5.63e-73	0.357548	1	0.974	9.67e-69	2
Rps14	5.88e-73	0.3437	1	0.975	1.01e-68	2
Tank	8.37e-72	0.522656	0.402	0.156	1.44e-67	2
Rpl27a	5.19e-71	0.368634	0.999	0.988	8.92e-67	2
Top1	1.2e-70	0.544779	0.976	0.904	2.06e-66	2
Cmc1	1.41e-69	0.636134	0.699	0.411	2.42e-65	2
Celsr1	1.86e-67	0.599908	0.463	0.209	3.19e-63	2
Igsf21	1.96e-67	0.434774	0.292	0.089	3.36e-63	2
Pkdcc	2.84e-67	0.522741	0.393	0.147	4.87e-63	2
Gnb2l1	1.41e-66	0.429806	0.984	0.899	2.43e-62	2
Rpl27	2.17e-66	0.315744	1	0.98	3.72e-62	2
Rps16	1.99e-64	0.380927	0.995	0.97	3.41e-60	2
Hsp90ab1	2.48e-64	0.363264	1	0.978	4.26e-60	2
Naca	9.64e-64	0.340968	1	0.972	1.65e-59	2
Gm10709	6.26e-63	0.367702	0.998	0.953	1.07e-58	2
Rps6	4.32e-61	0.451371	0.983	0.854	7.42e-57	2
Ezr	1.45e-60	0.521726	0.807	0.524	2.49e-56	2
Atp2b2	3.87e-59	0.447991	0.418	0.17	6.64e-55	2
Glrx2	5.16e-59	0.525974	0.886	0.664	8.86e-55	2
Rpl12	6.94e-59	0.427617	0.977	0.843	1.19e-54	2
Ppp1r14b	3.33e-58	0.401894	0.998	0.925	5.72e-54	2
Ypel3	3.33e-57	0.513009	0.898	0.68	5.72e-53	2
Heg1	9.84e-57	0.407356	0.304	0.107	1.69e-52	2
Rpl21	2.32e-56	0.298263	0.999	0.983	3.98e-52	2
Npc2	8.91e-56	0.405182	0.92	0.713	1.53e-51	2
Pam	1.27e-55	0.601651	0.913	0.681	2.18e-51	2
Rpl7	5.95e-55	0.330048	0.999	0.968	1.02e-50	2
Rpl14	9.51e-55	0.388878	0.992	0.901	1.63e-50	2
Atp5g2	3.12e-54	0.363575	0.998	0.942	5.35e-50	2
Syt4	1.14e-53	0.395374	0.28	0.095	1.96e-49	2
Nsa2	1.76e-52	0.399176	0.985	0.895	3.03e-48	2
Chchd2	1.92e-52	0.303724	0.999	0.978	3.3e-48	2
Gpx4	1.24e-51	0.491211	0.956	0.827	2.14e-47	2
Cd164	1.62e-51	0.475269	0.444	0.222	2.79e-47	2
Myt1	6.46e-50	0.366948	0.31	0.115	1.11e-45	2
Tead2	3.7e-49	0.505898	0.488	0.267	6.35e-45	2
Shf	4.19e-48	0.434485	0.473	0.223	7.19e-44	2
Lima1	5.92e-48	0.505921	0.47	0.247	1.02e-43	2
Rplp2	1.4e-47	0.310138	0.994	0.977	2.4e-43	2
Cadm3	1.43e-47	0.425574	0.352	0.149	2.46e-43	2
Trp53i11	5.43e-47	0.357034	0.424	0.188	9.33e-43	2
Pantr1	7.27e-47	0.340948	1	0.946	1.25e-42	2
Tmem218	8.71e-47	0.46223	0.404	0.197	1.5e-42	2
Gm8730	1.98e-46	0.458067	0.867	0.669	3.4e-42	2
Pax6	7.04e-46	0.482911	0.715	0.441	1.21e-41	2
Afap1	7.3e-46	0.431131	0.588	0.319	1.25e-41	2
Acads	1.28e-45	0.441255	0.395	0.191	2.2e-41	2
Gng5	2.46e-45	0.375684	0.984	0.787	4.22e-41	2
Syne2	3.37e-45	0.482239	0.583	0.342	5.79e-41	2
Zfp423	1.1e-44	0.349425	0.25	0.091	1.89e-40	2
Sema5a	2.09e-44	0.426875	0.361	0.158	3.59e-40	2
Gadd45gip1	1.5e-43	0.471262	0.487	0.268	2.57e-39	2
Rps25	3.02e-43	0.331616	0.995	0.912	5.18e-39	2
Eif1b	2.06e-42	0.489485	0.985	0.913	3.53e-38	2
Slc16a2	2.32e-42	0.434199	0.419	0.211	3.99e-38	2
Pabpc1	3.24e-42	0.416792	0.875	0.682	5.56e-38	2
Cnpy2	8.79e-42	0.441401	0.762	0.53	1.51e-37	2
Ddit4	1.12e-41	0.42708	0.526	0.293	1.92e-37	2
F2r	4.1e-41	0.475671	0.536	0.313	7.04e-37	2
Rab13	1.24e-40	0.35363	0.267	0.109	2.13e-36	2
D8Ertd82e	3.56e-39	0.376572	0.297	0.13	6.1e-35	2
Magi1	8.89e-39	0.401727	0.419	0.225	1.53e-34	2
Psmb1	1.35e-38	0.341973	0.966	0.842	2.32e-34	2
Slc1a2	4.02e-38	0.365995	0.268	0.113	6.9e-34	2
Ufm1	5.35e-38	0.444574	0.616	0.415	9.19e-34	2
Atp6v1f	1.04e-37	0.345681	0.952	0.817	1.79e-33	2
Tmed4	1.47e-37	0.409954	0.651	0.427	2.52e-33	2
Polr3k	1.64e-37	0.438879	0.669	0.449	2.81e-33	2
Ckb	2.12e-37	0.329136	0.95	0.695	3.64e-33	2
Pcmtd2	2.65e-36	0.381497	0.384	0.197	4.54e-32	2
Hmgn2	3.04e-36	0.260313	0.996	0.894	5.22e-32	2
Prdx2	5.05e-36	0.264948	0.998	0.968	8.68e-32	2
Atp5e	9.99e-36	0.2612	0.998	0.966	1.72e-31	2
Pfdn5	2.36e-35	0.289527	0.989	0.918	4.05e-31	2
Egr1	3.28e-35	0.586565	0.32	0.153	5.63e-31	2
Sox2	3.73e-35	0.369256	0.577	0.344	6.4e-31	2
Slc30a10	4.9e-35	0.329593	0.318	0.144	8.42e-31	2
Eif3f	8.05e-35	0.357186	0.964	0.866	1.38e-30	2
Ssbp1	1.11e-34	0.378301	0.827	0.626	1.91e-30	2
Lrp8	1.38e-34	0.372967	0.59	0.351	2.37e-30	2
B2m	1.9e-34	0.364021	0.533	0.326	3.27e-30	2
Cald1	1.94e-34	0.321097	0.375	0.187	3.34e-30	2
Tomm7	2.05e-34	0.298224	0.992	0.906	3.52e-30	2
Glo1	3.12e-34	0.314523	0.943	0.72	5.37e-30	2
Rcor2	3.36e-34	0.298102	0.559	0.31	5.77e-30	2
Abcd2	4.8e-33	0.320601	0.288	0.131	8.24e-29	2
Dlgap1	4.8e-33	0.321242	0.268	0.117	8.25e-29	2
Map1lc3b	1.83e-32	0.310496	0.956	0.832	3.15e-28	2
Acly	1.99e-32	0.33064	0.496	0.288	3.42e-28	2
Ddx39b	2.38e-32	0.371412	0.873	0.691	4.08e-28	2
Rpl7a	3.42e-32	0.280968	0.998	0.946	5.87e-28	2
Zbtb20	3.54e-32	0.401678	0.882	0.724	6.07e-28	2
Srek1ip1	3.78e-32	0.373719	0.596	0.39	6.49e-28	2
Loxl1	5.04e-32	0.333428	0.496	0.293	8.66e-28	2
Tacc2	5.13e-32	0.334531	0.309	0.148	8.81e-28	2
Rybp	1.11e-31	0.302034	0.292	0.135	1.9e-27	2
Sesn1	1.12e-31	0.309763	0.307	0.145	1.92e-27	2
Miat	1.26e-31	0.322871	0.378	0.194	2.17e-27	2
Cdkn1c	3.07e-31	0.559638	0.435	0.247	5.26e-27	2
Zbtb38	3.43e-31	0.308011	0.479	0.268	5.89e-27	2
Fam53b	3.6e-31	0.323499	0.267	0.12	6.18e-27	2
St3gal5	7.45e-31	0.309445	0.381	0.196	1.28e-26	2
Fam32a	7.86e-31	0.33491	0.833	0.653	1.35e-26	2
Mycl	9.12e-31	0.302598	0.321	0.153	1.57e-26	2
Ccdc167	9.6e-31	0.367861	0.337	0.178	1.65e-26	2
Vps37b	1.22e-30	0.394934	0.559	0.366	2.1e-26	2
Gem	1.33e-30	0.336893	0.298	0.148	2.29e-26	2
Zfand1	2.09e-30	0.336933	0.33	0.169	3.59e-26	2
Gabarapl2	4.22e-30	0.296179	0.971	0.819	7.24e-26	2
Dmrta2	6.97e-30	0.393835	0.52	0.332	1.2e-25	2
Ehbp1	7.36e-30	0.333743	0.405	0.229	1.26e-25	2
Ctnnb1	3.38e-29	0.348739	0.818	0.638	5.8e-25	2
Mxd4	4.7e-29	0.336611	0.41	0.228	8.07e-25	2
Mrpl34	6.32e-29	0.332985	0.817	0.645	1.09e-24	2
Uqcrh	1.02e-28	0.261552	0.995	0.923	1.76e-24	2
Myo6	1.05e-28	0.323507	0.314	0.161	1.8e-24	2
Btf3	1.67e-27	0.251709	0.996	0.945	2.87e-23	2
Rprm	2.07e-27	0.412325	0.444	0.267	3.56e-23	2
Ubl7	2.73e-27	0.331304	0.427	0.251	4.69e-23	2
Rpl22l1	3.66e-27	0.281467	0.993	0.914	6.29e-23	2
Hmg20b	3.76e-27	0.344551	0.564	0.381	6.46e-23	2
Inhbb	8.28e-27	0.287841	0.273	0.135	1.42e-22	2
Plppr1	1.52e-26	0.278807	0.367	0.191	2.62e-22	2
Calm1	1.85e-26	0.347077	0.959	0.906	3.18e-22	2
Tbrg1	2.22e-26	0.32072	0.589	0.388	3.82e-22	2
Elk3	5.19e-26	0.333913	0.321	0.18	8.92e-22	2
Ndufa6	6.44e-26	0.276177	0.904	0.763	1.11e-21	2
Gm10076	8.79e-26	0.347154	0.69	0.501	1.51e-21	2
Srp14	9.83e-26	0.258739	0.965	0.869	1.69e-21	2
Pink1	1.37e-25	0.287899	0.331	0.177	2.35e-21	2
Dnajc15	1.4e-25	0.343726	0.51	0.336	2.4e-21	2
Eny2	2.36e-25	0.327522	0.851	0.684	4.05e-21	2
Emx1	2.85e-25	0.385098	0.604	0.41	4.9e-21	2
Fam210b	2.86e-25	0.295042	0.713	0.494	4.91e-21	2
Eef1d	2.94e-25	0.284091	0.768	0.532	5.05e-21	2
Nabp2	3.81e-25	0.304717	0.644	0.457	6.54e-21	2
Adamts18	6.02e-25	0.300273	0.326	0.177	1.03e-20	2
Rpl4	8.23e-25	0.274919	0.959	0.831	1.41e-20	2
Ift43	9.21e-25	0.33132	0.502	0.324	1.58e-20	2
Ino80b	1.3e-24	0.31351	0.542	0.366	2.23e-20	2
Ndufa7	2.59e-24	0.266384	0.971	0.871	4.45e-20	2
Vamp7	3.64e-24	0.326878	0.41	0.25	6.25e-20	2
H2-D1	4.49e-24	0.390932	0.519	0.346	7.71e-20	2
Cbfa2t2	6.37e-24	0.259456	0.378	0.212	1.09e-19	2
Svip	8.85e-24	0.316374	0.301	0.162	1.52e-19	2
Rps27l	1.01e-23	0.26586	0.956	0.792	1.73e-19	2
Hspb11	1.21e-23	0.290349	0.407	0.248	2.08e-19	2
Pmepa1	2.48e-23	0.351376	0.63	0.459	4.25e-19	2
Ccs	2.58e-23	0.309844	0.419	0.264	4.42e-19	2
Mrps33	2.84e-23	0.275409	0.925	0.778	4.87e-19	2
Ccdc136	3.16e-23	0.329175	0.404	0.25	5.42e-19	2
Cib1	3.42e-23	0.296847	0.365	0.217	5.88e-19	2
Zmat2	3.5e-23	0.270522	0.821	0.627	6.01e-19	2
Nsmce4a	4.39e-23	0.325826	0.619	0.443	7.53e-19	2
Polr2k	4.87e-23	0.281192	0.91	0.783	8.36e-19	2
Gtf3c6	6e-23	0.279792	0.562	0.383	1.03e-18	2
Phc2	6.38e-23	0.331439	0.555	0.38	1.1e-18	2
Ebpl	8e-23	0.310492	0.474	0.307	1.37e-18	2
Rpl5	9.43e-23	0.265528	0.952	0.823	1.62e-18	2
Chmp5	2.54e-22	0.287718	0.825	0.67	4.36e-18	2
Rpl13a	2.89e-22	0.251605	0.973	0.905	4.96e-18	2
3110039M20Rik.1	4.63e-22	0.392006	0.487	0.327	7.94e-18	2
Hrsp12	4.78e-22	0.294373	0.253	0.136	8.21e-18	2
Glrx3	6.93e-22	0.313125	0.76	0.61	1.19e-17	2
Eif3h	6.94e-22	0.251043	0.936	0.815	1.19e-17	2
Pbx3	7.84e-22	0.254499	0.262	0.139	1.35e-17	2
Gstm5	9.97e-22	0.277628	0.777	0.578	1.71e-17	2
Lyrm2	1.93e-21	0.299903	0.528	0.363	3.32e-17	2
Eef1g	2.7e-21	0.28111	0.904	0.749	4.64e-17	2
Abca1	2.83e-21	0.262403	0.516	0.339	4.86e-17	2
Pnrc1	3.41e-21	0.264164	0.8	0.628	5.85e-17	2
1110038F14Rik	3.55e-21	0.296092	0.555	0.389	6.09e-17	2
Bola2	4.23e-21	0.285568	0.808	0.638	7.26e-17	2
Dcaf8	4.48e-21	0.262766	0.421	0.27	7.69e-17	2
Tfap2c	6.49e-21	0.2677	0.284	0.161	1.11e-16	2
Fam103a1	1.17e-20	0.282882	0.55	0.384	2.01e-16	2
H1f0	1.67e-20	0.309298	0.869	0.735	2.86e-16	2
Palmd	3.19e-20	0.31638	0.447	0.283	5.48e-16	2
Mrpl24	4.26e-20	0.254263	0.558	0.39	7.31e-16	2
Bri3	1.46e-19	0.258141	0.895	0.78	2.5e-15	2
Btf3l4	1.62e-19	0.284528	0.805	0.662	2.79e-15	2
Urod	4.13e-19	0.275607	0.345	0.213	7.09e-15	2
Nrarp	8.42e-19	0.345366	0.359	0.228	1.45e-14	2
Smim11	1.14e-18	0.261883	0.687	0.512	1.96e-14	2
Kcnn2	1.2e-18	0.250232	0.304	0.175	2.06e-14	2
Cul1	1.53e-18	0.255483	0.653	0.488	2.63e-14	2
Idh2	3.51e-18	0.270332	0.686	0.525	6.02e-14	2
Cdc26	3.71e-18	0.255284	0.668	0.502	6.37e-14	2
H2-K1	9.15e-18	0.530469	0.435	0.301	1.57e-13	2
Dhx40	1.04e-17	0.25588	0.324	0.198	1.78e-13	2
Fxr1	2.36e-17	0.256226	0.652	0.492	4.05e-13	2
Pdcd4	2.7e-17	0.264947	0.752	0.588	4.63e-13	2
Fam162a	1.11e-16	0.309317	0.655	0.486	1.91e-12	2
Bnip3	1.56e-16	0.300843	0.354	0.228	2.68e-12	2
Gm5617	1.73e-16	0.262326	0.419	0.285	2.97e-12	2
Lamtor2	2.64e-16	0.250102	0.827	0.689	4.53e-12	2
Selm	3.68e-15	0.29349	0.305	0.197	6.32e-11	2
Uaca	6.18e-15	0.283486	0.453	0.322	1.06e-10	2
Mpg	2.58e-14	0.269407	0.423	0.297	4.42e-10	2
Ifi27	2.38e-12	0.282435	0.263	0.169	4.09e-08	2
Fabp7	0	3.1277	1	0.862	0	3
Aldoc	0	3.05002	0.991	0.27	0	3
Mt3	0	2.81425	0.999	0.62	0	3
Ptprz1	0	2.63695	0.972	0.4	0	3
Tnc	0	2.38335	0.948	0.174	0	3
Cst3	0	2.31806	0.998	0.853	0	3
Ptn	0	2.24126	1	0.894	0	3
Hopx	0	2.23947	0.911	0.291	0	3
Apoe	0	2.21117	0.987	0.416	0	3
Dbi	0	2.18356	1	0.819	0	3
Ddah1	0	2.18241	0.984	0.267	0	3
Cspg5	0	2.16967	0.952	0.181	0	3
Clu	0	2.12025	0.932	0.187	0	3
Phgdh	0	2.10818	0.983	0.269	0	3
Id3	0	2.04722	0.698	0.131	0	3
Prm1	0	1.98798	0.916	0.24	0	3
Mfge8	0	1.98608	0.979	0.271	0	3
Sparc	0	1.91804	0.946	0.216	0	3
Pea15a	0	1.84963	0.969	0.366	0	3
Notch2	0	1.83875	0.863	0.232	0	3
Hes5	0	1.82745	0.726	0.118	0	3
Rgcc	0	1.80135	0.92	0.191	0	3
Slc1a3	0	1.72098	0.915	0.316	0	3
Plpp3	0	1.71126	0.882	0.206	0	3
Vim	0	1.68631	0.993	0.459	0	3
Qk	0	1.67965	0.956	0.418	0	3
Mt1	0	1.66566	0.995	0.433	0	3
Pdpn	0	1.65506	0.811	0.138	0	3
Sox9	0	1.63795	0.903	0.236	0	3
Atp1a2	0	1.58151	0.84	0.142	0	3
Bcan	0	1.54957	0.829	0.211	0	3
S100a1	0	1.54779	0.754	0.174	0	3
Fgfbp3	0	1.53226	0.609	0.114	0	3
Ttyh1	0	1.5018	0.82	0.175	0	3
Hes1	0	1.4446	0.717	0.118	0	3
Slco1c1	0	1.44353	0.787	0.138	0	3
Slc9a3r1	0	1.42361	0.848	0.201	0	3
Oat	0	1.37796	0.802	0.192	0	3
Idi1	0	1.35783	0.693	0.148	0	3
Polr3h	0	1.33662	0.829	0.239	0	3
Scrg1	0	1.31695	0.656	0.113	0	3
Htra1	0	1.3102	0.707	0.154	0	3
S100a13	0	1.27894	0.715	0.149	0	3
Fjx1	0	1.27309	0.81	0.217	0	3
Mid1ip1	0	1.25931	0.748	0.178	0	3
Pmp22	0	1.24613	0.679	0.099	0	3
S100a16	0	1.20352	0.663	0.136	0	3
Ednrb	0	1.19671	0.683	0.124	0	3
Aldh1l1	0	1.1701	0.633	0.09	0	3
Acadl	0	1.16761	0.738	0.172	0	3
S100a6	0	1.14875	0.698	0.12	0	3
Id4	0	1.12698	0.691	0.142	0	3
Ccdc80	0	1.10616	0.629	0.103	0	3
Gstm1	0	1.09574	0.566	0.083	0	3
Tst	0	1.06481	0.601	0.102	0	3
Acaa2	0	1.06013	0.637	0.119	0	3
Tpbg	0	0.991722	0.623	0.107	0	3
Cox4i2	0	0.938916	0.439	0.049	0	3
Prrx2	0	0.891486	0.508	0.072	0	3
Acsbg1	0	0.874015	0.484	0.062	0	3
Fmo1	0	0.765273	0.399	0.031	0	3
Rhoc	2.87e-307	1.11334	0.654	0.135	4.92e-303	3
Vcam1	5.28e-307	1.10326	0.66	0.137	9.07e-303	3
Ntrk2	9.75e-305	1.33621	0.701	0.159	1.67e-300	3
Mt2	1.67e-303	1.42525	0.974	0.353	2.86e-299	3
Slc38a3	4.58e-302	0.857867	0.491	0.068	7.86e-298	3
Mlc1	2e-300	0.88469	0.52	0.079	3.43e-296	3
S1pr1	5.32e-297	0.992446	0.521	0.081	9.14e-293	3
Jun	1.27e-296	1.38055	0.834	0.256	2.18e-292	3
Ckb	2.35e-294	1.495	0.997	0.688	4.03e-290	3
Pnp	8.38e-285	1.04811	0.643	0.14	1.44e-280	3
Slc15a2	2.83e-282	0.906919	0.484	0.072	4.85e-278	3
Psph	4.61e-282	1.12694	0.763	0.209	7.91e-278	3
Fstl1	1.59e-279	1.18634	0.739	0.197	2.73e-275	3
Myl9	2.56e-278	0.890148	0.514	0.083	4.39e-274	3
Ndrg2	1.13e-277	1.2227	0.863	0.291	1.94e-273	3
Gm11627	1.39e-276	1.09302	0.725	0.184	2.39e-272	3
Fbln2	5.74e-273	0.836977	0.433	0.057	9.85e-269	3
Camk2d	1.89e-272	0.883025	0.557	0.105	3.25e-268	3
Tgfb2	8.89e-269	1.00537	0.555	0.105	1.53e-264	3
Pmm1	6.01e-267	1.33027	0.846	0.312	1.03e-262	3
Anxa2	5.71e-265	0.845635	0.574	0.109	9.8e-261	3
Efhd2	2e-264	1.15492	0.876	0.298	3.43e-260	3
Msmo1	1.73e-263	1.28067	0.655	0.161	2.97e-259	3
S100a11	2.87e-263	1.21887	0.659	0.155	4.94e-259	3
Igfbp5	3.64e-262	1.2296	0.657	0.147	6.24e-258	3
Slc14a2	9.33e-261	1.10233	0.466	0.073	1.6e-256	3
Emp2	1.71e-258	0.728143	0.369	0.041	2.93e-254	3
Hmgcs1	1.55e-257	1.46832	0.798	0.273	2.67e-253	3
1810037I17Rik	4.67e-254	1.26281	0.971	0.599	8.02e-250	3
Gnai2	4.32e-253	1.19692	0.979	0.631	7.42e-249	3
Ptgfrn	1.94e-249	0.891777	0.557	0.114	3.33e-245	3
Timp3	1.05e-246	0.793653	0.438	0.065	1.81e-242	3
Gdpd2	4.79e-246	0.602068	0.334	0.033	8.22e-242	3
S1pr3	2.59e-245	0.610047	0.325	0.031	4.45e-241	3
Etaa1os	2.08e-243	0.77927	0.451	0.071	3.57e-239	3
Prdx1	2.47e-242	1.19891	0.978	0.663	4.24e-238	3
Tagln2	1.3e-240	1.09406	0.583	0.126	2.23e-236	3
Prdx6	6.64e-240	1.25294	0.951	0.504	1.14e-235	3
Eepd1	6.99e-240	0.681508	0.411	0.059	1.2e-235	3
Smpdl3a	4.31e-237	1.00264	0.616	0.15	7.41e-233	3
Oaf	4.6e-235	0.603636	0.369	0.046	7.89e-231	3
Tubb2a	1.95e-234	1.35235	0.946	0.512	3.35e-230	3
Tspan12	1.61e-233	0.763366	0.515	0.102	2.76e-229	3
Atp1b1	8.27e-233	1.0527	0.695	0.201	1.42e-228	3
Igfbp2	8.52e-233	1.30659	0.954	0.569	1.46e-228	3
Tspan7	1.11e-232	1.22914	0.906	0.419	1.91e-228	3
Acyp2	5.43e-230	0.807438	0.485	0.092	9.32e-226	3
Acot1	9.63e-228	1.16042	0.913	0.411	1.65e-223	3
Asrgl1	6.14e-227	1.07663	0.645	0.177	1.05e-222	3
Hmgn3	2.25e-226	1.09617	0.979	0.614	3.87e-222	3
Glul	1.34e-225	1.11081	0.744	0.251	2.31e-221	3
Sfrp1	5.3e-224	1.22647	0.949	0.507	9.1e-220	3
Ppp1r1a	1.84e-222	1.10227	0.863	0.36	3.16e-218	3
Tmem100	1.34e-220	0.520595	0.266	0.021	2.3e-216	3
Plagl1	7.83e-219	1.04307	0.689	0.209	1.34e-214	3
Id1	1.18e-216	0.851467	0.49	0.097	2.03e-212	3
Kcne1l	2.89e-216	1.02732	0.697	0.207	4.97e-212	3
Aqp4	1.26e-213	0.733264	0.387	0.058	2.16e-209	3
Prkcdbp	2.43e-213	0.821612	0.531	0.118	4.16e-209	3
Gpx8	5.06e-213	0.81938	0.563	0.135	8.68e-209	3
Glo1	7.09e-213	0.990865	0.98	0.713	1.22e-208	3
Gng5	1.66e-212	0.973493	0.994	0.784	2.86e-208	3
Cnn3	3.29e-211	1.12956	0.909	0.461	5.65e-207	3
Lipg	2.57e-210	0.644677	0.33	0.041	4.41e-206	3
Pls1	1.92e-207	0.539816	0.308	0.035	3.3e-203	3
Ephx1	8.07e-207	0.57914	0.266	0.023	1.39e-202	3
Pon2	5.53e-206	0.758811	0.493	0.107	9.49e-202	3
Mgst1	3.55e-205	0.944116	0.584	0.15	6.1e-201	3
Bst2	4.6e-203	1.24672	0.687	0.209	7.9e-199	3
Egln3	9.09e-202	0.692646	0.48	0.1	1.56e-197	3
Ctsl	2.17e-200	0.958336	0.884	0.394	3.73e-196	3
Glud1	1.92e-198	1.04315	0.761	0.288	3.29e-194	3
Sox3	2.63e-198	0.78267	0.587	0.153	4.51e-194	3
Spry2	3.43e-198	1.06023	0.776	0.274	5.89e-194	3
Slc4a4	1.73e-196	0.735857	0.352	0.052	2.97e-192	3
Csmd1	1.74e-196	0.606571	0.323	0.042	2.99e-192	3
Ptx3	4.61e-195	0.814491	0.485	0.105	7.91e-191	3
Psat1	1.15e-191	0.913666	0.666	0.207	1.98e-187	3
Cyr61	2.18e-190	0.68475	0.372	0.061	3.74e-186	3
Nfe2l2	3.05e-190	0.914095	0.543	0.14	5.24e-186	3
Tmem132b	1.89e-187	0.793778	0.482	0.111	3.24e-183	3
Ifitm3	2.3e-186	1.21239	0.814	0.35	3.95e-182	3
Dio2	4.38e-186	0.762314	0.407	0.077	7.52e-182	3
Fos	4.12e-185	1.16873	0.607	0.179	7.07e-181	3
Zfp36l1	1.05e-184	0.784248	0.633	0.183	1.81e-180	3
Phlda3	2.14e-183	0.874737	0.36	0.06	3.68e-179	3
Cyba	2.89e-183	0.360329	0.64	0.189	4.95e-179	3
Dhrs1	1.01e-180	0.930048	0.747	0.278	1.73e-176	3
44815	3.01e-180	0.964886	0.767	0.298	5.17e-176	3
Cbs	1.35e-179	0.685419	0.483	0.113	2.32e-175	3
Hebp1	5.64e-179	0.568043	0.453	0.096	9.69e-175	3
Fam167a	1.22e-178	0.552296	0.355	0.059	2.09e-174	3
Nr2e1	2.08e-178	0.740312	0.536	0.139	3.57e-174	3
Ctnnd2	2.2e-178	0.823433	0.629	0.192	3.78e-174	3
Rras	4.47e-177	0.71794	0.461	0.105	7.67e-173	3
Gfap	1.05e-176	0.878319	0.43	0.091	1.8e-172	3
Csrp1	9.74e-176	0.711355	0.498	0.122	1.67e-171	3
Vit	1.7e-175	0.669044	0.437	0.092	2.92e-171	3
Hey1	2.82e-174	0.588847	0.398	0.076	4.83e-170	3
Ncan	8.7e-174	1.19642	0.911	0.546	1.49e-169	3
Tnfrsf19	7.25e-171	0.634654	0.378	0.072	1.24e-166	3
Cbr3	2.13e-170	0.60344	0.326	0.052	3.65e-166	3
E130114P18Rik	5.36e-170	0.866412	0.706	0.252	9.2e-166	3
Hadh	6.31e-170	0.677655	0.529	0.142	1.08e-165	3
Sri	9.52e-169	0.843074	0.77	0.305	1.63e-164	3
Cpe	6.55e-168	1.21018	0.921	0.543	1.12e-163	3
Rnaset2a	6.74e-168	0.954346	0.879	0.43	1.16e-163	3
Emid1	2.58e-167	0.723728	0.447	0.102	4.44e-163	3
Nog	8.89e-167	0.496586	0.274	0.035	1.53e-162	3
Tkt	1.58e-166	0.93114	0.915	0.517	2.72e-162	3
Fam181b	3.24e-166	0.901978	0.609	0.189	5.57e-162	3
Cd81	1.43e-165	1.08651	0.952	0.606	2.45e-161	3
Daam2	2.03e-165	0.498321	0.26	0.032	3.49e-161	3
Snx3	3.63e-165	0.880885	0.936	0.568	6.23e-161	3
2810459M11Rik	1.11e-163	0.548938	0.34	0.059	1.91e-159	3
Ak3	4.17e-163	0.78425	0.525	0.148	7.16e-159	3
Pdgfrb	5.15e-163	0.464197	0.27	0.035	8.84e-159	3
Tspan18	1.2e-162	0.678733	0.403	0.087	2.06e-158	3
Rgs20	1.67e-162	0.635668	0.434	0.1	2.87e-158	3
Notch1	2.28e-162	0.805821	0.649	0.22	3.91e-158	3
Sox2	3.84e-162	0.869227	0.79	0.314	6.59e-158	3
1110015O18Rik	2.09e-161	0.538031	0.328	0.055	3.58e-157	3
Cav2	3.52e-160	0.491028	0.264	0.035	6.05e-156	3
Cd9	2.97e-158	1.01717	0.807	0.372	5.1e-154	3
Dkk3	5.39e-158	0.556928	0.306	0.049	9.26e-154	3
P4ha3	8.14e-158	0.47624	0.261	0.034	1.4e-153	3
Gas1	3.69e-157	0.665065	0.586	0.173	6.34e-153	3
Thbs3	5.84e-157	0.651644	0.482	0.122	1e-152	3
Gnas	1.05e-156	0.671439	0.995	0.92	1.81e-152	3
Lamp1	1.36e-156	0.889118	0.926	0.567	2.34e-152	3
Notch3	2.55e-156	0.469538	0.274	0.038	4.38e-152	3
Etv5	6.48e-156	0.631092	0.476	0.122	1.11e-151	3
Decr1	7.4e-155	0.535372	0.329	0.059	1.27e-150	3
Rgma	1.14e-154	0.627968	0.413	0.093	1.96e-150	3
Etv1	2.15e-154	0.715851	0.485	0.129	3.69e-150	3
Jam2	6.1e-154	0.593351	0.448	0.112	1.05e-149	3
Tsc22d4	6.34e-154	0.922432	0.841	0.419	1.09e-149	3
Etv4	2.85e-153	0.579235	0.331	0.061	4.9e-149	3
Gsta4	2.77e-152	0.704653	0.556	0.166	4.76e-148	3
Ntn4	9.5e-152	0.759234	0.406	0.092	1.63e-147	3
Eno1	1.23e-150	0.913654	0.967	0.638	2.11e-146	3
1500015O10Rik	1.82e-150	1.07901	0.502	0.142	3.13e-146	3
Mmd2	7.15e-150	0.787504	0.71	0.268	1.23e-145	3
Rsu1	1.6e-148	0.703413	0.548	0.172	2.75e-144	3
Tnfaip8	2.47e-148	0.497234	0.318	0.058	4.24e-144	3
Pcdh10	2.22e-147	0.677067	0.407	0.095	3.82e-143	3
Serpinh1	4.79e-147	0.749038	0.661	0.234	8.22e-143	3
Siva1	4.93e-147	0.874751	0.78	0.343	8.46e-143	3
Pbxip1	6.05e-147	0.579022	0.349	0.071	1.04e-142	3
Fth1	1.12e-146	0.299813	0.997	0.968	1.92e-142	3
Tm4sf1	5.91e-146	0.491364	0.256	0.036	1.02e-141	3
Rcn1	8.94e-146	0.744505	0.632	0.223	1.54e-141	3
Nim1k	1.88e-145	0.545827	0.338	0.066	3.23e-141	3
Adamts18	5.42e-145	0.804598	0.511	0.152	9.3e-141	3
Ccnd2	7.15e-145	0.901922	0.922	0.523	1.23e-140	3
Phlda1	1.42e-144	0.645728	0.382	0.084	2.43e-140	3
Crip1	7.49e-144	0.728457	0.501	0.145	1.29e-139	3
Syt11	1.26e-143	1.00888	0.916	0.597	2.16e-139	3
Hepacam	1.37e-143	0.481529	0.303	0.053	2.34e-139	3
Lrp4	1.65e-142	0.565829	0.348	0.071	2.83e-138	3
Naaa	2.63e-142	0.458023	0.263	0.04	4.52e-138	3
Degs1	7.84e-141	0.628678	0.441	0.116	1.35e-136	3
Ikbip	1.46e-140	0.592646	0.409	0.099	2.5e-136	3
Kcnk1	1.73e-139	0.50017	0.26	0.039	2.97e-135	3
Stxbp6	8.49e-139	0.55371	0.38	0.088	1.46e-134	3
Ttyh3	5.07e-138	0.868279	0.856	0.475	8.7e-134	3
Etl4	4.84e-136	0.5641	0.314	0.061	8.3e-132	3
Pygb	2.48e-135	0.541113	0.407	0.101	4.26e-131	3
Mfsd2a	2.63e-134	0.500235	0.285	0.05	4.51e-130	3
Arhgap5	8.23e-134	0.804848	0.629	0.242	1.41e-129	3
1500009L16Rik	9.55e-134	0.589256	0.425	0.109	1.64e-129	3
Luzp2	1.43e-133	1.09925	0.414	0.111	2.46e-129	3
E530001K10Rik	4.59e-133	0.556182	0.39	0.093	7.88e-129	3
Csdc2	5.52e-133	0.589716	0.467	0.131	9.47e-129	3
Rlbp1	1.39e-132	0.897158	0.754	0.347	2.38e-128	3
Kbtbd11	1.5e-132	0.491239	0.323	0.065	2.58e-128	3
Fam210b	9.82e-132	0.844313	0.875	0.472	1.69e-127	3
Creb5	2.63e-131	0.69422	0.585	0.198	4.52e-127	3
Phactr2	8.82e-131	0.535368	0.354	0.08	1.51e-126	3
Sptbn1	1.69e-130	0.701278	0.606	0.218	2.91e-126	3
Kcnj10	2.44e-129	0.508333	0.346	0.077	4.2e-125	3
Mest	5.45e-129	0.806918	0.578	0.205	9.35e-125	3
Cpne2	9.57e-129	0.440007	0.279	0.05	1.64e-124	3
Rfx4	7.91e-128	0.485063	0.309	0.063	1.36e-123	3
Atp1b2	5.12e-127	0.744445	0.584	0.209	8.79e-123	3
Ntm	7.65e-127	0.67943	0.438	0.122	1.31e-122	3
Sybu	1.35e-126	0.472035	0.309	0.063	2.32e-122	3
Sox21	7.03e-125	0.621639	0.544	0.18	1.21e-120	3
Me1	1.37e-123	0.399235	0.252	0.042	2.35e-119	3
Aldoa	3.45e-123	0.818211	0.94	0.615	5.92e-119	3
Dab1	3.08e-122	0.577113	0.475	0.144	5.28e-118	3
Cadm2	5.05e-122	0.564064	0.447	0.128	8.67e-118	3
Fkbp9	5.09e-122	0.468473	0.306	0.064	8.74e-118	3
Slitrk2	5.3e-122	0.692634	0.606	0.228	9.09e-118	3
Wwtr1	7.48e-121	0.562516	0.44	0.128	1.28e-116	3
Abcd3	8.71e-121	0.574522	0.495	0.156	1.5e-116	3
Cdon	9.14e-121	0.701099	0.518	0.177	1.57e-116	3
Specc1	1.55e-120	0.677914	0.546	0.193	2.66e-116	3
Gli3	1.68e-120	0.678402	0.501	0.161	2.88e-116	3
Gm13305	6.41e-120	0.463741	0.325	0.072	1.1e-115	3
Npas3	6.53e-120	0.505728	0.491	0.152	1.12e-115	3
Myl6	8.92e-120	0.722865	0.969	0.781	1.53e-115	3
Gcsh	1.81e-119	0.652498	0.683	0.284	3.1e-115	3
Ost4	3.97e-119	0.707587	0.946	0.653	6.81e-115	3
Slc22a23	2.06e-118	0.452386	0.324	0.073	3.54e-114	3
44806	2.17e-118	0.740527	0.793	0.399	3.73e-114	3
Mrps28	7.7e-118	0.734535	0.723	0.336	1.32e-113	3
Fabp5	9.39e-118	0.651853	0.993	0.953	1.61e-113	3
Gnao1	6.11e-117	0.823398	0.831	0.455	1.05e-112	3
Gpm6b	1.12e-116	0.73498	0.966	0.757	1.93e-112	3
B3gat2	1.74e-116	0.47466	0.302	0.065	2.99e-112	3
Rhoa	2.09e-116	0.703381	0.948	0.682	3.59e-112	3
Ndufc2	1.28e-115	0.78223	0.986	0.899	2.2e-111	3
Sall3	1.49e-115	0.472934	0.29	0.06	2.56e-111	3
Cpt1a	3.02e-115	0.452555	0.339	0.081	5.18e-111	3
Timp2	7.38e-115	0.628671	0.58	0.212	1.27e-110	3
Fdps	1.23e-114	0.999947	0.734	0.386	2.11e-110	3
Fars2	1.37e-114	0.614558	0.571	0.207	2.35e-110	3
Cntfr	4.14e-113	0.562868	0.461	0.144	7.11e-109	3
Casq1	3.79e-112	0.402217	0.268	0.052	6.5e-108	3
Pacsin3	3.91e-112	0.489186	0.348	0.089	6.71e-108	3
Zfp36l2	6.27e-112	0.526555	0.409	0.119	1.08e-107	3
Cyp51	2.03e-111	0.693887	0.474	0.156	3.48e-107	3
Rexo2	2.34e-111	0.649909	0.616	0.245	4.01e-107	3
Plce1	3.21e-111	0.43459	0.275	0.056	5.51e-107	3
Scp2	3.27e-111	0.69701	0.908	0.569	5.62e-107	3
Lfng	8.7e-111	0.43355	0.268	0.054	1.49e-106	3
Fgfr2	1.11e-110	0.545321	0.389	0.108	1.91e-106	3
Dnajc24	2.39e-110	0.609821	0.637	0.261	4.11e-106	3
Fgfrl1	5.6e-110	0.41985	0.292	0.063	9.62e-106	3
Gapdh	1.86e-109	0.583702	0.994	0.935	3.19e-105	3
Gyg	5.64e-109	0.399548	0.285	0.061	9.68e-105	3
Dclk1	8.03e-109	0.756825	0.614	0.251	1.38e-104	3
Rbp1	2.59e-108	0.621407	0.313	0.073	4.45e-104	3
Sfxn5	3.59e-108	0.578576	0.462	0.151	6.16e-104	3
Wscd1	6.87e-108	0.493958	0.375	0.103	1.18e-103	3
AI413582	1.27e-107	0.416025	0.267	0.054	2.19e-103	3
Peli2	1.63e-107	0.490035	0.368	0.1	2.79e-103	3
Eva1c	3.63e-107	0.399435	0.269	0.055	6.23e-103	3
Tspan3	9.13e-107	0.670133	0.951	0.666	1.57e-102	3
Btg1	1.02e-106	0.730367	0.969	0.768	1.75e-102	3
B230118H07Rik	3.13e-106	0.571766	0.555	0.209	5.37e-102	3
Slc39a1	1.46e-105	0.577977	0.517	0.187	2.5e-101	3
Anxa6	1.47e-105	0.391399	0.256	0.051	2.52e-101	3
Eef1d	3.26e-105	0.666378	0.902	0.513	5.59e-101	3
44622	8.85e-105	0.572495	0.568	0.219	1.52e-100	3
Metrn	1.41e-104	0.440459	0.28	0.062	2.43e-100	3
Fat1	1.71e-104	0.470614	0.355	0.095	2.94e-100	3
Mif	3.62e-104	0.637451	0.99	0.903	6.22e-100	3
St13	5.73e-104	0.675285	0.954	0.719	9.84e-100	3
Ilk	1.34e-103	0.628169	0.616	0.257	2.31e-99	3
Hspb6	1.5e-103	0.481666	0.336	0.088	2.58e-99	3
Veph1	3.97e-103	0.47415	0.326	0.083	6.81e-99	3
Tmbim6	1.42e-102	0.654149	0.793	0.404	2.43e-98	3
Cd63	3.44e-102	0.663619	0.907	0.538	5.9e-98	3
Hspa5	8.58e-102	0.791728	0.77	0.416	1.47e-97	3
Hsd17b12	3.46e-101	0.63262	0.697	0.32	5.94e-97	3
1810058I24Rik	1.39e-100	0.639963	0.866	0.493	2.38e-96	3
Isg15	4.39e-100	0.658451	0.313	0.077	7.54e-96	3
Snta1	7.5e-100	0.473383	0.345	0.095	1.29e-95	3
Il17d	8.4e-100	0.450849	0.331	0.087	1.44e-95	3
Gsr	2.36e-99	0.439219	0.325	0.086	4.04e-95	3
Crip2	6.33e-99	0.724135	0.854	0.494	1.09e-94	3
Dhrs7	6.36e-99	0.421719	0.255	0.054	1.09e-94	3
Reep5	2.9e-98	0.613682	0.724	0.342	4.98e-94	3
Tle1	3.61e-98	0.491279	0.4	0.123	6.2e-94	3
Ptp4a3	1.17e-97	0.47664	0.253	0.054	2.01e-93	3
Gstm5	1.28e-97	0.672089	0.897	0.561	2.19e-93	3
Aldh2	2e-97	0.555132	0.509	0.19	3.44e-93	3
Pfn1	8.11e-97	0.515299	0.98	0.844	1.39e-92	3
Trip6	3.44e-96	0.349472	0.255	0.054	5.9e-92	3
Serf2	5.8e-96	0.457013	0.993	0.952	9.95e-92	3
Rorb	1.35e-95	0.693915	0.553	0.224	2.32e-91	3
Txn1	2.19e-95	0.624895	0.934	0.622	3.76e-91	3
Zcchc24	4.21e-95	0.490868	0.374	0.114	7.23e-91	3
Cdkn1a	5.07e-95	0.758724	0.297	0.074	8.7e-91	3
Sfr1	5.75e-95	0.697451	0.915	0.642	9.88e-91	3
Ccnd3	4.61e-94	0.52517	0.428	0.146	7.92e-90	3
Magt1	8.81e-94	0.571637	0.43	0.148	1.51e-89	3
Ncald	1.84e-93	0.409732	0.278	0.067	3.16e-89	3
Scrn1	4.05e-93	0.658863	0.833	0.475	6.95e-89	3
Cyb5a	1.07e-92	0.642063	0.885	0.551	1.83e-88	3
Lpcat1	1.83e-91	0.482372	0.401	0.131	3.14e-87	3
Abhd4	2.12e-91	0.44144	0.294	0.075	3.63e-87	3
Pdia3	5.44e-91	0.647827	0.863	0.511	9.35e-87	3
Rps27l	6.06e-91	0.779049	0.972	0.789	1.04e-86	3
Canx	8.12e-91	0.654215	0.778	0.428	1.39e-86	3
Dtd2	8.77e-91	0.428704	0.37	0.114	1.51e-86	3
Igdcc4	9.58e-91	0.414772	0.346	0.1	1.65e-86	3
Acadm	1.38e-90	0.48625	0.368	0.114	2.37e-86	3
Tuba1b	1.97e-89	0.549132	0.949	0.68	3.38e-85	3
Tubb4b	2.39e-89	0.599748	0.801	0.423	4.1e-85	3
Pmvk	3.72e-89	0.594339	0.6	0.262	6.39e-85	3
5033430I15Rik	3.78e-89	0.410942	0.257	0.06	6.49e-85	3
Parva	4.47e-89	0.475403	0.362	0.113	7.67e-85	3
Reep3	6.97e-89	0.625834	0.764	0.407	1.2e-84	3
Morn2	8.09e-89	0.515327	0.545	0.22	1.39e-84	3
0610007P14Rik	8.21e-88	0.63761	0.657	0.316	1.41e-83	3
44819	8.73e-88	0.552533	0.964	0.756	1.5e-83	3
Agrn	9.19e-88	0.59163	0.63	0.288	1.58e-83	3
Clic1	1.01e-87	0.592455	0.901	0.561	1.73e-83	3
Ppt1	1.3e-87	0.508276	0.514	0.201	2.23e-83	3
Scd2	5.98e-87	0.804134	0.832	0.548	1.03e-82	3
Cox6c	8.45e-87	0.431185	0.995	0.95	1.45e-82	3
Hsdl2	4.18e-86	0.38586	0.313	0.087	7.17e-82	3
Aldh7a1	4.47e-86	0.486856	0.429	0.152	7.67e-82	3
Ddt	6.83e-86	0.638275	0.838	0.497	1.17e-81	3
Tns3	8.09e-86	0.346627	0.262	0.065	1.39e-81	3
Adgrb1	9.37e-85	0.388915	0.361	0.112	1.61e-80	3
Ugp2	1.3e-84	0.439219	0.351	0.109	2.24e-80	3
Csmd2	1.82e-84	0.43501	0.34	0.103	3.12e-80	3
Pgm2	2.19e-84	0.391119	0.282	0.074	3.76e-80	3
Tpm1	1.17e-83	0.562046	0.599	0.267	2.01e-79	3
Ptprg	1.49e-83	0.478544	0.338	0.105	2.55e-79	3
Prdx4	2.8e-83	0.53988	0.639	0.292	4.81e-79	3
Sptssa	3.73e-82	0.536364	0.768	0.394	6.4e-78	3
Tceal3	4.36e-82	0.54234	0.568	0.243	7.49e-78	3
Asah1	7.89e-82	0.490549	0.502	0.2	1.36e-77	3
44813	1.83e-81	0.504531	0.522	0.213	3.15e-77	3
Fam49b	4.68e-81	0.517944	0.589	0.262	8.04e-77	3
Fgfr1	8.45e-81	0.488304	0.572	0.24	1.45e-76	3
Slc27a1	8.93e-81	0.361836	0.292	0.081	1.53e-76	3
Arx	2.69e-80	0.341582	0.437	0.159	4.63e-76	3
Anxa5	3.41e-80	0.32968	0.256	0.064	5.86e-76	3
Bet1	4.86e-80	0.488702	0.478	0.191	8.35e-76	3
1110001J03Rik	2.25e-79	0.586409	0.84	0.502	3.86e-75	3
Sqle	2.37e-79	0.496116	0.409	0.148	4.07e-75	3
Elk3	1.85e-78	0.442507	0.438	0.164	3.18e-74	3
Ldha	2.51e-78	0.614225	0.854	0.515	4.3e-74	3
Gclm	5.3e-78	0.457915	0.518	0.216	9.1e-74	3
Gpc4	1.56e-77	0.38265	0.336	0.104	2.67e-73	3
Kcnk2	1.88e-77	0.69378	0.755	0.428	3.23e-73	3
Pax6	2.2e-77	0.564422	0.795	0.429	3.77e-73	3
Tceal8	3.81e-77	0.524158	0.677	0.34	6.54e-73	3
Hmgcr	5.84e-77	0.748177	0.631	0.324	1e-72	3
Fam13c	8.11e-77	0.383438	0.259	0.068	1.39e-72	3
Immp1l	1.33e-76	0.468794	0.64	0.299	2.29e-72	3
Rab9	1.52e-76	0.462515	0.577	0.254	2.61e-72	3
Dad1	1.55e-76	0.561989	0.908	0.635	2.66e-72	3
Shisa4	1.95e-76	0.459788	0.51	0.211	3.35e-72	3
Tcf7l2	4.35e-76	0.427125	0.374	0.127	7.47e-72	3
Litaf	6.64e-76	0.434386	0.421	0.156	1.14e-71	3
Adgrb2	2.41e-75	0.319404	0.282	0.078	4.14e-71	3
Thrsp	2.94e-75	0.666891	0.405	0.148	5.05e-71	3
Rrbp1	3.17e-75	0.46747	0.456	0.178	5.44e-71	3
Nckap5	4.78e-75	0.36786	0.283	0.08	8.2e-71	3
Nrarp	1.24e-74	0.475112	0.501	0.209	2.13e-70	3
Cdo1	1.3e-74	0.455228	0.317	0.099	2.24e-70	3
Slc1a2	1.86e-74	0.498533	0.328	0.104	3.19e-70	3
Paics	4.68e-74	0.53777	0.728	0.386	8.04e-70	3
Sall1	4.73e-74	0.410581	0.32	0.101	8.13e-70	3
Lamc1	6.1e-74	0.363148	0.257	0.069	1.05e-69	3
Hsd17b4	7.95e-74	0.464432	0.42	0.159	1.37e-69	3
Gm2a	1.06e-73	0.368534	0.368	0.126	1.82e-69	3
Plod2	1.25e-73	0.36377	0.292	0.087	2.15e-69	3
Calu	2.43e-73	0.538623	0.562	0.258	4.18e-69	3
Irak1bp1	9.33e-73	0.464854	0.555	0.243	1.6e-68	3
Nsdhl	1.05e-72	0.407678	0.322	0.102	1.79e-68	3
Dok5	1.55e-72	0.52086	0.589	0.273	2.67e-68	3
Etfb	2.31e-72	0.576392	0.755	0.426	3.97e-68	3
Pgam1	2.71e-72	0.560621	0.916	0.648	4.66e-68	3
Xrcc5	3.12e-72	0.436729	0.385	0.138	5.36e-68	3
Aplp2	5.53e-72	0.538322	0.605	0.298	9.49e-68	3
Tpi1	7.31e-72	0.598191	0.864	0.564	1.26e-67	3
E2f5	1.42e-71	0.399422	0.436	0.167	2.44e-67	3
H2-K1	1.47e-71	0.510769	0.6	0.279	2.53e-67	3
Vegfb	1.62e-71	0.489788	0.636	0.309	2.78e-67	3
Tmem5	2.87e-71	0.466603	0.483	0.201	4.94e-67	3
Pdcd10	5.03e-71	0.549334	0.78	0.458	8.64e-67	3
Uqcr10	6.87e-71	0.465596	0.983	0.836	1.18e-66	3
Tprgl	7.64e-71	0.560357	0.738	0.406	1.31e-66	3
Abhd14a	1.66e-69	0.41383	0.421	0.161	2.84e-65	3
Tmem165	1.83e-69	0.435312	0.502	0.216	3.15e-65	3
Vamp3	4.89e-69	0.411975	0.51	0.222	8.39e-65	3
Cpxm1	5.87e-69	0.34425	0.27	0.078	1.01e-64	3
Pdgfrl	1.12e-68	0.424782	0.409	0.154	1.92e-64	3
Smim15	4.65e-68	0.435138	0.513	0.226	7.99e-64	3
Fam213a	1.03e-67	0.473567	0.526	0.232	1.77e-63	3
Msn	1.34e-67	0.375931	0.375	0.138	2.31e-63	3
Rac3	1.74e-67	0.463147	0.459	0.187	2.99e-63	3
Bphl	2.29e-67	0.389948	0.449	0.181	3.94e-63	3
Zfyve21	4.68e-67	0.349645	0.251	0.071	8.04e-63	3
Fnbp1	7.06e-67	0.38485	0.32	0.107	1.21e-62	3
2310039H08Rik	7.92e-67	0.457023	0.615	0.302	1.36e-62	3
Itgb8	1.29e-66	0.319396	0.256	0.074	2.21e-62	3
Flna	2.23e-66	0.458887	0.563	0.267	3.83e-62	3
Adcyap1r1	2.24e-66	0.376244	0.336	0.114	3.84e-62	3
Dars	2.66e-66	0.452172	0.446	0.186	4.56e-62	3
Mvk	3.4e-66	0.377543	0.334	0.116	5.84e-62	3
Ctnna1	7.26e-66	0.402487	0.503	0.219	1.25e-61	3
Atp1a1	1.5e-65	0.473368	0.521	0.236	2.58e-61	3
Nes	2.25e-65	0.400793	0.331	0.117	3.87e-61	3
Myo6	2.87e-65	0.446466	0.391	0.15	4.93e-61	3
Nrg1	6.6e-65	0.482712	0.47	0.202	1.13e-60	3
Soat1	7.2e-65	0.362741	0.423	0.168	1.24e-60	3
Mrps6	8.13e-65	0.501532	0.475	0.207	1.4e-60	3
Tex264	1.3e-64	0.351059	0.338	0.118	2.23e-60	3
Ift57	1.98e-64	0.374831	0.409	0.161	3.39e-60	3
Pde1b	2.29e-64	0.461238	0.593	0.286	3.94e-60	3
Sash1	2.92e-64	0.351071	0.279	0.089	5.01e-60	3
Selm	2.94e-64	0.437533	0.436	0.18	5.04e-60	3
Galk1	3.08e-64	0.387407	0.429	0.175	5.28e-60	3
Ccs	6.25e-64	0.441641	0.536	0.248	1.07e-59	3
Trps1	8.43e-64	0.410823	0.385	0.151	1.45e-59	3
Akap7	1.44e-63	0.390792	0.359	0.135	2.48e-59	3
Insig1	7.18e-63	0.552825	0.526	0.246	1.23e-58	3
Ctnnbip1	1.59e-62	0.584107	0.759	0.468	2.72e-58	3
Sema5b	1.61e-62	0.351811	0.383	0.147	2.77e-58	3
Fxn	1.82e-62	0.431352	0.452	0.194	3.12e-58	3
Mrps14	1.83e-62	0.454835	0.901	0.609	3.14e-58	3
Dag1	2.33e-62	0.414231	0.43	0.178	3.99e-58	3
Krcc1	7.23e-62	0.380167	0.361	0.138	1.24e-57	3
Sat1	7.63e-62	0.280598	0.339	0.12	1.31e-57	3
Atp5e	9.01e-62	0.325671	0.993	0.967	1.55e-57	3
Arl4a	1.98e-61	0.324471	0.251	0.075	3.41e-57	3
Cfap20	3.32e-61	0.438956	0.663	0.341	5.7e-57	3
Pdia6	3.57e-61	0.516886	0.843	0.544	6.13e-57	3
Alcam	4.4e-61	0.467348	0.598	0.293	7.56e-57	3
Cers4	4.48e-61	0.337331	0.308	0.104	7.69e-57	3
Limch1	8.08e-61	0.514153	0.797	0.482	1.39e-56	3
Ndufa12	9.24e-61	0.461856	0.941	0.688	1.59e-56	3
Slc35f1	1.02e-60	0.398645	0.479	0.21	1.75e-56	3
Tacc1	1.27e-60	0.362704	0.392	0.156	2.18e-56	3
Uqcr11	1.36e-60	0.406497	0.985	0.892	2.33e-56	3
Rpn1	1.36e-60	0.484159	0.583	0.291	2.33e-56	3
Rpl22l1	1.95e-60	0.431544	0.99	0.914	3.35e-56	3
Mocs2	2.08e-60	0.428804	0.536	0.253	3.57e-56	3
Sp3os	2.24e-60	0.440128	0.509	0.232	3.85e-56	3
Uaca	4.36e-60	0.449136	0.611	0.3	7.49e-56	3
Fgf13	8.02e-60	0.344504	0.375	0.143	1.38e-55	3
Psap	1.13e-59	0.41109	0.813	0.507	1.95e-55	3
B9d1	3.83e-59	0.378226	0.492	0.221	6.57e-55	3
Gem	4e-59	0.352384	0.364	0.138	6.86e-55	3
Dmd	7.72e-59	0.282682	0.27	0.086	1.32e-54	3
Rap1a	8.31e-59	0.412809	0.599	0.301	1.43e-54	3
Hibadh	1.42e-58	0.354634	0.317	0.114	2.43e-54	3
Uqcc2	1.73e-58	0.453138	0.899	0.622	2.96e-54	3
Phyhipl	9.47e-58	0.416005	0.362	0.14	1.63e-53	3
Cntnap2	2.43e-57	0.344471	0.285	0.094	4.17e-53	3
Bbip1	2.84e-57	0.48254	0.847	0.567	4.88e-53	3
Chst2	3.22e-57	0.307751	0.262	0.084	5.53e-53	3
Clcn3	4.46e-57	0.452658	0.539	0.264	7.65e-53	3
Emc2	4.78e-57	0.410824	0.579	0.291	8.2e-53	3
Tvp23b	4.87e-57	0.380911	0.487	0.224	8.36e-53	3
Hsd17b10	5.36e-57	0.445103	0.798	0.478	9.21e-53	3
Tmed3	6.07e-57	0.395242	0.472	0.213	1.04e-52	3
Ide	6.93e-57	0.35613	0.344	0.133	1.19e-52	3
Ggh	1.13e-56	0.362943	0.376	0.152	1.94e-52	3
Tapbp	1.62e-56	0.337062	0.293	0.101	2.78e-52	3
Eci1	2.55e-56	0.338471	0.368	0.146	4.37e-52	3
Srsf9	2.98e-56	0.458215	0.885	0.604	5.11e-52	3
Dnmt3a	4.57e-56	0.340449	0.34	0.132	7.84e-52	3
Gria3	5.21e-56	0.366665	0.284	0.097	8.94e-52	3
Cachd1	5.85e-56	0.402423	0.371	0.15	1e-51	3
Maged2	1.79e-55	0.495598	0.695	0.394	3.08e-51	3
Unc119	1.9e-55	0.425078	0.644	0.339	3.27e-51	3
Swi5	3.43e-55	0.452741	0.939	0.726	5.89e-51	3
Blvrb	5.67e-55	0.290221	0.348	0.134	9.73e-51	3
Ywhae	5.9e-55	0.343149	0.991	0.944	1.01e-50	3
Mier1	6.56e-55	0.413452	0.503	0.241	1.13e-50	3
Fermt2	9.45e-55	0.395821	0.491	0.23	1.62e-50	3
Ssbp2	9.99e-55	0.321631	0.5	0.226	1.71e-50	3
44811	1.41e-54	0.432745	0.88	0.614	2.43e-50	3
Bckdhb	1.69e-54	0.327036	0.301	0.109	2.9e-50	3
Fstl5	1.94e-54	0.342338	0.298	0.106	3.32e-50	3
Atxn1	2.14e-54	0.349838	0.322	0.119	3.67e-50	3
Tmem106b	6.93e-54	0.349341	0.383	0.16	1.19e-49	3
Bola3	1.12e-53	0.428938	0.552	0.285	1.92e-49	3
Hspe1	2.02e-53	0.426865	0.964	0.81	3.47e-49	3
1500011K16Rik	2.82e-53	0.419053	0.606	0.323	4.85e-49	3
Tfap2c	3.61e-53	0.386051	0.364	0.149	6.2e-49	3
Dync2li1	4.25e-53	0.332198	0.353	0.139	7.29e-49	3
Pigs	4.26e-53	0.313019	0.28	0.098	7.31e-49	3
Higd1a	6.01e-53	0.527905	0.84	0.587	1.03e-48	3
Sumf2	7.04e-53	0.313358	0.309	0.116	1.21e-48	3
Phlpp1	7.45e-53	0.298555	0.301	0.109	1.28e-48	3
Sar1b	1.51e-52	0.433534	0.801	0.507	2.59e-48	3
Dcxr	1.8e-52	0.443365	0.264	0.091	3.09e-48	3
Med25	2.04e-52	0.357492	0.494	0.234	3.51e-48	3
Prdx5	2.25e-52	0.418934	0.883	0.615	3.86e-48	3
Apip	3.25e-52	0.332939	0.461	0.212	5.58e-48	3
Ssr3	2.4e-51	0.443866	0.662	0.382	4.12e-47	3
Sh3bgrl3	2.67e-51	0.406802	0.833	0.563	4.59e-47	3
Tomm7	2.98e-51	0.357758	0.989	0.906	5.11e-47	3
Mmd	3.27e-51	0.36497	0.437	0.196	5.62e-47	3
Cetn2	4.51e-51	0.409785	0.639	0.352	7.75e-47	3
Rcn3	5.28e-51	0.337728	0.316	0.122	9.07e-47	3
Cdh2	5.39e-51	0.485678	0.909	0.697	9.25e-47	3
Mydgf	5.91e-51	0.383859	0.659	0.362	1.02e-46	3
Chmp4b	1.35e-50	0.450484	0.818	0.52	2.32e-46	3
Plp2	1.87e-50	0.32588	0.338	0.137	3.21e-46	3
Spcs3	1.93e-50	0.380159	0.377	0.164	3.31e-46	3
Tmem65	2.04e-50	0.32415	0.31	0.12	3.5e-46	3
2610001J05Rik	2.17e-50	0.353527	0.422	0.19	3.72e-46	3
Ppp2r5a	3.53e-50	0.298106	0.254	0.088	6.06e-46	3
Trib2	3.78e-50	0.323647	0.392	0.167	6.48e-46	3
Ubc	7.17e-50	0.441449	0.82	0.532	1.23e-45	3
Klhl5	7.42e-50	0.362173	0.423	0.191	1.27e-45	3
Mpst	1.07e-49	0.377903	0.576	0.292	1.84e-45	3
Tmem14c	1.09e-49	0.414242	0.752	0.451	1.86e-45	3
Pcyt2	1.4e-49	0.290524	0.278	0.1	2.4e-45	3
Ifi27	2.34e-49	0.413935	0.364	0.156	4.02e-45	3
Spred1	2.39e-49	0.356251	0.382	0.168	4.1e-45	3
Pdia4	3.72e-49	0.498221	0.693	0.425	6.38e-45	3
Arl3	8.09e-49	0.423187	0.824	0.548	1.39e-44	3
Tmem107	8.32e-49	0.349267	0.303	0.118	1.43e-44	3
Aamdc	9.83e-49	0.392178	0.476	0.232	1.69e-44	3
Hrsp12	1.3e-48	0.31423	0.318	0.127	2.24e-44	3
Aif1l	1.36e-48	0.268202	0.27	0.097	2.34e-44	3
Mrpl33	1.39e-48	0.422659	0.892	0.632	2.38e-44	3
Cib1	1.65e-48	0.369136	0.441	0.206	2.83e-44	3
Gm3764	1.66e-48	0.480268	0.84	0.567	2.85e-44	3
Ostc	1.79e-48	0.427112	0.816	0.525	3.07e-44	3
H2afz	2.37e-48	0.255841	0.982	0.945	4.06e-44	3
Bcl10	2.54e-48	0.401387	0.515	0.262	4.36e-44	3
Fam174a	2.98e-48	0.346175	0.354	0.15	5.11e-44	3
Ap4s1	3.02e-48	0.347138	0.438	0.204	5.18e-44	3
Nedd4	3.18e-48	0.442656	0.93	0.736	5.46e-44	3
Gm14305	3.4e-48	0.393509	0.447	0.215	5.84e-44	3
Dpm3	1.01e-47	0.429829	0.898	0.617	1.73e-43	3
Mpp5	1.6e-47	0.325044	0.292	0.113	2.75e-43	3
Fam162a	3.71e-47	0.467923	0.759	0.472	6.36e-43	3
Sbds	5.67e-47	0.309289	0.385	0.171	9.74e-43	3
Emc7	6.41e-47	0.359148	0.524	0.267	1.1e-42	3
Lrrc42	8.17e-47	0.304651	0.366	0.155	1.4e-42	3
Taco1os	1.17e-46	0.329561	0.297	0.114	2.02e-42	3
Tbrg1	1.25e-46	0.395038	0.66	0.378	2.14e-42	3
Nck1	1.43e-46	0.314504	0.326	0.137	2.45e-42	3
Hspa4l	1.72e-46	0.29195	0.263	0.096	2.96e-42	3
Actn1	1.77e-46	0.288996	0.266	0.098	3.04e-42	3
Ebpl	1.81e-46	0.383057	0.561	0.294	3.1e-42	3
Cdc42se1	2.3e-46	0.395841	0.497	0.256	3.95e-42	3
Cdk2ap2	2.38e-46	0.323412	0.498	0.244	4.09e-42	3
Nt5dc2	1.13e-45	0.483124	0.722	0.454	1.95e-41	3
Ybx3	1.34e-45	0.31683	0.477	0.231	2.3e-41	3
Gbas	1.45e-45	0.303439	0.394	0.179	2.5e-41	3
Hadhb	1.85e-45	0.378999	0.487	0.244	3.18e-41	3
Plxnb1	2.15e-45	0.304541	0.305	0.122	3.68e-41	3
Trp53i13	3.34e-45	0.272915	0.282	0.108	5.73e-41	3
Lage3	3.97e-45	0.370113	0.675	0.393	6.82e-41	3
Nrcam	4.6e-45	0.291489	0.272	0.103	7.9e-41	3
Eci2	4.81e-45	0.427487	0.786	0.515	8.26e-41	3
Sec61b	6.83e-45	0.398873	0.937	0.742	1.17e-40	3
Snx5	8.47e-45	0.277236	0.44	0.206	1.45e-40	3
Acsl3	8.51e-45	0.29818	0.318	0.131	1.46e-40	3
Comt	9.66e-45	0.357156	0.508	0.254	1.66e-40	3
Gstp1	9.96e-45	0.392279	0.655	0.377	1.71e-40	3
Spire1	1.2e-44	0.340434	0.423	0.201	2.06e-40	3
Itga6	1.95e-44	0.268464	0.251	0.092	3.36e-40	3
Crtc3	3.53e-44	0.361791	0.502	0.253	6.05e-40	3
Mpv17	5.3e-44	0.331617	0.384	0.174	9.1e-40	3
Ccdc53	5.33e-44	0.315492	0.378	0.171	9.15e-40	3
Grb10	9.82e-44	0.279842	0.316	0.131	1.69e-39	3
Smco4	1.4e-43	0.317683	0.359	0.16	2.41e-39	3
Srebf2	2.07e-43	0.304905	0.471	0.231	3.55e-39	3
Agpat3	2.3e-43	0.322738	0.441	0.214	3.94e-39	3
Rab28	2.3e-43	0.325769	0.551	0.288	3.95e-39	3
Emc8	2.53e-43	0.346937	0.629	0.361	4.34e-39	3
Lap3	2.99e-43	0.301137	0.347	0.152	5.13e-39	3
Tsen15	3.05e-43	0.311408	0.393	0.183	5.24e-39	3
Smim8	5.45e-43	0.362532	0.533	0.282	9.35e-39	3
Pgpep1	8.42e-43	0.319052	0.399	0.183	1.45e-38	3
Nudt2	1.21e-42	0.356387	0.507	0.264	2.09e-38	3
Hat1	1.29e-42	0.32326	0.357	0.162	2.21e-38	3
Slc44a1	1.45e-42	0.273463	0.264	0.101	2.49e-38	3
Bex4	2.6e-42	0.385981	0.69	0.416	4.46e-38	3
Lppos	3.37e-42	0.296149	0.256	0.097	5.78e-38	3
Fzd2	3.48e-42	0.379755	0.723	0.441	5.98e-38	3
Spr	4.61e-42	0.304974	0.32	0.136	7.92e-38	3
Gpi1	5.44e-42	0.362364	0.64	0.371	9.33e-38	3
Tmco1	6.77e-42	0.371319	0.787	0.492	1.16e-37	3
Bmpr1a	1.24e-41	0.296927	0.387	0.179	2.13e-37	3
Pdcd5	1.48e-41	0.427681	0.931	0.73	2.54e-37	3
Sub1	2.04e-41	0.340289	0.968	0.851	3.51e-37	3
Acox1	2.21e-41	0.274806	0.268	0.104	3.8e-37	3
Npepl1	2.57e-41	0.296799	0.324	0.14	4.41e-37	3
Nme7	2.83e-41	0.294091	0.283	0.115	4.86e-37	3
Ifitm2	2.83e-41	0.359132	0.625	0.368	4.86e-37	3
Ssbp4	2.9e-41	0.323516	0.461	0.231	4.97e-37	3
Hsp90b1	3.22e-41	0.387103	0.866	0.639	5.52e-37	3
Vkorc1	3.54e-41	0.355936	0.525	0.282	6.08e-37	3
Vdac1	3.56e-41	0.382347	0.892	0.672	6.11e-37	3
Calr	5.35e-41	0.41147	0.756	0.496	9.18e-37	3
Vps29	5.42e-41	0.353292	0.77	0.496	9.3e-37	3
Tox3	5.56e-41	0.296166	0.556	0.292	9.54e-37	3
Cdca7	7.22e-41	0.337982	0.344	0.156	1.24e-36	3
Etaa1	8e-41	0.276986	0.283	0.116	1.37e-36	3
Gap43	9.05e-41	0.301998	0.505	0.258	1.55e-36	3
Nr2c2ap	9.09e-41	0.288121	0.297	0.124	1.56e-36	3
Acot13	1.41e-40	0.350317	0.447	0.225	2.43e-36	3
Myl12a	1.47e-40	0.372942	0.708	0.435	2.53e-36	3
Toporsos	2.38e-40	0.349371	0.44	0.22	4.09e-36	3
Kdelr2	3.07e-40	0.376834	0.599	0.345	5.28e-36	3
Txnl1	6.3e-40	0.360125	0.837	0.573	1.08e-35	3
Lyrm4	6.74e-40	0.344043	0.529	0.286	1.16e-35	3
Ptprf	7.94e-40	0.314635	0.46	0.23	1.36e-35	3
Hmbs	8.56e-40	0.277118	0.326	0.144	1.47e-35	3
Erp29	1.05e-39	0.336281	0.867	0.624	1.8e-35	3
Hdlbp	1.14e-39	0.298704	0.408	0.2	1.96e-35	3
Rnaseh2b	1.17e-39	0.309758	0.406	0.2	2e-35	3
Acaa1a	3.13e-39	0.316579	0.578	0.321	5.38e-35	3
Atf5	6.09e-39	0.300995	0.324	0.144	1.05e-34	3
1110008P14Rik	8.8e-39	0.318594	0.444	0.226	1.51e-34	3
Smdt1	1.06e-38	0.309068	0.975	0.841	1.83e-34	3
Tmem167	2.3e-38	0.381851	0.779	0.52	3.95e-34	3
Fasn	2.33e-38	0.310046	0.43	0.217	4e-34	3
Pycr2	2.61e-38	0.273752	0.38	0.183	4.49e-34	3
Etfa	3.05e-38	0.295623	0.532	0.29	5.23e-34	3
Slc25a3	3.7e-38	0.340681	0.955	0.822	6.36e-34	3
Tmed10	4.79e-38	0.373063	0.777	0.501	8.22e-34	3
Golim4	5.38e-38	0.394696	0.485	0.265	9.23e-34	3
Evi5	1.34e-37	0.28725	0.401	0.196	2.3e-33	3
Dtymk	1.46e-37	0.37931	0.691	0.425	2.51e-33	3
Mlec	1.74e-37	0.266585	0.308	0.135	2.99e-33	3
Sf3b5	2.91e-37	0.370165	0.855	0.586	4.99e-33	3
Stag2	3.99e-37	0.310132	0.5	0.269	6.85e-33	3
Med21	7.2e-37	0.326437	0.706	0.432	1.24e-32	3
Paqr8	7.29e-37	0.256307	0.346	0.158	1.25e-32	3
Trim9	7.75e-37	0.316155	0.484	0.255	1.33e-32	3
Plekho1	1.05e-36	0.375216	0.679	0.419	1.8e-32	3
Atp5j2	1.28e-36	0.272846	0.987	0.94	2.21e-32	3
Clstn1	1.81e-36	0.29336	0.513	0.272	3.11e-32	3
Bcap31	1.89e-36	0.25414	0.51	0.273	3.24e-32	3
Tfg	1.93e-36	0.280201	0.455	0.237	3.31e-32	3
Adk	1.93e-36	0.254192	0.321	0.146	3.32e-32	3
Abhd17b	1.97e-36	0.292542	0.423	0.215	3.39e-32	3
Enho	2.36e-36	0.293135	0.63	0.361	4.05e-32	3
Ski	2.9e-36	0.25033	0.339	0.158	4.98e-32	3
Fads1	3.33e-36	0.275902	0.403	0.198	5.72e-32	3
Aamp	3.34e-36	0.344588	0.824	0.542	5.73e-32	3
Mrpl17	4.53e-36	0.377883	0.721	0.466	7.78e-32	3
Syf2	4.95e-36	0.339205	0.751	0.483	8.5e-32	3
Eif1ax	5.83e-36	0.352782	0.81	0.551	1e-31	3
Crls1	6.54e-36	0.261465	0.439	0.224	1.12e-31	3
Rpn2	7.82e-36	0.259767	0.475	0.252	1.34e-31	3
Tctex1d2	1.45e-35	0.250979	0.443	0.226	2.49e-31	3
Fkbp2	1.55e-35	0.280712	0.562	0.308	2.66e-31	3
Ift22	3.99e-35	0.256454	0.446	0.227	6.85e-31	3
Dnajc1	1.17e-34	0.287982	0.314	0.145	2.01e-30	3
Itgb1	2.08e-34	0.326738	0.687	0.434	3.57e-30	3
Bsg	2.08e-34	0.252874	0.937	0.783	3.58e-30	3
Mageh1	2.35e-34	0.318213	0.595	0.347	4.03e-30	3
Ctdsp2	2.54e-34	0.271294	0.43	0.224	4.36e-30	3
Efnb1	3.55e-34	0.305841	0.64	0.379	6.1e-30	3
Idh1	4.02e-34	0.34007	0.682	0.436	6.9e-30	3
Ei24	4.69e-34	0.290421	0.433	0.227	8.05e-30	3
Jtb	5.19e-34	0.312812	0.597	0.355	8.91e-30	3
Suclg1	7.31e-34	0.347946	0.722	0.468	1.26e-29	3
Cuta	8.37e-34	0.318129	0.848	0.614	1.44e-29	3
Unc50	1.03e-33	0.3167	0.591	0.35	1.76e-29	3
Pdrg1	1.25e-33	0.315161	0.572	0.333	2.15e-29	3
Fam3c	1.48e-33	0.260208	0.383	0.194	2.55e-29	3
Ddost	1.91e-33	0.318356	0.737	0.471	3.27e-29	3
Hspb11	3.06e-33	0.266323	0.452	0.241	5.26e-29	3
Fubp3	5.62e-33	0.267997	0.393	0.201	9.64e-29	3
Acadvl	5.76e-33	0.277751	0.364	0.18	9.89e-29	3
Loxl1	6.41e-33	0.261959	0.517	0.289	1.1e-28	3
Fez1	9.25e-33	0.317841	0.917	0.729	1.59e-28	3
Uqcrq	1.07e-32	0.295833	0.976	0.87	1.84e-28	3
Kif1b	1.18e-32	0.364521	0.756	0.529	2.02e-28	3
Mrps36	1.3e-32	0.290115	0.593	0.35	2.22e-28	3
Coa6	3.19e-32	0.26368	0.371	0.186	5.47e-28	3
Peg3	3.47e-32	0.380779	0.306	0.145	5.96e-28	3
Park7	4e-32	0.307689	0.952	0.786	6.88e-28	3
Nenf	4.44e-32	0.333018	0.701	0.449	7.62e-28	3
Pfkl	5.33e-32	0.264157	0.408	0.213	9.15e-28	3
Derl2	6.02e-32	0.252744	0.32	0.153	1.03e-27	3
Glt8d1	6.65e-32	0.271359	0.291	0.134	1.14e-27	3
Tomm5	7.77e-32	0.252211	0.683	0.418	1.33e-27	3
Gm5617	8.14e-32	0.291158	0.489	0.275	1.4e-27	3
Hdhd2	1.69e-31	0.270901	0.484	0.271	2.9e-27	3
Sdf2	2.05e-31	0.265443	0.546	0.313	3.52e-27	3
Pura	2.06e-31	0.28727	0.589	0.345	3.53e-27	3
Aen	8.33e-31	0.312666	0.255	0.114	1.43e-26	3
Bloc1s1	1.36e-30	0.309844	0.86	0.636	2.34e-26	3
Uqcrb	1.5e-30	0.27647	0.967	0.853	2.57e-26	3
Rpa2	1.53e-30	0.287074	0.266	0.122	2.63e-26	3
2610301B20Rik	2.27e-30	0.257051	0.372	0.194	3.9e-26	3
Mesdc2	3.45e-30	0.252926	0.391	0.205	5.92e-26	3
Pnkd	5.23e-30	0.270578	0.647	0.396	8.98e-26	3
Abca1	1.13e-29	0.321642	0.56	0.332	1.95e-25	3
Acat2	1.27e-29	0.276199	0.464	0.26	2.17e-25	3
Nudcd2	1.28e-29	0.263942	0.447	0.248	2.2e-25	3
Rab5a	1.6e-29	0.271596	0.497	0.285	2.74e-25	3
Sh3glb1	1.95e-29	0.307244	0.701	0.452	3.34e-25	3
Sap30	1.98e-29	0.290737	0.771	0.509	3.4e-25	3
Mdh1	2.24e-29	0.30844	0.791	0.552	3.85e-25	3
Manf	2.7e-29	0.315162	0.755	0.525	4.63e-25	3
Ddrgk1	3.79e-29	0.252648	0.472	0.267	6.5e-25	3
B3glct	6.17e-29	0.257481	0.402	0.216	1.06e-24	3
Ssr2	1.34e-28	0.298586	0.82	0.572	2.3e-24	3
Arhgdia	1.35e-28	0.28109	0.713	0.476	2.33e-24	3
Ech1	1.52e-28	0.273459	0.491	0.282	2.61e-24	3
Psmg4	1.67e-28	0.2875	0.734	0.476	2.86e-24	3
Spcs1	1.82e-28	0.315845	0.798	0.581	3.12e-24	3
Commd6	3.87e-28	0.26083	0.593	0.357	6.64e-24	3
Ift74	4.55e-28	0.259576	0.333	0.172	7.81e-24	3
Gkap1	5.09e-28	0.263207	0.632	0.391	8.74e-24	3
Tmed9	7.99e-28	0.27121	0.775	0.538	1.37e-23	3
Nkain4	1.61e-27	0.261972	0.308	0.15	2.76e-23	3
Bad	2.55e-27	0.260094	0.58	0.355	4.39e-23	3
Ptges3	2.67e-27	0.291689	0.892	0.685	4.59e-23	3
Mcm6	5.05e-27	0.266894	0.27	0.131	8.67e-23	3
Pcna	9.36e-27	0.370988	0.434	0.251	1.61e-22	3
Fdft1	1.65e-26	0.296822	0.543	0.328	2.83e-22	3
Mlf2	1.97e-26	0.272926	0.806	0.574	3.39e-22	3
Ndufa7	1.99e-26	0.253772	0.975	0.87	3.42e-22	3
Krtcap2	2.42e-26	0.285748	0.887	0.684	4.15e-22	3
Smim11	3.13e-26	0.29323	0.747	0.503	5.38e-22	3
Cdc42	4.38e-26	0.253845	0.975	0.851	7.51e-22	3
Capns1	4.64e-26	0.252431	0.557	0.346	7.97e-22	3
Gnb2	7.15e-26	0.26496	0.979	0.879	1.23e-21	3
Rab10	1.89e-25	0.267806	0.766	0.527	3.24e-21	3
Ube2n	1.94e-25	0.283839	0.882	0.658	3.32e-21	3
Mpc2	6.29e-25	0.263083	0.853	0.647	1.08e-20	3
Cope	6.89e-25	0.273999	0.802	0.563	1.18e-20	3
Vimp	1.27e-24	0.283381	0.516	0.323	2.17e-20	3
Fam195b	2.06e-24	0.255918	0.768	0.538	3.53e-20	3
Atraid	3.62e-24	0.266198	0.689	0.455	6.21e-20	3
Pgls	4.15e-24	0.254251	0.871	0.656	7.13e-20	3
Rheb	1.09e-23	0.25944	0.798	0.555	1.87e-19	3
Ndufb6	1.11e-23	0.280829	0.728	0.498	1.91e-19	3
Vapa	2.16e-23	0.261967	0.913	0.754	3.72e-19	3
Pdcd4	2.61e-23	0.275019	0.799	0.58	4.48e-19	3
Mff	4.61e-23	0.264938	0.79	0.566	7.92e-19	3
Ndufs6	7.03e-22	0.259026	0.911	0.719	1.21e-17	3
Mrpl51	7.2e-22	0.253934	0.707	0.473	1.24e-17	3
Stox2	1.63e-20	0.25381	0.648	0.434	2.79e-16	3
H2afj	2.18e-14	0.267747	0.848	0.658	3.75e-10	3
Mdk	2.72e-164	0.976432	0.994	0.907	4.67e-160	4
Eomes	1.72e-144	1.15525	0.841	0.346	2.95e-140	4
Mfap4	3.99e-104	1.04365	0.714	0.338	6.85e-100	4
Prdx2	5.38e-85	0.519966	1	0.969	9.25e-81	4
Igfbpl1	8.73e-78	0.692723	0.998	0.839	1.5e-73	4
Pam	4.02e-74	0.959807	0.908	0.688	6.91e-70	4
Rps28	7.51e-74	0.336466	0.998	0.997	1.29e-69	4
Itm2b	1.03e-63	0.580227	0.982	0.902	1.76e-59	4
Rps9	2.89e-62	0.381989	0.998	0.985	4.96e-58	4
Sstr2	2.65e-61	0.658528	0.748	0.406	4.55e-57	4
Nrn1	5.39e-61	0.729848	0.733	0.4	9.26e-57	4
Rpl34	1.77e-57	0.306014	0.998	0.99	3.05e-53	4
Elavl4	9.77e-57	0.720015	0.789	0.52	1.68e-52	4
Rpl18a	1.81e-56	0.345524	1	0.992	3.1e-52	4
Pantr1	2.69e-56	0.442056	1	0.948	4.62e-52	4
Rnd2	1.04e-55	0.57972	0.886	0.555	1.79e-51	4
Rps24	1.33e-55	0.291081	1	0.993	2.29e-51	4
Rpl36	5.65e-55	0.316481	1	0.991	9.7e-51	4
Rps27	1.03e-54	0.301693	0.998	0.994	1.77e-50	4
Tagln3	9.91e-53	0.569144	0.929	0.682	1.7e-48	4
Ppib	1.74e-52	0.567297	0.974	0.897	2.99e-48	4
H3f3b	6.08e-50	0.360455	1	0.996	1.04e-45	4
H3f3a	8.66e-49	0.310011	1	0.991	1.49e-44	4
Rpl37	4.94e-48	0.268722	0.998	0.996	8.48e-44	4
Hist3h2ba	2.93e-47	0.55669	0.953	0.768	5.03e-43	4
Dhrs4	4.62e-47	0.704873	0.524	0.296	7.94e-43	4
Cited2	1.34e-45	0.600667	0.86	0.6	2.3e-41	4
Rps15a	3.19e-45	0.300988	1	0.99	5.48e-41	4
Rpl37a	3.62e-45	0.250674	0.998	0.995	6.21e-41	4
Fau	5.54e-45	0.258817	1	0.993	9.52e-41	4
Sox4	2.13e-43	0.476582	0.99	0.893	3.66e-39	4
Rpl30	8.23e-43	0.283161	0.998	0.989	1.41e-38	4
Rps26	1.39e-42	0.27457	0.997	0.99	2.38e-38	4
Rpl35a	1.85e-42	0.280648	0.997	0.986	3.18e-38	4
Ppp1r14b	2.41e-42	0.431697	0.986	0.928	4.14e-38	4
Rps23	2.9e-42	0.297242	0.998	0.987	4.98e-38	4
Ezr	1.48e-41	0.67888	0.714	0.541	2.55e-37	4
Igsf8	2.47e-41	0.690495	0.672	0.482	4.23e-37	4
Mpped1	6.85e-41	0.506553	0.846	0.559	1.18e-36	4
Rps7	8.39e-40	0.278599	0.997	0.986	1.44e-35	4
Nnat	1e-39	0.454385	0.961	0.829	1.72e-35	4
Tbr1	1.22e-39	0.530037	0.556	0.294	2.09e-35	4
Shf	6.23e-39	0.607065	0.45	0.232	1.07e-34	4
Mfng	1.05e-38	0.542642	0.404	0.193	1.8e-34	4
Rpl32	2.09e-38	0.262884	0.997	0.99	3.59e-34	4
Neurod6	4.17e-38	0.430758	0.912	0.577	7.16e-34	4
Cdk4	8.15e-37	0.431757	0.955	0.887	1.4e-32	4
Unc5a	2.92e-36	0.482846	0.26	0.098	5.01e-32	4
Ulk4	3.24e-36	0.566977	0.416	0.203	5.56e-32	4
Elavl2	4.11e-36	0.534073	0.823	0.594	7.05e-32	4
6330403K07Rik	4.33e-36	0.425548	0.924	0.73	7.44e-32	4
Eif3f	1.04e-35	0.438669	0.942	0.871	1.78e-31	4
Dcx	1.32e-35	0.430309	0.929	0.637	2.26e-31	4
Neurod1	2.85e-35	0.529496	0.582	0.329	4.9e-31	4
Hs3st1	3.27e-35	0.531632	0.757	0.55	5.61e-31	4
Btbd17	2.7e-34	0.551564	0.519	0.304	4.64e-30	4
[truncated: 12,342 more rows]

## Sheet: Cluster3 RGC cko vs. CTL
Full list of gene expression in RG cells (cluster 3): Smo-cko vs Smo flox (control)
Gene	p_val	avg_log2FC	pct.1	pct.2	p_val_adj
Prm1	9.46855e-302	3.19598	0.916	0	1.62575e-297
Tmem256	5.69605e-130	-1.2543	0.716	0.921	9.78013e-126
Nkain4	8.24739e-105	-1.36166	0.308	0.733	1.41608e-100
Fgfbp3	1.67385e-98	-1.60963	0.609	0.861	2.87399e-94
Cd9	1.1661e-91	-1.00914	0.807	0.951	2.0022e-87
Sparcl1	9.06213e-83	-1.42518	0.048	0.447	1.55597e-78
Tst	4.95815e-71	-1.04335	0.601	0.8	8.51314e-67
Btg1	6.28137e-64	0.775058	0.969	0.836	1.07851e-59
Marcks	6.37031e-59	-0.570232	0.983	0.991	1.09378e-54
Igfbp2	1.45649e-58	0.747902	0.954	0.796	2.5008e-54
Bcan	3.42955e-55	0.806221	0.829	0.488	5.88853e-51
Tuba1a	9.68462e-55	0.58612	0.992	0.984	1.66285e-50
Id3	3.80574e-53	1.30013	0.698	0.351	6.53445e-49
Qk	2.2651e-50	-0.63577	0.956	0.966	3.88917e-46
Cdkn1a	7.61297e-50	1.07729	0.297	0.04	1.30715e-45
Rnaset2a	3.99127e-48	0.686706	0.879	0.588	6.853e-44
Dio2	4.39761e-48	0.652697	0.407	0.1	7.55069e-44
Ubc	2.7189e-47	0.659439	0.82	0.467	4.66835e-43
Gm10709	4.64854e-47	0.464476	0.989	0.957	7.98154e-43
Nt5dc2	8.51879e-46	0.765152	0.722	0.387	1.46268e-41
Ptn	1.0377e-45	0.439329	1	1	1.78173e-41
Htra1	1.17124e-45	0.810595	0.707	0.38	2.01101e-41
Gstp1	3.99686e-44	0.623257	0.655	0.309	6.86261e-40
Tubb2b	6.57087e-44	0.466386	0.997	0.989	1.12822e-39
Rpl35	9.19571e-44	0.326373	0.997	1	1.5789e-39
Eno1	2.09925e-42	0.565404	0.967	0.847	3.60441e-38
Entpd2	2.86586e-42	-0.782716	0.074	0.32	4.92068e-38
Glo1	8.01428e-42	0.425145	0.98	0.921	1.37605e-37
Sparc	1.77043e-41	0.618252	0.946	0.795	3.03983e-37
Mdk	9.59065e-40	0.495752	0.991	0.95	1.64672e-35
Ppia	6.17112e-39	-0.385382	0.999	0.998	1.05958e-34
Crip2	1.90476e-38	0.629365	0.854	0.576	3.27048e-34
Bst2	2.22134e-38	1.00823	0.687	0.377	3.81405e-34
Tm4sf1	3.343e-38	0.476608	0.256	0.04	5.73992e-34
Slc1a3	3.87515e-38	-0.572751	0.915	0.955	6.65363e-34
Ephx1	3.97536e-38	0.50945	0.266	0.046	6.8257e-34
Gng12	5.46235e-38	-0.73363	0.18	0.432	9.37885e-34
Ncam1	7.20861e-38	0.626493	0.828	0.548	1.23772e-33
Gm42418	1.12131e-37	0.573225	0.933	0.746	1.9253e-33
Phlda3	1.94771e-37	0.73817	0.36	0.106	3.34422e-33
Aqp4	2.03116e-37	0.531021	0.387	0.115	3.4875e-33
B2m	5.65549e-37	0.771116	0.583	0.276	9.71047e-33
Msi2	1.10264e-36	-0.783636	0.543	0.687	1.89323e-32
Ubb	6.43817e-36	0.400409	0.985	0.965	1.10543e-31
Rps16	2.07775e-35	-0.353197	0.99	0.996	3.5675e-31
Cntnap2	1.24876e-34	-0.836602	0.285	0.515	2.14412e-30
Fabp5	1.99908e-33	0.424623	0.993	0.99	3.43241e-29
Cd24a	2.00267e-33	-0.638004	0.12	0.346	3.43858e-29
Aldoc	4.55978e-33	0.456315	0.991	0.982	7.82914e-29
Ptx3	1.2594e-32	-0.734197	0.485	0.649	2.1624e-28
Hgf	5.82825e-32	-0.708009	0.141	0.361	1.00071e-27
Socs2	8.94093e-31	0.371241	0.237	0.046	1.53516e-26
Gria3	6.29475e-30	0.449659	0.284	0.076	1.08081e-25
Pcdh10	3.56261e-29	-0.677086	0.407	0.581	6.11701e-25
H2-D1	4.94338e-29	0.699445	0.548	0.286	8.48779e-25
Mgst1	8.36836e-29	0.536953	0.584	0.289	1.43685e-24
Rpl28	9.47074e-29	-0.335126	0.989	0.994	1.62613e-24
Cpe	1.24761e-28	0.605783	0.921	0.746	2.14215e-24
Cav2	3.25511e-28	0.38838	0.264	0.068	5.58902e-24
Clu	5.05574e-28	0.470224	0.932	0.793	8.6807e-24
Xist	1.22089e-27	-1.29296	0	0.128	2.09627e-23
Myl6	1.28616e-27	0.412902	0.969	0.898	2.20834e-23
Alcam	2.19109e-27	0.487197	0.598	0.316	3.7621e-23
Basp1	3.26969e-27	0.554093	0.541	0.273	5.61406e-23
Dpysl4	4.65973e-27	-0.44156	0.028	0.183	8.00075e-23
Rpl22l1	7.47713e-27	-0.34878	0.99	0.996	1.28382e-22
Anxa2	2.69858e-26	0.407355	0.574	0.284	4.63345e-22
Fth1	2.97135e-26	0.27712	0.997	0.993	5.1018e-22
Rps11	7.10703e-26	-0.292969	0.986	0.998	1.22028e-21
Rbp1	8.85643e-26	-0.98075	0.313	0.496	1.52065e-21
Oaf	1.28507e-25	0.343424	0.369	0.135	2.20646e-21
Tcf4	1.96808e-25	0.509592	0.968	0.935	3.37919e-21
Trp53inp1	4.99248e-25	0.346293	0.234	0.06	8.57209e-21
Mapk8ip1	7.58927e-25	0.354866	0.444	0.189	1.30308e-20
Gas1	9.68012e-25	-0.71682	0.586	0.685	1.66208e-20
Cox4i2	1.60424e-24	0.458202	0.439	0.2	2.75447e-20
Grcc10	2.8304e-24	0.392477	0.867	0.651	4.8598e-20
Nbl1	3.07773e-24	0.276107	0.156	0.021	5.28447e-20
Crip1	3.85173e-24	0.507397	0.501	0.256	6.61342e-20
Slc9a3r1	4.95604e-24	0.427791	0.848	0.59	8.50953e-20
Hopx	5.75738e-24	0.5161	0.911	0.772	9.88542e-20
H2afv	6.3256e-24	-0.417206	0.977	0.962	1.08611e-19
S100a11	9.43365e-24	0.567873	0.659	0.405	1.61976e-19
Tkt	1.42302e-23	0.38715	0.915	0.73	2.44332e-19
Actr3b	1.80967e-23	-0.578616	0.097	0.265	3.1072e-19
Rps27l	4.05725e-23	0.534955	0.972	0.922	6.96631e-19
Slc38a3	4.95882e-23	0.39603	0.491	0.237	8.5143e-19
Plpp3	4.96227e-23	-0.50795	0.882	0.897	8.52022e-19
Rpl18	5.54216e-23	-0.292999	0.992	0.998	9.51589e-19
Ifitm3	6.75778e-23	0.667228	0.814	0.581	1.16031e-18
Snrpe	6.80421e-23	-0.328817	0.983	0.971	1.16828e-18
Prrx2	1.31391e-22	0.38538	0.508	0.249	2.25598e-18
H2-K1	1.32844e-22	0.634678	0.6	0.369	2.28094e-18
Ak1	1.52519e-22	0.355689	0.202	0.049	2.61875e-18
Ctnnbip1	1.68335e-22	-0.560854	0.759	0.802	2.89031e-18
Rps15a	1.74372e-22	-0.223561	0.997	1	2.99396e-18
Gng5	5.00296e-22	-0.284613	0.994	0.994	8.59009e-18
Chd5	5.40331e-22	0.23906	0.122	0.011	9.27748e-18
Ccnd1	6.31285e-22	-0.53461	0.056	0.204	1.08392e-17
Nrxn2	6.65848e-22	0.341597	0.389	0.166	1.14326e-17
Scg3	8.77443e-22	0.434447	0.523	0.283	1.50657e-17
Ptgis	9.05322e-22	0.304231	0.125	0.013	1.55444e-17
Cdk6	1.04378e-21	-0.551497	0.176	0.348	1.79217e-17
Gper1	1.25945e-21	0.26887	0.22	0.06	2.16247e-17
H2-Ke6	1.37777e-21	-0.591469	0.349	0.495	2.36562e-17
Agrn	1.43157e-21	0.441627	0.63	0.378	2.45801e-17
Ntrk3	2.1486e-21	0.346689	0.406	0.181	3.68914e-17
Myl9	2.31538e-21	0.383961	0.514	0.267	3.97551e-17
Gm11808	2.75287e-21	0.37372	0.877	0.696	4.72668e-17
Usmg5	4.26222e-21	0.280598	0.987	0.941	7.31824e-17
H2afz	4.50238e-21	-0.432746	0.982	0.991	7.73058e-17
Kcnip1	4.6274e-21	0.309068	0.201	0.052	7.94524e-17
Rps5	5.62319e-21	-0.28485	0.991	0.998	9.65502e-17
Nnat	7.16222e-21	-0.614096	0.591	0.684	1.22975e-16
Rps13	1.16585e-20	-0.229761	0.997	0.999	2.00176e-16
Itm2b	1.18145e-20	0.380829	0.941	0.796	2.02856e-16
S100a6	2.01091e-20	0.397891	0.698	0.446	3.45273e-16
Apoe	2.4071e-20	0.458533	0.987	0.961	4.133e-16
Dhrs7	2.53391e-20	0.315547	0.255	0.086	4.35072e-16
Rps20	5.84655e-20	-0.224055	0.999	1	1.00385e-15
Ptma	6.24148e-20	-0.373295	0.997	1	1.07166e-15
Lgals1	6.58053e-20	0.578793	0.478	0.259	1.12988e-15
Kcnk1	7.20096e-20	0.329943	0.26	0.091	1.23641e-15
Loxl1	7.66209e-20	0.323513	0.517	0.271	1.31558e-15
Dcxr	8.24137e-20	0.407054	0.264	0.095	1.41504e-15
Rps26	1.05146e-19	-0.241359	0.999	1	1.80537e-15
Zbtb20	1.46221e-19	-0.474941	0.787	0.83	2.51062e-15
Mt1	1.63956e-19	0.442865	0.995	0.96	2.81513e-15
Aldoa	1.74082e-19	0.382572	0.94	0.813	2.98898e-15
Tacc1	1.77188e-19	-0.62418	0.392	0.51	3.04232e-15
Cav1	2.00279e-19	0.210482	0.172	0.04	3.43878e-15
S100a16	2.76982e-19	0.409125	0.663	0.406	4.75577e-15
Kcne1l	2.89188e-19	0.402414	0.697	0.435	4.96536e-15
Etv4	5.00582e-19	0.327301	0.331	0.141	8.595e-15
Ptch1	1.12917e-18	-0.284046	0.013	0.115	1.93878e-14
Eln	1.2736e-18	0.27717	0.19	0.053	2.18677e-14
Uba52	1.43953e-18	0.271151	0.989	0.965	2.47167e-14
Ccng1	1.60268e-18	0.307593	0.216	0.069	2.75181e-14
Rnd3	1.96862e-18	-0.492569	0.126	0.277	3.38012e-14
Gm5900	2.44756e-18	0.278891	0.508	0.262	4.20247e-14
Rprm	2.57358e-18	0.404659	0.421	0.217	4.41884e-14
Rpl18a	2.76397e-18	-0.239294	0.999	1	4.74573e-14
Lxn	2.8012e-18	-0.547712	0.134	0.291	4.80966e-14
C030018K13Rik	3.48564e-18	-0.282885	0.002	0.089	5.98485e-14
Snx3	4.97338e-18	0.294536	0.936	0.79	8.53929e-14
1110032F04Rik	5.82311e-18	0.238073	0.243	0.085	9.99829e-14
Col22a1	6.30057e-18	-0.469172	0.077	0.212	1.08181e-13
Tmem108	6.34725e-18	0.353358	0.406	0.201	1.08982e-13
Nfkbia	6.46539e-18	0.404937	0.349	0.16	1.11011e-13
Nim1k	7.99335e-18	-0.574213	0.338	0.469	1.37246e-13
Lix1l	8.76906e-18	0.26463	0.462	0.234	1.50565e-13
Smo	9.32403e-18	-0.227838	0.002	0.087	1.60094e-13
Tubb4b	1.62956e-17	0.437748	0.801	0.581	2.79795e-13
Tapbp	1.80139e-17	0.292133	0.293	0.12	3.09298e-13
Ap3s1	2.19856e-17	0.341168	0.795	0.564	3.77493e-13
Pbxip1	2.7297e-17	0.302285	0.349	0.165	4.68689e-13
1110008P14Rik	2.99565e-17	0.305631	0.444	0.228	5.14353e-13
Psmb8	3.31608e-17	0.341302	0.189	0.057	5.6937e-13
Stk17b	3.54359e-17	0.199724	0.156	0.038	6.08435e-13
H3f3b	4.18236e-17	0.241317	1	0.998	7.18111e-13
Commd3	4.86102e-17	0.393365	0.708	0.469	8.34638e-13
Pdhb	1.15452e-16	0.25273	0.454	0.234	1.98231e-12
Asrgl1	1.29296e-16	-0.430457	0.645	0.739	2.22e-12
Dok5	1.58203e-16	0.349663	0.589	0.361	2.71635e-12
Sulf2	1.67967e-16	0.194653	0.082	0.004	2.88399e-12
St8sia1	1.96568e-16	-0.401271	0.057	0.178	3.37506e-12
Sox3	2.03278e-16	0.310042	0.587	0.344	3.49028e-12
Gapdh	2.6502e-16	0.240573	0.994	0.989	4.5504e-12
Rpl32	3.38544e-16	-0.199376	0.999	0.999	5.81281e-12
44622	3.40487e-16	0.272497	0.568	0.324	5.84617e-12
Mcam	4.05742e-16	0.179054	0.125	0.024	6.96658e-12
Psrc1	4.55167e-16	0.389495	0.166	0.049	7.81521e-12
Ccl27a	5.27064e-16	0.248799	0.42	0.215	9.04969e-12
Cd44	5.97474e-16	0.206102	0.168	0.048	1.02586e-11
Sorcs2	6.20799e-16	-0.206448	0.001	0.076	1.06591e-11
Hmgn3	6.83082e-16	0.28098	0.979	0.915	1.17285e-11
Tubb2a	7.22574e-16	0.338036	0.946	0.836	1.24066e-11
Gabarap	7.80669e-16	0.253574	0.987	0.945	1.34041e-11
mt-Co1	8.69781e-16	0.309674	0.941	0.897	1.49341e-11
Col2a1	8.97467e-16	0.265633	0.177	0.055	1.54095e-11
Acadvl	9.33994e-16	0.28352	0.364	0.179	1.60367e-11
Nrip3	1.30659e-15	0.225737	0.095	0.012	2.24342e-11
Eef1a1	1.38423e-15	0.188158	0.999	1	2.37672e-11
Ncan	1.54186e-15	0.411428	0.911	0.786	2.64737e-11
Aen	2.00889e-15	0.350624	0.255	0.11	3.44927e-11
Hmgb1	2.04944e-15	-0.351396	0.978	0.986	3.51889e-11
Dusp15	2.15892e-15	0.217062	0.115	0.021	3.70687e-11
Nfe2l2	2.30373e-15	0.366143	0.543	0.33	3.95551e-11
Calm1	2.54743e-15	0.273599	0.97	0.898	4.37393e-11
Slc25a3	2.71246e-15	0.276739	0.955	0.863	4.6573e-11
Dner	2.7792e-15	0.269013	0.194	0.067	4.77189e-11
Thra	3.14212e-15	0.278547	0.551	0.317	5.39503e-11
Uaca	3.19461e-15	0.364018	0.611	0.383	5.48514e-11
Tspan12	3.72556e-15	0.242754	0.515	0.287	6.39679e-11
Stmn3	3.76145e-15	0.331846	0.52	0.302	6.45841e-11
Erdr1	5.00907e-15	-0.518873	0.821	0.806	8.60057e-11
Phgdh	5.79252e-15	0.275651	0.983	0.956	9.94576e-11
Tceal3	7.43481e-15	-0.473285	0.568	0.624	1.27656e-10
S1pr3	7.60235e-15	0.254183	0.325	0.154	1.30532e-10
Ano3	8.04519e-15	0.215001	0.071	0.003	1.38136e-10
Ly6h	1.0722e-14	0.322848	0.316	0.154	1.84097e-10
Timp2	1.33875e-14	0.301834	0.58	0.351	2.29863e-10
Prrt1	1.38524e-14	0.133913	0.064	0.001	2.37846e-10
Sqstm1	1.62237e-14	0.257654	0.466	0.253	2.78561e-10
Zmat3	1.64482e-14	0.236773	0.217	0.084	2.82416e-10
Smoc1	1.65294e-14	0.21734	0.157	0.047	2.8381e-10
Emx2	1.74817e-14	0.285624	0.445	0.244	3.0016e-10
Sgip1	1.81796e-14	0.254146	0.377	0.19	3.12144e-10
Ttc9b	1.93421e-14	0.353711	0.531	0.328	3.32104e-10
Igfbp5	1.94941e-14	0.483161	0.657	0.448	3.34714e-10
Gm6569	2.17269e-14	-0.214192	0	0.065	3.7305e-10
Chchd10	2.22991e-14	0.246064	0.179	0.06	3.82876e-10
Gem	3.00426e-14	0.227556	0.364	0.181	5.15831e-10
Lsm6	3.03049e-14	-0.38745	0.761	0.737	5.20335e-10
Mfap2	3.40717e-14	0.354438	0.723	0.496	5.85012e-10
S100a1	3.515e-14	0.356343	0.754	0.548	6.03526e-10
Pcsk1n	3.6895e-14	0.284188	0.477	0.268	6.33488e-10
Cadm3	4.15534e-14	0.182438	0.184	0.063	7.13472e-10
Mdh2	5.07752e-14	0.304389	0.848	0.661	8.71811e-10
Acyp2	5.10709e-14	0.273486	0.485	0.283	8.76888e-10
Gng11	5.24236e-14	0.225023	0.207	0.079	9.00114e-10
Rhoj	5.4444e-14	0.178278	0.113	0.023	9.34804e-10
Rundc3a	5.60713e-14	0.196344	0.244	0.1	9.62744e-10
Aplp1	6.35732e-14	0.259482	0.317	0.154	1.09155e-09
Gm15417	6.39646e-14	0.258172	0.213	0.084	1.09827e-09
Tomm6	6.73969e-14	0.24596	0.461	0.257	1.15721e-09
Gm1673	7.02419e-14	-0.310336	0.952	0.944	1.20605e-09
Atp6ap2	8.17799e-14	0.252469	0.494	0.279	1.40416e-09
Tnfrsf19	8.5274e-14	0.276566	0.378	0.197	1.46415e-09
Hey1	8.68277e-14	0.199271	0.398	0.203	1.49083e-09
Trp53cor1	8.74608e-14	0.142228	0.067	0.003	1.5017e-09
Pon2	9.19442e-14	0.276051	0.493	0.288	1.57868e-09
Lars2	1.05236e-13	0.229671	0.308	0.143	1.8069e-09
Pde5a	1.14244e-13	0.221314	0.211	0.083	1.96157e-09
Chgb	1.32534e-13	0.221931	0.128	0.033	2.27561e-09
H2-Q4	1.43787e-13	0.281152	0.155	0.05	2.46883e-09
Fscn1	1.49476e-13	0.279731	0.608	0.388	2.56651e-09
Igf2r	1.55851e-13	0.245275	0.274	0.124	2.67597e-09
Rpl27a	1.56075e-13	-0.166951	0.999	0.998	2.67981e-09
Rab27b	1.70791e-13	0.170376	0.122	0.03	2.93248e-09
Igfbp7	1.72325e-13	0.176138	0.114	0.026	2.95882e-09
Ddr1	2.01578e-13	0.243884	0.376	0.2	3.4611e-09
Cd151	2.09878e-13	0.238401	0.293	0.138	3.60361e-09
Arid5a	2.21631e-13	0.137098	0.07	0.005	3.80541e-09
Tenm1	2.21659e-13	0.204704	0.093	0.016	3.80588e-09
Ctsb	2.42623e-13	0.283341	0.606	0.373	4.16583e-09
Plxnc1	2.80727e-13	-0.383114	0.071	0.18	4.82008e-09
Hint1	2.86089e-13	-0.23142	0.989	0.981	4.91215e-09
Abca1	2.90943e-13	0.304018	0.56	0.346	4.99549e-09
Pdrg1	3.02052e-13	0.304498	0.572	0.364	5.18624e-09
Ptprz1	3.32445e-13	-0.295751	0.972	0.984	5.70809e-09
6330403K07Rik	3.73469e-13	0.274877	0.63	0.399	6.41247e-09
Adgrg1	4.44308e-13	0.273885	0.469	0.262	7.62877e-09
Rps19	4.53125e-13	-0.188777	0.992	1	7.78016e-09
Ptpru	4.62844e-13	0.167712	0.124	0.032	7.94704e-09
Kcnn2	6.08048e-13	0.1703	0.21	0.084	1.04402e-08
Gdpd2	6.11684e-13	0.192921	0.334	0.166	1.05026e-08
Map1b	6.63757e-13	0.268992	0.657	0.449	1.13967e-08
Lgmn	6.9579e-13	0.221645	0.292	0.139	1.19467e-08
Fam184b	7.0462e-13	0.192327	0.152	0.049	1.20983e-08
Acadl	7.24516e-13	0.308403	0.738	0.532	1.24399e-08
Tle1	8.18929e-13	0.219789	0.4	0.219	1.4061e-08
Gpcpd1	9.64968e-13	0.213794	0.248	0.113	1.65685e-08
Elk3	1.02476e-12	0.22444	0.438	0.24	1.75951e-08
Gm28822	1.10167e-12	0.110183	0.072	0.007	1.89156e-08
Txndc15	1.10249e-12	0.215815	0.523	0.304	1.89298e-08
Tagln2	1.14567e-12	0.38622	0.583	0.398	1.96711e-08
Ppic	1.34214e-12	0.184327	0.209	0.086	2.30445e-08
Reep5	1.40396e-12	0.272913	0.724	0.51	2.4106e-08
Dad1	1.46971e-12	-0.339001	0.908	0.899	2.52349e-08
Ifi27	1.7496e-12	0.265527	0.364	0.196	3.00407e-08
Adgrl2	1.78403e-12	0.305012	0.569	0.36	3.06318e-08
Cltb	1.87233e-12	-0.432554	0.253	0.367	3.21478e-08
Limch1	1.89171e-12	0.309584	0.797	0.603	3.24807e-08
Etv5	2.07369e-12	0.212953	0.476	0.273	3.56053e-08
Klf9	2.21011e-12	0.17818	0.234	0.102	3.79475e-08
Sdc4	2.22982e-12	0.165675	0.179	0.067	3.8286e-08
Kitl	2.66273e-12	-0.325336	0.059	0.159	4.57191e-08
Agpat4	2.77313e-12	0.193157	0.216	0.093	4.76146e-08
Uqcrc1	2.93647e-12	0.261042	0.709	0.478	5.04192e-08
Snrpd2	2.9939e-12	-0.245232	0.936	0.957	5.14052e-08
Igfbpl1	3.10564e-12	0.274905	0.528	0.33	5.33238e-08
Tob1	3.35641e-12	0.211269	0.383	0.209	5.76296e-08
Ephb1	3.46625e-12	0.174959	0.161	0.056	5.95155e-08
Mgmt	3.90793e-12	0.235266	0.117	0.032	6.70992e-08
Tubb5	3.95533e-12	0.288207	0.975	0.938	6.7913e-08
Lman1	4.34441e-12	0.177918	0.315	0.16	7.45935e-08
Eid1	4.45305e-12	0.272983	0.845	0.631	7.64588e-08
Lrp4	4.70561e-12	0.232148	0.348	0.186	8.07953e-08
Gm7334	5.15365e-12	0.154111	0.139	0.045	8.84881e-08
Xrcc5	5.16415e-12	0.222581	0.385	0.21	8.86685e-08
Tmem176b	5.43203e-12	0.211489	0.406	0.226	9.32679e-08
Bbc3	5.51023e-12	0.245962	0.125	0.037	9.46107e-08
Eva1c	5.70715e-12	0.181713	0.269	0.128	9.79917e-08
Sapcd2	5.74894e-12	-0.193662	0.009	0.074	9.87092e-08
Atp5b	5.84561e-12	0.227449	0.918	0.768	1.00369e-07
Hmgcs1	6.52875e-12	-0.39145	0.798	0.826	1.12099e-07
Tspan3	7.59302e-12	0.240465	0.951	0.844	1.30372e-07
Vldlr	1.12047e-11	0.165664	0.23	0.102	1.92384e-07
Mdfi	1.13521e-11	0.148293	0.13	0.039	1.94916e-07
Dpysl3	1.13668e-11	0.199742	0.405	0.232	1.95168e-07
Eci2	1.13768e-11	0.303077	0.786	0.588	1.95339e-07
Bax	1.17062e-11	0.373775	0.905	0.79	2.00995e-07
Enkur	1.27324e-11	0.225616	0.178	0.071	2.18616e-07
Isg15	1.2953e-11	0.404651	0.313	0.17	2.22403e-07
Atxn10	1.34242e-11	0.234436	0.882	0.693	2.30493e-07
Phb	1.43562e-11	0.23218	0.636	0.404	2.46495e-07
Txnip	1.55777e-11	0.233493	0.245	0.115	2.6747e-07
Cpne5	1.64856e-11	0.132951	0.078	0.013	2.83057e-07
Hmgb2	1.73298e-11	-0.476033	0.957	0.964	2.97552e-07
Dmrta2	1.75384e-11	0.211345	0.463	0.274	3.01134e-07
Hspb8	1.8637e-11	0.139372	0.086	0.017	3.19998e-07
Ncald	1.88467e-11	0.175612	0.278	0.136	3.23599e-07
Adrm1	2.01895e-11	0.221328	0.497	0.298	3.46654e-07
Mt2	2.0503e-11	0.328449	0.974	0.889	3.52036e-07
Ino80b	2.0872e-11	0.211699	0.487	0.287	3.58373e-07
Tmem59	2.13703e-11	0.27138	0.87	0.684	3.66928e-07
Notch2	2.17118e-11	-0.394135	0.863	0.883	3.72791e-07
Pdlim4	2.18076e-11	-0.433448	0.546	0.584	3.74437e-07
Tomm22	2.44486e-11	0.244761	0.708	0.471	4.19782e-07
Gm8730	2.62257e-11	-0.412466	0.792	0.755	4.50296e-07
Vps41	2.83245e-11	0.160932	0.256	0.122	4.86331e-07
1500015O10Rik	3.14305e-11	0.4854	0.502	0.353	5.39661e-07
Prrx1	3.23116e-11	0.16256	0.17	0.066	5.5479e-07
Ptgfrn	3.4319e-11	0.24524	0.557	0.359	5.89258e-07
Nptn	3.5132e-11	0.196567	0.356	0.194	6.03216e-07
2700094K13Rik	3.71671e-11	-0.4117	0.693	0.713	6.38159e-07
Nudt4	4.11268e-11	0.259867	0.454	0.273	7.06147e-07
Trim9	4.4477e-11	0.211991	0.484	0.3	7.6367e-07
mt-Atp8	4.72115e-11	0.197019	0.352	0.19	8.10621e-07
2900052N01Rik	4.78302e-11	0.151607	0.18	0.072	8.21245e-07
Slc25a4	5.44766e-11	0.200681	0.959	0.922	9.35362e-07
Tspo	5.57737e-11	0.321409	0.364	0.209	9.57634e-07
Hpgds	5.85939e-11	0.148428	0.122	0.037	1.00606e-06
1700007K13Rik	6.02896e-11	0.176716	0.061	0.006	1.03517e-06
Snx10	6.19172e-11	0.138714	0.256	0.122	1.06312e-06
Apip	6.23183e-11	0.159239	0.461	0.269	1.07001e-06
Cntnap4	6.3363e-11	0.106394	0.069	0.01	1.08794e-06
Gm5914	6.59337e-11	0.260417	0.469	0.295	1.13208e-06
Airn	6.65784e-11	0.140084	0.141	0.049	1.14315e-06
Inf2	7.06796e-11	0.124117	0.077	0.014	1.21357e-06
S100a4	7.53709e-11	0.193969	0.124	0.039	1.29412e-06
Sox2	7.76458e-11	-0.344492	0.79	0.806	1.33318e-06
Ppp1r12c	8.62634e-11	0.142283	0.293	0.147	1.48114e-06
Specc1	9.05841e-11	0.2434	0.546	0.356	1.55533e-06
Phpt1	9.33657e-11	0.255106	0.789	0.609	1.60309e-06
Lef1	9.72267e-11	0.0951245	0.066	0.009	1.66938e-06
Mageh1	1.13142e-10	-0.371879	0.595	0.626	1.94266e-06
Ndufa12	1.15768e-10	0.228656	0.941	0.805	1.98774e-06
Tspan7	1.21082e-10	-0.344977	0.906	0.88	2.07898e-06
Glrx	1.43619e-10	0.161142	0.138	0.049	2.46594e-06
Polr3h	1.45896e-10	0.268624	0.829	0.661	2.50503e-06
Zfyve21	1.46217e-10	-0.395387	0.251	0.348	2.51054e-06
Ednrb	1.50369e-10	0.27939	0.683	0.498	2.58184e-06
Snapc5	1.57041e-10	0.199246	0.295	0.155	2.6964e-06
Arid5b	1.59607e-10	0.125604	0.123	0.039	2.74046e-06
Csdc2	1.61768e-10	0.201775	0.467	0.283	2.77755e-06
Tap2	1.6388e-10	0.150881	0.095	0.024	2.81382e-06
Atp6v0d1	1.67398e-10	0.226479	0.685	0.466	2.87423e-06
Ranbp1	1.68641e-10	-0.323687	0.889	0.873	2.89557e-06
Plgrkt	1.81381e-10	0.224185	0.678	0.47	3.11432e-06
Eepd1	1.86695e-10	0.186473	0.411	0.239	3.20556e-06
Nog	1.9328e-10	0.184418	0.274	0.139	3.31862e-06
Fam131a	1.93527e-10	0.164904	0.141	0.051	3.32286e-06
Glud1	1.99733e-10	-0.340492	0.761	0.77	3.42942e-06
Tnc	2.02438e-10	0.314682	0.948	0.868	3.47586e-06
Me1	2.06137e-10	0.147881	0.252	0.123	3.53936e-06
Cspg5	2.23053e-10	0.223654	0.952	0.84	3.82981e-06
Tpd52l1	2.45795e-10	-0.166261	0.011	0.071	4.2203e-06
Fars2	2.54603e-10	0.180877	0.571	0.357	4.37153e-06
Sub1	2.58795e-10	0.19846	0.968	0.923	4.44351e-06
Ccnd2	2.59155e-10	0.263675	0.922	0.841	4.4497e-06
Riiad1	2.60151e-10	-0.36022	0.067	0.154	4.4668e-06
Tgfb1i1	2.8702e-10	0.127619	0.115	0.036	4.92814e-06
Phyh	2.90534e-10	0.150196	0.33	0.18	4.98847e-06
Laptm4b	2.97287e-10	0.120744	0.159	0.062	5.10443e-06
Frg1	3.02485e-10	0.22806	0.697	0.479	5.19366e-06
mt-Nd3	3.03981e-10	0.197316	0.576	0.38	5.21936e-06
Mid1ip1	3.41909e-10	-0.357207	0.748	0.746	5.87058e-06
Ogfrl1	3.49862e-10	0.15893	0.186	0.081	6.00713e-06
Ran	3.67271e-10	-0.279088	0.937	0.897	6.30604e-06
Nme5	3.68552e-10	0.19697	0.203	0.095	6.32804e-06
Pcdh8	3.85162e-10	0.146922	0.3	0.159	6.61323e-06
Dpf3	4.05423e-10	0.129546	0.084	0.019	6.96111e-06
Ei24	4.32704e-10	0.248352	0.433	0.263	7.42952e-06
mt-Nd2	4.35316e-10	0.269669	0.757	0.584	7.47438e-06
Atp1b2	4.40924e-10	0.231853	0.584	0.39	7.57067e-06
Nudt3	4.41926e-10	0.225382	0.685	0.482	7.58787e-06
Psmd7	4.57966e-10	0.254397	0.714	0.506	7.86327e-06
Serp2	4.66724e-10	0.141594	0.186	0.082	8.01364e-06
Fam49b	4.75101e-10	0.231106	0.589	0.39	8.15749e-06
Bzw2	4.83044e-10	0.211389	0.49	0.303	8.29386e-06
Zak	4.83064e-10	0.156934	0.118	0.039	8.29421e-06
Btbd9	4.92354e-10	0.156999	0.239	0.118	8.45371e-06
D630033O11Rik	5.02525e-10	0.141092	0.156	0.062	8.62835e-06
Ube2v1	5.35027e-10	0.166207	0.332	0.183	9.18642e-06
AY036118	5.56746e-10	0.245242	0.677	0.469	9.55933e-06
Zfp467	5.57399e-10	0.160384	0.211	0.098	9.57053e-06
Gdf15	5.59559e-10	0.171836	0.054	0.005	9.60762e-06
Gap43	5.6229e-10	0.191678	0.505	0.317	9.65452e-06
3110039M20Rik.1	5.7274e-10	0.221995	0.424	0.261	9.83394e-06
Strbp	6.07358e-10	0.206392	0.464	0.286	1.04283e-05
Egfr	6.39085e-10	-0.140562	0.002	0.049	1.09731e-05
44813	6.48368e-10	0.193615	0.522	0.329	1.11325e-05
Pex3	6.5111e-10	0.178367	0.399	0.232	1.11796e-05
Exoc4	6.57367e-10	0.215022	0.302	0.167	1.1287e-05
Rpl38	7.4023e-10	0.121472	0.999	1	1.27097e-05
Pdia3	7.46488e-10	0.262165	0.863	0.691	1.28172e-05
Thrsp	7.48409e-10	0.432533	0.405	0.26	1.28502e-05
Ndufc2	8.04828e-10	0.317917	0.986	0.986	1.38189e-05
Tsc22d4	8.15658e-10	0.224849	0.841	0.68	1.40048e-05
Dynlt1c	8.3044e-10	0.196107	0.531	0.336	1.42587e-05
Tnfrsf1a	9.1353e-10	0.168836	0.144	0.055	1.56853e-05
Nkain2	9.18594e-10	0.159144	0.207	0.097	1.57723e-05
Ctsf	9.24792e-10	0.155576	0.198	0.091	1.58787e-05
Fez1	9.46644e-10	-0.257283	0.917	0.902	1.62539e-05
App	1.06302e-09	0.255511	0.783	0.615	1.8252e-05
Tuba1c	1.13827e-09	0.15799	0.17	0.074	1.95442e-05
Akt2	1.16189e-09	0.151009	0.332	0.183	1.99497e-05
Pgm2	1.22994e-09	0.141796	0.282	0.147	2.11181e-05
Ass1	1.23205e-09	0.367031	0.171	0.079	2.11543e-05
Pdgfrl	1.23957e-09	0.160466	0.409	0.24	2.12835e-05
Sumf2	1.2413e-09	0.177713	0.309	0.168	2.13131e-05
Psmd2	1.29845e-09	0.218705	0.641	0.438	2.22944e-05
Ddit4l	1.37827e-09	0.227453	0.229	0.116	2.36649e-05
Insm1	1.39135e-09	0.25604	0.236	0.123	2.38895e-05
2310022B05Rik	1.39596e-09	-0.43634	0.276	0.365	2.39686e-05
Fzd9	1.50963e-09	0.102542	0.079	0.018	2.59203e-05
Nt5c	1.52129e-09	0.205252	0.489	0.306	2.61206e-05
Serinc2	1.55901e-09	0.17088	0.287	0.156	2.67682e-05
Scd2	1.67022e-09	-0.325494	0.832	0.834	2.86777e-05
Phlda1	1.69387e-09	0.233188	0.382	0.231	2.90838e-05
Nfia	1.77135e-09	-0.301124	0.97	0.952	3.0414e-05
Itga6	1.81569e-09	0.16269	0.251	0.13	3.11755e-05
Psmb9	1.82792e-09	0.149791	0.084	0.021	3.13854e-05
Insig1	1.86159e-09	-0.459903	0.526	0.566	3.19635e-05
Bola2	1.88927e-09	-0.306415	0.732	0.744	3.24387e-05
Efhd2	1.88967e-09	0.206862	0.876	0.738	3.24457e-05
Chpf	2.08122e-09	0.14475	0.184	0.083	3.57346e-05
Arhgef25	2.10956e-09	0.184758	0.374	0.218	3.62211e-05
Dusp1	2.23095e-09	0.148798	0.255	0.131	3.83054e-05
Akr7a5	2.25384e-09	0.173126	0.514	0.32	3.86984e-05
Sema6a	2.26843e-09	-0.387331	0.187	0.283	3.8949e-05
Hnrnpl	2.41532e-09	-0.345244	0.678	0.685	4.1471e-05
Fuca1	2.43156e-09	0.207043	0.348	0.2	4.17499e-05
Fibp	2.4721e-09	0.1817	0.506	0.318	4.24459e-05
Hspb6	2.53886e-09	0.200766	0.336	0.196	4.35923e-05
Fezf2	2.60471e-09	0.191137	0.37	0.219	4.47229e-05
Mrpl52	2.75745e-09	-0.242683	0.94	0.915	4.73454e-05
Adamts18	2.76115e-09	0.244015	0.511	0.338	4.74089e-05
Pex19	2.88751e-09	0.127165	0.268	0.141	4.95786e-05
Tenm3	2.93422e-09	0.121044	0.223	0.11	5.03806e-05
Lsm7	2.93722e-09	0.222354	0.799	0.619	5.0432e-05
Snta1	2.95222e-09	0.184737	0.345	0.201	5.06897e-05
Dpysl2	3.01303e-09	-0.308462	0.885	0.841	5.17337e-05
Mro	3.04467e-09	-0.153424	0.008	0.059	5.2277e-05
Hnrnpa1	3.26376e-09	-0.357659	0.815	0.795	5.60388e-05
Tet1	3.30426e-09	0.167184	0.323	0.182	5.67341e-05
Ripply2	3.41271e-09	-0.116963	0	0.039	5.85962e-05
Smpdl3a	3.45794e-09	0.206298	0.616	0.415	5.93728e-05
Apoc1	3.5368e-09	0.124478	0.069	0.014	6.07269e-05
Mospd3	3.63649e-09	0.133414	0.151	0.062	6.24385e-05
Cachd1	3.65701e-09	0.195954	0.371	0.223	6.27908e-05
Zc2hc1a	3.76495e-09	0.136362	0.164	0.071	6.46442e-05
Ankmy2	3.76878e-09	0.139437	0.171	0.076	6.47099e-05
Lamp2	3.86646e-09	0.151663	0.47	0.29	6.6387e-05
Actg1	3.99363e-09	0.185857	0.992	0.991	6.85706e-05
Snx15	4.54107e-09	0.138851	0.189	0.086	7.79701e-05
Med28	4.69548e-09	0.157727	0.669	0.454	8.06214e-05
Rfng	4.78544e-09	0.148712	0.195	0.094	8.2166e-05
P4ha3	4.87902e-09	0.164112	0.261	0.139	8.37728e-05
Col9a3	4.94426e-09	0.145892	0.138	0.054	8.4893e-05
Ifngr2	4.99588e-09	0.168803	0.225	0.115	8.57793e-05
Gsn	5.13808e-09	0.150835	0.148	0.062	8.82209e-05
Mtcl1	5.1978e-09	0.120918	0.063	0.012	8.92463e-05
Zfp36l1	5.19963e-09	-0.429759	0.633	0.639	8.92776e-05
Ctnnbl1	5.23684e-09	0.168756	0.401	0.237	8.99165e-05
Vamp2	5.33062e-09	0.170152	0.374	0.214	9.15267e-05
Shisa9	5.36018e-09	0.153526	0.244	0.126	9.20343e-05
Ddb1	5.46274e-09	0.146512	0.422	0.255	9.37952e-05
Dbndd1	5.64161e-09	0.0923376	0.08	0.02	9.68665e-05
Ap2b1	5.67188e-09	0.182751	0.626	0.424	9.73863e-05
Foxp2	5.7088e-09	0.124774	0.115	0.04	9.80201e-05
Fbn1	5.72679e-09	0.110876	0.097	0.03	9.83289e-05
Sptbn1	5.78742e-09	0.195682	0.606	0.418	9.937e-05
Megf6	5.88128e-09	0.114825	0.093	0.028	0.000100982
Cops7a	6.25883e-09	0.146919	0.383	0.224	0.000107464
Sema3f	6.3774e-09	0.106641	0.082	0.021	0.0001095
Stx7	6.45591e-09	0.154839	0.431	0.267	0.000110848
Atp1a2	6.63717e-09	0.224925	0.84	0.662	0.00011396
Trp53	6.64332e-09	0.189512	0.483	0.313	0.000114066
Phactr2	6.7235e-09	0.162922	0.354	0.206	0.000115442
Cntn6	6.79185e-09	0.0966682	0.054	0.007	0.000116616
Arid4a	7.4275e-09	0.160076	0.241	0.127	0.00012753
Rab6b	7.8132e-09	0.134306	0.26	0.137	0.000134153
Abhd8	7.96024e-09	0.147779	0.455	0.278	0.000136677
Fam171a2	7.98186e-09	0.152035	0.248	0.132	0.000137049
Cox7c	8.34378e-09	0.130799	0.995	0.995	0.000143263
Sgpl1	8.50318e-09	0.114625	0.21	0.102	0.000146
Lrrc8c	8.55147e-09	0.134858	0.213	0.105	0.000146829
Hpgd	8.62385e-09	0.134896	0.11	0.038	0.000148071
Fam64a	8.83906e-09	-0.197751	0.017	0.073	0.000151767
Xaf1	9.03535e-09	0.133038	0.186	0.089	0.000155137
Rpl6	9.0356e-09	0.13192	0.995	0.997	0.000155141
Nr2e1	9.47591e-09	0.160615	0.536	0.344	0.000162701
Pantr1	9.52149e-09	0.187392	0.993	0.991	0.000163484
Ntn4	9.53527e-09	0.272837	0.406	0.26	0.000163721
Pfdn1	9.56911e-09	0.205856	0.86	0.696	0.000164302
9030617O03Rik	9.75982e-09	0.107201	0.062	0.012	0.000167576
Prdx5	9.84602e-09	0.213389	0.883	0.716	0.000169056
Lrpap1	9.87419e-09	0.18855	0.436	0.272	0.00016954
Zbtb18	9.89709e-09	0.18904	0.549	0.37	0.000169933
Tmem163	1.02688e-08	0.154416	0.217	0.109	0.000176315
Angptl2	1.04134e-08	0.112115	0.084	0.023	0.000178798
Pfn1	1.05366e-08	-0.195859	0.98	0.987	0.000180913
Mogs	1.0549e-08	0.119857	0.152	0.065	0.000181126
Sh3bgrl	1.07833e-08	0.226191	0.853	0.688	0.000185149
Gcnt2	1.07889e-08	0.0764799	0.051	0.006	0.000185245
Dnm3	1.14751e-08	0.106544	0.057	0.01	0.000197027
Sap18	1.22665e-08	0.206732	0.74	0.531	0.000210616
2810417H13Rik	1.24828e-08	-0.413137	0.116	0.214	0.000214329
Vmp1	1.2539e-08	0.171223	0.323	0.186	0.000215294
Dmrta2os	1.3019e-08	0.133843	0.194	0.093	0.000223535
Dap3	1.33374e-08	0.14639	0.36	0.212	0.000229003
Ppp2r3a	1.3543e-08	0.1289	0.256	0.136	0.000232534
Bgn	1.41941e-08	0.15075	0.063	0.013	0.000243713
Tcp11l2	1.44057e-08	0.130269	0.145	0.061	0.000247346
Cpped1	1.46725e-08	0.127957	0.144	0.06	0.000251927
Ap4s1	1.48715e-08	0.182284	0.438	0.28	0.000255343
Nfic	1.50529e-08	0.141925	0.337	0.197	0.000258459
Usp18	1.50602e-08	0.144377	0.108	0.038	0.000258584
Ppt2	1.51373e-08	0.139904	0.138	0.057	0.000259907
Ank2	1.57935e-08	0.136052	0.276	0.155	0.000271174
Coq9	1.59503e-08	0.117821	0.21	0.105	0.000273867
Ppp2r2b	1.60077e-08	0.221689	0.6	0.401	0.000274853
Cdh4	1.68996e-08	-0.42964	0.322	0.397	0.000290165
Coasy	1.72257e-08	0.103729	0.21	0.104	0.000295766
Arl6ip5	1.73171e-08	0.172705	0.489	0.314	0.000297335
F8a	1.80757e-08	0.100795	0.106	0.036	0.000310359
Nav1	1.82922e-08	0.183585	0.352	0.213	0.000314077
H2-T22	1.92296e-08	0.0955524	0.052	0.007	0.000330173
Plk2	1.93506e-08	0.0866953	0.049	0.006	0.000332249
Lama5	1.9562e-08	0.108722	0.108	0.038	0.000335879
Tor2a	2.00431e-08	0.160445	0.345	0.206	0.00034414
Igdcc4	2.05218e-08	0.120319	0.346	0.198	0.000352359
Nadk	2.08237e-08	0.107148	0.284	0.155	0.000357543
Tmsb10	2.09004e-08	0.220111	0.997	0.995	0.000358859
Ramp2	2.15838e-08	-0.248926	0.034	0.099	0.000370593
Tlk2	2.25319e-08	0.13126	0.23	0.121	0.000386872
Atp5g3	2.29199e-08	0.174947	0.931	0.832	0.000393535
Cyp7b1	2.31819e-08	0.110577	0.12	0.045	0.000398034
Chmp4b	2.36691e-08	0.238886	0.818	0.646	0.000406398
Sox8	2.46644e-08	-0.297038	0.082	0.161	0.000423488
Clic1	2.4702e-08	0.218912	0.901	0.749	0.000424133
Rab21	2.5038e-08	0.13177	0.352	0.204	0.000429902
Timmdc1	2.58787e-08	0.129886	0.243	0.131	0.000444338
H3f3a	2.59531e-08	0.133879	0.999	0.997	0.000445614
Serhl	2.67986e-08	0.130384	0.147	0.064	0.000460131
Psmb10	2.73823e-08	0.187408	0.259	0.141	0.000470154
Evl	2.73979e-08	0.124219	0.349	0.205	0.000470421
H2-M3	2.91253e-08	0.0881332	0.053	0.009	0.000500082
Serpine2	2.91833e-08	0.148892	0.051	0.007	0.000501077
Ccdc3	2.97619e-08	0.0710511	0.046	0.005	0.000511012
Speg	3.06707e-08	0.135451	0.131	0.054	0.000526616
Ddit4	3.10889e-08	0.167082	0.308	0.181	0.000533796
Cyp51	3.13152e-08	-0.382014	0.474	0.539	0.000537683
Cdon	3.13711e-08	0.250852	0.518	0.365	0.000538641
Ddx60	3.1657e-08	0.134752	0.108	0.039	0.00054355
Fkbp10	3.40458e-08	0.0925195	0.126	0.05	0.000584566
Prnp	3.48636e-08	-0.386855	0.261	0.339	0.000598608
Mpv17	3.48691e-08	0.165287	0.384	0.235	0.000598702
Enho	3.54139e-08	-0.395388	0.63	0.622	0.000608056
Hnrnpab	3.55752e-08	-0.30678	0.761	0.754	0.000610826
Grtp1	3.62211e-08	0.146144	0.263	0.148	0.000621916
Mgat4b	3.70847e-08	0.139023	0.228	0.121	0.000636744
Cdc34	3.73682e-08	0.126176	0.317	0.184	0.000641613
Abcb9	3.78443e-08	-0.245459	0.055	0.127	0.000649787
Epha4	3.79817e-08	0.241735	0.706	0.533	0.000652146
Meg3	3.83694e-08	0.226584	0.103	0.037	0.000658802
Dlg4	3.92473e-08	0.123575	0.167	0.078	0.000673876
Psenen	4.01218e-08	-0.251938	0.802	0.784	0.000688891
Prdx3	4.01764e-08	0.116456	0.268	0.149	0.000689829
Psmf1	4.06912e-08	0.102915	0.18	0.086	0.000698668
Idh1	4.08829e-08	-0.352721	0.682	0.688	0.00070196
Rps27rt	4.11532e-08	-0.388708	0.383	0.432	0.000706601
Gm17750	4.16657e-08	0.232865	0.948	0.866	0.0007154
Kctd12	4.29336e-08	0.0660172	0.04	0.003	0.000737171
Emx2os	4.42213e-08	0.132199	0.167	0.078	0.000759279
Cdv3	4.47195e-08	-0.365388	0.541	0.568	0.000767834
Gm13305	4.7426e-08	0.151878	0.325	0.191	0.000814304
BC029214	4.77827e-08	0.121523	0.255	0.141	0.00082043
Isca1	4.92489e-08	0.110101	0.247	0.132	0.000845604
Lrrc4c	5.00075e-08	0.12327	0.152	0.068	0.000858628
Adrbk1	5.01396e-08	0.122924	0.285	0.162	0.000860897
Gabrb1	5.05149e-08	0.14241	0.225	0.119	0.00086734
Med24	5.06937e-08	0.11215	0.183	0.089	0.000870411
Ptp4a3	5.08442e-08	0.238641	0.253	0.144	0.000872995
Thsd7b	5.37742e-08	0.0896602	0.049	0.007	0.000923303
Cacnb3	5.41059e-08	0.0974075	0.075	0.02	0.000928999
Os9	5.45061e-08	0.0844394	0.269	0.146	0.000935869
Adamtsl3	5.45547e-08	0.0750996	0.047	0.006	0.000936705
Wnk2	5.4954e-08	0.121519	0.252	0.136	0.00094356
Adcyap1r1	5.56477e-08	0.153381	0.336	0.198	0.000955471
Gria2	5.62643e-08	0.263018	0.53	0.376	0.000966057
Blvrb	5.67612e-08	-0.366245	0.348	0.406	0.00097459
Cct7	5.67997e-08	0.185084	0.771	0.588	0.00097525
Prkcd	5.71189e-08	0.131891	0.205	0.104	0.000980731
Irgm1	5.72971e-08	0.136068	0.09	0.029	0.000983791
Gpi1	5.77502e-08	0.161892	0.64	0.451	0.000991572
Lias	5.80004e-08	0.111949	0.377	0.222	0.000995867
Atp5o	5.84229e-08	0.192436	0.941	0.868	0.00100312
Rnasel	5.87743e-08	0.114712	0.1	0.035	0.00100916
Snrpd1	5.96906e-08	-0.288193	0.895	0.851	0.00102489
Fam81a	5.98346e-08	0.0990205	0.093	0.031	0.00102736
Igsf8	5.98741e-08	0.159564	0.476	0.302	0.00102804
Mlx	6.00816e-08	0.0968309	0.161	0.074	0.0010316
mt-Co3	6.44691e-08	0.191338	0.951	0.917	0.00110693
Eif2s2	6.65111e-08	0.194918	0.946	0.869	0.001142
Aldh9a1	6.72867e-08	0.0945137	0.226	0.118	0.00115531
Gpr162	6.78915e-08	0.0748187	0.062	0.014	0.0011657
Gm14964	6.79099e-08	0.123951	0.136	0.059	0.00116601
Tcf3	6.794e-08	0.171179	0.541	0.361	0.00116653
Gfap	6.93011e-08	0.206941	0.43	0.281	0.0011899
Ubald2	6.94453e-08	0.175997	0.544	0.357	0.00119238
Ptgds	7.01416e-08	0.157085	0.131	0.056	0.00120433
Pdzrn3	7.11195e-08	0.117818	0.234	0.124	0.00122112
Paqr8	7.61863e-08	0.113282	0.346	0.205	0.00130812
Arhgef12	7.71152e-08	0.079587	0.325	0.185	0.00132407
Pbx1	7.7819e-08	-0.329127	0.784	0.755	0.00133615
Fh1	8.02565e-08	0.127757	0.287	0.165	0.001378
Bmp1	8.12746e-08	0.124074	0.141	0.063	0.00139548
Puf60	8.34757e-08	0.150654	0.58	0.381	0.00143328
Mcur1	8.43949e-08	0.104365	0.201	0.102	0.00144906
Rgs6	8.53812e-08	0.101073	0.071	0.019	0.001466
Abhd4	8.5693e-08	-0.419269	0.294	0.367	0.00147135
Lix1	8.59434e-08	0.191249	0.185	0.094	0.00147565
Tubb4a	8.69678e-08	0.125106	0.117	0.047	0.00149324
Dars	8.79533e-08	-0.379405	0.446	0.494	0.00151016
Dcaf13	9.2416e-08	0.12589	0.218	0.117	0.00158678
Pvt1	9.35628e-08	0.107799	0.075	0.021	0.00160647
Rps17	9.39748e-08	-0.177647	0.97	0.971	0.00161355
BC026585	9.54823e-08	0.122952	0.19	0.096	0.00163943
Tmem230	9.87516e-08	0.125014	0.315	0.185	0.00169557
Cox6b2	1.00649e-07	0.217652	0.085	0.028	0.00172815
Pid1	1.01008e-07	0.115942	0.129	0.054	0.00173432
Pqlc3	1.02895e-07	0.072829	0.036	0.002	0.00176671
Ndufs2	1.05477e-07	0.191476	0.676	0.495	0.00181105
Tnfsf12	1.05794e-07	0.129776	0.152	0.07	0.00181648
Ctxn1	1.12573e-07	0.189002	0.666	0.467	0.00193288
Pde1b	1.12914e-07	0.192641	0.593	0.419	0.00193873
Fbxl15	1.1325e-07	0.120052	0.255	0.141	0.0019445
Mccc2	1.14344e-07	0.0843164	0.187	0.093	0.00196329
Ammecr1l	1.14921e-07	0.105613	0.195	0.098	0.00197319
Ccnd3	1.17719e-07	0.162123	0.428	0.276	0.00202124
Pigt	1.19094e-07	0.168688	0.4	0.251	0.00204485
Hbb-bs	1.204e-07	-2.08961	0.125	0.052	0.00206727
Lman2	1.20499e-07	0.116362	0.325	0.193	0.00206897
Ccs	1.20685e-07	0.167171	0.536	0.354	0.00207216
Tmed4	1.24487e-07	0.138185	0.494	0.321	0.00213744
Fzd2	1.24597e-07	0.20631	0.723	0.549	0.00213934
Orai1	1.24956e-07	0.108047	0.283	0.163	0.00214549
Chst2	1.27694e-07	0.129304	0.262	0.148	0.00219251
Copg1	1.342e-07	0.132515	0.318	0.188	0.00230422
Grn	1.39014e-07	0.165395	0.301	0.178	0.00238688
Zfp385a	1.39376e-07	0.116654	0.183	0.091	0.00239308
Malat1	1.40069e-07	0.296594	0.966	0.984	0.00240499
Glrx2	1.41107e-07	0.218474	0.794	0.629	0.00242281
Cetn3	1.42021e-07	-0.252522	0.862	0.814	0.0024385
Fam212b	1.42362e-07	0.0874939	0.054	0.011	0.00244436
Pex13	1.42877e-07	0.140283	0.359	0.215	0.0024532
Pfkl	1.43151e-07	0.126929	0.408	0.26	0.00245791
Psma7	1.46038e-07	0.179437	0.943	0.879	0.00250747
Comtd1	1.48612e-07	0.0899385	0.082	0.026	0.00255166
Vps36	1.48932e-07	0.17437	0.401	0.257	0.00255717
Dhdds	1.49216e-07	0.106961	0.214	0.113	0.00256203
Pawr	1.50708e-07	0.113924	0.137	0.061	0.00258766
Eda2r	1.51429e-07	0.0860378	0.045	0.006	0.00260003
Csmd2	1.5333e-07	0.138353	0.34	0.206	0.00263268
Kcna2	1.53851e-07	0.101794	0.092	0.032	0.00264162
Megf10	1.56261e-07	0.138202	0.223	0.121	0.002683
Acaa2	1.57276e-07	0.168708	0.637	0.435	0.00270043
Sec61g	1.63853e-07	-0.150445	0.989	0.99	0.00281336
Fam43a	1.66713e-07	0.0871711	0.082	0.026	0.00286246
Fam49a	1.67631e-07	0.0828839	0.159	0.074	0.00287822
Cpt1a	1.70034e-07	0.13389	0.339	0.205	0.00291949
Ntng1	1.73307e-07	-0.335169	0.199	0.282	0.00297567
Gramd3	1.73396e-07	0.100614	0.171	0.083	0.00297721
Ppil3	1.78235e-07	0.123872	0.44	0.277	0.0030603
Sh3glb2	1.78462e-07	0.121719	0.305	0.18	0.0030642
Kcnh5	1.79462e-07	0.0665897	0.045	0.006	0.00308137
Rps27a	1.79513e-07	-0.126869	0.999	1	0.00308224
Psmc5	1.81953e-07	0.168381	0.705	0.513	0.00312413
Tshr	1.86459e-07	0.0900054	0.066	0.017	0.00320151
Sod1	1.90356e-07	0.164336	0.507	0.336	0.00326841
Parp12	1.92591e-07	0.0988358	0.094	0.034	0.00330678
Ebpl	1.93503e-07	0.170583	0.561	0.38	0.00332244
Spon1	1.94154e-07	-0.134734	0.007	0.047	0.00333362
Rplp2	1.97614e-07	-0.145571	0.992	0.996	0.00339303
Pdk2	1.97845e-07	0.120619	0.166	0.081	0.00339699
Aes	1.98819e-07	0.200314	0.77	0.597	0.00341373
Lyrm2	2.00203e-07	0.145729	0.487	0.32	0.00343749
Foxj1	2.00453e-07	0.0892705	0.109	0.043	0.00344178
Nova1	2.05622e-07	0.110637	0.175	0.087	0.00353053
Klhl26	2.06407e-07	0.109515	0.106	0.041	0.003544
Emp2	2.08493e-07	0.154895	0.369	0.234	0.00357983
Slc22a17	2.10632e-07	0.135294	0.398	0.251	0.00361655
Arhgap21	2.15532e-07	0.123326	0.486	0.316	0.00370068
Opcml	2.18107e-07	0.0975909	0.084	0.028	0.00374489
Myo16	2.2133e-07	0.074035	0.08	0.026	0.00380024
Sema3b	2.2412e-07	0.0763372	0.053	0.011	0.00384815
Arrdc3	2.25314e-07	0.120005	0.209	0.113	0.00386864
Ptp4a1	2.26811e-07	0.122243	0.431	0.274	0.00389435
Iscu	2.26918e-07	0.162643	0.471	0.306	0.00389619
Gm9885	2.29354e-07	0.130698	0.234	0.13	0.00393801
Leo1	2.34005e-07	0.128438	0.217	0.118	0.00401787
Sptan1	2.3729e-07	0.125125	0.36	0.226	0.00407428
Cd63	2.46209e-07	0.214883	0.907	0.79	0.00422741
Polr2l	2.51752e-07	0.236997	0.698	0.544	0.00432259
Anp32b	2.52059e-07	-0.333159	0.618	0.624	0.00432785
Tmeff1	2.6385e-07	0.111445	0.209	0.113	0.00453031
5730455P16Rik	2.70312e-07	0.111065	0.19	0.098	0.00464126
Zswim6	2.74893e-07	0.0847495	0.118	0.049	0.00471991
Gm21092	2.75611e-07	0.111624	0.451	0.29	0.00473225
Gpr153	2.89888e-07	0.0594128	0.041	0.005	0.00497737
Gli1	2.91796e-07	-0.0903122	0	0.03	0.00501014
Nmi	2.97105e-07	0.115369	0.246	0.138	0.00510129
Gas6	2.99994e-07	0.0795927	0.075	0.022	0.00515089
Tbc1d4	3.00194e-07	0.116578	0.214	0.116	0.00515433
Cotl1	3.02012e-07	0.0957528	0.401	0.248	0.00518555
Pdlim7	3.04417e-07	-0.313993	0.498	0.531	0.00522684
Pigx	3.12015e-07	0.11671	0.402	0.254	0.0053573
Pros1	3.1313e-07	0.087554	0.064	0.017	0.00537645
Acot7	3.14759e-07	0.105219	0.109	0.045	0.00540441
Dnm2	3.17391e-07	0.0868484	0.21	0.112	0.0054496
Kdm5a	3.21498e-07	0.10971	0.256	0.145	0.00552013
Elp5	3.25923e-07	0.134135	0.428	0.273	0.0055961
Naprt	3.29327e-07	0.105267	0.108	0.044	0.00565454
Slc24a5	3.34231e-07	-0.288091	0.761	0.724	0.00573875
Scrn2	3.49651e-07	0.0857522	0.191	0.098	0.0060035
Flywch2	3.56806e-07	0.127853	0.251	0.143	0.00612635
Pmpcb	3.7428e-07	0.15466	0.468	0.301	0.00642639
Slc18b1	3.75273e-07	0.109241	0.12	0.051	0.00644344
Bcar3	3.7584e-07	-0.231535	0.054	0.118	0.00645317
Atg101	3.79825e-07	0.110006	0.324	0.195	0.00652159
Cbarp	3.79912e-07	0.0868206	0.143	0.066	0.00652309
Tatdn1	3.87084e-07	0.104972	0.157	0.077	0.00664624
Mcm4	3.9013e-07	-0.398612	0.201	0.282	0.00669853
Klf7	3.98805e-07	0.102171	0.411	0.263	0.00684748
Mgat2	4.06714e-07	0.0663731	0.179	0.089	0.00698329
Nos1ap	4.14537e-07	0.116383	0.13	0.057	0.0071176
Ldb1	4.17231e-07	0.0869237	0.231	0.127	0.00716386
Cdip1	4.21044e-07	0.113624	0.229	0.127	0.00722932
2210013O21Rik	4.25862e-07	0.136232	0.525	0.345	0.00731205
Cxx1b	4.26859e-07	0.117458	0.403	0.251	0.00732918
Shisa5	4.33721e-07	0.11056	0.171	0.086	0.007447
Podxl2	4.38961e-07	0.150191	0.352	0.222	0.00753696
Hnrnpa3	4.41465e-07	-0.254273	0.845	0.843	0.00757996
Acot13	4.45595e-07	0.175646	0.447	0.295	0.00765087
Sbk1	4.49389e-07	0.129426	0.318	0.197	0.00771601
Rarg	4.53614e-07	0.0792055	0.04	0.005	0.00778855
Usp29	4.61078e-07	0.0918682	0.089	0.032	0.00791671
Mgea5	4.61589e-07	0.120259	0.326	0.201	0.00792549
Ggps1	4.64463e-07	0.0856537	0.098	0.037	0.00797483
Hist1h2al	4.65915e-07	0.088164	0.078	0.026	0.00799976
Thyn1	4.67067e-07	0.126379	0.418	0.262	0.00801955
Surf1	4.69648e-07	0.120233	0.208	0.114	0.00806386
Dleu7	4.73073e-07	0.108015	0.239	0.134	0.00812266
Casp6	4.78408e-07	0.105169	0.218	0.119	0.00821427
Ip6k2	4.80162e-07	0.102571	0.27	0.159	0.00824437
Cacul1	4.81988e-07	0.0926171	0.125	0.055	0.00827574
Ppp1r3g	4.8436e-07	0.0888795	0.111	0.046	0.00831647
Prorsd1	4.94824e-07	0.112738	0.291	0.171	0.00849613
Adgra3	4.96027e-07	0.0873764	0.164	0.082	0.00851678
Stt3b	4.9664e-07	0.0997105	0.286	0.167	0.00852731
Tanc1	5.01757e-07	0.100263	0.232	0.13	0.00861516
Frmd4b	5.10285e-07	0.0858212	0.105	0.041	0.00876159
Kif5b	5.15505e-07	0.175372	0.495	0.343	0.00885122
Tmem50b	5.17841e-07	0.0873122	0.236	0.131	0.00889133
Notum	5.29622e-07	0.0563772	0.026	0	0.00909361
Wbp2	5.35709e-07	0.130333	0.474	0.309	0.00919812
Cops8	5.38289e-07	0.110448	0.389	0.245	0.00924242
Emid1	5.52086e-07	-0.380769	0.447	0.493	0.00947931
Hacd3	5.64155e-07	0.13079	0.32	0.196	0.00968654
Astn1	5.67747e-07	0.102584	0.352	0.218	0.00974821
Rnpep	5.70065e-07	0.11476	0.217	0.12	0.00978802
Ext2	5.704e-07	0.0658996	0.246	0.137	0.00979377
Nthl1	5.70895e-07	0.0962847	0.175	0.089	0.00980226
Mpp2	5.71061e-07	0.105137	0.166	0.083	0.00980512
Fam195b	5.74009e-07	0.180384	0.768	0.581	0.00985574
Atp6ap1	5.75771e-07	0.123836	0.239	0.136	0.00988599
Nrbf2	5.81758e-07	0.0734432	0.153	0.073	0.00998878
Tnks1bp1	5.83463e-07	0.117672	0.124	0.055	0.0100181
Rnf213	5.87617e-07	0.119618	0.126	0.057	0.0100894
Cep19	5.93667e-07	0.0869201	0.231	0.128	0.0101933
Pter	5.93757e-07	-0.323597	0.168	0.25	0.0101948
Dixdc1	5.94472e-07	0.0872223	0.072	0.022	0.0102071
Wash1	5.95084e-07	0.0953785	0.252	0.143	0.0102176
Kit	5.98374e-07	0.126237	0.106	0.044	0.0102741
Dbi	6.09901e-07	-0.142816	1	1	0.010472
Bloc1s1	6.45883e-07	0.174293	0.86	0.689	0.0110898
Casq1	6.4612e-07	0.108164	0.268	0.156	0.0110939
Ifi35	6.59041e-07	0.114548	0.07	0.021	0.0113157
Tuba1b	6.60553e-07	0.201016	0.949	0.849	0.0113417
Smim4	6.63451e-07	0.143972	0.544	0.378	0.0113915
Maged2	6.70788e-07	0.176599	0.695	0.513	0.0115174
Rpl9-ps6	6.80789e-07	0.0893377	0.108	0.045	0.0116891
Uchl1	7.1343e-07	0.127744	0.495	0.34	0.0122496
Macrod2	7.13944e-07	0.0909963	0.191	0.1	0.0122584
Celf5	7.18596e-07	0.121655	0.09	0.033	0.0123383
Rps3	7.20214e-07	-0.139266	0.987	0.996	0.0123661
Arfrp1	7.28802e-07	0.0910366	0.354	0.219	0.0125135
Ubtd1	7.34246e-07	0.0641247	0.07	0.021	0.012607
PISD	7.37659e-07	0.143739	0.407	0.266	0.0126656
Fbxw9	7.4774e-07	0.161433	0.369	0.232	0.0128387
Ctsd	7.62343e-07	0.238239	0.446	0.301	0.0130894
Ergic3	7.62401e-07	0.157588	0.715	0.52	0.0130904
Gon4l	7.7647e-07	0.0622862	0.185	0.097	0.013332
Angptl4	7.9515e-07	0.0895928	0.186	0.096	0.0136527
St6galnac5	8.04142e-07	-0.26354	0.097	0.17	0.0138071
Acox1	8.1308e-07	0.124061	0.268	0.156	0.0139606
Gins2	8.15605e-07	-0.338424	0.237	0.319	0.0140039
Oaz2	8.22579e-07	0.0921447	0.26	0.151	0.0141237
Oxct1	8.30835e-07	0.115162	0.497	0.332	0.0142654
Ttc5	8.33661e-07	0.136502	0.359	0.229	0.014314
Prss23	8.35521e-07	0.0962944	0.131	0.061	0.0143459
Adamts2	8.59196e-07	0.0560969	0.044	0.007	0.0147524
Nr2f2	8.69513e-07	0.0705686	0.044	0.007	0.0149295
Gmnn	8.71051e-07	-0.454655	0.172	0.251	0.0149559
Mgat5	8.72969e-07	0.0850532	0.236	0.133	0.0149889
Gng10	8.77763e-07	0.0863759	0.178	0.091	0.0150712
Asna1	8.87796e-07	0.125314	0.452	0.296	0.0152435
Pir	8.90758e-07	0.120865	0.118	0.052	0.0152943
Fbxo6	8.94118e-07	0.0771495	0.157	0.078	0.015352
Tmem5	9.00633e-07	0.124958	0.483	0.321	0.0154639
2510009E07Rik	9.05365e-07	0.0648088	0.185	0.096	0.0155451
Ndufv1	9.05865e-07	0.160656	0.58	0.403	0.0155537
Laptm4a	9.12121e-07	0.176677	0.951	0.848	0.0156611
Stard10	9.22002e-07	0.111067	0.179	0.094	0.0158308
Aldh4a1	9.47796e-07	0.0810593	0.128	0.057	0.0162737
Pkdcc	9.50966e-07	-0.240146	0.06	0.123	0.0163281
Ptpn2	9.53437e-07	0.090573	0.233	0.131	0.0163705
Hmox1	9.61857e-07	-0.0632888	0.082	0.029	0.0165151
Saraf	9.69265e-07	0.0993917	0.397	0.254	0.0166423
Prosc	9.69547e-07	0.0734643	0.145	0.069	0.0166471
2900011O08Rik	1.01808e-06	0.112549	0.225	0.128	0.0174804
Cntn3	1.01815e-06	0.068932	0.052	0.012	0.0174816
Gna14	1.03375e-06	0.0810705	0.066	0.019	0.0177494
Hdgf	1.06521e-06	-0.332758	0.541	0.54	0.0182896
Rps12	1.0755e-06	0.128732	0.994	0.986	0.0184663
Trib2	1.07741e-06	0.0923376	0.392	0.248	0.0184991
Morn2	1.11045e-06	0.13345	0.545	0.378	0.0190664
Mterf2	1.12009e-06	0.107069	0.116	0.051	0.0192319
Gbp3	1.13567e-06	0.118657	0.087	0.033	0.0194994
Crim1	1.13784e-06	0.0929608	0.16	0.08	0.0195368
Wnt7b	1.14658e-06	0.0753626	0.107	0.045	0.0196867
Hsp90aa1	1.15549e-06	-0.23305	0.891	0.864	0.0198398
Atat1	1.16193e-06	0.0756181	0.3	0.179	0.0199503
Cnot11	1.16642e-06	0.0829527	0.218	0.12	0.0200274
Clip2	1.18488e-06	0.0806509	0.141	0.067	0.0203444
Rrp36	1.18794e-06	0.104469	0.16	0.082	0.020397
Nat6	1.19062e-06	0.0873768	0.134	0.063	0.020443
Igf1r	1.19492e-06	-0.358455	0.246	0.312	0.0205167
Gm43796	1.19819e-06	0.0654535	0.047	0.01	0.020573
Heg1	1.20143e-06	-0.228579	0.077	0.144	0.0206285
Efnb3	1.22488e-06	0.0741937	0.118	0.052	0.0210312
Nckap5	1.24921e-06	0.103078	0.283	0.168	0.0214489
Ccdc60	1.30054e-06	0.0646141	0.038	0.005	0.0223303
Dync2li1	1.30763e-06	0.124799	0.353	0.224	0.022452
Gbp7	1.3309e-06	0.121107	0.13	0.062	0.0228515
Smpd1	1.33713e-06	0.103828	0.149	0.074	0.0229585
Fam46a	1.35118e-06	0.0647022	0.043	0.007	0.0231998
Rufy3	1.35434e-06	0.100121	0.359	0.227	0.023254
Parm1	1.35645e-06	0.0770384	0.04	0.006	0.0232902
Prr5l	1.37419e-06	0.0772176	0.079	0.028	0.0235948
Golga2	1.37467e-06	0.116125	0.194	0.106	0.0236031
Exosc1	1.38176e-06	0.0986692	0.29	0.174	0.0237247
Glmp	1.38861e-06	0.12686	0.276	0.167	0.0238424
Ctsa	1.41137e-06	0.0855509	0.32	0.196	0.0242332
Ky	1.41147e-06	0.0470088	0.028	0.001	0.0242349
Pbx3	1.43548e-06	0.154677	0.22	0.128	0.0246473
Rasgrp1	1.46002e-06	0.0547446	0.04	0.006	0.0250686
Ttc3	1.49362e-06	0.165944	0.787	0.621	0.0256455
Nrep	1.50492e-06	0.123366	0.329	0.209	0.0258395
Cenpv	1.50969e-06	-0.375626	0.272	0.334	0.0259214
Carhsp1	1.52337e-06	0.141679	0.31	0.196	0.0261562
Ccdc124	1.52675e-06	0.142457	0.608	0.426	0.0262142
Brox	1.55898e-06	0.102332	0.19	0.103	0.0267676
Fam216a	1.58398e-06	0.119547	0.4	0.26	0.027197
Gtf2f2	1.58879e-06	0.10837	0.205	0.114	0.0272795
Klc4	1.6059e-06	0.0908891	0.094	0.037	0.0275734
Agl	1.63054e-06	0.0448888	0.192	0.104	0.0279963
Dlst	1.6339e-06	0.11312	0.18	0.097	0.0280541
Notch3	1.63508e-06	0.140013	0.274	0.165	0.0280744
Cnn3	1.64533e-06	0.17239	0.909	0.807	0.0282502
B3galt6	1.65524e-06	0.0859383	0.148	0.073	0.0284205
Vamp8	1.65879e-06	0.098347	0.153	0.077	0.0284814
Itm2c	1.72084e-06	0.1235	0.426	0.282	0.0295469
Cstb	1.72392e-06	0.179674	0.656	0.479	0.0295997
Dut	1.74376e-06	-0.415933	0.548	0.568	0.0299404
Egr1	1.74842e-06	-0.461013	0.182	0.256	0.0300204
Gm1604a	1.75178e-06	0.0808558	0.056	0.015	0.030078
Mrps35	1.76832e-06	0.0757569	0.349	0.215	0.0303621
Ufsp2	1.78835e-06	0.108701	0.395	0.252	0.030706
Snhg12	1.80094e-06	0.119346	0.186	0.101	0.0309222
Lamtor3	1.80096e-06	-0.236133	0.077	0.143	0.0309224
Nipsnap1	1.80246e-06	0.0878233	0.222	0.124	0.0309482
Dpf2	1.80348e-06	0.120462	0.208	0.118	0.0309658
Ptges3	1.80695e-06	-0.246648	0.892	0.849	0.0310254
mt-Cytb	1.81412e-06	0.21272	0.967	0.95	0.0311484
Chsy1	1.81778e-06	0.0814143	0.217	0.122	0.0312112
Homer3	1.84731e-06	0.0635068	0.176	0.091	0.0317184
Hadh	1.87963e-06	0.0887677	0.529	0.345	0.0322732
Anxa6	1.91707e-06	0.0978224	0.256	0.15	0.0329161
Zc3h11a	1.92509e-06	0.0491153	0.152	0.074	0.0330538
Dpp7	1.92683e-06	0.083182	0.103	0.044	0.0330837
Sdf2l1	1.94722e-06	-0.334494	0.16	0.23	0.0334337
3110043O21Rik	1.95538e-06	0.0834183	0.128	0.06	0.0335738
Sall1	1.96342e-06	0.146599	0.32	0.2	0.0337119
Fam129a	1.96507e-06	0.0573292	0.048	0.011	0.0337403
Ifitm2	1.99366e-06	0.230421	0.625	0.48	0.0342312
Tysnd1	2.05969e-06	0.100979	0.185	0.1	0.0353649
Cnep1r1	2.0606e-06	0.114419	0.261	0.157	0.0353805
Xpnpep1	2.06343e-06	0.0665504	0.351	0.218	0.0354291
Sat1	2.07566e-06	-0.312945	0.339	0.403	0.035639
Akap12	2.10194e-06	-0.42931	0.232	0.3	0.0360902
Paqr6	2.10655e-06	-0.0720392	0	0.026	0.0361694
Psmc6	2.13882e-06	0.137264	0.61	0.432	0.0367235
Mfsd11	2.14594e-06	0.0985817	0.156	0.08	0.0368458
Cby1	2.1508e-06	0.137202	0.57	0.396	0.0369293
Klhl7	2.1666e-06	0.0946298	0.322	0.202	0.0372005
Amz1	2.20098e-06	-0.120709	0.008	0.044	0.0377908
Rbms3	2.2021e-06	0.0896784	0.076	0.027	0.03781
Bet1	2.2045e-06	0.14204	0.478	0.323	0.0378513
Sin3b	2.22261e-06	0.178605	0.863	0.68	0.0381623
Pcp4	2.26821e-06	-0.305191	0.047	0.104	0.0389451
Btbd17	2.26844e-06	0.139144	0.256	0.154	0.0389491
Ppp2r3c	2.2693e-06	0.0656763	0.336	0.205	0.0389639
Nmt1	2.28054e-06	0.144873	0.718	0.543	0.0391569
Rab1b	2.31486e-06	0.0972914	0.468	0.306	0.0397461
Aasdhppt	2.32315e-06	0.0823209	0.355	0.223	0.0398884
Zcchc6	2.32613e-06	0.122437	0.185	0.102	0.0399396
Ank3	2.3381e-06	0.0791228	0.152	0.077	0.0401451
Fn1	2.34232e-06	0.159929	0.152	0.079	0.0402177
Mbnl2	2.3708e-06	-0.307389	0.123	0.194	0.0407066
Hells	2.41342e-06	-0.392518	0.215	0.289	0.0414385
Mapre3	2.43516e-06	0.101204	0.236	0.137	0.0418117
Cct4	2.49836e-06	0.156977	0.711	0.536	0.0428968
Nars	2.50753e-06	0.131008	0.494	0.339	0.0430543
Toe1	2.50776e-06	0.0885823	0.134	0.065	0.0430582
Pim1	2.51656e-06	-0.363655	0.19	0.259	0.0432093
Tm7sf3	2.52364e-06	0.0587269	0.197	0.107	0.0433309
Tmem120a	2.53221e-06	0.0777383	0.137	0.066	0.043478
E530001K10Rik	2.55008e-06	0.104026	0.39	0.254	0.0437849
Dctn2	2.56723e-06	0.185482	0.78	0.621	0.0440793
Gosr2	2.57181e-06	0.10643	0.262	0.157	0.044158
Rac3	2.58641e-06	0.170689	0.459	0.316	0.0444087
Pias3	2.59408e-06	0.0808504	0.109	0.048	0.0445404
Lamc1	2.60815e-06	0.132814	0.257	0.153	0.044782
Ccni	2.61996e-06	0.109234	0.515	0.347	0.0449846
Ankrd46	2.65922e-06	0.0775583	0.262	0.155	0.0456588
Ier5	2.68925e-06	0.10598	0.156	0.081	0.0461744
Golim4	2.6983e-06	0.178617	0.485	0.341	0.0463298
Dctn1	2.71395e-06	0.092243	0.252	0.15	0.0465986
Etaa1os	2.71709e-06	0.0864321	0.451	0.302	0.0466525
Tox3	2.72657e-06	0.171068	0.556	0.397	0.0468152
Dpp6	2.75529e-06	0.0692118	0.057	0.016	0.0473083
Foxo3	2.76073e-06	0.0807683	0.249	0.147	0.0474017
Ppp2r5d	2.79797e-06	0.0993948	0.223	0.131	0.0480412
Drg2	2.80269e-06	0.112975	0.252	0.15	0.0481222
Asnsd1	2.82328e-06	0.0795075	0.275	0.164	0.0484758
Cpxm1	2.82563e-06	0.0892976	0.27	0.161	0.0485162
Pdk3	2.82966e-06	0.0831683	0.149	0.076	0.0485853
Sfrp2	2.85713e-06	0.12483	0.274	0.167	0.0490569
Ociad1	2.86998e-06	0.111986	0.407	0.261	0.0492775
Dctd	2.87335e-06	0.0820114	0.11	0.049	0.0493354
Sox5	2.88379e-06	0.139381	0.268	0.162	0.0495147
Comt	2.90997e-06	0.148446	0.508	0.343	0.0499643
Znhit2	2.92931e-06	0.0935639	0.179	0.097	0.0502962
Mmp2	2.97077e-06	0.0580955	0.023	0	0.051008
Akap7	3.06773e-06	0.125143	0.359	0.236	0.052673
Csf1	3.07539e-06	0.113031	0.186	0.103	0.0528044
Zfp821	3.08042e-06	0.10459	0.147	0.076	0.0528909
Rnaseh2c	3.08227e-06	-0.317276	0.578	0.574	0.0529226
Mthfsl	3.09593e-06	0.12201	0.305	0.191	0.0531571
Aifm1	3.14871e-06	0.0986993	0.337	0.213	0.0540633
Tppp3	3.18311e-06	0.0813051	0.136	0.066	0.054654
Tvp23a	3.20532e-06	0.0836539	0.154	0.079	0.0550354
1600020E01Rik	3.23662e-06	0.086362	0.183	0.1	0.0555728
Mrpl47	3.26146e-06	0.0828773	0.174	0.094	0.0559992
Mrpl3	3.26572e-06	0.0945369	0.415	0.271	0.0560724
Pianp	3.35041e-06	0.0672006	0.263	0.156	0.0575265
Prkaca	3.42024e-06	0.109959	0.378	0.249	0.0587256
Fxyd2	3.49792e-06	0.104708	0.131	0.064	0.0600593
Ctif	3.50663e-06	0.0712407	0.068	0.022	0.0602089
Psmb1	3.5393e-06	0.146917	0.947	0.855	0.0607698
Flrt2	3.53987e-06	0.071246	0.053	0.014	0.0607796
U2af2	3.57112e-06	-0.319606	0.563	0.565	0.0613161
Mtch1	3.60519e-06	0.157708	0.915	0.827	0.061901
Commd5	3.60877e-06	0.0769822	0.256	0.153	0.0619626
Pde9a	3.60959e-06	0.0824328	0.137	0.067	0.0619767
Dync1h1	3.71126e-06	0.149113	0.518	0.357	0.0637223
Nrg1	3.73268e-06	0.162299	0.47	0.322	0.0640901
Mir124-2hg	3.73933e-06	-0.0997041	0.01	0.047	0.0642042
Cct8	3.74604e-06	0.149443	0.769	0.6	0.0643195
Slc25a13	3.77926e-06	0.0887157	0.13	0.063	0.0648899
Dnph1	3.79737e-06	-0.23046	0.082	0.146	0.0652009
Trmt10a	3.83982e-06	0.0781113	0.151	0.078	0.0659297
Gm17455	3.84893e-06	0.0920273	0.151	0.078	0.0660862
Ift20	3.84974e-06	0.155772	0.557	0.395	0.0661001
A2m	3.8585e-06	0.106724	0.233	0.137	0.0662504
Ccdc190	3.889e-06	0.0805343	0.185	0.101	0.0667742
Tmem259	3.89507e-06	0.0731102	0.246	0.144	0.0668784
Psmb6	3.90149e-06	0.15805	0.921	0.812	0.0669886
Rchy1	3.90427e-06	0.101742	0.347	0.221	0.0670364
Hsdl2	3.92572e-06	0.0634664	0.313	0.193	0.0674047
Flnc	4.00026e-06	0.0587558	0.068	0.022	0.0686844
Tpra1	4.01227e-06	0.103495	0.125	0.061	0.0688907
F2r	4.03027e-06	0.11568	0.377	0.249	0.0691997
Gamt	4.04725e-06	0.109395	0.351	0.222	0.0694912
Dguok	4.10982e-06	0.119013	0.521	0.353	0.0705657
Limk1	4.14371e-06	0.0819998	0.086	0.034	0.0711474
Pcx	4.19751e-06	-0.190924	0.051	0.106	0.0720712
Lmo4	4.216e-06	0.134124	0.421	0.289	0.0723887
Tdp1	4.23778e-06	0.0961535	0.164	0.088	0.0727627
Ldhb	4.24194e-06	0.175432	0.915	0.826	0.072834
Tmsb15l	4.29658e-06	0.0932161	0.146	0.074	0.0737723
Cercam	4.31207e-06	0.0842042	0.141	0.071	0.0740382
Sec23a	4.31741e-06	0.0793931	0.278	0.169	0.0741298
Dap	4.32722e-06	0.0901172	0.243	0.144	0.0742984
Prmt6	4.39328e-06	0.079977	0.118	0.055	0.0754327
Ppt1	4.40136e-06	0.145845	0.514	0.351	0.0755714
Ttc4	4.40508e-06	0.110175	0.333	0.213	0.0756352
Uba5	4.44546e-06	0.105159	0.4	0.265	0.0763286
Notch4	4.45333e-06	0.0881463	0.116	0.054	0.0764637
Cyba	4.47884e-06	0.141123	0.64	0.466	0.0769017
Ftl1	4.49171e-06	0.160392	0.986	0.994	0.0771227
Rpp14	4.53066e-06	0.0796402	0.199	0.112	0.0777915
Tspan18	4.57395e-06	0.152676	0.403	0.266	0.0785346
Cryzl1	4.5867e-06	0.0760475	0.343	0.219	0.0787536
Usp21	4.6465e-06	0.0811631	0.107	0.048	0.0797803
Dmap1	4.65542e-06	0.111088	0.199	0.113	0.0799336
Nes	4.67473e-06	-0.347399	0.331	0.379	0.0802651
Rpl7a	4.69987e-06	0.146998	0.989	0.966	0.0806968
Daam1	4.72348e-06	0.0756873	0.282	0.171	0.0811022
Zdhhc6	4.73006e-06	0.0796005	0.153	0.08	0.0812152
Enox2	4.84228e-06	0.0662373	0.083	0.032	0.083142
Sgsm2	4.86405e-06	0.0646326	0.086	0.034	0.0835158
Ccdc32	4.90339e-06	0.106538	0.26	0.157	0.0841913
Sec11c	4.94597e-06	0.102509	0.21	0.123	0.0849223
Prkcsh	4.98406e-06	0.145713	0.395	0.26	0.0855764
Neu1	5.0074e-06	0.0707443	0.102	0.045	0.0859771
Vcam1	5.09928e-06	0.164524	0.66	0.495	0.0875546
Ercc5	5.17589e-06	0.106511	0.125	0.062	0.0888701
Cald1	5.20481e-06	0.105443	0.167	0.09	0.0893667
Ogfr	5.34013e-06	0.141132	0.326	0.21	0.0916901
Pde4b	5.39151e-06	0.0826946	0.153	0.08	0.0925723
Mrps18a	5.39786e-06	0.10743	0.461	0.307	0.0926812
S100a13	5.41362e-06	0.191328	0.715	0.552	0.0929519
Ap1m1	5.42793e-06	0.0942795	0.36	0.228	0.0931975
Cope	5.4314e-06	0.159646	0.802	0.612	0.0932571
Sf3a3	5.44608e-06	0.0788683	0.364	0.234	0.0935091
Ptpra	5.45466e-06	0.130806	0.497	0.338	0.0936566
Nbr1	5.4558e-06	0.101288	0.279	0.172	0.0936761
Dlgap4	5.4656e-06	0.10564	0.316	0.2	0.0938443
Fkbp3	5.47276e-06	-0.230227	0.854	0.83	0.0939672
Dctn4	5.50048e-06	0.0891796	0.314	0.196	0.0944432
Dnpep	5.50569e-06	0.0875653	0.329	0.207	0.0945327
Oasl2	5.50588e-06	0.109233	0.109	0.05	0.094536
Foxs1	5.69123e-06	0.0495064	0.028	0.002	0.0977185
Polr1e	5.73287e-06	0.080068	0.097	0.041	0.0984334
Cib2	5.76419e-06	0.124839	0.194	0.111	0.0989712
C4b	5.77087e-06	0.123422	0.189	0.106	0.0990859
Capg	5.78157e-06	0.0914327	0.068	0.023	0.0992695
Rps9	5.78447e-06	-0.123595	0.989	0.998	0.0993194
Aldh5a1	5.81746e-06	-0.177659	0.045	0.098	0.0998858
AW011738	5.98776e-06	0.0811105	0.126	0.062	0.10281
Atp2b4	6.04836e-06	-0.14801	0.039	0.09	0.10385
Rabepk	6.1693e-06	0.0489061	0.192	0.106	0.105927
Rbm19	6.18326e-06	0.0585205	0.09	0.036	0.106167
Mrpl23	6.21739e-06	-0.310532	0.502	0.528	0.106753
Plat	6.21742e-06	0.104071	0.157	0.084	0.106753
Myo1e	6.24414e-06	0.0660727	0.14	0.07	0.107212
Eri3	6.24971e-06	0.140174	0.594	0.417	0.107307
Cox8a	6.28375e-06	0.109164	0.993	0.996	0.107892
Irf7	6.30717e-06	0.126475	0.078	0.03	0.108294
Cpsf3l	6.54808e-06	0.08385	0.247	0.152	0.11243
Map2k6	6.55435e-06	0.0655065	0.107	0.048	0.112538
mt-Co2	6.58167e-06	0.152603	0.962	0.941	0.113007
Dnmt3a	6.67232e-06	0.102705	0.34	0.219	0.114564
Cd302	6.74776e-06	-0.277371	0.109	0.173	0.115859
Cops6	6.75686e-06	0.145534	0.723	0.532	0.116015
Copz1	6.78823e-06	0.125612	0.444	0.298	0.116554
Rps6ka2	6.81342e-06	0.0573688	0.049	0.013	0.116986
Gulp1	6.83526e-06	-0.22634	0.072	0.131	0.117361
Zfand2b	6.88969e-06	0.0865873	0.224	0.132	0.118296
Gnptg	6.93769e-06	0.128384	0.352	0.232	0.11912
Rnf11	6.95107e-06	0.0822756	0.364	0.235	0.11935
Ndrg3	6.99896e-06	0.103019	0.185	0.103	0.120172
Chic2	7.11632e-06	-0.350296	0.393	0.42	0.122187
Rc3h1	7.31826e-06	0.085201	0.213	0.123	0.125655
Trmt1l	7.32879e-06	0.0857402	0.132	0.066	0.125835
Jund	7.34271e-06	0.211619	0.872	0.786	0.126074
Negr1	7.35089e-06	0.0893762	0.23	0.137	0.126215
Dmrt3	7.37504e-06	0.0440492	0.032	0.004	0.126629
Tmem51	7.39735e-06	0.0763084	0.059	0.018	0.127012
Fkbp9	7.70517e-06	0.119464	0.306	0.194	0.132298
Ap2m1	7.74451e-06	0.138217	0.698	0.511	0.132973
Mapt	7.74869e-06	0.0945744	0.103	0.047	0.133045
Rars	7.76706e-06	0.0493817	0.338	0.212	0.13336
Fam167a	7.89448e-06	0.0613469	0.355	0.231	0.135548
Napepld	7.9071e-06	-0.278526	0.126	0.193	0.135765
Srpk2	7.92908e-06	0.115865	0.48	0.329	0.136142
Sfr1	8.03803e-06	0.170642	0.915	0.826	0.138013
Pnkd	8.04411e-06	0.158836	0.647	0.464	0.138117
Syn1	8.11295e-06	0.0580153	0.045	0.011	0.139299
Lpcat4	8.18619e-06	0.0910158	0.08	0.032	0.140557
Pde4dip	8.23157e-06	0.0768598	0.129	0.064	0.141336
Apobec1	8.25787e-06	0.0806704	0.102	0.046	0.141788
Csnk2a1	8.29133e-06	0.132623	0.564	0.404	0.142362
Pcyox1l	8.29346e-06	0.0955621	0.249	0.153	0.142399
Inpp5f	8.3104e-06	0.0852383	0.274	0.17	0.142689
Dscr3	8.48567e-06	0.0756416	0.138	0.07	0.145699
AI413582	8.52773e-06	0.0908836	0.267	0.163	0.146421
Pak3	8.56777e-06	0.0666944	0.09	0.037	0.147109
Sec13	8.58756e-06	0.0908785	0.482	0.335	0.147448
Dedd	8.64904e-06	0.0834783	0.189	0.107	0.148504
Gm6483	8.66847e-06	0.108296	0.284	0.181	0.148838
Tpi1	8.73435e-06	0.196249	0.864	0.753	0.149969
Mecr	8.74075e-06	0.0960527	0.263	0.161	0.150079
Fam213b	8.76873e-06	0.081034	0.197	0.112	0.150559
Pigs	8.80883e-06	0.0697282	0.28	0.17	0.151248
Wdfy1	8.82905e-06	0.0983055	0.256	0.155	0.151595
Prelp	8.97992e-06	0.0673948	0.06	0.019	0.154185
Aip	9.05826e-06	0.0877221	0.249	0.152	0.15553
Slc25a18	9.0727e-06	-0.0996306	0.008	0.04	0.155778
Slu7	9.11455e-06	0.0730223	0.189	0.106	0.156497
Fgd1	9.15873e-06	0.0708444	0.126	0.063	0.157255
Adgrv1	9.33771e-06	-0.294493	0.168	0.233	0.160329
Cul4a	9.3674e-06	0.0820456	0.132	0.067	0.160838
Tsc1	9.4005e-06	0.110479	0.108	0.051	0.161407
Tmem9b	9.4213e-06	0.116908	0.283	0.179	0.161764
Idnk	9.42145e-06	0.075315	0.241	0.147	0.161766
Lsm4	9.46911e-06	-0.255752	0.732	0.693	0.162585
Tead3	9.47219e-06	0.082823	0.111	0.052	0.162637
Kctd14	9.54292e-06	0.0786801	0.087	0.036	0.163852
Rasgrp2	9.58821e-06	0.0777751	0.118	0.057	0.16463
Mrpl50	9.60883e-06	0.0954268	0.376	0.248	0.164984
Golgb1	9.6617e-06	0.0838475	0.44	0.299	0.165891
Nrxn1	9.86597e-06	0.123469	0.282	0.181	0.169399
Lpcat1	9.93659e-06	0.131564	0.401	0.271	0.170611
Iah1	9.9593e-06	0.0573636	0.259	0.155	0.171001
Sugt1	1.01174e-05	0.103809	0.536	0.373	0.173716
N4bp2l1	1.04146e-05	0.0837975	0.101	0.046	0.178819
Polb	1.04897e-05	0.0598159	0.291	0.179	0.180108
Mtg2	1.05058e-05	0.0689864	0.195	0.111	0.180384
Emd	1.06054e-05	0.17342	0.546	0.396	0.182095
Tmem222	1.07057e-05	0.0870207	0.352	0.227	0.183816
P3h1	1.07719e-05	0.070451	0.093	0.04	0.184953
Plpp1	1.07796e-05	0.0916308	0.136	0.069	0.185085
Hcfc1r1	1.08248e-05	0.17864	0.672	0.511	0.185862
Amacr	1.08531e-05	0.0660487	0.08	0.032	0.186347
Orc3	1.08921e-05	0.0379249	0.168	0.09	0.187018
Zmiz2	1.10251e-05	0.0587593	0.217	0.128	0.1893
Ltbp2	1.12545e-05	0.0417861	0.029	0.003	0.193239
Dera	1.12881e-05	0.0897244	0.128	0.064	0.193817
Ifi44	1.13088e-05	0.166571	0.093	0.041	0.194172
Rnf41	1.13246e-05	0.0635217	0.145	0.076	0.194444
Sfxn4	1.14627e-05	0.0580374	0.11	0.051	0.196815
Rragd	1.156e-05	-0.24716	0.105	0.167	0.198485
Slc39a13	1.1576e-05	0.065448	0.111	0.052	0.19876
Psmc2	1.15875e-05	0.128398	0.624	0.452	0.198957
Col25a1	1.16178e-05	0.0711827	0.033	0.005	0.199478
Slc16a2	1.16748e-05	0.0965238	0.297	0.188	0.200456
Ptpn5	1.16761e-05	0.0426894	0.029	0.003	0.200478
Spryd7	1.16857e-05	0.0975358	0.247	0.152	0.200643
Dpm2	1.18705e-05	0.103285	0.534	0.373	0.203817
Cebpb	1.18956e-05	0.116513	0.207	0.123	0.204247
Serpinf1	1.18998e-05	0.0554274	0.036	0.006	0.204319
Arcn1	1.19221e-05	0.101779	0.348	0.23	0.204703
Gm13589	1.19378e-05	0.0818285	0.086	0.036	0.204973
Dcakd	1.20131e-05	0.0802885	0.483	0.328	0.206266
Fau	1.2035e-05	-0.101685	0.998	1	0.20664
Gtf2f1	1.20591e-05	0.0887922	0.299	0.191	0.207055
Gm26797	1.21548e-05	0.0547284	0.031	0.004	0.208699
Rps24	1.22732e-05	0.0909512	0.998	1	0.21073
Tmem101	1.22752e-05	0.0764245	0.309	0.198	0.210765
Ndufv3	1.22924e-05	0.145635	0.866	0.724	0.21106
Tsc22d1	1.22983e-05	0.142542	0.676	0.513	0.211161
Gnb2	1.25029e-05	0.145552	0.979	0.929	0.214675
Ctsl	1.25394e-05	-0.21075	0.884	0.846	0.215301
Ubl7	1.27229e-05	0.0761444	0.287	0.182	0.218453
Gm14410	1.28695e-05	0.0850595	0.134	0.069	0.22097
44810	1.28735e-05	0.0871671	0.151	0.081	0.221038
Fopnl	1.29075e-05	0.0985751	0.343	0.222	0.221621
Psd2	1.29467e-05	-0.132221	0.022	0.063	0.222294
Mdfic	1.29845e-05	0.0732997	0.154	0.083	0.222944
Dohh	1.30946e-05	0.069039	0.344	0.22	0.224834
Ehd1	1.31328e-05	0.0883712	0.248	0.154	0.225489
Ap1b1	1.3145e-05	0.0713852	0.183	0.102	0.2257
Serf1	1.31649e-05	0.157345	0.926	0.812	0.226042
Gdpd1	1.31877e-05	0.0669937	0.16	0.086	0.226433
Pdpn	1.32968e-05	0.211073	0.811	0.672	0.228306
0610010K14Rik	1.33137e-05	0.113172	0.548	0.38	0.228595
Src	1.33328e-05	0.0971277	0.218	0.129	0.228925
Arsa	1.33394e-05	0.0622909	0.09	0.038	0.229037
Igfbp4	1.33847e-05	0.0861169	0.251	0.153	0.229816
P3h4	1.34381e-05	0.0623164	0.177	0.098	0.230732
Dync1i1	1.35302e-05	0.0413512	0.023	0.001	0.232313
Wdr70	1.37475e-05	0.077954	0.257	0.159	0.236045
Grik1	1.37759e-05	0.0623104	0.044	0.011	0.236532
Ckap2l	1.38682e-05	-0.108525	0.018	0.057	0.238117
Ift27	1.38693e-05	0.107458	0.549	0.386	0.238137
Sde2	1.39023e-05	0.0569532	0.231	0.138	0.238703
Nfasc	1.40037e-05	0.0604765	0.141	0.073	0.240444
Plekhg1	1.44444e-05	0.0412187	0.125	0.062	0.24801
Lrrtm1	1.44617e-05	0.0605417	0.044	0.011	0.248308
Pld3	1.44988e-05	0.0849728	0.237	0.141	0.248945
44625	1.4677e-05	0.169656	0.555	0.403	0.252004
Gm21988	1.47007e-05	0.0817728	0.148	0.08	0.252411
Gphn	1.47579e-05	0.0849058	0.197	0.115	0.253393
Rasl10b	1.47637e-05	0.0779578	0.092	0.04	0.253493
Yipf3	1.4919e-05	0.12835	0.425	0.285	0.256158
Prkar2b	1.49223e-05	0.0671831	0.213	0.126	0.256216
Cradd	1.4932e-05	0.0682878	0.083	0.034	0.256382
Ubr4	1.498e-05	0.0745401	0.26	0.163	0.257207
Eif3g	1.51402e-05	0.110984	0.509	0.354	0.259956
Frat2	1.51535e-05	0.10453	0.144	0.078	0.260185
Rsu1	1.51692e-05	0.107725	0.548	0.388	0.260455
Snrpn	1.53572e-05	-0.314743	0.274	0.33	0.263683
Slc7a10	1.54771e-05	0.0993387	0.175	0.099	0.265743
Ergic1	1.55695e-05	0.102699	0.337	0.219	0.267327
Cfap44	1.56073e-05	0.0598283	0.047	0.013	0.267977
Ncs1	1.56746e-05	0.0820404	0.167	0.093	0.269132
Sephs1	1.57338e-05	0.0934272	0.189	0.109	0.27015
Nfatc4	1.5793e-05	0.0783696	0.133	0.068	0.271166
Nudt18	1.5908e-05	0.0847685	0.109	0.052	0.27314
Gng2	1.6126e-05	0.0729781	0.351	0.224	0.276883
Fam32a	1.63532e-05	0.149886	0.686	0.512	0.280784
Lamp1	1.65524e-05	0.161485	0.926	0.852	0.284204
Ntan1	1.65732e-05	0.0932151	0.57	0.4	0.284562
Hs3st1	1.66787e-05	0.152	0.523	0.378	0.286374
Prkd1	1.67036e-05	0.0911012	0.123	0.063	0.286802
Gaa	1.69458e-05	0.103788	0.182	0.105	0.29096
C1ql1	1.7004e-05	0.113664	0.109	0.053	0.291959
Gm20515	1.7035e-05	0.0741082	0.171	0.096	0.292492
Slc14a2	1.70756e-05	0.206063	0.466	0.34	0.293188
Plcd4	1.71561e-05	0.109769	0.22	0.133	0.29457
Snrnp70	1.71948e-05	-0.24166	0.684	0.664	0.295235
Apoo	1.72942e-05	0.0656111	0.234	0.14	0.296942
Ppp1r1b	1.72944e-05	0.0447799	0.025	0.002	0.296946
Fam149a	1.7315e-05	0.067721	0.082	0.034	0.297299
Msantd3	1.7327e-05	0.0823103	0.291	0.183	0.297505
Ube2n	1.73778e-05	0.166833	0.882	0.722	0.298377
Nudt22	1.7391e-05	0.114968	0.214	0.13	0.298603
Reep3	1.75486e-05	0.127565	0.764	0.607	0.30131
Creld2	1.76044e-05	0.121317	0.259	0.164	0.302268
Aldh2	1.76113e-05	0.0750973	0.509	0.341	0.302385
Ubxn6	1.7618e-05	0.0814255	0.466	0.315	0.302502
Ski	1.77147e-05	0.0903211	0.339	0.223	0.304161
Trmu	1.77358e-05	0.0924023	0.141	0.076	0.304524
Bcas3	1.78044e-05	0.0564739	0.103	0.048	0.305701
Tdrd7	1.78592e-05	0.0663481	0.074	0.029	0.306642
Acad9	1.79933e-05	0.079333	0.238	0.146	0.308944
Tubb3	1.80056e-05	0.180452	0.189	0.112	0.309156
Itih5	1.80106e-05	0.0675396	0.053	0.016	0.309242
Khdrbs2	1.80456e-05	0.0890972	0.123	0.062	0.309842
Stxbp6	1.80485e-05	0.0968352	0.38	0.256	0.309893
Myef2	1.81145e-05	-0.220352	0.832	0.786	0.311026
Cir1	1.82741e-05	0.122074	0.468	0.328	0.313767
Ppil2	1.8785e-05	0.0803607	0.313	0.202	0.322539
Scg5	1.8793e-05	0.113747	0.538	0.387	0.322675
Tbc1d7	1.88374e-05	0.0830241	0.316	0.204	0.323439
Mtfr1l	1.88572e-05	0.121162	0.47	0.316	0.323777
Afg3l1	1.90632e-05	0.105744	0.26	0.162	0.327316
Mrps18b	1.91016e-05	0.0928771	0.244	0.15	0.327974
Dstn	1.9187e-05	-0.177315	0.889	0.857	0.329441
Ift46	1.92338e-05	0.090755	0.309	0.2	0.330245
Pou6f1	1.9518e-05	0.0858119	0.153	0.083	0.335125
Cluap1	1.95221e-05	0.0502088	0.189	0.109	0.335195
Ltbp1	1.97037e-05	-0.139274	0.029	0.072	0.338312
Dtx3	1.97111e-05	0.108007	0.623	0.455	0.33844
Cst3	1.97599e-05	-0.195731	0.998	0.999	0.339277
Dtna	2.00558e-05	-0.325691	0.167	0.228	0.344357
Mthfs	2.01051e-05	0.0859539	0.228	0.137	0.345204
Rpn1	2.01578e-05	-0.26393	0.583	0.583	0.346109
Rspo1	2.03465e-05	0.04256	0.034	0.006	0.349349
Irf2bpl	2.0425e-05	0.116771	0.58	0.421	0.350697
Atp6v0a1	2.04754e-05	0.0791158	0.267	0.166	0.351562
Rlbp1	2.05205e-05	-0.180573	0.754	0.776	0.352337
Lama2	2.05679e-05	0.0479995	0.03	0.004	0.353152
Fads3	2.06601e-05	0.0666427	0.075	0.03	0.354735
Vat1l	2.07162e-05	0.046605	0.045	0.012	0.355696
Zbed3	2.07264e-05	0.09737	0.185	0.109	0.355872
Srsf12	2.08609e-05	0.0498187	0.034	0.006	0.358182
Gm10031	2.09835e-05	0.0903554	0.261	0.164	0.360287
B9d2	2.12172e-05	0.0656994	0.203	0.119	0.3643
Eif5	2.12937e-05	0.128655	0.579	0.411	0.365612
Kctd15	2.1298e-05	0.0570172	0.126	0.064	0.365687
Gm26614	2.133e-05	0.0471551	0.03	0.004	0.366236
Spr	2.16468e-05	0.10949	0.32	0.207	0.371675
Gm16105	2.17492e-05	0.0696817	0.043	0.011	0.373434
Dgkz	2.2042e-05	0.0829686	0.116	0.059	0.378461
Pcnx	2.21498e-05	0.0850171	0.141	0.077	0.380311
Exosc4	2.21733e-05	0.0996402	0.495	0.345	0.380715
Son	2.22502e-05	0.153138	0.879	0.763	0.382037
Shd	2.23036e-05	0.0819748	0.151	0.083	0.382952
Vegfc	2.23144e-05	0.0780521	0.064	0.023	0.383139
H2-Q7	2.26988e-05	0.0837578	0.04	0.01	0.389739
Gm2a	2.27189e-05	0.0843804	0.368	0.24	0.390083
Lypla2	2.27495e-05	0.0709587	0.256	0.16	0.39061
Fam118a	2.27528e-05	0.0585162	0.09	0.039	0.390665
Zfp367	2.28871e-05	-0.267145	0.094	0.153	0.392971
Ltbr	2.28982e-05	0.0687012	0.105	0.049	0.393162
Prkca	2.28983e-05	0.0574304	0.075	0.03	0.393164
Capn2	2.30447e-05	0.053527	0.18	0.103	0.395678
Susd6	2.32541e-05	0.104716	0.206	0.123	0.399273
Ndufs4	2.37028e-05	0.133059	0.828	0.677	0.406977
Mrpl33	2.37841e-05	-0.191052	0.892	0.836	0.408373
Ppp2ca	2.3789e-05	0.132995	0.761	0.569	0.408457
Cenpf	2.4146e-05	-0.361276	0.078	0.135	0.414586
Stard3	2.43931e-05	0.0743378	0.179	0.103	0.41883
Snrpb2	2.46035e-05	0.0536697	0.539	0.372	0.422441
Prrc1	2.46122e-05	0.0545053	0.239	0.147	0.422592
Trpc5	2.47188e-05	0.0515041	0.064	0.023	0.424422
Arntl	2.48543e-05	0.0716138	0.141	0.076	0.426748
Ngdn	2.48889e-05	0.0678092	0.229	0.139	0.427343
Psma4	2.50262e-05	0.142077	0.861	0.696	0.4297
Kidins220	2.5138e-05	0.0750773	0.231	0.141	0.431619
2610507B11Rik	2.52471e-05	0.0788505	0.295	0.188	0.433493
Anks1b	2.53417e-05	0.0821748	0.101	0.048	0.435116
Reep2	2.54751e-05	0.0667676	0.228	0.138	0.437407
Atp5k	2.56174e-05	0.118429	0.98	0.954	0.439852
Ndufv2	2.56392e-05	0.127448	0.794	0.621	0.440224
Bmp7	2.57632e-05	0.0551486	0.141	0.074	0.442354
Nprl2	2.65081e-05	0.0681681	0.155	0.085	0.455145
Rab28	2.66051e-05	0.109798	0.551	0.387	0.45681
Ccdc53	2.67011e-05	0.0999418	0.378	0.253	0.458457
Pex12	2.69087e-05	0.0534574	0.064	0.023	0.462023
Dync1i2	2.69098e-05	0.171153	0.922	0.843	0.462042
Zcchc9	2.70275e-05	0.0927755	0.38	0.252	0.464062
Peg3	2.71776e-05	0.22209	0.306	0.207	0.466639
Arhgef40	2.71917e-05	0.0701772	0.244	0.152	0.466881
Psmd3	2.72503e-05	0.109415	0.479	0.33	0.467888
Rps6kb1	2.79112e-05	0.051113	0.255	0.159	0.479236
Pigk	2.82046e-05	0.0638886	0.12	0.061	0.484272
Aco2	2.82563e-05	0.119785	0.445	0.306	0.48516
Man1b1	2.8447e-05	0.0481198	0.122	0.062	0.488434
Ide	2.85187e-05	0.081481	0.344	0.229	0.489666
Csrp1	2.87826e-05	0.114339	0.498	0.344	0.494197
Apopt1	2.88182e-05	0.0760993	0.526	0.366	0.494808
Klc1	2.92063e-05	0.0443997	0.362	0.234	0.501473
Islr	2.92563e-05	0.0991201	0.126	0.066	0.502331
Ciapin1	2.92709e-05	0.0484873	0.346	0.224	0.502581
Phc1	2.9289e-05	0.0550231	0.138	0.073	0.502892
Mrps31	2.93203e-05	0.0377512	0.282	0.179	0.50343
Ptgr1	2.93596e-05	0.0611286	0.076	0.031	0.504105
Ldb2	2.93711e-05	0.0767328	0.074	0.03	0.504302
2410004P03Rik	2.94947e-05	0.0524149	0.024	0.002	0.506424
Tmem205	2.96636e-05	0.0907512	0.294	0.189	0.509324
Mansc1	3.00033e-05	0.0606807	0.063	0.023	0.515156
Coa5	3.01199e-05	0.0823919	0.201	0.121	0.517159
Glmn	3.01834e-05	0.0471997	0.261	0.163	0.518248
Rtn4	3.039e-05	0.117406	0.653	0.474	0.521796
Tbl1xr1	3.0616e-05	0.085954	0.232	0.145	0.525676
Slc35e4	3.06952e-05	0.0705502	0.098	0.046	0.527036
Arl8a	3.0797e-05	-0.24744	0.728	0.703	0.528785
Pcdh17	3.13288e-05	0.11082	0.278	0.176	0.537916
Lhx2	3.13393e-05	0.11858	0.832	0.669	0.538095
Mrpl13	3.16365e-05	0.103718	0.62	0.447	0.5432
Nt5c3b	3.16405e-05	0.0845233	0.408	0.276	0.543268
Loxl3	3.16577e-05	0.062269	0.066	0.024	0.543563
Ralgps1	3.16763e-05	0.0558386	0.139	0.073	0.543882
Nbea	3.18935e-05	0.0603346	0.154	0.086	0.547611
Coro1b	3.19207e-05	0.065488	0.27	0.171	0.548078
Anxa7	3.1985e-05	0.063101	0.077	0.032	0.549183
mt-Nd5	3.22096e-05	0.0770472	0.445	0.305	0.553039
Bloc1s5	3.22172e-05	0.0520655	0.187	0.109	0.553169
Pld5	3.22285e-05	0.070082	0.041	0.011	0.553363
Msrb1	3.22556e-05	0.0940028	0.252	0.157	0.553828
Rbp4	3.23486e-05	-0.0842436	0.002	0.026	0.555425
Sdcbp	3.25202e-05	0.0958158	0.544	0.384	0.558372
Srp72	3.25629e-05	0.0871663	0.36	0.243	0.559106
Fbxw7	3.25785e-05	-0.280365	0.137	0.196	0.559373
Suclg1	3.25826e-05	0.155424	0.722	0.554	0.559444
Cacng5	3.27711e-05	-0.114798	0.011	0.044	0.56268
Cuedc2	3.27856e-05	0.16653	0.753	0.585	0.56293
Gucy1b2	3.2808e-05	0.074856	0.051	0.016	0.563313
Ube2j1	3.29239e-05	0.0812121	0.224	0.138	0.565304
Ppargc1a	3.29784e-05	0.05524	0.128	0.066	0.566239
Chd3	3.31139e-05	-0.275182	0.172	0.236	0.568566
Cenpm	3.31304e-05	-0.269411	0.114	0.174	0.56885
Adrb1	3.32365e-05	0.0405098	0.036	0.007	0.570671
Cycs	3.33353e-05	0.152919	0.748	0.621	0.572367
Eea1	3.35013e-05	0.0994216	0.271	0.173	0.575218
Sfrp1	3.36216e-05	0.168086	0.949	0.919	0.577283
D930015E06Rik	3.38875e-05	0.073388	0.229	0.14	0.581848
Wdfy3	3.40646e-05	0.0682526	0.21	0.127	0.58489
Ramp1	3.42348e-05	-0.0954982	0.008	0.037	0.587812
Smarca5	3.4557e-05	-0.301481	0.64	0.611	0.593343
Rras	3.4624e-05	0.127727	0.461	0.327	0.594493
Vcp	3.46387e-05	0.141046	0.682	0.524	0.594747
Adam15	3.50001e-05	0.0495354	0.097	0.045	0.600952
Eif3l	3.50491e-05	0.0865878	0.41	0.277	0.601792
P4htm	3.55108e-05	0.0741151	0.083	0.036	0.60972
Prmt2	3.59613e-05	0.103552	0.331	0.22	0.617455
Trabd	3.59843e-05	0.0928618	0.2	0.121	0.61785
Phactr1	3.61857e-05	0.0676424	0.094	0.044	0.621308
Cdkn3	3.62547e-05	-0.109284	0.016	0.051	0.622493
Psme1	3.62763e-05	0.144233	0.809	0.639	0.622864
Cdk12	3.63508e-05	0.0878163	0.169	0.098	0.624144
Mat2b	3.65024e-05	0.076464	0.27	0.172	0.626746
Nisch	3.67137e-05	0.120165	0.614	0.443	0.630374
2500002B13Rik	3.68117e-05	0.0652665	0.143	0.078	0.632057
Galnt14	3.68159e-05	0.0400562	0.029	0.004	0.632129
Kti12	3.68925e-05	0.045136	0.194	0.113	0.633444
Creb5	3.70264e-05	0.152913	0.585	0.423	0.635743
Cln5	3.71393e-05	0.0550628	0.094	0.044	0.637682
Ssbp4	3.71452e-05	0.111786	0.461	0.32	0.637783
Bag6	3.73295e-05	0.0653399	0.357	0.237	0.640947
Cyb5a	3.74529e-05	-0.189365	0.885	0.821	0.643066
Spata7	3.75913e-05	0.0651882	0.113	0.056	0.645442
Dld	3.78086e-05	0.0434478	0.266	0.168	0.649174
Csad	3.78374e-05	0.0844123	0.289	0.186	0.649668
Eya1	3.79381e-05	0.0588137	0.085	0.037	0.651398
Hdac3	3.82709e-05	0.0960194	0.424	0.29	0.657111
Set	3.8415e-05	-0.21573	0.92	0.89	0.659585
Add3	3.85043e-05	0.0926323	0.211	0.13	0.66112
Trim41	3.879e-05	0.0648576	0.091	0.041	0.666024
Smarca2	3.89078e-05	0.112892	0.548	0.395	0.668046
Mroh1	3.8963e-05	0.0521235	0.051	0.016	0.668995
Fam188b	3.90325e-05	0.0682974	0.071	0.029	0.670188
Pcmt1	3.91266e-05	0.0990918	0.537	0.376	0.671804
Tonsl	3.92299e-05	0.123573	0.678	0.523	0.673578
Mturn	3.93727e-05	0.0845365	0.116	0.06	0.67603
Itpr1	3.94098e-05	0.0781554	0.068	0.027	0.676666
Rnf26	3.94409e-05	0.0522814	0.071	0.029	0.6772
Slc25a42	3.97533e-05	0.0647671	0.06	0.021	0.682564
Nae1	3.9762e-05	0.0848752	0.375	0.252	0.682713
Pipox	3.97748e-05	-0.13796	0.022	0.06	0.682933
Ctnnd2	4.00063e-05	0.124318	0.629	0.47	0.686908
Mfap1b	4.00183e-05	0.0520784	0.272	0.172	0.687115
Mrrf	4.00631e-05	0.0693865	0.144	0.079	0.687884
Eif3k	4.00754e-05	-0.197167	0.843	0.797	0.688094
2810428I15Rik	4.00827e-05	-0.199616	0.783	0.729	0.68822
Mxd4	4.03174e-05	0.0889116	0.243	0.154	0.692249
Mff	4.03211e-05	0.160845	0.79	0.621	0.692313
Rpf1	4.0612e-05	0.0839876	0.283	0.181	0.697308
Mkrn1	4.06507e-05	0.058119	0.271	0.17	0.697973
Ist1	4.07303e-05	0.0476934	0.349	0.228	0.699339
Sall3	4.07614e-05	-0.298914	0.29	0.34	0.699873
Alas1	4.08764e-05	0.0474119	0.202	0.12	0.701848
Cmip	4.08815e-05	0.0829271	0.284	0.184	0.701936
Arpc5	4.09578e-05	0.125126	0.547	0.391	0.703246
Chmp2b	4.13084e-05	0.0529184	0.28	0.178	0.709266
Lgals8	4.14796e-05	0.0742729	0.097	0.046	0.712205
Cnih3	4.16657e-05	0.0738064	0.106	0.052	0.715401
Hmgcl	4.17326e-05	0.078148	0.261	0.163	0.716549
Ubac2	4.20901e-05	0.0539303	0.269	0.169	0.722687
Urod	4.22699e-05	0.0919817	0.309	0.202	0.725774
N4bp2	4.24478e-05	0.105353	0.282	0.183	0.728829
Vhl	4.27553e-05	0.0694132	0.201	0.12	0.734109
Gabrb2	4.36649e-05	0.0353335	0.021	0.001	0.749727
Gmds	4.37451e-05	0.09665	0.141	0.079	0.751104
Sh2b1	4.48622e-05	0.0586664	0.124	0.065	0.770284
Sarnp	4.5174e-05	0.11507	0.841	0.691	0.775637
Nr2c2ap	4.5278e-05	0.0949341	0.297	0.194	0.777423
Spink2	4.55624e-05	0.113142	0.085	0.038	0.782306
9930021J03Rik	4.57255e-05	0.0306472	0.171	0.098	0.785108
Gramd4	4.5739e-05	-0.226348	0.091	0.146	0.785338
Igsf3	4.59311e-05	0.0705332	0.197	0.119	0.788637
Pdcl	4.60657e-05	0.076817	0.197	0.117	0.790947
Prkag1	4.60808e-05	0.0729925	0.275	0.174	0.791207
Txn2	4.6254e-05	0.121849	0.633	0.477	0.794181
Setd3	4.63569e-05	0.0466608	0.224	0.138	0.795948
Txndc5	4.69619e-05	0.0893028	0.241	0.151	0.806336
Tcn2	4.76127e-05	0.104354	0.155	0.089	0.817511
Rtn2	4.77446e-05	0.0754071	0.153	0.086	0.819775
Orai2	4.77612e-05	0.0448589	0.045	0.013	0.82006
Gnas	4.79374e-05	0.0893682	0.995	0.994	0.823085
Spa17	4.80644e-05	0.067609	0.23	0.144	0.825266
Rpl26	4.81785e-05	-0.109038	0.993	0.995	0.827225
Kctd2	4.8229e-05	0.0756083	0.23	0.144	0.828091
Rgl1	4.87683e-05	0.0833935	0.168	0.097	0.837352
Med27	4.9249e-05	0.070496	0.184	0.11	0.845604
Dirc2	4.92939e-05	0.034431	0.176	0.101	0.846376
Gstt1	4.95309e-05	0.0720367	0.156	0.088	0.850446
Ifi27l2a	4.98252e-05	0.144799	0.052	0.017	0.855499
Commd4	4.98559e-05	0.103534	0.54	0.383	0.856025
Letm1	4.99196e-05	0.0716392	0.166	0.096	0.85712
BC005561	5.06279e-05	0.0742321	0.42	0.283	0.869281
Ola1	5.07369e-05	0.0678727	0.407	0.279	0.871153
Sesn3	5.1088e-05	0.0552568	0.215	0.131	0.877181
Rplp0	5.12025e-05	0.116093	0.999	0.996	0.879146
Rhbdl3	5.14786e-05	0.0550396	0.072	0.03	0.883888
Cers4	5.17879e-05	0.105344	0.308	0.204	0.889199
Nanos3	5.19356e-05	0.0598936	0.131	0.07	0.891734
Plp2	5.19476e-05	0.0959473	0.338	0.229	0.89194
Bsg	5.2144e-05	0.119551	0.937	0.867	0.895312
Spg21	5.23163e-05	0.0694283	0.322	0.21	0.898271
Csnk1g2	5.24348e-05	0.0500437	0.301	0.194	0.900305
Snrk	5.24404e-05	0.0661342	0.194	0.115	0.900401
Icam1	5.24835e-05	0.0429235	0.023	0.002	0.901141
Cmc1	5.2632e-05	0.107507	0.482	0.347	0.903692
Tpt1	5.2852e-05	0.104023	0.999	0.999	0.907469
Mia	5.29076e-05	0.0656012	0.062	0.023	0.908424
Timm9	5.30942e-05	0.066823	0.363	0.244	0.911627
Kcnd2	5.31464e-05	0.0383547	0.054	0.018	0.912525
Ccdc68	5.31977e-05	0.0341137	0.017	0	0.913404
Malsu1	5.32178e-05	0.0593602	0.482	0.332	0.91375
Filip1l	5.3556e-05	0.0483827	0.023	0.002	0.919557
Mgll	5.37726e-05	0.0526679	0.052	0.017	0.923275
Gnl1	5.41991e-05	0.054984	0.317	0.207	0.930598
Mcmbp	5.4214e-05	-0.316183	0.301	0.343	0.930854
Arl16	5.44028e-05	0.0623938	0.149	0.083	0.934097
Eif2s3y	5.44732e-05	0.0439329	0.36	0.237	0.935305
Chid1	5.48287e-05	0.0713861	0.16	0.09	0.94141
Samd14	5.49956e-05	0.0587351	0.26	0.165	0.944274
Tmem242	5.50207e-05	0.0858179	0.393	0.268	0.944705
Fndc3b	5.51612e-05	0.0504849	0.171	0.099	0.947118
Batf3	5.56378e-05	-0.172236	0.037	0.08	0.955301
Hmmr	5.5646e-05	-0.0871513	0.009	0.038	0.955441
Tsr3	5.57415e-05	0.0719785	0.382	0.257	0.957081
Rpl37	5.58098e-05	-0.0923174	1	0.999	0.958254
Orc4	5.59876e-05	0.0475721	0.274	0.176	0.961307
Pafah1b2	5.6058e-05	0.068376	0.522	0.37	0.962515
Plxna1	5.64796e-05	0.0697601	0.086	0.039	0.969755
Anxa3	5.65322e-05	0.0623809	0.046	0.014	0.970658
Slc35b1	5.66734e-05	0.056011	0.332	0.219	0.973083
Idh3a	5.70364e-05	0.0746282	0.324	0.215	0.979314
Top3b	5.71518e-05	0.0461765	0.097	0.046	0.981297
Rpl8	5.74785e-05	-0.103978	0.999	0.999	0.986906
Nedd4l	5.78735e-05	0.0594581	0.382	0.257	0.993688
Tmod2	5.79526e-05	-0.318076	0.207	0.259	0.995046
Taco1os	5.82382e-05	0.0943074	0.297	0.199	0.99995
44621	6.7315e-05	0.0724049	0.117	0.061	1
44622	0.0689169	-0.0569231	0.292	0.228	1
44623	0.0838633	0.00684946	0.006	0.001	1
44624	0.00136592	0.0258745	0.014	0.001	1
44626	0.0793379	-0.0073905	0.233	0.182	1
44627	0.0960517	-0.0358179	0.249	0.198	1
44628	0.242078	-0.0605595	0.138	0.112	1
44629	0.044232	0.0185147	0.093	0.066	1
44630	1	0	0	0	1
44631	1	0	0	0	1
44805	0.0786515	0.0183724	0.056	0.038	1
44806	0.758898	-0.0400655	0.793	0.713	1
44807	0.017807	0.00952296	0.178	0.127	1
44808	0.408273	-0.0873864	0.055	0.062	1
44809	0.0133822	0.0204106	0.055	0.031	1
44811	0.0183197	0.0372698	0.88	0.779	1
44812	0.805431	-0.154794	0.253	0.228	1
44814	0.000535726	-0.34969	0.313	0.335	1
44815	0.160781	-0.117989	0.767	0.697	1
44819	0.0287957	-0.0996462	0.964	0.932	1
0610007P14Rik	0.0518602	-0.136357	0.657	0.601	1
0610009B22Rik	0.00577609	0.0393235	0.451	0.337	1
0610009L18Rik	0.176796	-0.0258024	0.213	0.173	1
0610009O20Rik	0.00841756	0.0348803	0.138	0.094	1
0610010F05Rik	0.867452	-0.0413222	0.062	0.063	1
0610011F06Rik	0.000903215	0.0629342	0.43	0.313	1
0610012G03Rik	0.0532267	0.0505745	0.774	0.632	1
0610025J13Rik	0.063636	0.0116807	0.014	0.005	1
0610030E20Rik	0.423275	-0.067971	0.103	0.087	1
0610037L13Rik	0.457994	-0.0524241	0.476	0.398	1
0610038B21Rik	0.46866	-0.00792041	0.002	0.004	1
0610039K10Rik	0.940451	-0.00400059	0.002	0.002	1
0610040B10Rik	0.504491	-0.0453309	0.082	0.07	1
0610040F04Rik	0.299109	0.00155608	0.001	0	1
0610040J01Rik	0.345234	-0.0093307	0.018	0.013	1
0610043K17Rik	1	0	0	0	1
1010001B22Rik	0.995422	-0.0288947	0.038	0.037	1
1110001J03Rik	0.00116181	-0.132598	0.84	0.797	1
1110002E22Rik	1	0	0	0	1
1110002J07Rik	0.38174	-0.00116197	0.011	0.007	1
1110002L01Rik	0.00113743	0.0245221	0.06	0.028	1
1110002O04Rik	0.00177871	0.0213287	0.01	0	1
1110004E09Rik	0.0107096	-0.0107616	0.341	0.252	1
1110004F10Rik	0.000660991	-0.15217	0.824	0.78	1
1110006O24Rik	0.0838608	0.0136065	0.054	0.036	1
1110008F13Rik	0.0078129	0.0596576	0.608	0.472	1
1110008L16Rik	0.955619	-0.0145075	0.022	0.021	1
1110012L19Rik	0.00721024	0.039923	0.262	0.19	1
1110015O18Rik	0.0742233	-0.203747	0.328	0.322	1
1110017D15Rik	0.684514	0.0161503	0.04	0.036	1
1110019D14Rik	0.282755	-0.0160674	0.047	0.036	1
1110020A21Rik	0.281203	-0.0750244	0.049	0.06	1
1110028F18Rik	1	0	0	0	1
1110032A03Rik	0.00113776	0.062677	0.22	0.149	1
1110034G24Rik	0.600558	-0.0624247	0.128	0.112	1
1110035H17Rik	0.896822	-0.00496286	0.007	0.006	1
1110037F02Rik	0.125078	-0.0515084	0.237	0.189	1
1110038F14Rik	0.0910546	-0.0135396	0.457	0.363	1
1110046J04Rik	0.78109	-0.0053922	0.01	0.012	1
1110051M20Rik	0.11093	-0.00115865	0.446	0.356	1
1110059E24Rik	0.0910664	-0.0183615	0.46	0.362	1
1110059G10Rik	0.0114845	0.0164066	0.317	0.235	1
1110065P20Rik	0.00380394	0.0535788	0.615	0.474	1
1190002N15Rik	0.283863	-0.00753456	0.049	0.038	1
1190005I06Rik	0.216494	0.00603232	0.061	0.047	1
1190007I07Rik	0.242618	-0.0302277	0.14	0.116	1
1300002E11Rik	0.950693	-0.139768	0.261	0.234	1
1300017J02Rik	0.173788	-0.00424816	0	0.002	1
1500002C15Rik	0.0358169	-0.0613347	0.016	0.031	1
1500002F19Rik	0.0375187	0.0073827	0.005	0	1
1500009C09Rik	0.739559	-0.119439	0.194	0.183	1
1500009L16Rik	0.00983649	0.0723357	0.425	0.329	1
1500011B03Rik	0.00537135	0.0115478	0.287	0.207	1
1500011K16Rik	0.793946	-0.0451911	0.606	0.52	1
1500015A07Rik	0.708349	-0.0566128	0.039	0.041	1
1500026H17Rik	0.00985675	0.0344381	0.057	0.032	1
1500035N22Rik	1	0	0	0	1
1600002H07Rik	0.752021	-0.0297853	0.039	0.041	1
1600002K03Rik	0.47875	0.000593573	0.053	0.045	1
1600010M07Rik	1	0	0	0	1
1600012H06Rik	0.699878	-0.0511703	0.113	0.102	1
1600014C10Rik	0.151283	0.0107175	0.023	0.014	1
1600014C23Rik	0.380971	-0.0153902	0.04	0.032	1
1700001C19Rik	1	0	0	0	1
1700001J03Rik	1	0	0	0	1
1700001L05Rik	0.299109	0.00124217	0.001	0	1
1700001L19Rik	0.447461	0.00493756	0.007	0.004	1
1700001O22Rik	0.749309	-0.0557537	0.078	0.08	1
1700001P01Rik	0.208038	-0.0124131	0.001	0.004	1
1700003E16Rik	0.000105268	0.0370166	0.024	0.003	1
1700003F12Rik	0.00145481	0.0638758	0.069	0.035	1
1700003M07Rik	0.0592752	0.0125272	0.017	0.007	1
1700007G11Rik	0.0141555	0.013735	0.009	0.001	1
1700007K09Rik	1	0	0	0	1
1700007L15Rik	0.337731	-0.0299628	0.017	0.023	1
1700008J07Rik	0.850705	-0.0364098	0.059	0.055	1
1700008O03Rik	0.902349	0.00543376	0.006	0.005	1
1700010H22Rik	0.08815	0.0148586	0.026	0.015	1
1700010I14Rik	0.168349	-0.0328327	0.014	0.022	1
1700011H14Rik	0.336582	-0.00436226	0	0.001	1
1700012B09Rik	0.609778	-0.00287339	0.001	0.002	1
1700012C14Rik	0.635945	-0.0274469	0.026	0.03	1
1700012L04Rik	0.336582	-0.00350542	0	0.001	1
1700013F07Rik	0.0375187	0.0092413	0.005	0	1
1700014D04Rik	0.608883	-0.00652614	0.001	0.002	1
1700015F17Rik	0.36139	0.00439531	0.005	0.002	1
1700016H13Rik	1	0	0	0	1
1700016K19Rik	0.173788	-0.00427999	0	0.002	1
1700017B05Rik	0.37553	0.000972687	0.04	0.032	1
1700018A04Rik	1	0	0	0	1
1700018L02Rik	0.197792	-0.0340944	0.013	0.02	1
1700019A02Rik	1	0	0	0	1
1700019D03Rik	0.956338	0.000270138	0.001	0.001	1
1700019G17Rik	0.0494223	0.0135799	0.016	0.006	1
1700019G24Rik	0.336582	-0.00305228	0	0.001	1
1700020D05Rik	1	0	0	0	1
1700020I14Rik	0.135523	-0.0542831	0.361	0.287	1
1700020L24Rik	1	0	0	0	1
1700020N01Rik	1	0	0	0	1
1700021F05Rik	0.00102506	0.0362634	0.416	0.294	1
1700021N21Rik	0.299109	0.00275518	0.001	0	1
1700022I11Rik	0.416551	-0.00127453	0.006	0.003	1
1700022N22Rik	0.957584	-0.000616685	0.001	0.001	1
1700023F06Rik	0.0622629	0.0191742	0.014	0.005	1
1700023G09Rik	0.957584	-0.000853293	0.001	0.001	1
1700025G04Rik	0.569682	-0.0982976	0.152	0.15	1
1700026J14Rik	0.717427	-0.00282552	0.002	0.003	1
1700026L06Rik	0.140851	-0.0230037	0.005	0.011	1
1700028I16Rik	0.718167	-0.00155281	0.002	0.003	1
1700028J19Rik	0.925804	-0.000989086	0.003	0.003	1
1700028K03Rik	0.780063	-0.00434229	0.003	0.004	1
1700028P14Rik	1	0	0	0	1
1700029I15Rik	0.281554	0.00160413	0.003	0.001	1
1700029J07Rik	0.200377	-0.0296253	0.02	0.029	1
1700030J22Rik	0.067485	0.0123134	0.018	0.009	1
1700030K09Rik	0.715829	-0.0270299	0.043	0.038	1
1700031P21Rik	1	0	0	0	1
1700034H15Rik	0.280073	0.00418255	0.003	0.001	1
1700034P13Rik	0.77942	-0.00895675	0.003	0.004	1
1700037C18Rik	0.04983	0.0201275	0.056	0.036	1
1700037H04Rik	0.000240432	0.0410362	0.175	0.109	1
1700039M10Rik	0.208396	-0.0101608	0.001	0.004	1
1700040D17Rik	0.44998	0.00370903	0.007	0.004	1
1700040L02Rik	0.0456042	0.0244066	0.007	0.001	1
1700041G16Rik	0.126702	-0.00556383	0.02	0.011	1
1700047I17Rik2	0.256654	-0.0103918	0.04	0.03	1
1700048O20Rik	0.0136758	0.0144588	0.056	0.032	1
1700049E15Rik	0.336582	-0.00315324	0	0.001	1
1700049G17Rik	0.720359	-0.0182319	0.031	0.028	1
1700052K11Rik	0.785631	-0.00965925	0.044	0.04	1
1700055D18Rik	0.485051	-0.0108381	0.006	0.009	1
1700056E22Rik	0.115044	-0.0564362	0.028	0.04	1
1700056N10Rik	0.927241	-0.00348533	0.003	0.003	1
1700061E18Rik	0.940451	-0.00403623	0.002	0.002	1
1700061G19Rik	0.299109	0.00222714	0.001	0	1
1700063D05Rik	0.281554	0.00306485	0.003	0.001	1
1700064H15Rik	0.360915	0.0052508	0.005	0.002	1
1700064M15Rik	0.00826365	0.0200481	0.013	0.002	1
1700065D16Rik	0.610673	-1.36939e-05	0.001	0.002	1
1700066B17Rik	0.0955951	-0.00781514	0	0.003	1
1700066B19Rik	0.413412	0.005983	0.006	0.003	1
1700066M21Rik	0.0141288	0.0177539	0.036	0.017	1
1700067K01Rik	0.173788	-0.00477594	0	0.002	1
1700069B07Rik	0.141662	0.00350454	0.002	0	1
1700080N15Rik	0.141662	0.00312536	0.002	0	1
1700084C06Rik	0.877994	-0.00114963	0.009	0.009	1
1700084E18Rik	0.00367519	0.0518143	0.049	0.023	1
1700086L19Rik	0.837514	-0.061373	0.145	0.135	1
1700086O06Rik	0.0219252	0.0246627	0.066	0.04	1
1700086P04Rik	0.593212	0.00294189	0.003	0.002	1
1700088E04Rik	0.000141702	0.0565052	0.187	0.114	1
1700092M07Rik	0.957584	-0.000638001	0.001	0.001	1
1700093J21Rik	0.336582	-0.004952	0	0.001	1
1700093K21Rik	1	0	0	0	1
1700096K18Rik	0.575792	-0.119034	0.213	0.205	1
1700097N02Rik	0.299109	0.00200814	0.001	0	1
1700101O22Rik	1	0	0	0	1
1700102P08Rik	0.36139	0.010854	0.005	0.002	1
1700105P06Rik	0.123541	-0.0486577	0.014	0.023	1
1700109H08Rik	0.781991	-0.00589166	0.003	0.004	1
1700112D23Rik	1	0	0	0	1
1700112E06Rik	0.0375187	0.0101592	0.005	0	1
1700112J16Rik	0.299109	0.00137779	0.001	0	1
1700113A16Rik	0.348918	-0.025914	0.089	0.073	1
1700113H08Rik	1	0	0	0	1
1700116B05Rik	0.0717439	0.0100618	0.003	0	1
1700120B22Rik	1	0	0	0	1
1700120K04Rik	0.336582	-0.00357982	0	0.001	1
1700123O20Rik	0.00114887	0.0391773	0.406	0.286	1
1700124L16Rik	0.354854	-0.00802724	0.001	0.003	1
1700125G22Rik	0.35543	-0.00526034	0.001	0.003	1
1700125H20Rik	0.280566	0.00404816	0.003	0.001	1
1700126G02Rik	0.141662	0.0044333	0.002	0	1
1810007C17Rik	0.336582	-0.00460575	0	0.001	1
1810009A15Rik	0.0396068	-0.0271926	0.147	0.107	1
1810010H24Rik	0.00232309	-0.224456	0.132	0.172	1
1810011H11Rik	1	0	0	0	1
1810011O10Rik	0.998611	-0.0139934	0.033	0.033	1
1810012K08Rik	1	0	0	0	1
1810012K16Rik	1	0	0	0	1
1810013D15Rik	0.0437418	-0.0154419	0.001	0.007	1
1810013L24Rik	0.00534718	0.0245638	0.124	0.08	1
1810014B01Rik	0.915992	-0.0383354	0.094	0.093	1
1810019N24Rik	0.208038	-0.0104716	0.001	0.004	1
1810022K09Rik	0.98757	-0.0556873	0.824	0.717	1
1810024B03Rik	0.0119221	0.0410322	0.167	0.118	1
1810026J23Rik	0.0293407	-0.00357538	0.085	0.056	1
1810030O07Rik	0.190185	-0.0297365	0.136	0.109	1
1810032O08Rik	0.256596	-0.095642	0.091	0.103	1
1810037I17Rik	0.00397693	-0.11418	0.971	0.965	1
1810041H14Rik	0.744404	-0.019072	0.009	0.011	1
1810041L15Rik	0.00243845	0.029832	0.02	0.004	1
1810043G02Rik	0.335207	-0.0668934	0.203	0.169	1
1810043H04Rik	0.554448	-0.123216	0.608	0.517	1
1810044D09Rik	0.11525	-0.00259881	0.13	0.102	1
1810049J17Rik	0.957584	-2.27655e-06	0.001	0.001	1
1810055G02Rik	0.00998597	0.0101995	0.08	0.049	1
1810058I24Rik	0.409595	-0.0269764	0.866	0.74	1
1810062G17Rik	0.20584	-0.0254232	0.007	0.013	1
1810062O18Rik	0.0475116	-0.0372638	0.007	0.017	1
1810063I02Rik	0.336582	-0.00234844	0	0.001	1
2010005H15Rik	1	0	0	0	1
2010007H06Rik	0.299109	0.00264868	0.001	0	1
2010013B24Rik	1	0	0	0	1
2010015M23Rik	0.173393	-0.050384	0.032	0.044	1
2010107E04Rik	0.0978531	0.0355856	0.979	0.945	1
2010107G12Rik	0.0717439	0.00466936	0.003	0	1
2010107G23Rik	0.182305	-0.0570743	0.038	0.05	1
2010109A12Rik	0.696969	-0.0149494	0.031	0.028	1
2010110K18Rik	0.173788	-0.00597528	0	0.002	1
2010111I01Rik	0.693651	-0.00212073	0.011	0.01	1
2010300C02Rik	1	0	0	0	1
2010308F09Rik	0.38086	-0.00138976	0.011	0.007	1
2010315B03Rik	0.264826	-0.024415	0.04	0.03	1
2010320M18Rik	0.67147	-0.084665	0.37	0.317	1
2200002D01Rik	0.780705	-0.00627677	0.003	0.004	1
2210008F06Rik	0.270487	-0.00327561	0.013	0.007	1
2210011C24Rik	1	0	0	0	1
2210011K15Rik	1	0	0	0	1
2210016F16Rik	0.000909704	0.0394689	0.215	0.143	1
2210016L21Rik	0.00160678	0.0574313	0.538	0.401	1
2210404O09Rik	0.131697	0.00992138	0.028	0.017	1
2210406O10Rik	0.784564	0.00234816	0.003	0.004	1
2210408I21Rik	0.0400194	0.00359829	0.077	0.051	1
2210418O10Rik	1	0	0	0	1
2300009A05Rik	0.278982	-0.0277822	0.29	0.24	1
2310001H17Rik	0.124286	0.0165955	0.01	0.004	1
2310001K24Rik	1	0	0	0	1
2310009B15Rik	0.31265	-0.0661771	0.374	0.307	1
2310010G23Rik	0.248874	-0.0171428	0.006	0.011	1
2310011J03Rik	0.00951053	-0.0220502	0.299	0.216	1
2310015A10Rik	0.980927	-0.0861063	0.12	0.114	1
2310016G11Rik	0.141662	0.00378715	0.002	0	1
2310022A10Rik	0.115908	-0.0159528	0.055	0.038	1
2310026L22Rik	1	0	0	0	1
2310030G06Rik	0.93957	-0.00219198	0.002	0.002	1
2310031A07Rik	0.415652	-0.00326102	0.006	0.003	1
2310033P09Rik	0.260916	-0.159297	0.231	0.233	1
2310035C23Rik	0.0257907	-0.0230812	0.177	0.129	1
2310036O22Rik	0.0479899	0.0536693	0.797	0.652	1
2310039H08Rik	0.0261325	0.020304	0.615	0.478	1
2310040G07Rik	0.336582	-0.00257414	0	0.001	1
2310040G24Rik	0.0377115	0.0163683	0.026	0.013	1
2310047D07Rik	0.0717439	0.00640513	0.003	0	1
2310057M21Rik	0.0117149	0.0174478	0.071	0.043	1
2310061I04Rik	0.721585	-0.0544909	0.079	0.072	1
2310068J16Rik	0.0932117	0.00269123	0.06	0.041	1
2310069G16Rik	0.00148667	0.0291739	0.118	0.071	1
2310074N15Rik	0.21636	0.00469589	0.006	0.002	1
2410002F23Rik	0.730307	-0.0943688	0.211	0.186	1
2410004B18Rik	0.0953653	-0.0474188	0.326	0.257	1
2410004I01Rik	0.264497	-0.00113273	0.02	0.013	1
2410015M20Rik	0.279938	-0.0830914	0.856	0.801	1
2410016O06Rik	0.322458	-0.0484619	0.028	0.035	1
2410018L13Rik	0.517757	-0.00192685	0.01	0.007	1
2410022M11Rik	0.0391794	0.00842436	0.079	0.053	1
2410080I02Rik	0.000102934	0.0352263	0.024	0.003	1
2410089E03Rik	0.14588	-0.0308995	0.144	0.113	1
2410131K14Rik	0.00957324	0.0304245	0.07	0.041	1
2410137M14Rik	1	0	0	0	1
2510002D24Rik	0.0604073	0.00079908	0.136	0.101	1
2510017J16Rik	0.904015	-0.0040871	0.006	0.005	1
2510039O18Rik	7.01038e-05	0.0462407	0.091	0.043	1
2510046G10Rik	0.131059	-0.00799071	0.102	0.079	1
2600006K01Rik	0.460652	-0.0121132	0.043	0.035	1
2600014E21Rik	0.883978	-0.000545088	0.008	0.007	1
2610001J05Rik	0.0874048	-0.0306529	0.422	0.33	1
2610002M06Rik	0.563292	-0.0801302	0.197	0.171	1
2610008E11Rik	0.250074	0.0104781	0.078	0.063	1
2610020C07Rik	0.460376	-0.0651386	0.061	0.068	1
2610020H08Rik	0.744249	-0.0063022	0.016	0.018	1
2610021A01Rik	0.586832	-0.00111743	0.031	0.027	1
2610028E06Rik	0.519228	0.00407276	0.002	0.001	1
2610035D17Rik	0.000687929	0.0309167	0.118	0.068	1
2610037D02Rik	0.381648	-0.0208965	0.038	0.03	1
2610042L04Rik	0.780705	-0.00329892	0.003	0.004	1
2610044O15Rik8	0.251035	0.00168756	0.083	0.067	1
2610206C17Rik	1	0	0	0	1
2610301B20Rik	0.000843838	0.0730678	0.372	0.27	1
2610305D13Rik	0.0101103	0.0297196	0.052	0.028	1
2610318N02Rik	0.28474	-0.0238843	0.007	0.012	1
2610524H06Rik	0.00644528	-0.218778	0.475	0.464	1
2610528A11Rik	0.299109	0.00169388	0.001	0	1
2700012I20Rik	0.526433	0.00458188	0.011	0.009	1
2700016F22Rik	0.0953053	-0.0143245	0.057	0.039	1
2700029M09Rik	0.0198607	0.0261652	0.52	0.402	1
2700033N17Rik	0.973176	-0.0496355	0.101	0.097	1
2700038G22Rik	0.0566717	0.00360022	0.084	0.059	1
2700046A07Rik	0.823724	-0.0048296	0.005	0.005	1
2700046G09Rik	0.210059	0.00342193	0.057	0.044	1
2700049A03Rik	0.328734	-0.0135029	0.068	0.055	1
2700060E02Rik	0.0037701	0.092911	0.866	0.737	1
2700062C07Rik	0.0111454	0.016565	0.105	0.068	1
2700069I18Rik	0.00264935	0.0442778	0.032	0.012	1
2700081O15Rik	0.00380145	0.0488527	0.13	0.084	1
2700097O09Rik	0.495961	-0.0368149	0.11	0.097	1
2810001G20Rik	0.179515	-0.0614256	0.324	0.263	1
2810004N23Rik	0.35313	-0.158095	0.534	0.482	1
2810006K23Rik	0.0160181	-0.00154091	0.163	0.116	1
2810021J22Rik	0.253958	0.000282009	0.029	0.02	1
2810029C07Rik	0.00104647	0.0242903	0.063	0.03	1
2810030D12Rik	0.0717439	0.00713576	0.003	0	1
2810032G03Rik	0.0248745	0.0228657	0.016	0.005	1
2810049E08Rik	0.0312215	0.0181656	0.021	0.009	1
2810402E24Rik	0.246255	-0.0195295	0.098	0.079	1
2810403A07Rik	0.00660178	0.0158703	0.172	0.12	1
2810405F17Rik	0.942481	-0.0153815	0.01	0.011	1
2810407A14Rik	0.629904	0.00378203	0.005	0.003	1
2810408A11Rik	0.0263404	0.015628	0.032	0.016	1
2810414N06Rik	0.126491	0.0121917	0.007	0.002	1
2810425M01Rik	0.414307	0.00526647	0.006	0.003	1
2810429I04Rik	0.349539	-0.0116945	0.006	0.01	1
2810433D01Rik	0.299109	0.00333137	0.001	0	1
2810454H06Rik	0.213974	-0.00788648	0.121	0.099	1
2810455O05Rik	0.937809	0.000760976	0.002	0.002	1
2810459M11Rik	0.185795	-0.0682615	0.34	0.274	1
2810474O19Rik	0.0665535	-0.0271653	0.163	0.126	1
2900009J06Rik	0.00240682	0.0421037	0.034	0.013	1
2900026A02Rik	0.528298	-0.0355146	0.095	0.084	1
2900055J20Rik	0.520057	0.00149341	0.002	0.001	1
2900060B14Rik	0.00784581	0.0750057	0.086	0.053	1
2900076A07Rik	0.00521775	0.0256625	0.166	0.113	1
2900079G21Rik	0.299109	0.00410794	0.001	0	1
2900089D17Rik	0.0219109	-0.0651682	0.017	0.034	1
2900093K20Rik	0.0210322	0.00307632	0.183	0.133	1
3010003L21Rik	0.598861	-0.0565138	0.054	0.059	1
3010026O09Rik	0.707456	-0.0407614	0.066	0.068	1
3100002H09Rik	0.141662	0.00230783	0.002	0	1
3100003L05Rik	0.0199993	0.00748038	0.006	0	1
3110001I22Rik	0.39404	0.000769678	0.013	0.009	1
3110002H16Rik	0.482987	-0.0355918	0.047	0.039	1
3110009E18Rik	0.00259326	0.0467907	0.182	0.123	1
3110021N24Rik	0.665968	-0.0203431	0.013	0.015	1
3110035E14Rik	0.402332	0.00383231	0.03	0.023	1
3110039M20Rik	0.562065	0.000485764	0.016	0.013	1
3110040N11Rik	0.212494	-0.0363601	0.103	0.082	1
3110045C21Rik	0.0456042	0.0102174	0.007	0.001	1
3110052M02Rik	0.170405	0.015833	0.013	0.006	1
3110056K07Rik	0.000857367	0.0497762	0.087	0.047	1
3110062M04Rik	0.104278	-0.0454562	0.233	0.182	1
3110070M22Rik	0.597845	-0.0136372	0.009	0.012	1
3110079O15Rik	1	0	0	0	1
3110082I17Rik	0.117905	-0.0382103	0.215	0.171	1
3110082J24Rik	0.00464826	0.0341712	0.207	0.145	1
3110083C13Rik	0.165931	0.0071863	0.008	0.003	1
3110099E03Rik	0.0950255	0.00127633	0.103	0.078	1
3222401L13Rik	0.248169	-0.00594614	0.057	0.045	1
3300002I08Rik	0.035362	0.025097	0.022	0.01	1
3300002P13Rik	0.608883	-0.00416406	0.001	0.002	1
3632451O06Rik	0.011139	0.02176	0.064	0.037	1
3830406C13Rik	0.551862	-0.157055	0.298	0.273	1
3830408C21Rik	0.610673	-0.00050368	0.001	0.002	1
3830432H09Rik	0.520057	0.00112685	0.002	0.001	1
3930402G23Rik	0.00537941	0.0466298	0.06	0.032	1
4430402I18Rik	0.83399	-0.00655596	0.018	0.017	1
4632404H12Rik	0.0129003	0.0164492	0.039	0.019	1
4632411P08Rik	0.416101	-0.000265482	0.006	0.003	1
4632415L05Rik	0.0013933	0.0421487	0.108	0.064	1
4632428C04Rik	0.299109	0.0019321	0.001	0	1
4731419I09Rik	0.956338	0.00165884	0.001	0.001	1
4732414G09Rik	0.127466	0.0109119	0.007	0.002	1
4732419C18Rik	0.299109	0.0050002	0.001	0	1
4732440D04Rik	0.524789	-0.00956557	0.038	0.032	1
4732463B04Rik	0.299109	0.00286366	0.001	0	1
4732471J01Rik	0.681673	-0.0013821	0.008	0.006	1
4732490B19Rik	1	0	0	0	1
4732491K20Rik	0.0165624	0.0408927	0.047	0.026	1
4831440E17Rik	0.671369	-0.0034753	0.007	0.005	1
4833412C05Rik	0.336582	-0.00137706	0	0.001	1
4833413G10Rik	0.609519	-0.00254105	0.005	0.006	1
4833418N02Rik	0.189304	-0.0211428	0.002	0.006	1
4833420G17Rik	0.101174	0.024283	0.194	0.159	1
4833422C13Rik	0.862243	0.000135951	0.006	0.006	1
4833422M21Rik	1	0	0	0	1
4833428L15Rik	0.957584	-0.000183888	0.001	0.001	1
4833439L19Rik	0.89589	-0.0371491	0.478	0.407	1
4833445I07Rik	0.354854	-0.0156505	0.001	0.003	1
4921504A21Rik	0.114261	0.0104367	0.014	0.006	1
4921507G05Rik	0.479978	-0.00155428	0.008	0.005	1
4921507P07Rik	1	0	0	0	1
4921508M14Rik	1	0	0	0	1
4921513D11Rik	0.336582	-0.00583497	0	0.001	1
4921514A10Rik	1	0	0	0	1
4921524J17Rik	0.598274	-0.0538789	0.246	0.219	1
4921530L21Rik	0.336582	-0.00271916	0	0.001	1
4921536K21Rik	0.35543	-0.0053632	0.001	0.003	1
4930402H24Rik	0.358584	-0.085381	0.157	0.13	1
4930403P22Rik	0.173788	-0.00367069	0	0.002	1
4930404H24Rik	0.336582	-0.00127227	0	0.001	1
4930404N11Rik	0.593212	0.00512102	0.003	0.002	1
4930412M03Rik	1	0	0	0	1
4930415F15Rik	0.608883	-0.00398929	0.001	0.002	1
4930415O20Rik	1	0	0	0	1
4930426I24Rik	0.0313121	-0.0125166	0	0.005	1
4930426L09Rik	0.0717439	0.00451616	0.003	0	1
4930427A07Rik	0.924241	-0.00952738	0.009	0.01	1
4930428N03Rik	0.299109	0.00180644	0.001	0	1
4930430E12Rik	1	0	0	0	1
4930430F08Rik	0.00177747	-0.00761407	0.174	0.112	1
4930430O22Rik	1	0	0	0	1
4930432K21Rik	0.840149	-0.0169169	0.015	0.016	1
4930434B07Rik	0.299109	0.00695367	0.001	0	1
4930439D14Rik	1	0	0	0	1
4930444M15Rik	0.299109	0.00554282	0.001	0	1
4930444P10Rik	0.299109	0.0042284	0.001	0	1
4930445N18Rik	0.957584	-0.000682571	0.001	0.001	1
4930447C04Rik	0.593898	0.00241988	0.003	0.002	1
4930447F04Rik	0.299109	0.00224797	0.001	0	1
4930447M23Rik	0.956338	0.000252866	0.001	0.001	1
4930448E22Rik	1	0	0	0	1
4930448N21Rik	0.0495952	0.0114197	0.016	0.006	1
4930451G09Rik	0.102141	0.00846227	0.009	0.003	1
4930452B06Rik	0.229638	-0.0432152	0.032	0.043	1
4930453N24Rik	0.000338386	0.0949247	0.272	0.185	1
4930455G09Rik	0.299109	0.00215759	0.001	0	1
4930463O16Rik	1	0	0	0	1
4930471M09Rik	0.299109	0.00222266	0.001	0	1
4930480K23Rik	0.776406	-0.0136355	0.037	0.034	1
4930481A15Rik	0.924367	0.00950016	0.003	0.003	1
4930486L24Rik	1	0	0	0	1
4930500F10Rik	1	0	0	0	1
4930500M09Rik	1	0	0	0	1
4930502E18Rik	1	0	0	0	1
4930503B20Rik	0.173788	-0.00643695	0	0.002	1
4930503L19Rik	0.538855	-0.0181639	0.052	0.045	1
4930505A04Rik	0.299109	0.00172292	0.001	0	1
4930505N22Rik	0.299109	0.00240652	0.001	0	1
4930507D05Rik	0.912973	0.000686967	0.005	0.004	1
4930509G22Rik	0.354854	-0.00834507	0.001	0.003	1
4930513D17Rik	0.02546	0.0113305	0.008	0.001	1
4930515G01Rik	0.414755	0.00368803	0.006	0.003	1
4930516B21Rik	1	0	0	0	1
4930518I15Rik	0.856172	-0.00788591	0.015	0.014	1
4930519P11Rik	0.299109	0.00368198	0.001	0	1
4930522L14Rik	0.0233797	-0.103211	0.057	0.083	1
4930523C07Rik	0.351829	-0.0634908	0.13	0.11	1
4930524B15Rik	1	0	0	0	1
4930524J08Rik	0.0417727	0.013486	0.083	0.056	1
4930524O07Rik	0.651653	-0.0103767	0.006	0.007	1
4930525G20Rik	0.895809	-0.00351506	0.007	0.006	1
4930532G15Rik	0.678446	0.00917318	0.01	0.009	1
4930534D22Rik	1	0	0	0	1
4930537H20Rik	0.608883	-0.00327075	0.001	0.002	1
4930538E20Rik	1	0	0	0	1
[truncated: 15,172 more rows]
